# Supplementary material for: CurmElo: The theory and practice of a forced-choice approach to producing preference rankings
Source: PLoS One. 2021 May 27;16(5):e0252145. doi: 10.1371/journal.pone.0252145 (PMC8158949; doi:10.1371/journal.pone.0252145)
Supplement: S1 Data — (ZIP) [file pone.0252145.s005.zip]

Archive with 80 entries (61 files):
- curmelo-paper-replication-package/.git/
- curmelo-paper-replication-package/.git/config
- curmelo-paper-replication-package/.git/description
- curmelo-paper-replication-package/.git/FETCH_HEAD
- curmelo-paper-replication-package/.git/HEAD
- curmelo-paper-replication-package/.git/hooks/
- curmelo-paper-replication-package/.git/hooks/applypatch-msg.sample
- curmelo-paper-replication-package/.git/hooks/commit-msg.sample
- curmelo-paper-replication-package/.git/hooks/fsmonitor-watchman.sample
- curmelo-paper-replication-package/.git/hooks/post-update.sample
- curmelo-paper-replication-package/.git/hooks/pre-applypatch.sample
- curmelo-paper-replication-package/.git/hooks/pre-commit.sample
- curmelo-paper-replication-package/.git/hooks/prepare-commit-msg.sample
- curmelo-paper-replication-package/.git/hooks/pre-push.sample
- curmelo-paper-replication-package/.git/hooks/pre-rebase.sample
- curmelo-paper-replication-package/.git/hooks/pre-receive.sample
- curmelo-paper-replication-package/.git/hooks/update.sample
- curmelo-paper-replication-package/.git/index
- curmelo-paper-replication-package/.git/info/
- curmelo-paper-replication-package/.git/info/exclude
- curmelo-paper-replication-package/.git/logs/
- curmelo-paper-replication-package/.git/logs/HEAD
- curmelo-paper-replication-package/.git/logs/refs/
- curmelo-paper-replication-package/.git/logs/refs/heads/
- curmelo-paper-replication-package/.git/logs/refs/heads/master
- curmelo-paper-replication-package/.git/logs/refs/remotes/
- curmelo-paper-replication-package/.git/logs/refs/remotes/origin/
- curmelo-paper-replication-package/.git/logs/refs/remotes/origin/HEAD
- curmelo-paper-replication-package/.git/objects/
- curmelo-paper-replication-package/.git/objects/info/
- curmelo-paper-replication-package/.git/objects/pack/
- curmelo-paper-replication-package/.git/objects/pack/pack-1d6c6681fe805d64245cb2f67f9e39ce3ac0d7bf.idx
- curmelo-paper-replication-package/.git/objects/pack/pack-1d6c6681fe805d64245cb2f67f9e39ce3ac0d7bf.pack
- curmelo-paper-replication-package/.git/packed-refs
- curmelo-paper-replication-package/.git/refs/
- curmelo-paper-replication-package/.git/refs/heads/
- curmelo-paper-replication-package/.git/refs/heads/master
- curmelo-paper-replication-package/.git/refs/remotes/
- curmelo-paper-replication-package/.git/refs/remotes/origin/
- curmelo-paper-replication-package/.git/refs/remotes/origin/HEAD
- curmelo-paper-replication-package/.git/refs/tags/
- curmelo-paper-replication-package/curmelo-data-and-analysis/
- curmelo-paper-replication-package/curmelo-data-and-analysis/4_intra_tranche.tex
- curmelo-paper-replication-package/curmelo-data-and-analysis/4_names_4l_400_v2.json
- curmelo-paper-replication-package/curmelo-data-and-analysis/4_names_4l_400_v2_mean_1000_kfac_20_rpa_400_elo.txt
- curmelo-paper-replication-package/curmelo-data-and-analysis/4_polarization.csv
- curmelo-paper-replication-package/curmelo-data-and-analysis/4_polarization_transitive.csv
- curmelo-paper-replication-package/curmelo-data-and-analysis/4_reg_linear.tex
- curmelo-paper-replication-package/curmelo-data-and-analysis/4_reg_quadratic.tex
- curmelo-paper-replication-package/curmelo-data-and-analysis/5_intra_tranche.tex
- curmelo-paper-replication-package/curmelo-data-and-analysis/5_names_1000_random_400_workers.json
- curmelo-paper-replication-package/curmelo-data-and-analysis/5_names_1000_random_400_workers_mean_1000_kfac_20_rpa_400_elo.txt
- curmelo-paper-replication-package/curmelo-data-and-analysis/5_polarization.csv
- curmelo-paper-replication-package/curmelo-data-and-analysis/5_polarization_transitive.csv
- curmelo-paper-replication-package/curmelo-data-and-analysis/5_reg_linear.tex
- curmelo-paper-replication-package/curmelo-data-and-analysis/5_reg_quadratic.tex
- curmelo-paper-replication-package/curmelo-data-and-analysis/bar_plot.py
- curmelo-paper-replication-package/curmelo-data-and-analysis/elo_analysis.py
- curmelo-paper-replication-package/curmelo-data-and-analysis/ling_analysis.py
- curmelo-paper-replication-package/curmelo-data-and-analysis/polarization_final.py
- curmelo-paper-replication-package/curmelo-data-and-analysis/polarization_functions.py
- curmelo-paper-replication-package/curmelo-data-and-analysis/README.md
- curmelo-paper-replication-package/curmelo-identifier-generation-and-pruning/
- curmelo-paper-replication-package/curmelo-identifier-generation-and-pruning/generate_and_prune_fiveletter_idens.py
- curmelo-paper-replication-package/curmelo-identifier-generation-and-pruning/generate_and_prune_fourletter_idens.py
- curmelo-paper-replication-package/curmelo-identifier-generation-and-pruning/generate_names_from_template.py
- curmelo-paper-replication-package/curmelo-software/
- curmelo-paper-replication-package/curmelo-software/app.py
- curmelo-paper-replication-package/curmelo-software/curmelo_for_qualtrics.py
- curmelo-paper-replication-package/curmelo-software/elo_calc_fbase.py
- curmelo-paper-replication-package/curmelo-software/example_objects_to_rank.txt
- curmelo-paper-replication-package/curmelo-software/firebase.py
- curmelo-paper-replication-package/curmelo-software/LICENSE
- curmelo-paper-replication-package/curmelo-software/NOTICE
- curmelo-paper-replication-package/curmelo-software/pyelo.py
- curmelo-paper-replication-package/curmelo-software/README.md
- curmelo-paper-replication-package/curmelo-software/run_curmelo.sh
- curmelo-paper-replication-package/curmelo-software/run_curmelo_gunicorn.sh
- curmelo-paper-replication-package/curmelo-software/sanity_check_results_amt.py
- curmelo-paper-replication-package/README.md
