# Supplementary material for: CurmElo: The theory and practice of a forced-choice approach to producing preference rankings
Source: PLoS One. 2021 May 27;16(5):e0252145. doi: 10.1371/journal.pone.0252145 (PMC8158949; doi:10.1371/journal.pone.0252145)
Supplement: S1 Data — (ZIP) [file pone.0252145.s005.zip › curmelo-paper-replication-package/curmelo-data-and-analysis/4_intra_tranche.tex]

\begin{tabular}{lrrrrr}
\toprule
{} &         0 &         1 &         2 &         3 &         4 \\
\midrule
0 &  0.499399 &  0.401221 &  0.323861 &  0.282018 &  0.227306 \\
1 &  0.599208 &  0.503693 &  0.435614 &  0.377869 &  0.292094 \\
2 &  0.674439 &  0.549963 &  0.506442 &  0.428634 &  0.328867 \\
3 &  0.720698 &  0.627391 &  0.555608 &  0.509095 &  0.388713 \\
4 &  0.768008 &  0.706379 &  0.662835 &  0.610826 &  0.501591 \\
\bottomrule
\end{tabular}
