# Supplementary material for: CurmElo: The theory and practice of a forced-choice approach to producing preference rankings
Source: PLoS One. 2021 May 27;16(5):e0252145. doi: 10.1371/journal.pone.0252145 (PMC8158949; doi:10.1371/journal.pone.0252145)
Supplement: S1 Data — (ZIP) [file pone.0252145.s005.zip › curmelo-paper-replication-package/curmelo-data-and-analysis/4_names_4l_400_v2.json]

{
  "entries" : {
    "-L4vnM1WtketSYtFLXp4" : {
      "0-0-0-0" : "ubob,odiz"
    },
    "-L4vnM5CPBihVv_ocPJs" : {
      "0-0-0-0" : "aqej,idix"
    },
    "-L4vnMI7BVr3BDgsnKLu" : {
      "0-0-0-0" : "anuz,uyuw"
    },
    "-L4vnMLq9x4ogabfWQN_" : {
      "0-0-0-0" : "abuq,ibek"
    },
    "-L4vnMWKDEvsacyswsQF" : {
      "0-0-0-0" : "oxex,uhoc"
    },
    "-L4vnMZ84D35mlh86_1R" : {
      "0-0-0-0" : "ewuh,uhim"
    },
    "-L4vnMeWGHcH-5O5WsGZ" : {
      "0-0-0-0" : "ehix,edeg"
    },
    "-L4vnMefm8ImS6c7o9gh" : {
      "0-0-0-0" : "eyoj,icuv"
    },
    "-L4vnMsRXdxbhN2QhbMw" : {
      "0-0-0-0" : "afeg,asoz"
    },
    "-L4vnN-4EgruFQDSLngq" : {
      "0-0-0-0" : "ugiv,efoh"
    },
    "-L4vnN2RrOpDvR1Loiz4" : {
      "0-0-0-0" : "uwal,evuq"
    },
    "-L4vnN3LAMTnD_ZSSIU3" : {
      "0-0-0-0" : "eyab,odoh"
    },
    "-L4vnN6W0r8s0-JqiRjo" : {
      "0-0-0-0" : "otaj,ujes"
    },
    "-L4vnN9i1ajLyhTpdy2n" : {
      "0-0-0-0" : "ejap,esih"
    },
    "-L4vnNQbe_bbmNUsOsPH" : {
      "0-0-0-0" : "ayaf,apaj"
    },
    "-L4vnNXxsofr4Jbb3a7Z" : {
      "0-0-0-0" : "aqiy,ufof"
    },
    "-L4vnNZZT0Uz2anPOLhD" : {
      "0-0-0-0" : "ugor,uyey"
    },
    "-L4vnNaBb0IfwzEq_31R" : {
      "0-0-0-0" : "oqak,ehoh"
    },
    "-L4vnNafwVSZzluff7Yd" : {
      "0-0-0-0" : "ubih,obik"
    },
    "-L4vnNi-ozbtIUza-nlF" : {
      "0-0-0-0" : "udiz,umuy"
    },
    "-L4vnNjpx5KIyDWIjsm4" : {
      "0-0-0-0" : "iwal,urix"
    },
    "-L4vnNyX4O0wJUSJQNM4" : {
      "0-0-0-0" : "ugaq,eziy"
    },
    "-L4vnO0_PU3XD_nRqUuC" : {
      "0-0-0-0" : "ijoq,izex"
    },
    "-L4vnO3bmQdI1k_iH9q_" : {
      "0-0-0-0" : "ohep,emoz"
    },
    "-L4vnO4OIZDVFH6VdA1u" : {
      "0-0-0-0" : "ugaj,oyoj"
    },
    "-L4vnOCCUC45ovpVUcON" : {
      "0-0-0-0" : "okoy,owud"
    },
    "-L4vnOG4kACQkkABFgG-" : {
      "0-0-0-0" : "owol,exoc"
    },
    "-L4vnOHKLZnqwi7wsZwl" : {
      "0-0-0-0" : "eqez,ikak"
    },
    "-L4vnOQqSrB_zGyo1CTk" : {
      "0-0-0-0" : "olaq,aguf"
    },
    "-L4vnOTN4rKdSG9NSVAp" : {
      "0-0-0-0" : "uqal,ugic"
    },
    "-L4vnOTsIJMIKe-F9PBC" : {
      "0-0-0-0" : "otuj,okoy"
    },
    "-L4vnOX0i4GEwbwWHDlm" : {
      "0-0-0-0" : "aliw,iwef"
    },
    "-L4vnOfEEgjeU7dQaACr" : {
      "0-0-0-0" : "unih,efiq"
    },
    "-L4vnOmEmCOCsLOqoHvl" : {
      "0-0-0-0" : "epuk,ihuw"
    },
    "-L4vnOpWdvgCvxV46AcV" : {
      "0-0-0-0" : "aqeg,equh"
    },
    "-L4vnOpheGjYsMfxSFJz" : {
      "0-0-0-0" : "ajep,uwap"
    },
    "-L4vnOqfe9gqWuKAFuzW" : {
      "0-0-0-0" : "idug,efok"
    },
    "-L4vnOs5xm_a1OrXUmzD" : {
      "0-0-0-0" : "utog,iruq"
    },
    "-L4vnOw82aMaaecg0CPE" : {
      "0-0-0-0" : "apey,eqec"
    },
    "-L4vnOweJkB5IL-eedVl" : {
      "0-0-0-0" : "uraw,iyev"
    },
    "-L4vnP-P_P3IquO0z2x7" : {
      "0-0-0-0" : "egif,ujih"
    },
    "-L4vnP-ZPhLxWhfVUlRA" : {
      "0-0-0-0" : "ovug,ifiz"
    },
    "-L4vnP59t_65SZb25kEG" : {
      "0-0-0-0" : "avep,ivaw"
    },
    "-L4vnP9kqMJyYBn3OaUg" : {
      "0-0-0-0" : "udog,ocix"
    },
    "-L4vnPBGCM0Oef3i0uVi" : {
      "0-0-0-0" : "ekak,osoy"
    },
    "-L4vnPE168JOJOkagEZ8" : {
      "0-0-0-0" : "aqiy,atug"
    },
    "-L4vnPEBP0G7Pl657Aor" : {
      "0-0-0-0" : "ewit,ulob"
    },
    "-L4vnPGhK2RynAnJa17V" : {
      "0-0-0-0" : "esuw,ugot"
    },
    "-L4vnPKJ8anDa1Vwbi6h" : {
      "0-0-0-0" : "edaq,uqal"
    },
    "-L4vnPOmmJDyCQ1t3zE0" : {
      "0-0-0-0" : "opiw,oxok"
    },
    "-L4vnPQ0kbcZnS-179nh" : {
      "0-0-0-0" : "iwoj,oqek"
    },
    "-L4vnPTAqbffid6jTTaG" : {
      "0-0-0-0" : "afav,uvir"
    },
    "-L4vnPUYEzYeQe912JoF" : {
      "0-0-0-0" : "ofib,oqaz"
    },
    "-L4vnPV6ekxfe736cIVg" : {
      "0-0-0-0" : "efux,umix"
    },
    "-L4vnPX-zC01DZZNliin" : {
      "0-0-0-0" : "uzof,axuc"
    },
    "-L4vnPaj7BHOM_foywgM" : {
      "0-0-0-0" : "oqut,idix"
    },
    "-L4vnPfuXinwnVjEtD7J" : {
      "0-0-0-0" : "ikuk,iquw"
    },
    "-L4vnPfvky1HFewEkD07" : {
      "0-0-0-0" : "axuz,ibup"
    },
    "-L4vnPiDQiqLCOhpmqlU" : {
      "0-0-0-0" : "ipob,ogoc"
    },
    "-L4vnPl2Hc0Ukrpm5Nhn" : {
      "0-0-0-0" : "ucuj,uvoq"
    },
    "-L4vnPoke5U-lQb-77tF" : {
      "0-0-0-0" : "okog,igah"
    },
    "-L4vnPqssg-bR4yQ1V9X" : {
      "0-0-0-0" : "afab,uxix"
    },
    "-L4vnPtvXBLNuy-P2s5i" : {
      "0-0-0-0" : "aqac,oyek"
    },
    "-L4vnPu77sulNLz40Vwp" : {
      "0-0-0-0" : "ucaz,uhim"
    },
    "-L4vnPuSqb7-zCu_loBO" : {
      "0-0-0-0" : "ixak,ewit"
    },
    "-L4vnPyVqMDgNOQzS8Nw" : {
      "0-0-0-0" : "ejem,aheh"
    },
    "-L4vnQ-KLbHgPhXN7_up" : {
      "0-0-0-0" : "upez,umuy"
    },
    "-L4vnQ6WGoWyBoF6iLuD" : {
      "0-0-0-0" : "imif,ikof"
    },
    "-L4vnQ7K8AimTEvCFbuU" : {
      "0-0-0-0" : "ebud,udub"
    },
    "-L4vnQDku8A-t8OXEvwU" : {
      "0-0-0-0" : "ewoq,otih"
    },
    "-L4vnQDrF5465IsjqcAL" : {
      "0-0-0-0" : "ojuh,ivip"
    },
    "-L4vnQESpLHcS53iAflU" : {
      "0-0-0-0" : "ipob,avaj"
    },
    "-L4vnQGKPZfURXPi15lR" : {
      "0-0-0-0" : "ujus,ubuq"
    },
    "-L4vnQGjaS8H6c_0fXNW" : {
      "0-0-0-0" : "atux,uroj"
    },
    "-L4vnQH-sXGWnkegkuZO" : {
      "0-0-0-0" : "uzaj,upuq"
    },
    "-L4vnQINyAHRetpThHrv" : {
      "0-0-0-0" : "umub,efok"
    },
    "-L4vnQI_ia7csldEZ1J8" : {
      "0-0-0-0" : "oqaz,uzuq"
    },
    "-L4vnQJFKgleC_YSNc61" : {
      "0-0-0-0" : "uyeq,onoq"
    },
    "-L4vnQMUFVB9bXj7c_5f" : {
      "0-0-0-0" : "ifeh,uwan"
    },
    "-L4vnQVUDEwuWD4tsXk4" : {
      "0-0-0-0" : "oxeb,ojip"
    },
    "-L4vnQXhEKmDUy6dSnY7" : {
      "0-0-0-0" : "asoz,oqig"
    },
    "-L4vnQYMmgTXOEwnBkwl" : {
      "0-0-0-0" : "ewun,ufit"
    },
    "-L4vnQYPd0wRdiwWgIoA" : {
      "0-0-0-0" : "edaj,obiz"
    },
    "-L4vnQf34OiuHz3L3UxD" : {
      "0-0-0-0" : "uzif,ugaj"
    },
    "-L4vnQh98RNxW_JyGAzX" : {
      "0-0-0-0" : "igak,ixid"
    },
    "-L4vnQk9TOHSDkiS4rak" : {
      "0-0-0-0" : "ovib,ezex"
    },
    "-L4vnQmaAEr8a9mIUgpr" : {
      "0-0-0-0" : "uboz,asuh"
    },
    "-L4vnQmuE5qyJv6yJKwG" : {
      "0-0-0-0" : "uboy,uluy"
    },
    "-L4vnQp2kcLFLfZJTnb2" : {
      "0-0-0-0" : "obik,azop"
    },
    "-L4vnQqHAnVo3V7iCtUs" : {
      "0-0-0-0" : "edih,uwiq"
    },
    "-L4vnQqvdBDYBxH49XWX" : {
      "0-0-0-0" : "iqaj,upez"
    },
    "-L4vnQtv44_lYsqWBewt" : {
      "0-0-0-0" : "icev,axaq"
    },
    "-L4vnQuuw9YNnc7KFD3I" : {
      "0-0-0-0" : "awoj,uxer"
    },
    "-L4vnQvNkHCF7lnim0Vz" : {
      "0-0-0-0" : "ipuw,iwof"
    },
    "-L4vnQwnMrA7UP33GPe6" : {
      "0-0-0-0" : "upiw,izoc"
    },
    "-L4vnQxSrr5EdVkDlXRC" : {
      "0-0-0-0" : "uwil,izip"
    },
    "-L4vnQzhVmleazMBnzGf" : {
      "0-0-0-0" : "oteq,epab"
    },
    "-L4vnQzqYQKAKP4W-okV" : {
      "0-0-0-0" : "oyek,isuv"
    },
    "-L4vnR3MD0RTRgbSeqqS" : {
      "0-0-0-0" : "uyut,esug"
    },
    "-L4vnR3S9_BCadqLy7pO" : {
      "0-0-0-0" : "ozaj,ufom"
    },
    "-L4vnR6cm1oaUSmYiU5W" : {
      "0-0-0-0" : "ugor,upad"
    },
    "-L4vnR8By7YU-HPzZM9o" : {
      "0-0-0-0" : "uleq,icuv"
    },
    "-L4vnR9LOSCMxj6OAgNV" : {
      "0-0-0-0" : "izoc,eruz"
    },
    "-L4vnRA0aejBk-fumyko" : {
      "0-0-0-0" : "upiw,ewiq"
    },
    "-L4vnRA4tzJL1sbQsb5v" : {
      "0-0-0-0" : "ewiv,ewip"
    },
    "-L4vnRJTRGOUGXACQHeS" : {
      "0-0-0-0" : "uvut,uqad"
    },
    "-L4vnRJmCiekI6sGbn7U" : {
      "0-0-0-0" : "esog,ucux"
    },
    "-L4vnRPGmjLMiDK_Z0_Y" : {
      "0-0-0-0" : "uhim,ukuh"
    },
    "-L4vnRQI4UtZwnfmqNG1" : {
      "0-0-0-0" : "iyaj,ekew"
    },
    "-L4vnRQqS9W71yNmY8SL" : {
      "0-0-0-0" : "epuk,usiy"
    },
    "-L4vnRR3KP4hf_WETYED" : {
      "0-0-0-0" : "obeg,utej"
    },
    "-L4vnRUADlAhVoqA2WBg" : {
      "0-0-0-0" : "oxak,uduj"
    },
    "-L4vnRVZfdYHp1j3dvgG" : {
      "0-0-0-0" : "epof,acax"
    },
    "-L4vnRWMbuOwNdsKODyi" : {
      "0-0-0-0" : "anuz,acew"
    },
    "-L4vnRZ8Y_GWTnKp9nHW" : {
      "0-0-0-0" : "oxoh,iruq"
    },
    "-L4vnRZBVpj2wn3sfqsf" : {
      "0-0-0-0" : "efib,osob"
    },
    "-L4vnRcBfsrTVgxm_MIc" : {
      "0-0-0-0" : "ugop,aseg"
    },
    "-L4vnRd2m8MsingE_8CW" : {
      "0-0-0-0" : "ekik,uqaw"
    },
    "-L4vnRe5-lMgzyyyYMpr" : {
      "0-0-0-0" : "ekoc,ezex"
    },
    "-L4vnRlKCzS4ShqVQ1rD" : {
      "0-0-0-0" : "oxeb,ipib"
    },
    "-L4vnRlsNxIRd_9PSDb4" : {
      "0-0-0-0" : "uvep,uyey"
    },
    "-L4vnRnF_OmyltI4mnVw" : {
      "0-0-0-0" : "ojep,ezex"
    },
    "-L4vnRo2tPnJxgRvGyUH" : {
      "0-0-0-0" : "uhux,areq"
    },
    "-L4vnRw7xAbEoRX1nxg9" : {
      "0-0-0-0" : "ejem,ujoz"
    },
    "-L4vnRwf0iF5v3xORpnI" : {
      "0-0-0-0" : "orud,equx"
    },
    "-L4vnRx6pFIG4Sq87K5g" : {
      "0-0-0-0" : "izep,ozaj"
    },
    "-L4vnRyWEHX0NG0moo6M" : {
      "0-0-0-0" : "ikum,obuj"
    },
    "-L4vnRyxVGKhV4IyGnCl" : {
      "0-0-0-0" : "esoy,ifaf"
    },
    "-L4vnS3sUmQTUNk6Zocb" : {
      "0-0-0-0" : "upuz,iwip"
    },
    "-L4vnS4BOS9wb9fvd5B6" : {
      "0-0-0-0" : "uyeq,uqex"
    },
    "-L4vnS50x1Ja8cHYsiiO" : {
      "0-0-0-0" : "urix,uvab"
    },
    "-L4vnS6vBxH1wBGhGC83" : {
      "0-0-0-0" : "osuk,eqec"
    },
    "-L4vnSAPV6DsUNMOojFb" : {
      "0-0-0-0" : "ebud,afuj"
    },
    "-L4vnSC1_gYREE2pV2T1" : {
      "0-0-0-0" : "uwil,ikak"
    },
    "-L4vnSD2_aLgU0Kcvmdq" : {
      "0-0-0-0" : "epuk,uzub"
    },
    "-L4vnSDDK5oBwv6IBoHg" : {
      "0-0-0-0" : "unih,izux"
    },
    "-L4vnSFHxBcRO9lZJqSH" : {
      "0-0-0-0" : "ejiw,oyok"
    },
    "-L4vnSFkrxHfzER6pugW" : {
      "0-0-0-0" : "exuh,ubih"
    },
    "-L4vnSFx1Y-y1bVftFGy" : {
      "0-0-0-0" : "ehax,ukib"
    },
    "-L4vnSGsHxwJursVyAJA" : {
      "0-0-0-0" : "uxas,otaj"
    },
    "-L4vnSHPddGDSYwGBSH0" : {
      "0-0-0-0" : "ajag,otof"
    },
    "-L4vnSHp3fts-DeLL7oY" : {
      "0-0-0-0" : "azeh,ufit"
    },
    "-L4vnSL_SnWa11LiHHrA" : {
      "0-0-0-0" : "ozej,okiw"
    },
    "-L4vnSQLbPX7hRSOtwOj" : {
      "0-0-0-0" : "esuz,axuz"
    },
    "-L4vnSTpWnuTwimmXqqq" : {
      "0-0-0-0" : "ujaj,uxal"
    },
    "-L4vnSV-u0cS6NE8QNyq" : {
      "0-0-0-0" : "iyit,iduw"
    },
    "-L4vnSZejmaR_ktMbeB4" : {
      "0-0-0-0" : "iyej,acag"
    },
    "-L4vnSebr9Djfm3tJVDU" : {
      "0-0-0-0" : "onuj,ukiw"
    },
    "-L4vnSfhgXuRfaF4_0FB" : {
      "0-0-0-0" : "oyis,oxoq"
    },
    "-L4vnSfvLADvSz5v0a-K" : {
      "0-0-0-0" : "atug,adih"
    },
    "-L4vnSg7YNbMwJ2U10cR" : {
      "0-0-0-0" : "oyic,umub"
    },
    "-L4vnSi6JV8Zf13S7j_A" : {
      "0-0-0-0" : "orud,eqis"
    },
    "-L4vnSj-CjrlojpeCMlr" : {
      "0-0-0-0" : "ucuw,enib"
    },
    "-L4vnSj2OsSMtf4hyBue" : {
      "0-0-0-0" : "uyiw,odid"
    },
    "-L4vnSlVqC3CqAIcXS35" : {
      "0-0-0-0" : "ojay,ohub"
    },
    "-L4vnSoIWlf7MNNDYl4I" : {
      "0-0-0-0" : "aduw,uvej"
    },
    "-L4vnSp35cS_kIcxiHhk" : {
      "0-0-0-0" : "uzab,iwom"
    },
    "-L4vnStBCHjKzEzjA0Me" : {
      "0-0-0-0" : "apaj,ekoq"
    },
    "-L4vnStaPBgmCtA4f2WX" : {
      "0-0-0-0" : "egeb,oguw"
    },
    "-L4vnSuCmLvwz5DDfMKf" : {
      "0-0-0-0" : "owek,apey"
    },
    "-L4vnSve8hTp91FwLH_f" : {
      "0-0-0-0" : "emuj,axeb"
    },
    "-L4vnSxleXhBBQxsnaal" : {
      "0-0-0-0" : "idux,upej"
    },
    "-L4vnSyjpY7gfg7PvnQK" : {
      "0-0-0-0" : "acax,utog"
    },
    "-L4vnT-e_P0RDazSH88f" : {
      "0-0-0-0" : "esoy,owok"
    },
    "-L4vnT105i-OxI9qHXwP" : {
      "0-0-0-0" : "iwef,oqey"
    },
    "-L4vnT4d5FYU2K3Q0jDe" : {
      "0-0-0-0" : "aleq,unuy"
    },
    "-L4vnT5_UenBJKjp4C6d" : {
      "0-0-0-0" : "iruw,esuz"
    },
    "-L4vnT6JRdPvmkV8G1F4" : {
      "0-0-0-0" : "odoh,otof"
    },
    "-L4vnT9OU6kT4E_2t3mO" : {
      "0-0-0-0" : "iquq,ewip"
    },
    "-L4vnT9q1w98efHk1mpd" : {
      "0-0-0-0" : "epuy,iloq"
    },
    "-L4vnTEQ6hhM4q7Be26G" : {
      "0-0-0-0" : "eviv,uhod"
    },
    "-L4vnTEYHZEZ_IE9GTJ1" : {
      "0-0-0-0" : "awoj,ahuc"
    },
    "-L4vnTEYHZEZ_IE9GTJ2" : {
      "0-0-0-0" : "avux,owud"
    },
    "-L4vnTIsNKg7hrJ5hlmB" : {
      "0-0-0-0" : "atix,iwum"
    },
    "-L4vnTJg3fU0kbTfPe92" : {
      "0-0-0-0" : "ozaj,ugih"
    },
    "-L4vnTRs0R20SKpVRD1q" : {
      "0-0-0-0" : "umav,uziz"
    },
    "-L4vnTSz4ktJ3xhYpfrz" : {
      "0-0-0-0" : "axak,epuk"
    },
    "-L4vnTUEVCrmGJ9ekQBq" : {
      "0-0-0-0" : "uzif,ehuz"
    },
    "-L4vnTamnEtQ4Eds-g0s" : {
      "0-0-0-0" : "uvaq,eqes"
    },
    "-L4vnTchmarBxtHJUabJ" : {
      "0-0-0-0" : "ifeg,uwux"
    },
    "-L4vnTe9MJK6QMmzjOjn" : {
      "0-0-0-0" : "abuq,ofuq"
    },
    "-L4vnTehwM9bIGlYTzBe" : {
      "0-0-0-0" : "ugop,esud"
    },
    "-L4vnTmLxwbXv811mxcE" : {
      "0-0-0-0" : "eluz,owek"
    },
    "-L4vnTmmfVsZN8UTEwgd" : {
      "0-0-0-0" : "axuj,avew"
    },
    "-L4vnTmzl8iemEWWVv0M" : {
      "0-0-0-0" : "icuh,umaw"
    },
    "-L4vnTo-MJ1lghMw2XyC" : {
      "0-0-0-0" : "enib,egif"
    },
    "-L4vnTo0mIilaP0FYh7p" : {
      "0-0-0-0" : "umeg,uyeh"
    },
    "-L4vnToEt3OXnlZUJT9X" : {
      "0-0-0-0" : "uxuj,ipuw"
    },
    "-L4vnTohOYY3CayFEINx" : {
      "0-0-0-0" : "utof,ubih"
    },
    "-L4vnToygw4R4-TJyG9X" : {
      "0-0-0-0" : "imuh,aleq"
    },
    "-L4vnTpq0H8UqAL0EzPz" : {
      "0-0-0-0" : "emoc,etew"
    },
    "-L4vnTq8Pzx5a_LKXwOq" : {
      "0-0-0-0" : "igew,ikuk"
    },
    "-L4vnTqeY7eDCwbLrbDQ" : {
      "0-0-0-0" : "imif,eruz"
    },
    "-L4vnTuQhYdzzKSouvi2" : {
      "0-0-0-0" : "ubot,ufix"
    },
    "-L4vnTyfN2odM5WG635d" : {
      "0-0-0-0" : "oguw,odid"
    },
    "-L4vnTz_-B13JxPP0NPi" : {
      "0-0-0-0" : "aqaq,ejev"
    },
    "-L4vnU1UtHmTJIrUelIV" : {
      "0-0-0-0" : "imif,eruz"
    },
    "-L4vnU1s-HtoxLOb4Ckn" : {
      "0-0-0-0" : "ixod,ekiy"
    },
    "-L4vnU6zhlxNZ_vScgPm" : {
      "0-0-0-0" : "upuz,ewit"
    },
    "-L4vnU8Cu_zvXK_6jBe5" : {
      "0-0-0-0" : "aqej,uxix"
    },
    "-L4vnU91xVZ6AkQ4-fhk" : {
      "0-0-0-0" : "awur,aqov"
    },
    "-L4vnU99hXdKxBfrToJZ" : {
      "0-0-0-0" : "uqef,oqet"
    },
    "-L4vnUDBsVOLxvDea9LA" : {
      "0-0-0-0" : "ayow,uweq"
    },
    "-L4vnUL5EV4mm6-PK6cQ" : {
      "0-0-0-0" : "ecej,ayuf"
    },
    "-L4vnULoKaJHeoOP1Vhj" : {
      "0-0-0-0" : "oyix,iriw"
    },
    "-L4vnUMi3p6DjfrsQj4n" : {
      "0-0-0-0" : "ogog,uneb"
    },
    "-L4vnUMuH9r4jzT8Kb-C" : {
      "0-0-0-0" : "eyoj,unuv"
    },
    "-L4vnUNSZ0ThSJZVmn2p" : {
      "0-0-0-0" : "utof,owuk"
    },
    "-L4vnUORAeV5cOOv3Acs" : {
      "0-0-0-0" : "izax,ekoq"
    },
    "-L4vnUP46uSyHfnPH35y" : {
      "0-0-0-0" : "ojix,ekew"
    },
    "-L4vnUSOCRWmQlkrMr04" : {
      "0-0-0-0" : "iqen,ifaf"
    },
    "-L4vnUUkqshL-a1sdqnI" : {
      "0-0-0-0" : "iqew,esud"
    },
    "-L4vnUVLbVDCJEa6zYnm" : {
      "0-0-0-0" : "ebop,uhip"
    },
    "-L4vnUVsgHIt_olPtb7Z" : {
      "0-0-0-0" : "ozat,ewik"
    },
    "-L4vnUZULxPxpUALUcAk" : {
      "0-0-0-0" : "obiz,apaj"
    },
    "-L4vnUZl-NUKmGYMwymG" : {
      "0-0-0-0" : "egew,uwur"
    },
    "-L4vnUaNdv0UlSS8OShP" : {
      "0-0-0-0" : "iwih,eqes"
    },
    "-L4vnUacVPtMuN8yktu9" : {
      "0-0-0-0" : "ageg,uwiq"
    },
    "-L4vnUaihE9_zZpT5CuB" : {
      "0-0-0-0" : "ozej,igaq"
    },
    "-L4vnUaj7Mnu70Nbh2nI" : {
      "0-0-0-0" : "ezot,ajag"
    },
    "-L4vnUbBsGGCwDII9r8v" : {
      "0-0-0-0" : "osob,efaq"
    },
    "-L4vnUcakM2LeugFmYQ9" : {
      "0-0-0-0" : "aqij,ihiq"
    },
    "-L4vnUdCjmkLT88FZ0EX" : {
      "0-0-0-0" : "ubaz,asiw"
    },
    "-L4vnUd_s0Sm1260gLGr" : {
      "0-0-0-0" : "iqex,ucah"
    },
    "-L4vnUgRbQmgO7xyIYIB" : {
      "0-0-0-0" : "igah,uqil"
    },
    "-L4vnUlevpYx_30awkAW" : {
      "0-0-0-0" : "ixel,ujip"
    },
    "-L4vnUmENK9GW2JlmQSI" : {
      "0-0-0-0" : "ozat,uyac"
    },
    "-L4vnUnLytFrnOmTLDF0" : {
      "0-0-0-0" : "ujir,uxij"
    },
    "-L4vnUpPrVYm1KRTGICQ" : {
      "0-0-0-0" : "uvux,uhiz"
    },
    "-L4vnUrjTAfpMlbWx0hy" : {
      "0-0-0-0" : "okap,itaw"
    },
    "-L4vnUszvhWe7m8zhgnz" : {
      "0-0-0-0" : "aqov,ovax"
    },
    "-L4vnUtd8PA6DrsPpl4v" : {
      "0-0-0-0" : "icag,ufom"
    },
    "-L4vnUu9Imf0naXyrobW" : {
      "0-0-0-0" : "icud,emob"
    },
    "-L4vnUxKNnSEsZwXTNDJ" : {
      "0-0-0-0" : "azod,ubuq"
    },
    "-L4vnV-GB08d8MFNT8zW" : {
      "0-0-0-0" : "ofaj,ewuf"
    },
    "-L4vnV-cozgSK82ftN3o" : {
      "0-0-0-0" : "onaf,uxim"
    },
    "-L4vnV-wJYMix6Vx3l9p" : {
      "0-0-0-0" : "areq,abej"
    },
    "-L4vnV1Ucxjz91LOlshl" : {
      "0-0-0-0" : "igaq,ukuh"
    },
    "-L4vnV2R0hqEsN5J7RBb" : {
      "0-0-0-0" : "ewop,ugez"
    },
    "-L4vnV6lTzhlw3CLp1XG" : {
      "0-0-0-0" : "iruq,uwiq"
    },
    "-L4vnV96x6btb6q2Dnkp" : {
      "0-0-0-0" : "orob,uyey"
    },
    "-L4vnVAA7XgyEBqs-qCk" : {
      "0-0-0-0" : "uqat,oliq"
    },
    "-L4vnVCxELLqYIWuTTw_" : {
      "0-0-0-0" : "ohiv,uhih"
    },
    "-L4vnVD7WTKGqOnkLJt6" : {
      "0-0-0-0" : "ofeb,owoq"
    },
    "-L4vnVG5q0CiEEKw6wqO" : {
      "0-0-0-0" : "ezuw,osih"
    },
    "-L4vnVHA7cWhA4MLvFZ6" : {
      "0-0-0-0" : "ugej,awus"
    },
    "-L4vnVHMghh-Eg_4brzt" : {
      "0-0-0-0" : "ohuz,akof"
    },
    "-L4vnVIRxdO54wq5_xxP" : {
      "0-0-0-0" : "uxim,ukuy"
    },
    "-L4vnVMXyfqfCncnoydv" : {
      "0-0-0-0" : "ihel,equx"
    },
    "-L4vnVOWb4MwsgOPDY8b" : {
      "0-0-0-0" : "afab,ukec"
    },
    "-L4vnVOzWVDz7ddvz05-" : {
      "0-0-0-0" : "uwiq,ujaj"
    },
    "-L4vnVQQlmpksUUdvMX_" : {
      "0-0-0-0" : "orud,uduj"
    },
    "-L4vnVVF2MvDZUvPZGDN" : {
      "0-0-0-0" : "ehoh,ucib"
    },
    "-L4vnVWsjouXkI_L8WSf" : {
      "0-0-0-0" : "afep,uxut"
    },
    "-L4vnVX-1-xG-ur5Lef1" : {
      "0-0-0-0" : "upuz,ihuw"
    },
    "-L4vnVZ58_lo6b8Qab2T" : {
      "0-0-0-0" : "apuv,upiw"
    },
    "-L4vnVZm-d3aFWZ9dVNK" : {
      "0-0-0-0" : "azuw,ucog"
    },
    "-L4vnVbWtL0raBebGfft" : {
      "0-0-0-0" : "ugot,oqek"
    },
    "-L4vnVbenr30N9twcH9D" : {
      "0-0-0-0" : "ugop,oyis"
    },
    "-L4vnVbuByrsO0ElPw_8" : {
      "0-0-0-0" : "umub,oxuj"
    },
    "-L4vnVe_AQI3n-S28tcq" : {
      "0-0-0-0" : "opaz,uhim"
    },
    "-L4vnVgEnvNJBM7gn-GC" : {
      "0-0-0-0" : "odiz,aniw"
    },
    "-L4vnVif8qvEEJOZcckH" : {
      "0-0-0-0" : "awut,iwom"
    },
    "-L4vnVjPxiVoERLclFIy" : {
      "0-0-0-0" : "aleq,ovix"
    },
    "-L4vnVldkY4J31gyEIs0" : {
      "0-0-0-0" : "ovax,ozat"
    },
    "-L4vnVmJu8lXICu1jCDx" : {
      "0-0-0-0" : "iruq,atuh"
    },
    "-L4vnVmdwgdOdzXNTz-O" : {
      "0-0-0-0" : "anuz,opef"
    },
    "-L4vnVnUYYu2RYLt7OsX" : {
      "0-0-0-0" : "anix,ikum"
    },
    "-L4vnVoTEQsdXJnRtk4V" : {
      "0-0-0-0" : "ixel,ujes"
    },
    "-L4vnVrppTMpeGnKAyhL" : {
      "0-0-0-0" : "anix,ikum"
    },
    "-L4vnVsKfSndpSyvYwq2" : {
      "0-0-0-0" : "uyis,ubox"
    },
    "-L4vnVvkU15-2t7Sy_nb" : {
      "0-0-0-0" : "ajun,odij"
    },
    "-L4vnVwD2xOu2b6BSBd5" : {
      "0-0-0-0" : "azop,exuk"
    },
    "-L4vnVwemavsNgsexBf-" : {
      "0-0-0-0" : "ekoq,uwap"
    },
    "-L4vnVxpgObD8cD-_mFP" : {
      "0-0-0-0" : "uwec,ohiv"
    },
    "-L4vnVynl0o2wu2yhBYZ" : {
      "0-0-0-0" : "oqul,ewun"
    },
    "-L4vnVz1SLYsQP1sJ4oV" : {
      "0-0-0-0" : "emuj,abuq"
    },
    "-L4vnVzexIes3S9LyZ1C" : {
      "0-0-0-0" : "ohiv,onoq"
    },
    "-L4vnW-1yEf-aYqeHgP9" : {
      "0-0-0-0" : "afep,ohiv"
    },
    "-L4vnW4S_VDmGc3YHblg" : {
      "0-0-0-0" : "iwak,adoy"
    },
    "-L4vnW51TKtT1HmQAamz" : {
      "0-0-0-0" : "asiq,osij"
    },
    "-L4vnW7TJhoedcf45uy0" : {
      "0-0-0-0" : "ugic,ucuj"
    },
    "-L4vnW8gaAn-UtG_guKq" : {
      "0-0-0-0" : "uyac,uhux"
    },
    "-L4vnWANqT7sQQRlhjJW" : {
      "0-0-0-0" : "azod,uyiw"
    },
    "-L4vnWAZn607cAenKXFB" : {
      "0-0-0-0" : "oxok,ewun"
    },
    "-L4vnWE2LXRqXju0AbSX" : {
      "0-0-0-0" : "efux,ajuy"
    },
    "-L4vnWFNdMCk4uKfg6Nt" : {
      "0-0-0-0" : "emix,egay"
    },
    "-L4vnWG7lYJDmk7JFPX6" : {
      "0-0-0-0" : "ogab,eyir"
    },
    "-L4vnWGIo-NblHYC89X7" : {
      "0-0-0-0" : "ivip,omeq"
    },
    "-L4vnWHTg6Q8_N2R99SF" : {
      "0-0-0-0" : "unih,onoq"
    },
    "-L4vnWIn_mW-AgZZgsJx" : {
      "0-0-0-0" : "atuh,aqux"
    },
    "-L4vnWJ3LC3G3tpk3Hey" : {
      "0-0-0-0" : "owet,agug"
    },
    "-L4vnWMlCNpBOFKXKRhn" : {
      "0-0-0-0" : "uruw,avew"
    },
    "-L4vnWOUUwlVksDL5ETz" : {
      "0-0-0-0" : "atix,iwiz"
    },
    "-L4vnWPBnMMG6oFr7Ltg" : {
      "0-0-0-0" : "otiz,ozat"
    },
    "-L4vnWQTMchFB7FFcJfd" : {
      "0-0-0-0" : "ikab,uvep"
    },
    "-L4vnWRHOcLYQwJmYU0l" : {
      "0-0-0-0" : "ubij,icud"
    },
    "-L4vnWSOL6j4_9O2Leak" : {
      "0-0-0-0" : "odij,ejiv"
    },
    "-L4vnWT6FN9n1IBtYKwL" : {
      "0-0-0-0" : "isuc,aheh"
    },
    "-L4vnWTNzTPYa6dm7fHn" : {
      "0-0-0-0" : "atey,uzug"
    },
    "-L4vnWWok-CdKDQPjKBB" : {
      "0-0-0-0" : "iwac,ozuy"
    },
    "-L4vnWZbayzPcJFORFDx" : {
      "0-0-0-0" : "ubob,uduj"
    },
    "-L4vnWaT3mUpFVl845hN" : {
      "0-0-0-0" : "uyoq,ukuh"
    },
    "-L4vnWbRFumTaPK3pOgm" : {
      "0-0-0-0" : "oqez,eyep"
    },
    "-L4vnWdEKto2vlewn6mu" : {
      "0-0-0-0" : "ojuh,ewuf"
    },
    "-L4vnWdVxDIm7Ae6wMjA" : {
      "0-0-0-0" : "ivoh,oyey"
    },
    "-L4vnWfGzuHfuT2N-_Xv" : {
      "0-0-0-0" : "upuv,esih"
    },
    "-L4vnWfd6bsQFoIQcpvy" : {
      "0-0-0-0" : "exuk,usiy"
    },
    "-L4vnWhBoEOctdOllGV1" : {
      "0-0-0-0" : "ayuf,iduw"
    },
    "-L4vnWiqFaxgHlW0igVf" : {
      "0-0-0-0" : "oqaz,uqox"
    },
    "-L4vnWjZhh0b0u-ZfZtS" : {
      "0-0-0-0" : "ijaj,ovax"
    },
    "-L4vnWlOTe2ccE9j4sAg" : {
      "0-0-0-0" : "odoh,ifiz"
    },
    "-L4vnWmW1m69OXGn2BSc" : {
      "0-0-0-0" : "ozat,ewiz"
    },
    "-L4vnWmkT6axXSqx7MmY" : {
      "0-0-0-0" : "oxap,owef"
    },
    "-L4vnWp0Kb-XxLvxkWlA" : {
      "0-0-0-0" : "ilox,uzuq"
    },
    "-L4vnWp_ha3W7FPyOmhk" : {
      "0-0-0-0" : "odip,uyip"
    },
    "-L4vnWptegnfxbLZ8i52" : {
      "0-0-0-0" : "ozix,etew"
    },
    "-L4vnWrjFaewvUZN3Xm0" : {
      "0-0-0-0" : "uyeb,omeh"
    },
    "-L4vnWtpG2zWB9X2745o" : {
      "0-0-0-0" : "atux,ujux"
    },
    "-L4vnWv9CldGVBrd4VdU" : {
      "0-0-0-0" : "emev,ageq"
    },
    "-L4vnWwf7ufW_bD4y0-g" : {
      "0-0-0-0" : "ejim,ikux"
    },
    "-L4vnWydpsARWSgF9cKK" : {
      "0-0-0-0" : "axoy,iruw"
    },
    "-L4vnWzkzc9YXW-6QHRR" : {
      "0-0-0-0" : "ejij,edaj"
    },
    "-L4vnWzwcHKk3aJKZ63Y" : {
      "0-0-0-0" : "ocix,uvab"
    },
    "-L4vnX-biAeM-ed3EBBm" : {
      "0-0-0-0" : "ezoh,umaw"
    },
    "-L4vnX1BB1QuVIV08iFY" : {
      "0-0-0-0" : "odiz,eyik"
    },
    "-L4vnX23-I8eFq0NrolZ" : {
      "0-0-0-0" : "ayuf,igub"
    },
    "-L4vnX2lE-lOZ7PqRkYe" : {
      "0-0-0-0" : "ageg,uzuf"
    },
    "-L4vnX5nHJD6TTb1qxno" : {
      "0-0-0-0" : "asiw,oqug"
    },
    "-L4vnX6dz3RV4atHlwwD" : {
      "0-0-0-0" : "abux,eyir"
    },
    "-L4vnX6vO_MAwD-I7nIr" : {
      "0-0-0-0" : "eqez,ujen"
    },
    "-L4vnX9ejra76Ff9xOGG" : {
      "0-0-0-0" : "ewoq,eqiv"
    },
    "-L4vnXAuYk5RCDvyyh1b" : {
      "0-0-0-0" : "ibuy,axeb"
    },
    "-L4vnXBKI2iWihlRTpLz" : {
      "0-0-0-0" : "esul,igak"
    },
    "-L4vnXC7Ao0npgElj7TF" : {
      "0-0-0-0" : "ivuz,uxuj"
    },
    "-L4vnXDKIZrYx926ZL5V" : {
      "0-0-0-0" : "umeg,onip"
    },
    "-L4vnXDwpbKnxVgs9i3C" : {
      "0-0-0-0" : "iduw,iqug"
    },
    "-L4vnXESnVMaG4jQi80K" : {
      "0-0-0-0" : "igaq,ohiz"
    },
    "-L4vnXF_k5icha3xRKL_" : {
      "0-0-0-0" : "iviq,awax"
    },
    "-L4vnXGQscGSJXZIm_87" : {
      "0-0-0-0" : "emiz,omoq"
    },
    "-L4vnXGblVtDNjC5sGJ0" : {
      "0-0-0-0" : "omih,okiw"
    },
    "-L4vnXGnYV_2zvrvHmCI" : {
      "0-0-0-0" : "ejij,iwip"
    },
    "-L4vnXLDiUdHyAaC1Tcl" : {
      "0-0-0-0" : "udog,uvow"
    },
    "-L4vnXLkVOeoHW4D5K7m" : {
      "0-0-0-0" : "ipuw,uvud"
    },
    "-L4vnXM16R5k8WSANIYF" : {
      "0-0-0-0" : "oyok,owok"
    },
    "-L4vnXN5rzDXBHVfqaOn" : {
      "0-0-0-0" : "uvaq,oqan"
    },
    "-L4vnXNT0xdDpJ7gOyqQ" : {
      "0-0-0-0" : "onuv,ujus"
    },
    "-L4vnXOYZC-le8KID0IV" : {
      "0-0-0-0" : "uwal,uvej"
    },
    "-L4vnXOcefH2EhGeP4Oz" : {
      "0-0-0-0" : "opiw,epof"
    },
    "-L4vnXQTARvtxnzXCAUR" : {
      "0-0-0-0" : "opoq,uyeb"
    },
    "-L4vnXQbDeuJ4OYNC3UA" : {
      "0-0-0-0" : "okog,ejeb"
    },
    "-L4vnXQyWL7Qjrf-Jk_h" : {
      "0-0-0-0" : "uboq,ofuq"
    },
    "-L4vnXRpINsbaKrPL6PO" : {
      "0-0-0-0" : "ucod,iwet"
    },
    "-L4vnXVqRI5h0bFL17TX" : {
      "0-0-0-0" : "iwiz,ozat"
    },
    "-L4vnXXcOyowLIKnIE9H" : {
      "0-0-0-0" : "abup,owug"
    },
    "-L4vnXXd1smsf58MqQXz" : {
      "0-0-0-0" : "ajun,ecuf"
    },
    "-L4vnXZX44ERMfibZR88" : {
      "0-0-0-0" : "ivek,igoc"
    },
    "-L4vnXZb1vdCsEmkUzvb" : {
      "0-0-0-0" : "uxir,ahiq"
    },
    "-L4vnXdKSISKTpfQQvVV" : {
      "0-0-0-0" : "omob,owef"
    },
    "-L4vnXdqkBnpi6_koAFi" : {
      "0-0-0-0" : "ihig,ufug"
    },
    "-L4vnXe1T57vb-m9K5Cc" : {
      "0-0-0-0" : "egej,ofeb"
    },
    "-L4vnXesJkTS7Fnz9COL" : {
      "0-0-0-0" : "utiv,ehaf"
    },
    "-L4vnXgLJEQnmwgsbA0k" : {
      "0-0-0-0" : "iwuc,egej"
    },
    "-L4vnXgVrjdMWiyVYg3V" : {
      "0-0-0-0" : "oqul,acuh"
    },
    "-L4vnXivfK5y3RIof8QH" : {
      "0-0-0-0" : "ewav,efib"
    },
    "-L4vnXjJqKAqGuJFl0HR" : {
      "0-0-0-0" : "uluv,ezub"
    },
    "-L4vnXjXFapwJ_SEpieW" : {
      "0-0-0-0" : "iqew,ejap"
    },
    "-L4vnXlRC5a61VaZHGrH" : {
      "0-0-0-0" : "ataw,uvej"
    },
    "-L4vnXnlSYfW7oM_1cln" : {
      "0-0-0-0" : "iwih,uyez"
    },
    "-L4vnXpziyyggNC8CKFF" : {
      "0-0-0-0" : "ekuh,oxux"
    },
    "-L4vnXtLTlYaiwHt2O04" : {
      "0-0-0-0" : "usuq,egay"
    },
    "-L4vnXthkWvPVlnrWFU4" : {
      "0-0-0-0" : "osaz,ituk"
    },
    "-L4vnXvKEXefIEE6R_Oo" : {
      "0-0-0-0" : "enud,ecur"
    },
    "-L4vnXvczBRS5Riett1O" : {
      "0-0-0-0" : "owev,ubup"
    },
    "-L4vnXwqrXqxj0gknwG1" : {
      "0-0-0-0" : "ejim,ugaj"
    },
    "-L4vnXxkXw6uszEbGc_r" : {
      "0-0-0-0" : "oxoh,eqez"
    },
    "-L4vnXz-oudH7tmvAqle" : {
      "0-0-0-0" : "iyej,evaj"
    },
    "-L4vnXz8aT5jf66MNRO8" : {
      "0-0-0-0" : "opeg,afuz"
    },
    "-L4vnY-ieyp4wXbO1NgZ" : {
      "0-0-0-0" : "iwek,edaq"
    },
    "-L4vnY1a3ZggQpVgJKC0" : {
      "0-0-0-0" : "imeg,ozat"
    },
    "-L4vnY1qrO1dSYNFEHhA" : {
      "0-0-0-0" : "akiy,ezeg"
    },
    "-L4vnY210S8wV6Oo-dJD" : {
      "0-0-0-0" : "okof,ixeb"
    },
    "-L4vnY2zM256a87efqe6" : {
      "0-0-0-0" : "ojep,upiw"
    },
    "-L4vnY3iZcJpLbN98m8Y" : {
      "0-0-0-0" : "ohuz,iyag"
    },
    "-L4vnY5mfNaJHx1vbsT9" : {
      "0-0-0-0" : "aseg,ujud"
    },
    "-L4vnY5o6gbmcXxr96D3" : {
      "0-0-0-0" : "utib,eqob"
    },
    "-L4vnY7drI_kQuj1mKtX" : {
      "0-0-0-0" : "awek,onoj"
    },
    "-L4vnY7ipVSOJx1_9Dch" : {
      "0-0-0-0" : "atev,ameq"
    },
    "-L4vnY7tuJb2eAacOvHS" : {
      "0-0-0-0" : "uneh,ozix"
    },
    "-L4vnYAZwkyOTT9itfww" : {
      "0-0-0-0" : "apuv,efux"
    },
    "-L4vnYCVEk_g-Pe_vH60" : {
      "0-0-0-0" : "osot,axuz"
    },
    "-L4vnYD0hx8mx7vrM0Nz" : {
      "0-0-0-0" : "izax,abej"
    },
    "-L4vnYDPxBvWaPwMjKsS" : {
      "0-0-0-0" : "ufob,ejep"
    },
    "-L4vnYF3Tf6ZblqzoZKj" : {
      "0-0-0-0" : "efif,opaz"
    },
    "-L4vnYHEEbF8xAjrD_Fl" : {
      "0-0-0-0" : "ekiy,owok"
    },
    "-L4vnYHM0fBBKDnGRQ11" : {
      "0-0-0-0" : "ucuw,ivuz"
    },
    "-L4vnYJ8vAHROZbQgipS" : {
      "0-0-0-0" : "eqoc,aliw"
    },
    "-L4vnYJWl4dLhC7_6peB" : {
      "0-0-0-0" : "usuk,oqez"
    },
    "-L4vnYJ_2YLWTGSTpOdD" : {
      "0-0-0-0" : "avep,oxoq"
    },
    "-L4vnYL94eDD2BDTbr7p" : {
      "0-0-0-0" : "aqux,uxut"
    },
    "-L4vnYLWVPQ7rIn9Hry3" : {
      "0-0-0-0" : "owuk,uqiz"
    },
    "-L4vnYNspk7tj2qIGqDL" : {
      "0-0-0-0" : "ujiv,ewiq"
    },
    "-L4vnYRcwVnvcx95DsZL" : {
      "0-0-0-0" : "emev,upej"
    },
    "-L4vnYTc7q3UEl1cZiOw" : {
      "0-0-0-0" : "utif,aguf"
    },
    "-L4vnYV2bcpEfE_wOVQ_" : {
      "0-0-0-0" : "ohep,iyej"
    },
    "-L4vnYVWdBshSnBleJto" : {
      "0-0-0-0" : "oyak,ipuw"
    },
    "-L4vnYW0RGsfQwR5dJ6k" : {
      "0-0-0-0" : "ojil,oqof"
    },
    "-L4vnYX31FTbry5XiSWR" : {
      "0-0-0-0" : "uguf,iloq"
    },
    "-L4vnYXUAnI6VR9OqAPA" : {
      "0-0-0-0" : "eguk,eqez"
    },
    "-L4vnYXiqy88F0NFK4wR" : {
      "0-0-0-0" : "icoy,ajag"
    },
    "-L4vnYY-IRjKIYU3irWp" : {
      "0-0-0-0" : "acax,ekiy"
    },
    "-L4vnY_MSBG_9QNaYPer" : {
      "0-0-0-0" : "ezif,ohet"
    },
    "-L4vnYaFlC_VmJVEfs1X" : {
      "0-0-0-0" : "aguf,ipob"
    },
    "-L4vnYaw0av7qf-TfO12" : {
      "0-0-0-0" : "atuh,oqul"
    },
    "-L4vnYb0W8xfcBjIHvHV" : {
      "0-0-0-0" : "avaw,awoj"
    },
    "-L4vnYdjRsyRTZnBKcqc" : {
      "0-0-0-0" : "epof,emoz"
    },
    "-L4vnYeFeG3Dc9hBGt3O" : {
      "0-0-0-0" : "ogem,ayuf"
    },
    "-L4vnYeNDqeMqax-E_1u" : {
      "0-0-0-0" : "ajag,ucod"
    },
    "-L4vnYgrtIyhnpfHGjp6" : {
      "0-0-0-0" : "uqiz,uruq"
    },
    "-L4vnYhOPtAxS0PXxuPL" : {
      "0-0-0-0" : "odip,atev"
    },
    "-L4vnYj2OIqrYLV-lgCS" : {
      "0-0-0-0" : "izax,aziy"
    },
    "-L4vnYkXEk1EkoDmC08r" : {
      "0-0-0-0" : "emix,upaj"
    },
    "-L4vnYlXJ_X60PeIsyXp" : {
      "0-0-0-0" : "exeb,ilox"
    },
    "-L4vnYlcQu3S2anI9qc_" : {
      "0-0-0-0" : "uxuj,ujud"
    },
    "-L4vnYmrpd0d2ZFn0kWI" : {
      "0-0-0-0" : "ekik,ugos"
    },
    "-L4vnYn3bR9Tbnxg0P7f" : {
      "0-0-0-0" : "edup,ihaq"
    },
    "-L4vnYnu5_ePXqJjdLfb" : {
      "0-0-0-0" : "agug,ocix"
    },
    "-L4vnYqkd1iefYbZUAT4" : {
      "0-0-0-0" : "upuf,ugeg"
    },
    "-L4vnYrHxaqvSoupu_WL" : {
      "0-0-0-0" : "etug,uwit"
    },
    "-L4vnYrLJWYRvL292vNV" : {
      "0-0-0-0" : "ofov,udog"
    },
    "-L4vnYrwUGO9in3_aG0P" : {
      "0-0-0-0" : "eyir,uxaq"
    },
    "-L4vnYu8jz4i6cIpvhCI" : {
      "0-0-0-0" : "ikuz,azub"
    },
    "-L4vnYwYMLIgv35laHIS" : {
      "0-0-0-0" : "iqug,ewad"
    },
    "-L4vnYx6r_pVYlLUcu4Z" : {
      "0-0-0-0" : "umez,udik"
    },
    "-L4vnYxWzGOHBkjHKxaX" : {
      "0-0-0-0" : "avuk,oket"
    },
    "-L4vnYyEAaeWpV-rMVlg" : {
      "0-0-0-0" : "ekik,imeq"
    },
    "-L4vnYyweZjuwBarszIH" : {
      "0-0-0-0" : "ixoy,ixod"
    },
    "-L4vnYz7nHigjGBC5WjO" : {
      "0-0-0-0" : "ayug,aqov"
    },
    "-L4vnYzA_MVqFkIKYavh" : {
      "0-0-0-0" : "atez,aqac"
    },
    "-L4vnYzvCQjFvncoAaaS" : {
      "0-0-0-0" : "ojep,ureh"
    },
    "-L4vnZ1sqAiYnyYoNIpb" : {
      "0-0-0-0" : "izax,uvub"
    },
    "-L4vnZ3DTfAqcDDbn_lC" : {
      "0-0-0-0" : "ejon,adih"
    },
    "-L4vnZ3rG9eiEKvBrXyC" : {
      "0-0-0-0" : "esuw,idug"
    },
    "-L4vnZ4Zf7xC5-5-ld8s" : {
      "0-0-0-0" : "ohub,ikuz"
    },
    "-L4vnZ4__etuCOSYy4Sh" : {
      "0-0-0-0" : "oqim,exuw"
    },
    "-L4vnZ5DmmhE7a1WY2NO" : {
      "0-0-0-0" : "acag,ovus"
    },
    "-L4vnZ5qRCbeIG-mJi85" : {
      "0-0-0-0" : "ezuv,ugiv"
    },
    "-L4vnZ605vNSdtb9_Xe-" : {
      "0-0-0-0" : "ogix,ufam"
    },
    "-L4vnZ6_os6yGBmZdJbE" : {
      "0-0-0-0" : "umaj,ozoq"
    },
    "-L4vnZ6vll0umqLziqls" : {
      "0-0-0-0" : "ifeg,usux"
    },
    "-L4vnZ9kZNCy7t3OX0xr" : {
      "0-0-0-0" : "uriy,igoc"
    },
    "-L4vnZ9ys5bZPPwptlnh" : {
      "0-0-0-0" : "ozat,icuh"
    },
    "-L4vnZAe-YQExMcZX2Ub" : {
      "0-0-0-0" : "oqet,uhim"
    },
    "-L4vnZBacj9364wHaq_c" : {
      "0-0-0-0" : "ipox,uguf"
    },
    "-L4vnZDRY7zwUbIYQjvV" : {
      "0-0-0-0" : "ozix,udoj"
    },
    "-L4vnZGBRT0DTeqdUTzf" : {
      "0-0-0-0" : "ucax,uvab"
    },
    "-L4vnZHgmAHvl08in07x" : {
      "0-0-0-0" : "owok,uwec"
    },
    "-L4vnZHvfbzxkgxK_Ni2" : {
      "0-0-0-0" : "uvow,ixod"
    },
    "-L4vnZJLHQz8nG2A-3w5" : {
      "0-0-0-0" : "aqej,ateg"
    },
    "-L4vnZK_QFaE5xdmsPLg" : {
      "0-0-0-0" : "ovuq,iwiq"
    },
    "-L4vnZMocuQ5ZSQqyVTa" : {
      "0-0-0-0" : "ejom,ewad"
    },
    "-L4vnZNEqvyeUtA3TFuu" : {
      "0-0-0-0" : "ofok,ixud"
    },
    "-L4vnZNPJeD_bt-N1HwS" : {
      "0-0-0-0" : "ezup,iceh"
    },
    "-L4vnZPW7GWJbvMiEYgX" : {
      "0-0-0-0" : "edeg,iyeh"
    },
    "-L4vnZQLGEpOUAWj4btk" : {
      "0-0-0-0" : "ayeq,uvoq"
    },
    "-L4vnZQMDBWwuES-Nsvk" : {
      "0-0-0-0" : "awek,emuj"
    },
    "-L4vnZQs2T9-e0urzmED" : {
      "0-0-0-0" : "uvap,ocaz"
    },
    "-L4vnZSnXWfLm71rbbQo" : {
      "0-0-0-0" : "emob,edup"
    },
    "-L4vnZTR4Esjn-vC64DY" : {
      "0-0-0-0" : "utof,eqes"
    },
    "-L4vnZT_1KIVFfBQ3dI8" : {
      "0-0-0-0" : "idej,ubot"
    },
    "-L4vnZU-tNP8Du-uhXGk" : {
      "0-0-0-0" : "uleq,epuk"
    },
    "-L4vnZU9GGc7OkOv0jsF" : {
      "0-0-0-0" : "azij,efiq"
    },
    "-L4vnZU9GGc7OkOv0jsG" : {
      "0-0-0-0" : "ebud,ekux"
    },
    "-L4vnZUtzKRm1kia4o9k" : {
      "0-0-0-0" : "ameq,odaj"
    },
    "-L4vnZWSPRTq3si-rqmw" : {
      "0-0-0-0" : "iqom,ulim"
    },
    "-L4vnZWfbRf91rzASwlp" : {
      "0-0-0-0" : "uxas,afoj"
    },
    "-L4vnZWqL0DQ0Yu5FPPb" : {
      "0-0-0-0" : "ekit,ovuq"
    },
    "-L4vnZXB48bdrNBmZQTJ" : {
      "0-0-0-0" : "umew,asoz"
    },
    "-L4vnZXgvLWWq9EaGOyJ" : {
      "0-0-0-0" : "eqec,ojon"
    },
    "-L4vnZYMjJJ8kPFTaZYK" : {
      "0-0-0-0" : "uzid,egej"
    },
    "-L4vnZZVeATxBzQGE5Jf" : {
      "0-0-0-0" : "awek,uhod"
    },
    "-L4vnZ_s7B7dMKPtAhU_" : {
      "0-0-0-0" : "eteb,uruq"
    },
    "-L4vnZc0m6U23mPqOWfV" : {
      "0-0-0-0" : "owid,osuz"
    },
    "-L4vnZdhMYXgm9rlW1No" : {
      "0-0-0-0" : "epek,esud"
    },
    "-L4vnZdyy-GjDbxIyyZ8" : {
      "0-0-0-0" : "ucog,icuv"
    },
    "-L4vnZePgBIJORRWH3tr" : {
      "0-0-0-0" : "ukec,iyev"
    },
    "-L4vnZgP6jBuHANgASgz" : {
      "0-0-0-0" : "icuv,anix"
    },
    "-L4vnZgZtHdu0_3C_Lwo" : {
      "0-0-0-0" : "ixac,ikuz"
    },
    "-L4vnZisVYTj0KbIqnkD" : {
      "0-0-0-0" : "owud,ekoq"
    },
    "-L4vnZjXmo0qiJY9Ch4Y" : {
      "0-0-0-0" : "ucuj,aqic"
    },
    "-L4vnZk2TXBKY8WqOqi6" : {
      "0-0-0-0" : "ehog,igak"
    },
    "-L4vnZkTMCILvgc0FXnH" : {
      "0-0-0-0" : "icaw,omog"
    },
    "-L4vnZkqvX9XQU5Abzsq" : {
      "0-0-0-0" : "umeg,amup"
    },
    "-L4vnZl92ciFEkDuFh1-" : {
      "0-0-0-0" : "ewun,apuq"
    },
    "-L4vnZlx0uZOvoUFmmXR" : {
      "0-0-0-0" : "ehaf,ucux"
    },
    "-L4vnZnF2XQjiC0TFMEM" : {
      "0-0-0-0" : "okif,imif"
    },
    "-L4vnZq8tUfShS7YbO5I" : {
      "0-0-0-0" : "exeb,upez"
    },
    "-L4vnZqaCHnm89nz4vIx" : {
      "0-0-0-0" : "ixaf,ohub"
    },
    "-L4vnZr_VJA6CACUpvBg" : {
      "0-0-0-0" : "uboy,oqey"
    },
    "-L4vnZrtSk08ZwML31KW" : {
      "0-0-0-0" : "axoy,ocij"
    },
    "-L4vnZsi5NHzQaxV91Cg" : {
      "0-0-0-0" : "ufoh,ituk"
    },
    "-L4vnZtvtnWyLGoGFD9n" : {
      "0-0-0-0" : "oqet,ihiy"
    },
    "-L4vnZudzJWvuqiex7wr" : {
      "0-0-0-0" : "usex,owok"
    },
    "-L4vnZuqf2QLaJs0_mh8" : {
      "0-0-0-0" : "osih,aqiy"
    },
    "-L4vnZvwIZin8r6YBPML" : {
      "0-0-0-0" : "ilox,ogog"
    },
    "-L4vnZyaFSA3BokhYBnU" : {
      "0-0-0-0" : "ezot,osot"
    },
    "-L4vn_1Ba9LkdYTag05E" : {
      "0-0-0-0" : "omog,ecej"
    },
    "-L4vn_1LXc6rDJecbr4O" : {
      "0-0-0-0" : "afep,ekak"
    },
    "-L4vn_1XFTyb5psb2LVg" : {
      "0-0-0-0" : "oqon,oqok"
    },
    "-L4vn_24Mb4kbK9lEhwl" : {
      "0-0-0-0" : "oyur,orud"
    },
    "-L4vn_3PaQE_Wh2GIuza" : {
      "0-0-0-0" : "ejiv,uzid"
    },
    "-L4vn_3PaQE_Wh2GIuzb" : {
      "0-0-0-0" : "usay,ozat"
    },
    "-L4vn_3T8m-TZJuXhlEI" : {
      "0-0-0-0" : "ejiw,eyep"
    },
    "-L4vn_3aGj30TJPDA8dt" : {
      "0-0-0-0" : "obeq,omoq"
    },
    "-L4vn_46HZUp9G6Ek-BL" : {
      "0-0-0-0" : "evuz,ajun"
    },
    "-L4vn_5V5u0ea0oJxas4" : {
      "0-0-0-0" : "eqes,awus"
    },
    "-L4vn_6VkJPb54X_spCn" : {
      "0-0-0-0" : "uniz,ecow"
    },
    "-L4vn_7PASKQYBJXdgmC" : {
      "0-0-0-0" : "uxas,ayow"
    },
    "-L4vn_86C8x5RP_0agvz" : {
      "0-0-0-0" : "exuk,opup"
    },
    "-L4vn_AIDqcjJx9Nfq9H" : {
      "0-0-0-0" : "utof,icih"
    },
    "-L4vn_AKkcQcoQu_pyY3" : {
      "0-0-0-0" : "uteb,iduh"
    },
    "-L4vn_AfrMYJXrklel6A" : {
      "0-0-0-0" : "ewiq,ekat"
    },
    "-L4vn_BjQZInTpwA8ADk" : {
      "0-0-0-0" : "uyov,ipuj"
    },
    "-L4vn_Cp3CAdJ20i6E4W" : {
      "0-0-0-0" : "ucod,ibip"
    },
    "-L4vn_DiucK5B5LXT_2S" : {
      "0-0-0-0" : "emob,atug"
    },
    "-L4vn_ED7N90GVrOWT3k" : {
      "0-0-0-0" : "umez,ogiw"
    },
    "-L4vn_EbFGd8Y1oNJaDa" : {
      "0-0-0-0" : "uzus,ubih"
    },
    "-L4vn_FJG8qjI4vkmiTd" : {
      "0-0-0-0" : "oniq,iwuq"
    },
    "-L4vn_IK9MUdF7iGISPt" : {
      "0-0-0-0" : "osij,egif"
    },
    "-L4vn_J3QnqFPtIPzcih" : {
      "0-0-0-0" : "izuj,ejap"
    },
    "-L4vn_KUAOAB2JI4U6kQ" : {
      "0-0-0-0" : "ojip,owok"
    },
    "-L4vn_KfGMChXDCymh3A" : {
      "0-0-0-0" : "uwec,uvux"
    },
    "-L4vn_Mbfyl2JuXCjnmD" : {
      "0-0-0-0" : "idoz,uxac"
    },
    "-L4vn_NnkbY9l3bjI2J8" : {
      "0-0-0-0" : "ukiz,upej"
    },
    "-L4vn_Nz_bcghrXm3vrJ" : {
      "0-0-0-0" : "ufob,igoc"
    },
    "-L4vn_OAoFjegWasQsfX" : {
      "0-0-0-0" : "emix,ujaq"
    },
    "-L4vn_PI-lVzOi9_MEVk" : {
      "0-0-0-0" : "odij,exuw"
    },
    "-L4vn_PctA2PyVqOZhKt" : {
      "0-0-0-0" : "opoq,asuh"
    },
    "-L4vn_PfmaLEwM5CaEk2" : {
      "0-0-0-0" : "eqiv,ovix"
    },
    "-L4vn_QMd_00XCKDNLpT" : {
      "0-0-0-0" : "uqaw,ezoh"
    },
    "-L4vn_Rl-bG0EpvRrYD8" : {
      "0-0-0-0" : "eyoj,odij"
    },
    "-L4vn_S3Nb-9_9WKWF-B" : {
      "0-0-0-0" : "ezub,ujux"
    },
    "-L4vn_TBNV7ZDV7V-DqO" : {
      "0-0-0-0" : "axoy,uyul"
    },
    "-L4vn_Ukm0opKRjYtTEd" : {
      "0-0-0-0" : "apaj,ekoz"
    },
    "-L4vn_W-TMyS7FWLNhh5" : {
      "0-0-0-0" : "ezuv,eyoj"
    },
    "-L4vn_XCje9JqPirpR1w" : {
      "0-0-0-0" : "ufof,ajep"
    },
    "-L4vn_Xb3R0Dx5OIiBKe" : {
      "0-0-0-0" : "azub,ataj"
    },
    "-L4vn_XkNzRHy5m7zUjV" : {
      "0-0-0-0" : "usiy,ugeg"
    },
    "-L4vn_Yk4-RworG2bsJi" : {
      "0-0-0-0" : "ejom,icoy"
    },
    "-L4vn_Zj3i3LRuqvysLL" : {
      "0-0-0-0" : "isiz,izot"
    },
    "-L4vn__j1rEhfdDk39DC" : {
      "0-0-0-0" : "obuk,uhuv"
    },
    "-L4vn_awu9Sga7NvuiqU" : {
      "0-0-0-0" : "udub,awup"
    },
    "-L4vn_c5SCJoBnNbTmtj" : {
      "0-0-0-0" : "ugez,uhuv"
    },
    "-L4vn_chUURgb5RGxVFx" : {
      "0-0-0-0" : "opeg,ehoc"
    },
    "-L4vn_d6jV5bBLh4R-sH" : {
      "0-0-0-0" : "izax,esok"
    },
    "-L4vn_dPzOeBthnrG9-z" : {
      "0-0-0-0" : "ameq,eqoj"
    },
    "-L4vn_e7TXBRs3ocRlnu" : {
      "0-0-0-0" : "ubix,acag"
    },
    "-L4vn_ebrN1OXhSBHVsT" : {
      "0-0-0-0" : "otih,uqiq"
    },
    "-L4vn_fHvvZzvD4uVEVZ" : {
      "0-0-0-0" : "imeg,urib"
    },
    "-L4vn_gIc8rKDLlIQJ7A" : {
      "0-0-0-0" : "uvih,ayuq"
    },
    "-L4vn_ga9CTwIs-MSQ2u" : {
      "0-0-0-0" : "obuj,ejiw"
    },
    "-L4vn_hQtNbA3Uoszl2S" : {
      "0-0-0-0" : "onuv,udur"
    },
    "-L4vn_hTUtpwT46N_Q39" : {
      "0-0-0-0" : "opeg,uqaw"
    },
    "-L4vn_heJUBVHsEwe2Oa" : {
      "0-0-0-0" : "ezex,idiy"
    },
    "-L4vn_iBlwhh0rWm4amk" : {
      "0-0-0-0" : "utaj,omuq"
    },
    "-L4vn_jdE_ltQ-GS2t8r" : {
      "0-0-0-0" : "ozaw,upaj"
    },
    "-L4vn_m59GPOiV-0OkCM" : {
      "0-0-0-0" : "oxat,ugeq"
    },
    "-L4vn_mGSRpRc7hPzK5u" : {
      "0-0-0-0" : "izex,ejiv"
    },
    "-L4vn_mtMuH4PBOXObnO" : {
      "0-0-0-0" : "uzok,idej"
    },
    "-L4vn_p3i8MeHvfiUsDO" : {
      "0-0-0-0" : "osih,uxuk"
    },
    "-L4vn_rLe-Jnc3nIn0Ir" : {
      "0-0-0-0" : "ekux,afab"
    },
    "-L4vn_rzTE8Hob3OFLtW" : {
      "0-0-0-0" : "adez,uxej"
    },
    "-L4vn_skxQeH6MSHym6o" : {
      "0-0-0-0" : "ewun,eqec"
    },
    "-L4vn_uMyM51eJkCtDOJ" : {
      "0-0-0-0" : "exoz,ucuf"
    },
    "-L4vn_vK0ffkNV4B3FYx" : {
      "0-0-0-0" : "idux,uzuq"
    },
    "-L4vn_xx1MFTLIQTi_ja" : {
      "0-0-0-0" : "ewiq,ameq"
    },
    "-L4vn_yD8kcWTQKZl9Rv" : {
      "0-0-0-0" : "iwom,ewiz"
    },
    "-L4vn_yEDu4Fn18YDf2W" : {
      "0-0-0-0" : "ufez,osij"
    },
    "-L4vn_ygrhEne3vWFIb0" : {
      "0-0-0-0" : "uneh,aqov"
    },
    "-L4vn_ytycWzK8osZb5A" : {
      "0-0-0-0" : "inaz,eyix"
    },
    "-L4vn_zRArFDUOjbJSV9" : {
      "0-0-0-0" : "efob,ajag"
    },
    "-L4vn_zgBirLMqPdV5nT" : {
      "0-0-0-0" : "uzim,eqiv"
    },
    "-L4vna-8zUCe-OLvtnex" : {
      "0-0-0-0" : "ugiv,egew"
    },
    "-L4vna-_atyWvwo-uTHQ" : {
      "0-0-0-0" : "epum,ataj"
    },
    "-L4vna0DR-c0AFO0tUhg" : {
      "0-0-0-0" : "eqiv,uwit"
    },
    "-L4vna0x_mt4mV_dUKD1" : {
      "0-0-0-0" : "ufeb,iqef"
    },
    "-L4vna1818AxgvCjlSMo" : {
      "0-0-0-0" : "isiz,owig"
    },
    "-L4vna1TePYXJ5oKaPkx" : {
      "0-0-0-0" : "ujur,ebaf"
    },
    "-L4vna2LaoCpHJYHjn5C" : {
      "0-0-0-0" : "uwil,oqak"
    },
    "-L4vna3ub4g1wfdvdPRC" : {
      "0-0-0-0" : "ozov,ohiz"
    },
    "-L4vna4QYYhjLwEnW1U0" : {
      "0-0-0-0" : "ozob,ifiz"
    },
    "-L4vna5R-8W0TzAGQHyB" : {
      "0-0-0-0" : "oqur,otaj"
    },
    "-L4vna86tkoT76PrWEEY" : {
      "0-0-0-0" : "umuy,ajag"
    },
    "-L4vna9FLzHx_wfmzugu" : {
      "0-0-0-0" : "ibuy,atey"
    },
    "-L4vnaCYWcWSlMsvQ7uR" : {
      "0-0-0-0" : "oqig,udub"
    },
    "-L4vnaFYl92MqGTp5xg7" : {
      "0-0-0-0" : "ubix,uzup"
    },
    "-L4vnaFjtnfBfgGtMVe5" : {
      "0-0-0-0" : "uyip,uxev"
    },
    "-L4vnaFtn-2CkZwQMXlZ" : {
      "0-0-0-0" : "upad,iduw"
    },
    "-L4vnaGVN18cKGu-k1Ds" : {
      "0-0-0-0" : "ekok,opeg"
    },
    "-L4vnaIgvC9SFQqcjecC" : {
      "0-0-0-0" : "ugor,ovaq"
    },
    "-L4vnaIrEaGr1YVbxLoE" : {
      "0-0-0-0" : "ageg,ekoq"
    },
    "-L4vnaJ6Ib7M-_i2nyKs" : {
      "0-0-0-0" : "opup,uhiz"
    },
    "-L4vnaJfI15VSmuR4CVz" : {
      "0-0-0-0" : "avaj,ifiz"
    },
    "-L4vnaL8kCoDcvKjf5yO" : {
      "0-0-0-0" : "ahef,ekux"
    },
    "-L4vnaM8aIzwP1bcwkd1" : {
      "0-0-0-0" : "asoz,upuq"
    },
    "-L4vnaNiwkFMxbEtB4Tr" : {
      "0-0-0-0" : "oyek,ufoh"
    },
    "-L4vnaNsxE-cp1fa6b0H" : {
      "0-0-0-0" : "emuv,ufob"
    },
    "-L4vnaOQrbK3JHxy-JRN" : {
      "0-0-0-0" : "iqug,avaw"
    },
    "-L4vnaP2sluS7RO32ooU" : {
      "0-0-0-0" : "egew,utib"
    },
    "-L4vnaQqDkhfMHfYBF3h" : {
      "0-0-0-0" : "apew,owoq"
    },
    "-L4vnaR85mPxvS5ASYlO" : {
      "0-0-0-0" : "oqon,iyeh"
    },
    "-L4vnaRTrfB0LO4jgl2V" : {
      "0-0-0-0" : "uzab,ekoz"
    },
    "-L4vnaT7OVgq9ONX-1WL" : {
      "0-0-0-0" : "ukec,imeq"
    },
    "-L4vnaTiMV8wCcoIvSB9" : {
      "0-0-0-0" : "eqol,iyej"
    },
    "-L4vnaU5wu9P4XIUY41r" : {
      "0-0-0-0" : "aqij,exoz"
    },
    "-L4vnaU5wu9P4XIUY41s" : {
      "0-0-0-0" : "enag,ejul"
    },
    "-L4vnaUkGIfHc-mbK0xY" : {
      "0-0-0-0" : "uleq,iqom"
    },
    "-L4vnaVG3IMBz5zri2t_" : {
      "0-0-0-0" : "ofeb,ukuh"
    },
    "-L4vnaVVq41El8ebr7ea" : {
      "0-0-0-0" : "ocix,afoj"
    },
    "-L4vnaWg3VVdv7RaV3C2" : {
      "0-0-0-0" : "ewiq,uyiw"
    },
    "-L4vnaXcN2I9muGoxyb1" : {
      "0-0-0-0" : "uhip,ejep"
    },
    "-L4vnaZ9XRtCbZTesqxG" : {
      "0-0-0-0" : "ocig,oyis"
    },
    "-L4vnaZBf5Qr_rYjREEE" : {
      "0-0-0-0" : "esog,evaj"
    },
    "-L4vna__IHRm0dp8s99B" : {
      "0-0-0-0" : "aseg,ekak"
    },
    "-L4vnabtqwI6BFW1s43Q" : {
      "0-0-0-0" : "obuj,uhux"
    },
    "-L4vnabufD6LjbYSUOvr" : {
      "0-0-0-0" : "owek,ikuk"
    },
    "-L4vnabvAwyxuPKJC5UI" : {
      "0-0-0-0" : "owid,uleq"
    },
    "-L4vnac6VPmXMJhggZ1y" : {
      "0-0-0-0" : "iyif,ubob"
    },
    "-L4vnachr082m5OoGgAP" : {
      "0-0-0-0" : "aqej,otiz"
    },
    "-L4vnadNxRioyO4uaTc-" : {
      "0-0-0-0" : "ekux,aqan"
    },
    "-L4vnaduPWZ9m4ev3mmF" : {
      "0-0-0-0" : "eqob,ipuj"
    },
    "-L4vnaeFjug7GOEQNZ5C" : {
      "0-0-0-0" : "idix,uhew"
    },
    "-L4vnafE1T4WAZrhaYdn" : {
      "0-0-0-0" : "ezaw,ogab"
    },
    "-L4vnahdu0Y2lFE5Y8Q7" : {
      "0-0-0-0" : "ihuw,uyiw"
    },
    "-L4vnahnd5zoCNbB1V6r" : {
      "0-0-0-0" : "ixoy,efib"
    },
    "-L4vnaiF4qei2CUcSToF" : {
      "0-0-0-0" : "eboj,uqoj"
    },
    "-L4vnaijX0h_9A46Atuo" : {
      "0-0-0-0" : "ubob,uvir"
    },
    "-L4vnaisrz79QavcmJA5" : {
      "0-0-0-0" : "ehum,afuj"
    },
    "-L4vnajCLbiEdaKlqkvS" : {
      "0-0-0-0" : "akiy,owet"
    },
    "-L4vnajJMG8eAqjFtdbp" : {
      "0-0-0-0" : "iyeh,eqez"
    },
    "-L4vnam-IgpM1LP_l0gQ" : {
      "0-0-0-0" : "aqac,uqex"
    },
    "-L4vnam-IgpM1LP_l0gR" : {
      "0-0-0-0" : "igah,ezip"
    },
    "-L4vnamA83dqNXojnpZb" : {
      "0-0-0-0" : "uqiq,igaq"
    },
    "-L4vnanPem0bIlv_6G8h" : {
      "0-0-0-0" : "iduh,ukaq"
    },
    "-L4vnapyAQn8XcqSDqUO" : {
      "0-0-0-0" : "otif,odoh"
    },
    "-L4vnaq-bCS0eM_7zmSF" : {
      "0-0-0-0" : "ujok,iyif"
    },
    "-L4vnaqlNvNAyVepxipB" : {
      "0-0-0-0" : "ozis,afuz"
    },
    "-L4vnasxt2PiKm36XKF3" : {
      "0-0-0-0" : "ufof,uwux"
    },
    "-L4vnatcCPxlkhEB8Mn-" : {
      "0-0-0-0" : "avox,ocav"
    },
    "-L4vnaw77lmwjdy0yghE" : {
      "0-0-0-0" : "ucuw,ehuq"
    },
    "-L4vnayBxsWwxE4vpIEt" : {
      "0-0-0-0" : "efif,iduw"
    },
    "-L4vnayJYLfnWulQgTd1" : {
      "0-0-0-0" : "iqef,ahiq"
    },
    "-L4vnayWqvq6MUVShmbw" : {
      "0-0-0-0" : "uqaw,uyem"
    },
    "-L4vnazEEvYIQ5vIOlje" : {
      "0-0-0-0" : "oqeb,ovuq"
    },
    "-L4vnazd5D0kWSGZzhc-" : {
      "0-0-0-0" : "uxuy,ojiy"
    },
    "-L4vnb-K3kHIcOSJBnpH" : {
      "0-0-0-0" : "uteb,uriw"
    },
    "-L4vnb-m5tDJu6V0Y28U" : {
      "0-0-0-0" : "ugih,ogiw"
    },
    "-L4vnb1PsTjZ1Wa_gQBP" : {
      "0-0-0-0" : "aheh,iwal"
    },
    "-L4vnb1QKhhQWAqoWyd6" : {
      "0-0-0-0" : "aleq,ocix"
    },
    "-L4vnb2DzOpsj_dBYGcU" : {
      "0-0-0-0" : "ewiz,aqeg"
    },
    "-L4vnb7CHUum_jVBlRR3" : {
      "0-0-0-0" : "ehix,uqat"
    },
    "-L4vnb7SEI9mSF7jaxIQ" : {
      "0-0-0-0" : "uqal,igoc"
    },
    "-L4vnb7XVkzg1wWom2lb" : {
      "0-0-0-0" : "iqew,oxex"
    },
    "-L4vnb8DutdAc_Vw2Or9" : {
      "0-0-0-0" : "eyix,epuk"
    },
    "-L4vnb8MMyDYPxCY0rz9" : {
      "0-0-0-0" : "uxev,efux"
    },
    "-L4vnbB6LXvKTvQD_Qns" : {
      "0-0-0-0" : "uvih,ixac"
    },
    "-L4vnbByDu6AgvYTd5WD" : {
      "0-0-0-0" : "uluh,ugop"
    },
    "-L4vnbCi571aNxB6CRTx" : {
      "0-0-0-0" : "umav,ahoz"
    },
    "-L4vnbD1ebFwWNvNnU29" : {
      "0-0-0-0" : "asuh,iyev"
    },
    "-L4vnbDP82SpONbVM0RX" : {
      "0-0-0-0" : "ezog,uduj"
    },
    "-L4vnbEyE9hDGjQ3phlf" : {
      "0-0-0-0" : "uvav,uhih"
    },
    "-L4vnbFRiAJK8uItgRai" : {
      "0-0-0-0" : "oxux,ewun"
    },
    "-L4vnbFW-2x_v1laY8V-" : {
      "0-0-0-0" : "emiz,odab"
    },
    "-L4vnbFiJRp9M1ycReS_" : {
      "0-0-0-0" : "ucib,ozaw"
    },
    "-L4vnbG2R7LgecfxWvY3" : {
      "0-0-0-0" : "ojug,obuj"
    },
    "-L4vnbG6JZZuJkCKNHd2" : {
      "0-0-0-0" : "emuv,onuj"
    },
    "-L4vnbHGE5AAw_EGK9hW" : {
      "0-0-0-0" : "udiz,udud"
    },
    "-L4vnbI6yAGOkYeilbiV" : {
      "0-0-0-0" : "usay,ewiv"
    },
    "-L4vnbIHsa2YNLvazDkB" : {
      "0-0-0-0" : "onip,uruw"
    },
    "-L4vnbINse1ca6DpdYbJ" : {
      "0-0-0-0" : "oqos,ufug"
    },
    "-L4vnbIOVfAG-XTNczvx" : {
      "0-0-0-0" : "epum,igah"
    },
    "-L4vnbJO55vlv5AUrjWY" : {
      "0-0-0-0" : "uhih,iduw"
    },
    "-L4vnbJaKMOSd1o5ecoi" : {
      "0-0-0-0" : "umeg,ugic"
    },
    "-L4vnbNiaFFF8dq3zW9o" : {
      "0-0-0-0" : "ucuf,ofoc"
    },
    "-L4vnbOOIIfuaztiFVpf" : {
      "0-0-0-0" : "uzab,ukaq"
    },
    "-L4vnbPFiccOfH9mFfV0" : {
      "0-0-0-0" : "uraw,avew"
    },
    "-L4vnbRR54FU2gdgqIhn" : {
      "0-0-0-0" : "izip,ipuj"
    },
    "-L4vnbRsKGRw_Y1iaFxR" : {
      "0-0-0-0" : "uwos,edav"
    },
    "-L4vnbSa7hKDfqOomw5O" : {
      "0-0-0-0" : "epek,azub"
    },
    "-L4vnbSxKVmnGuk6WyH_" : {
      "0-0-0-0" : "icaj,exaz"
    },
    "-L4vnbUORTOJo1Rh6g8j" : {
      "0-0-0-0" : "utog,uvek"
    },
    "-L4vnbUaTjPtqn68J3d2" : {
      "0-0-0-0" : "uqiq,aniw"
    },
    "-L4vnbVmMSPhITtB1Nq1" : {
      "0-0-0-0" : "aqij,egub"
    },
    "-L4vnbVw7-rb28cPWj-L" : {
      "0-0-0-0" : "uriy,oyok"
    },
    "-L4vnbVyEONkYxDBH8hv" : {
      "0-0-0-0" : "izux,ugeq"
    },
    "-L4vnbWOzcjSb0FppmIU" : {
      "0-0-0-0" : "ezuv,iduy"
    },
    "-L4vnbWXhNrmrP2vM4RA" : {
      "0-0-0-0" : "emiz,exuw"
    },
    "-L4vnbWdvZgm_Aj_5vkw" : {
      "0-0-0-0" : "afuz,uzab"
    },
    "-L4vnbXvIl41FTQgx8bl" : {
      "0-0-0-0" : "emuv,iqef"
    },
    "-L4vnbYqijo1WbX2j1do" : {
      "0-0-0-0" : "opaq,uzeb"
    },
    "-L4vnbZ4FT8ElycaiY55" : {
      "0-0-0-0" : "iyut,ibuy"
    },
    "-L4vnbZOinmLdod6sqH_" : {
      "0-0-0-0" : "iqem,iqaj"
    },
    "-L4vnb_1MhMRLZuMfMrG" : {
      "0-0-0-0" : "oqok,ehuz"
    },
    "-L4vnbaQsQeSRTdrdC6G" : {
      "0-0-0-0" : "efay,ojux"
    },
    "-L4vnbaRIDn5XO97ZMlI" : {
      "0-0-0-0" : "ewuh,ixij"
    },
    "-L4vnbaq8cAJGpegHX7b" : {
      "0-0-0-0" : "ezub,uwux"
    },
    "-L4vnbb9oYMaIxPRtvpY" : {
      "0-0-0-0" : "ayom,uhux"
    },
    "-L4vnbbr9epy-0wrx_3X" : {
      "0-0-0-0" : "ugaj,ojux"
    },
    "-L4vnbdhr3TOYCe9Xz9s" : {
      "0-0-0-0" : "omih,ojig"
    },
    "-L4vnbeOinDI3HJYioPt" : {
      "0-0-0-0" : "osot,acew"
    },
    "-L4vnbfoUY4VbP8IIC8e" : {
      "0-0-0-0" : "ogaf,uneb"
    },
    "-L4vnbgxlDnZWfWSkqp1" : {
      "0-0-0-0" : "uwur,avox"
    },
    "-L4vnbhfg2AjXR9qECSR" : {
      "0-0-0-0" : "udik,ihib"
    },
    "-L4vnbi-t6FZet_quYJQ" : {
      "0-0-0-0" : "otaj,eqol"
    },
    "-L4vnbkh44Eqe5mzQ8SZ" : {
      "0-0-0-0" : "iwom,uqef"
    },
    "-L4vnblP4unSHC5u9Q2W" : {
      "0-0-0-0" : "obup,ohuj"
    },
    "-L4vnbn0lq3hiEGlR7Mo" : {
      "0-0-0-0" : "iwak,uhod"
    },
    "-L4vnbnSO59dxKVKRkYS" : {
      "0-0-0-0" : "azuw,ihih"
    },
    "-L4vnbo0pfU2hgApuQEY" : {
      "0-0-0-0" : "ijex,osob"
    },
    "-L4vnbogghptQOU-xFoW" : {
      "0-0-0-0" : "uxim,ahoz"
    },
    "-L4vnbpElb9yR8W0CpwW" : {
      "0-0-0-0" : "ikof,ujim"
    },
    "-L4vnbpnaGNw4QkblFJq" : {
      "0-0-0-0" : "oxap,ofuk"
    },
    "-L4vnbqZx33No0XaJYYM" : {
      "0-0-0-0" : "ukiz,owoq"
    },
    "-L4vnbr4xjaHci-pRXXq" : {
      "0-0-0-0" : "oyok,oxex"
    },
    "-L4vnbr57LdXMXdaePk0" : {
      "0-0-0-0" : "oxex,ujok"
    },
    "-L4vnbrsVZSu3B57LVmX" : {
      "0-0-0-0" : "ugeg,ojel"
    },
    "-L4vnbsip5y2Un2evLhP" : {
      "0-0-0-0" : "esih,ivaw"
    },
    "-L4vnbtYrfE2PD0y-09p" : {
      "0-0-0-0" : "uloj,obeb"
    },
    "-L4vnbtoqbR1iEx6w0qj" : {
      "0-0-0-0" : "uraj,ufoh"
    },
    "-L4vnbu0t73rnk2S8RgF" : {
      "0-0-0-0" : "epek,ikox"
    },
    "-L4vnbuME3YlQKGFYuv6" : {
      "0-0-0-0" : "ucah,iyuf"
    },
    "-L4vnbvr2tXn0eSU09Tj" : {
      "0-0-0-0" : "oxex,awek"
    },
    "-L4vnbvwoFsNUnA155_e" : {
      "0-0-0-0" : "emix,ejem"
    },
    "-L4vnbw_sEjXX5ep73l-" : {
      "0-0-0-0" : "ukib,ezif"
    },
    "-L4vnbwwihenT3RTi4x9" : {
      "0-0-0-0" : "iyev,ixid"
    },
    "-L4vnbxPh8Llys6592i4" : {
      "0-0-0-0" : "uqox,ugaq"
    },
    "-L4vnbxq62lliwmmZKJm" : {
      "0-0-0-0" : "umaj,ugop"
    },
    "-L4vnby42CZRrbmyxx4L" : {
      "0-0-0-0" : "imeq,idej"
    },
    "-L4vnby96yHTbS_uuQqp" : {
      "0-0-0-0" : "ukuh,eboj"
    },
    "-L4vnbzIsk_GOD7ALR_1" : {
      "0-0-0-0" : "owom,ugop"
    },
    "-L4vnbzxc_ATY5SCrWuw" : {
      "0-0-0-0" : "ehoc,egej"
    },
    "-L4vnc-7Pt61x62Ru9ev" : {
      "0-0-0-0" : "udej,iqex"
    },
    "-L4vnc0cqWLLyoImxNMz" : {
      "0-0-0-0" : "oqan,omaj"
    },
    "-L4vnc0jdNXpMxw8yJ0d" : {
      "0-0-0-0" : "avox,eguk"
    },
    "-L4vnc1WeWVcSnc7vci2" : {
      "0-0-0-0" : "avaw,iqom"
    },
    "-L4vnc2PHTgPFEDDldLU" : {
      "0-0-0-0" : "atux,iviq"
    },
    "-L4vnc2xxnillqCVMvZB" : {
      "0-0-0-0" : "enux,uhoc"
    },
    "-L4vnc3TOZelLJyRP3h9" : {
      "0-0-0-0" : "ikak,ifeh"
    },
    "-L4vnc54HU5IDC6rwBrf" : {
      "0-0-0-0" : "ikox,emev"
    },
    "-L4vnc5AbpyLkMAJfTWb" : {
      "0-0-0-0" : "ujud,ajag"
    },
    "-L4vnc5CNKgpxEDSoL-q" : {
      "0-0-0-0" : "iqen,obik"
    },
    "-L4vnc6HVO7I2on2b1p0" : {
      "0-0-0-0" : "obup,efiq"
    },
    "-L4vnc7LwcQaM7bx9QlI" : {
      "0-0-0-0" : "eboj,opih"
    },
    "-L4vnc8UEA2wudUu-yCd" : {
      "0-0-0-0" : "emoc,afav"
    },
    "-L4vnc9_gyarkXpBSXjq" : {
      "0-0-0-0" : "oqib,ujes"
    },
    "-L4vncB4dUhl9w6HNo-w" : {
      "0-0-0-0" : "opaq,uniz"
    },
    "-L4vncBGVIo72oRiPt48" : {
      "0-0-0-0" : "ucay,eqot"
    },
    "-L4vncBRe3cRf0pfvfXg" : {
      "0-0-0-0" : "uvek,iyut"
    },
    "-L4vncCYT3c6u5m178Hx" : {
      "0-0-0-0" : "ovib,otiz"
    },
    "-L4vncDLMmNa8WeW2JCz" : {
      "0-0-0-0" : "ituw,ogoq"
    },
    "-L4vncFRCn9sEts7STRW" : {
      "0-0-0-0" : "ebip,axak"
    },
    "-L4vncG_k4Kycy7noBB7" : {
      "0-0-0-0" : "uzif,uzid"
    },
    "-L4vncH5LIP00MflF9pS" : {
      "0-0-0-0" : "ojav,akiy"
    },
    "-L4vncHjEqQCkymNfOel" : {
      "0-0-0-0" : "uxuy,igex"
    },
    "-L4vncIOt8fycvfqceXc" : {
      "0-0-0-0" : "ocig,uboq"
    },
    "-L4vncSyHnmYiDbz7YOw" : {
      "0-0-0-0" : "uyez,eluz"
    },
    "-L4vncSzlt9ytuToWhsO" : {
      "0-0-0-0" : "igab,opuf"
    },
    "-L4vncT0uT80Enpp0OJK" : {
      "0-0-0-0" : "ojaw,oxat"
    },
    "-L4vncUu6RW-uXtJtW0a" : {
      "0-0-0-0" : "eguk,ajuy"
    },
    "-L4vncUw2f9yHttvTLqv" : {
      "0-0-0-0" : "azuc,edaj"
    },
    "-L4vncVBIZNkJ37UaE-W" : {
      "0-0-0-0" : "azij,ujaq"
    },
    "-L4vncWmVoeUzF11p7JI" : {
      "0-0-0-0" : "oqiw,adih"
    },
    "-L4vncWr9ShsaN15zMv2" : {
      "0-0-0-0" : "obef,aduw"
    },
    "-L4vncX60hyA_3sJHGrM" : {
      "0-0-0-0" : "upaj,oqic"
    },
    "-L4vncXDEpDBr65L2sSv" : {
      "0-0-0-0" : "opup,esuw"
    },
    "-L4vncXMxEWqCGSCqqmZ" : {
      "0-0-0-0" : "ucaw,uxaq"
    },
    "-L4vncXPrWmvqlLAzJcw" : {
      "0-0-0-0" : "ixaf,eqon"
    },
    "-L4vncXQhv3wtPViI05v" : {
      "0-0-0-0" : "iwiz,ibup"
    },
    "-L4vncXzpNlfhycfyqbG" : {
      "0-0-0-0" : "opuf,esih"
    },
    "-L4vncZaMWPu6HOF7_h7" : {
      "0-0-0-0" : "eruz,eqoc"
    },
    "-L4vnc_8eaDmeFJ9AQSC" : {
      "0-0-0-0" : "aqey,odiz"
    },
    "-L4vnc_97AbJk8P5tbrK" : {
      "0-0-0-0" : "ujif,exeb"
    },
    "-L4vnc_Np04dYY9zCDeS" : {
      "0-0-0-0" : "ivek,ijoq"
    },
    "-L4vnc_Onm-xt-uBOxIe" : {
      "0-0-0-0" : "ovax,ehog"
    },
    "-L4vnc_Onm-xt-uBOxIf" : {
      "0-0-0-0" : "unuv,onip"
    },
    "-L4vnc_PuXbqJY46nL9E" : {
      "0-0-0-0" : "ixeb,odid"
    },
    "-L4vnc_PuXbqJY46nL9F" : {
      "0-0-0-0" : "ipeq,ifeh"
    },
    "-L4vnc_XkSCK47y8qJ8h" : {
      "0-0-0-0" : "aqed,ipox"
    },
    "-L4vnc_ZoJzOpWiUXIc_" : {
      "0-0-0-0" : "izep,ejiv"
    },
    "-L4vnc_c1OKFDKKDqKno" : {
      "0-0-0-0" : "ovax,ehog"
    },
    "-L4vnc_dpuM1dtQeWYjY" : {
      "0-0-0-0" : "eraw,uvep"
    },
    "-L4vnc_iz_A4lD3_vAXH" : {
      "0-0-0-0" : "iquq,oliq"
    },
    "-L4vnc_jTH5rkB9buROj" : {
      "0-0-0-0" : "adih,icuv"
    },
    "-L4vncaNtL80DaKLonoo" : {
      "0-0-0-0" : "oqeb,ateg"
    },
    "-L4vnccdSvzkjdWoLDLE" : {
      "0-0-0-0" : "umez,oqez"
    },
    "-L4vncdIsgkVG4N7-Fdk" : {
      "0-0-0-0" : "uvaq,uxas"
    },
    "-L4vncdsPjDlFr1G7L__" : {
      "0-0-0-0" : "izig,uxac"
    },
    "-L4vncg7ZB2eZ1dWUhY8" : {
      "0-0-0-0" : "abup,aguf"
    },
    "-L4vnch97J6aKDdU1zoz" : {
      "0-0-0-0" : "ikuz,emiz"
    },
    "-L4vnchB0oikpJxD8yF6" : {
      "0-0-0-0" : "uxir,owug"
    },
    "-L4vnckXzcCNSOdrhJJy" : {
      "0-0-0-0" : "okuc,uxaq"
    },
    "-L4vncl85827NDKp5ZB-" : {
      "0-0-0-0" : "oyey,omih"
    },
    "-L4vnclTRgydi-yiuNv_" : {
      "0-0-0-0" : "ebup,ubij"
    },
    "-L4vncmzmLZLs5-HcXPY" : {
      "0-0-0-0" : "oqiq,eyep"
    },
    "-L4vnco7K4bC6z7NB06F" : {
      "0-0-0-0" : "edaq,ipuw"
    },
    "-L4vncpUVVIbJy7LyY12" : {
      "0-0-0-0" : "ajep,ofaj"
    },
    "-L4vncqRRksWE5dSF7mJ" : {
      "0-0-0-0" : "icoy,iwof"
    },
    "-L4vncsN-kGPm4rv6B3M" : {
      "0-0-0-0" : "ubag,ituw"
    },
    "-L4vncsrB_Q0w30MAW-D" : {
      "0-0-0-0" : "ulij,ayow"
    },
    "-L4vncuuTn8gef_Ba1sr" : {
      "0-0-0-0" : "avep,uvoq"
    },
    "-L4vncwKhbBARzLYCCtf" : {
      "0-0-0-0" : "igak,uroj"
    },
    "-L4vncxBwRRtGAWHG9kk" : {
      "0-0-0-0" : "aqac,eyoj"
    },
    "-L4vncxnj7mVMvRQ0Nv0" : {
      "0-0-0-0" : "eziy,udub"
    },
    "-L4vncy9r7mK7Lmzk_-L" : {
      "0-0-0-0" : "equx,ogog"
    },
    "-L4vncyRFmBt0TLcAQI6" : {
      "0-0-0-0" : "izop,awup"
    },
    "-L4vncyeMUf_ugjFwfHM" : {
      "0-0-0-0" : "ewiv,icag"
    },
    "-L4vnd-ADwgbAJ1fVHJA" : {
      "0-0-0-0" : "asuh,iquq"
    },
    "-L4vnd-dW7hvlxF2bMGP" : {
      "0-0-0-0" : "ucuv,ajif"
    },
    "-L4vnd-sDMRnsceikWkl" : {
      "0-0-0-0" : "ezuc,ugot"
    },
    "-L4vnd0gCpJZodMmUYmF" : {
      "0-0-0-0" : "azop,aheh"
    },
    "-L4vnd1QpUmCxPCzLDSs" : {
      "0-0-0-0" : "eyep,iviq"
    },
    "-L4vnd2Q5LOGt-32oHnN" : {
      "0-0-0-0" : "ipeq,onoq"
    },
    "-L4vnd3Kt0TagMX1y180" : {
      "0-0-0-0" : "igab,ihig"
    },
    "-L4vnd5OvFqV3o0luBc1" : {
      "0-0-0-0" : "oqet,evuq"
    },
    "-L4vnd5SSHztFkXL7gEq" : {
      "0-0-0-0" : "axaq,iwih"
    },
    "-L4vnd6DYSSJdWS8yZQ7" : {
      "0-0-0-0" : "osob,esif"
    },
    "-L4vnd7UKdTLvaAOru1u" : {
      "0-0-0-0" : "avuv,avaj"
    },
    "-L4vnd80_gXDl-xRk6IN" : {
      "0-0-0-0" : "ekoq,aqom"
    },
    "-L4vnd8Q76eJ3c8z_sOP" : {
      "0-0-0-0" : "iviq,oqey"
    },
    "-L4vnd8qepnAh2ITQFPU" : {
      "0-0-0-0" : "uvap,equq"
    },
    "-L4vnd9ZmjyKfgbKLhap" : {
      "0-0-0-0" : "ovib,ejav"
    },
    "-L4vndAlzpgnPYMKwVk7" : {
      "0-0-0-0" : "awax,oqul"
    },
    "-L4vndCIsgdouxLcpdvV" : {
      "0-0-0-0" : "uqex,ecuh"
    },
    "-L4vndCPBliIk244H3Lp" : {
      "0-0-0-0" : "osaz,uzof"
    },
    "-L4vndCUW8nm7iUic1hP" : {
      "0-0-0-0" : "ofih,izex"
    },
    "-L4vndD6Qi6YoZXgyNg-" : {
      "0-0-0-0" : "ekiy,egej"
    },
    "-L4vndDCi_B51pHS-cPa" : {
      "0-0-0-0" : "owom,okuc"
    },
    "-L4vndDaiH4_dbTHrIfR" : {
      "0-0-0-0" : "ayiw,ukuk"
    },
    "-L4vndDsYCZpkiO5rtnb" : {
      "0-0-0-0" : "uweg,unuy"
    },
    "-L4vndDvdJozx4yEedF6" : {
      "0-0-0-0" : "eqis,emev"
    },
    "-L4vndDvdJozx4yEedF7" : {
      "0-0-0-0" : "akiy,egub"
    },
    "-L4vndEjngkIfC9UcDeO" : {
      "0-0-0-0" : "exoc,ejul"
    },
    "-L4vndEzfMl5BvjXWQgO" : {
      "0-0-0-0" : "ulim,umez"
    },
    "-L4vndGsUaTL98uhBi5V" : {
      "0-0-0-0" : "oqug,oxud"
    },
    "-L4vndHOVIbr0X_r6tVg" : {
      "0-0-0-0" : "osaz,owig"
    },
    "-L4vndJIC-Pw_8ZP3HZM" : {
      "0-0-0-0" : "ayeq,ivuz"
    },
    "-L4vndKtHNlMjdvG_LEj" : {
      "0-0-0-0" : "ahoz,otuj"
    },
    "-L4vndL0ocfxFbXmf0Zd" : {
      "0-0-0-0" : "otof,owav"
    },
    "-L4vndLKxCpi6fzwZSw5" : {
      "0-0-0-0" : "opup,ucoh"
    },
    "-L4vndLd74dx7lSkmEvV" : {
      "0-0-0-0" : "oqic,ufiv"
    },
    "-L4vndM09EDuO-HgI11e" : {
      "0-0-0-0" : "ejom,ufub"
    },
    "-L4vndNrxkYu6JuHva3K" : {
      "0-0-0-0" : "ufix,akeg"
    },
    "-L4vndOwiCWncH_C3UVR" : {
      "0-0-0-0" : "eteb,akeg"
    },
    "-L4vndOy0eveRtDMUOyB" : {
      "0-0-0-0" : "ujux,ivip"
    },
    "-L4vndPAWb8Lv26O84VM" : {
      "0-0-0-0" : "igew,oyoj"
    },
    "-L4vndPNm9wrEtYjzHlU" : {
      "0-0-0-0" : "iqed,uzid"
    },
    "-L4vndPt8xxXWHLjmC8f" : {
      "0-0-0-0" : "ugos,uyut"
    },
    "-L4vndQhOdUK4Wue-e3m" : {
      "0-0-0-0" : "ihel,uvux"
    },
    "-L4vndQtgDw0r2T-LOYu" : {
      "0-0-0-0" : "oqal,asuh"
    },
    "-L4vndRBYWLegdHrx6Tp" : {
      "0-0-0-0" : "ozej,egeb"
    },
    "-L4vndRNVrVUyN-iXFB6" : {
      "0-0-0-0" : "ewop,efif"
    },
    "-L4vndRVCC3Uz2eEP_Wj" : {
      "0-0-0-0" : "ejox,uxim"
    },
    "-L4vndR_yUb79QqEW2o9" : {
      "0-0-0-0" : "upad,ofaj"
    },
    "-L4vndS1hIlnJnfNWGny" : {
      "0-0-0-0" : "izex,iwom"
    },
    "-L4vndSzL1kiWDoYr-t7" : {
      "0-0-0-0" : "utaj,uzup"
    },
    "-L4vndT2tsqywSLjvJOW" : {
      "0-0-0-0" : "umez,ofov"
    },
    "-L4vndUCy-uJ1uoBBOGb" : {
      "0-0-0-0" : "apew,uhuv"
    },
    "-L4vndUTV1ft_b5WP0tG" : {
      "0-0-0-0" : "ocig,ulob"
    },
    "-L4vndUaiDZg2cwmlN0d" : {
      "0-0-0-0" : "uzuf,esif"
    },
    "-L4vndV0uoPlDx-uGkFt" : {
      "0-0-0-0" : "utaj,uwux"
    },
    "-L4vndV_aW7TMyR29hNn" : {
      "0-0-0-0" : "oqey,onuj"
    },
    "-L4vndVnjJZY195w90TP" : {
      "0-0-0-0" : "umeg,aqaq"
    },
    "-L4vndXD68Gp-hV78nf6" : {
      "0-0-0-0" : "uleq,uyac"
    },
    "-L4vndXgtRO5CCCOA00S" : {
      "0-0-0-0" : "onuj,oyek"
    },
    "-L4vndYO7thPMXBMw3jj" : {
      "0-0-0-0" : "ozir,aqaq"
    },
    "-L4vndZ4vkUmuvbPIJrU" : {
      "0-0-0-0" : "enub,oqeb"
    },
    "-L4vndZttvrPk7lvpVbV" : {
      "0-0-0-0" : "ezoh,onoj"
    },
    "-L4vnd_CT-_Xa42Yz8p9" : {
      "0-0-0-0" : "ucaw,eqoj"
    },
    "-L4vnd_SchNsqBDnlBLp" : {
      "0-0-0-0" : "oqey,okap"
    },
    "-L4vndaWzGuM2VG-YsTe" : {
      "0-0-0-0" : "ucux,ixid"
    },
    "-L4vndbQau7rf-CrqDbg" : {
      "0-0-0-0" : "oxim,ejox"
    },
    "-L4vndbnBYjIMQj9bWC8" : {
      "0-0-0-0" : "ufix,acag"
    },
    "-L4vndetNw5hNZhulYlP" : {
      "0-0-0-0" : "ovus,enub"
    },
    "-L4vndf3soKJDf1blHKx" : {
      "0-0-0-0" : "iqoz,ukoz"
    },
    "-L4vndf9vdklueZO_48X" : {
      "0-0-0-0" : "uvoq,omaj"
    },
    "-L4vndg0TeAs7dibUAVi" : {
      "0-0-0-0" : "uboq,atux"
    },
    "-L4vndhc2fbiUQjHUkB7" : {
      "0-0-0-0" : "umaj,ihak"
    },
    "-L4vndiRnqSKz83mCnZu" : {
      "0-0-0-0" : "eyir,utib"
    },
    "-L4vndjmRp3HXRtdAuj-" : {
      "0-0-0-0" : "acuh,owav"
    },
    "-L4vndkLXi4jPClmY_E-" : {
      "0-0-0-0" : "uniz,obup"
    },
    "-L4vndkiRf86m4l_Gv5R" : {
      "0-0-0-0" : "owik,onoj"
    },
    "-L4vndkiRf86m4l_Gv5S" : {
      "0-0-0-0" : "esul,owef"
    },
    "-L4vndlKzpb5c02kn2xO" : {
      "0-0-0-0" : "iwac,ihoz"
    },
    "-L4vndm44IbCo3nWnl6Q" : {
      "0-0-0-0" : "ekoc,ugiz"
    },
    "-L4vndmDma7cIoISXcxR" : {
      "0-0-0-0" : "uwab,ihiy"
    },
    "-L4vndmFGJ3nnMBRSw4t" : {
      "0-0-0-0" : "itaw,ogep"
    },
    "-L4vndmbVBK9OT8lMczC" : {
      "0-0-0-0" : "icaw,uhuv"
    },
    "-L4vndnXhxqLBCUEaDpq" : {
      "0-0-0-0" : "apuv,equm"
    },
    "-L4vndobDDETV0GsQIp1" : {
      "0-0-0-0" : "omuq,afav"
    },
    "-L4vndp97aZ47pPs-OTR" : {
      "0-0-0-0" : "idej,ezip"
    },
    "-L4vndpNTrY3_cBkznEf" : {
      "0-0-0-0" : "avuv,ukuh"
    },
    "-L4vndrsLn-1OfEah6SW" : {
      "0-0-0-0" : "eyix,ogab"
    },
    "-L4vnds4ioidSL995uP9" : {
      "0-0-0-0" : "okog,ejon"
    },
    "-L4vndsyIvByGvLkJdje" : {
      "0-0-0-0" : "awih,ayom"
    },
    "-L4vndtE3Q4VvpLQRiaw" : {
      "0-0-0-0" : "uvaq,awur"
    },
    "-L4vndunRm9BfYE-lrB0" : {
      "0-0-0-0" : "uziz,amup"
    },
    "-L4vndwAzSAHdbpYXxEL" : {
      "0-0-0-0" : "uzuf,ecup"
    },
    "-L4vndwKHdIee46S_baM" : {
      "0-0-0-0" : "igay,ayuf"
    },
    "-L4vndwkWHVcEkv2eHij" : {
      "0-0-0-0" : "enag,uyov"
    },
    "-L4vndx4WZQxzielF80o" : {
      "0-0-0-0" : "ebip,ecup"
    },
    "-L4vndxTL_rFBdzJmeLW" : {
      "0-0-0-0" : "uxim,ipeq"
    },
    "-L4vndyc1ZdkrESFFOYv" : {
      "0-0-0-0" : "ufix,iboq"
    },
    "-L4vndyroOq6k_pe4bsk" : {
      "0-0-0-0" : "ivek,ovib"
    },
    "-L4vndz2x74UnRv5_ULy" : {
      "0-0-0-0" : "uhih,ovib"
    },
    "-L4vne-BYcdjyJw2Byd3" : {
      "0-0-0-0" : "izip,eqin"
    },
    "-L4vne-UJCUyr0pa90ph" : {
      "0-0-0-0" : "ofok,ukuk"
    },
    "-L4vne1e8JpinEbYoJ7q" : {
      "0-0-0-0" : "ehum,owat"
    },
    "-L4vne1xeZXaKvxTuaRv" : {
      "0-0-0-0" : "ezoh,uvim"
    },
    "-L4vne2JzpOIxL1rgyvT" : {
      "0-0-0-0" : "ezog,omuy"
    },
    "-L4vne4I9hUGwh8t0by9" : {
      "0-0-0-0" : "omeq,eqez"
    },
    "-L4vne5BwLonfR60y8r7" : {
      "0-0-0-0" : "umuy,ekiy"
    },
    "-L4vne5FXvsMJB3XuxW8" : {
      "0-0-0-0" : "igex,emev"
    },
    "-L4vne5OSb24VkzDKgFo" : {
      "0-0-0-0" : "ezif,ejeb"
    },
    "-L4vne5c7b00gXLC8CKc" : {
      "0-0-0-0" : "evuz,ogaw"
    },
    "-L4vne7Y8jzkOrWQQqff" : {
      "0-0-0-0" : "uzid,edeg"
    },
    "-L4vne7k7rv7OE3ay9pA" : {
      "0-0-0-0" : "enud,axah"
    },
    "-L4vne9I96vxncQyQnLb" : {
      "0-0-0-0" : "umaj,ahek"
    },
    "-L4vne9glPHqhWhOzTDx" : {
      "0-0-0-0" : "owav,etug"
    },
    "-L4vneA-6HAk9AYMdiah" : {
      "0-0-0-0" : "umub,epuy"
    },
    "-L4vneA7LD6ysTVlGFcy" : {
      "0-0-0-0" : "eqoc,oqic"
    },
    "-L4vneAdldMzhqzJXhdR" : {
      "0-0-0-0" : "uvow,ehoq"
    },
    "-L4vneB8y7ACiz0yCcd-" : {
      "0-0-0-0" : "izip,uvow"
    },
    "-L4vneCJsBCRo45E-AET" : {
      "0-0-0-0" : "uroj,esud"
    },
    "-L4vneDXkDnR8uVQTvgY" : {
      "0-0-0-0" : "eyik,eboj"
    },
    "-L4vneE3sKaI5Oof9J9g" : {
      "0-0-0-0" : "esog,orud"
    },
    "-L4vneE8X_YFibutHn8z" : {
      "0-0-0-0" : "obuf,osot"
    },
    "-L4vneEL-fj9UV2GQBPY" : {
      "0-0-0-0" : "esuz,iwiz"
    },
    "-L4vneEnEHLO7owJF96i" : {
      "0-0-0-0" : "otih,ehix"
    },
    "-L4vneFCVzGjtZozBpBM" : {
      "0-0-0-0" : "uwan,upuq"
    },
    "-L4vneFl9oelNOPIcaUo" : {
      "0-0-0-0" : "ajeb,ozaw"
    },
    "-L4vneFwPl_SgMDI4OIP" : {
      "0-0-0-0" : "ayuy,uveq"
    },
    "-L4vneGJT7T-gqXODk00" : {
      "0-0-0-0" : "asiw,uwux"
    },
    "-L4vneGxE1AO0SHOPffT" : {
      "0-0-0-0" : "apaj,ewoq"
    },
    "-L4vneHKwDZN_yyo9yGZ" : {
      "0-0-0-0" : "asoz,obuf"
    },
    "-L4vneImXnLbORaTfdrf" : {
      "0-0-0-0" : "ejap,esul"
    },
    "-L4vneKgdJVhXtxgA6X7" : {
      "0-0-0-0" : "ubob,iwef"
    },
    "-L4vneLdUuIOsCOmVp-s" : {
      "0-0-0-0" : "idug,ujih"
    },
    "-L4vneMQn9GwGUpEjtoa" : {
      "0-0-0-0" : "ofuq,udoj"
    },
    "-L4vneONKufZaU0fOm54" : {
      "0-0-0-0" : "oqic,oxud"
    },
    "-L4vnePKdZpc75Rvmhrx" : {
      "0-0-0-0" : "axuc,uwap"
    },
    "-L4vneQTGlmvDOxH5gFR" : {
      "0-0-0-0" : "akiy,equx"
    },
    "-L4vneRBF6q0qcLg6-1a" : {
      "0-0-0-0" : "atey,utiq"
    },
    "-L4vneRghzCb4YeLISKo" : {
      "0-0-0-0" : "edaj,ucoh"
    },
    "-L4vneSPUkuuK0PXjnck" : {
      "0-0-0-0" : "uwal,enud"
    },
    "-L4vneSvLsMzJCtl7vO9" : {
      "0-0-0-0" : "ovix,egej"
    },
    "-L4vneSzEgNnC76BwsCW" : {
      "0-0-0-0" : "avuv,oyiv"
    },
    "-L4vneTHgi0kISXSL_Xu" : {
      "0-0-0-0" : "ogeb,eqob"
    },
    "-L4vneTYPz8eKJ5MV_EH" : {
      "0-0-0-0" : "ewun,ofih"
    },
    "-L4vneV3YbASxvfykfY0" : {
      "0-0-0-0" : "ukul,oqug"
    },
    "-L4vneV5o9VwnVHv9i1a" : {
      "0-0-0-0" : "aniw,uyem"
    },
    "-L4vneW2ACZBS7Q_rB-N" : {
      "0-0-0-0" : "uvut,ituw"
    },
    "-L4vneWTEhIrrOC321wQ" : {
      "0-0-0-0" : "uboz,ihol"
    },
    "-L4vneWy3y-eiwRKUUbC" : {
      "0-0-0-0" : "uxer,igex"
    },
    "-L4vneWzZLIdPTQQQHco" : {
      "0-0-0-0" : "asoz,ogab"
    },
    "-L4vneX4w6d-GET5gTPl" : {
      "0-0-0-0" : "anix,ubox"
    },
    "-L4vneXMSpAoGNbnwH1A" : {
      "0-0-0-0" : "eteb,atuh"
    },
    "-L4vneXkDIvWSFFEkajS" : {
      "0-0-0-0" : "ebek,oqul"
    },
    "-L4vneYNskxHHzF16oWw" : {
      "0-0-0-0" : "iqex,igoc"
    },
    "-L4vneYQWn0bgHaZBi-d" : {
      "0-0-0-0" : "idiy,omeb"
    },
    "-L4vneZvrVama7vc96BE" : {
      "0-0-0-0" : "imeg,ofec"
    },
    "-L4vne_tONLdTaaGt_xH" : {
      "0-0-0-0" : "iwek,anuz"
    },
    "-L4vneaI3pDSBWrL8IKA" : {
      "0-0-0-0" : "ujud,uxuj"
    },
    "-L4vneaoyk4GiGBFRxT9" : {
      "0-0-0-0" : "iqex,acew"
    },
    "-L4vnecg-pScypgydbpT" : {
      "0-0-0-0" : "ajeb,owef"
    },
    "-L4vneeZlb-r2fd8HFc8" : {
      "0-0-0-0" : "iduh,ihog"
    },
    "-L4vnefjyKn48ujQYYHd" : {
      "0-0-0-0" : "iviq,ukoz"
    },
    "-L4vnehQC1i4OhorU3n0" : {
      "0-0-0-0" : "ufit,ogoc"
    },
    "-L4vnehtdDzf2ocExyCw" : {
      "0-0-0-0" : "ozob,ucaw"
    },
    "-L4vnei4_1XdoqONYX_y" : {
      "0-0-0-0" : "oqim,omoq"
    },
    "-L4vneiiHw0hlPoQrZ2G" : {
      "0-0-0-0" : "ogoq,izec"
    },
    "-L4vnekKYeqIU5WzwufT" : {
      "0-0-0-0" : "uyez,iwuy"
    },
    "-L4vnel_3Nc3B359RwJd" : {
      "0-0-0-0" : "osuz,idoz"
    },
    "-L4vnelngF-75BBeOTVT" : {
      "0-0-0-0" : "odaj,ugaq"
    },
    "-L4vnemFKA1B8jnet8Iw" : {
      "0-0-0-0" : "afuj,omaj"
    },
    "-L4vnemGEqnXWm0ZYDWy" : {
      "0-0-0-0" : "asuh,ubup"
    },
    "-L4vnenJiSNfZxieDj8e" : {
      "0-0-0-0" : "opuf,okif"
    },
    "-L4vneoFtjlysArXpmON" : {
      "0-0-0-0" : "ecur,ujiv"
    },
    "-L4vneodwwwCXZWIcaL4" : {
      "0-0-0-0" : "omeq,ekux"
    },
    "-L4vnep-LQf-7LYZ1jHC" : {
      "0-0-0-0" : "ubot,agug"
    },
    "-L4vnepMSvsvECHkjRon" : {
      "0-0-0-0" : "efay,efib"
    },
    "-L4vnepXsxTfArR1sIwo" : {
      "0-0-0-0" : "eyep,uwux"
    },
    "-L4vneqgY9fxKjFqcW6i" : {
      "0-0-0-0" : "ujir,uyiw"
    },
    "-L4vner7Bra_XtX_KGG1" : {
      "0-0-0-0" : "ahoz,ajif"
    },
    "-L4vnerZXcOcscM-zbxJ" : {
      "0-0-0-0" : "obuk,uniz"
    },
    "-L4vnermC3_64ZIQUXRG" : {
      "0-0-0-0" : "oyis,ubot"
    },
    "-L4vnesHbCVzVO6ylHcS" : {
      "0-0-0-0" : "epof,efok"
    },
    "-L4vnetj4-3wh72qrkd_" : {
      "0-0-0-0" : "ulij,ufug"
    },
    "-L4vneuArDVrJRcYrAVb" : {
      "0-0-0-0" : "azuc,uwur"
    },
    "-L4vneuM3ifdrziHuilk" : {
      "0-0-0-0" : "okiv,udej"
    },
    "-L4vneuVhHwxw_JjzHom" : {
      "0-0-0-0" : "ufix,eqon"
    },
    "-L4vneue0MQsVlfZ9bY8" : {
      "0-0-0-0" : "omog,edaj"
    },
    "-L4vnev1VEFY2WtgeWRn" : {
      "0-0-0-0" : "ucod,exoz"
    },
    "-L4vnev6zW2IC9BTgR0R" : {
      "0-0-0-0" : "uzab,atuh"
    },
    "-L4vnevno1yV_i852no5" : {
      "0-0-0-0" : "uqex,icuv"
    },
    "-L4vnexdHkwwEI3uFA0Y" : {
      "0-0-0-0" : "uxac,ujih"
    },
    "-L4vneyPemzja-r1YPdt" : {
      "0-0-0-0" : "unaj,asiv"
    },
    "-L4vneyyFjfr13wNyV9e" : {
      "0-0-0-0" : "isuv,umew"
    },
    "-L4vnezKwaTKI8V0g2QO" : {
      "0-0-0-0" : "okiw,ehoc"
    },
    "-L4vnf-YE0K73GlAP41u" : {
      "0-0-0-0" : "ehum,aqey"
    },
    "-L4vnf-fu2XXI4zFbb8R" : {
      "0-0-0-0" : "apuq,ayuy"
    },
    "-L4vnf-rx5XLB5jNXtyz" : {
      "0-0-0-0" : "ehax,enag"
    },
    "-L4vnf0DH9IqYK78gbAc" : {
      "0-0-0-0" : "oxok,ubup"
    },
    "-L4vnf1-FEyvb3mRKLlh" : {
      "0-0-0-0" : "uneh,uwur"
    },
    "-L4vnf1Qin8hrc8HKqIF" : {
      "0-0-0-0" : "ixoy,uhip"
    },
    "-L4vnf1g6WmBiMzLX8hf" : {
      "0-0-0-0" : "avaj,owek"
    },
    "-L4vnf2OG5zGpLnZbfdO" : {
      "0-0-0-0" : "ezub,uyeq"
    },
    "-L4vnf2QgahXQ1hVEQFR" : {
      "0-0-0-0" : "uduj,ekok"
    },
    "-L4vnf2dbzTz_49IQIaz" : {
      "0-0-0-0" : "iwuq,obuj"
    },
    "-L4vnf3nvLfXL88UX4vk" : {
      "0-0-0-0" : "okiv,udej"
    },
    "-L4vnf4OJo65z5V66vpn" : {
      "0-0-0-0" : "ufug,izik"
    },
    "-L4vnf579hnGfvJ0wbkj" : {
      "0-0-0-0" : "esul,equq"
    },
    "-L4vnf5Duv2_0r4w3_vK" : {
      "0-0-0-0" : "ataw,igay"
    },
    "-L4vnf5o4XhCFjBDiZ_i" : {
      "0-0-0-0" : "edaq,uxuk"
    },
    "-L4vnf6Qm7OCd2GPjUpj" : {
      "0-0-0-0" : "ehoq,osuk"
    },
    "-L4vnf6kzaAFRfhvM5-X" : {
      "0-0-0-0" : "apuv,ukij"
    },
    "-L4vnf6rZsLfjpUMUEYv" : {
      "0-0-0-0" : "owik,osob"
    },
    "-L4vnf8wxjCoPkFF06ub" : {
      "0-0-0-0" : "esog,ipul"
    },
    "-L4vnf9aCG4dyoYxq6JF" : {
      "0-0-0-0" : "urix,aqan"
    },
    "-L4vnf9cXBWDmuufpfuE" : {
      "0-0-0-0" : "ixoy,uhip"
    },
    "-L4vnf9m_pdNVEhJpMOb" : {
      "0-0-0-0" : "usux,ikof"
    },
    "-L4vnf9rJIHQZNR027aX" : {
      "0-0-0-0" : "odoh,ufoh"
    },
    "-L4vnfBL-eraKo0zj9Cx" : {
      "0-0-0-0" : "esuz,uhux"
    },
    "-L4vnfBypyfrnBBnbe23" : {
      "0-0-0-0" : "umeg,efaq"
    },
    "-L4vnfCjEHh_IIvM12yS" : {
      "0-0-0-0" : "uxij,uzof"
    },
    "-L4vnfDGsl0ORjPOlPOD" : {
      "0-0-0-0" : "igex,ukiw"
    },
    "-L4vnfEMPIzcvpHYIzFB" : {
      "0-0-0-0" : "uvow,axog"
    },
    "-L4vnfEcbUbcQEjI4BkY" : {
      "0-0-0-0" : "izex,obik"
    },
    "-L4vnfEl_UieOIYPVs47" : {
      "0-0-0-0" : "ufez,uyoq"
    },
    "-L4vnfFFHe87DLS_xDNw" : {
      "0-0-0-0" : "equm,iqet"
    },
    "-L4vnfFaSfH2ZB7zP0o2" : {
      "0-0-0-0" : "atuj,iwuq"
    },
    "-L4vnfGrXAPiViFcHJko" : {
      "0-0-0-0" : "idiy,uxix"
    },
    "-L4vnfH_lSzPY9sSow7n" : {
      "0-0-0-0" : "ojep,uwos"
    },
    "-L4vnfHywAR79JC76MHo" : {
      "0-0-0-0" : "ezej,axuz"
    },
    "-L4vnfJQSjGIb93cYVaX" : {
      "0-0-0-0" : "ozix,ajeb"
    },
    "-L4vnfLCx2eYNJj37ik6" : {
      "0-0-0-0" : "opaq,atix"
    },
    "-L4vnfLJmx7-jt4IM0Tg" : {
      "0-0-0-0" : "izex,obik"
    },
    "-L4vnfM6w8dwFmucCzQ0" : {
      "0-0-0-0" : "onip,uziz"
    },
    "-L4vnfM7nOBSc6kPxWAG" : {
      "0-0-0-0" : "orud,oqug"
    },
    "-L4vnfMoAnfGTrwOShuf" : {
      "0-0-0-0" : "oyak,acew"
    },
    "-L4vnfMs6LJFURXga_Y6" : {
      "0-0-0-0" : "ebaj,ucoh"
    },
    "-L4vnfMs6LJFURXga_Y7" : {
      "0-0-0-0" : "ubij,ozuy"
    },
    "-L4vnfQdODf3PPGgUik3" : {
      "0-0-0-0" : "igew,uguf"
    },
    "-L4vnfROopkpP4FANuCO" : {
      "0-0-0-0" : "icuv,ozaj"
    },
    "-L4vnfRgj8drDutycpUE" : {
      "0-0-0-0" : "ugiz,eraw"
    },
    "-L4vnfTBeazbd5unwuXy" : {
      "0-0-0-0" : "uvej,ehuq"
    },
    "-L4vnfTMlzV2tdh7bjMS" : {
      "0-0-0-0" : "akeb,ukec"
    },
    "-L4vnfTwum0HcypVqqhJ" : {
      "0-0-0-0" : "uyeb,ofoc"
    },
    "-L4vnfUnFJ7z1VZJRpy0" : {
      "0-0-0-0" : "eqoc,uzev"
    },
    "-L4vnfUnFJ7z1VZJRpy1" : {
      "0-0-0-0" : "ufoh,aqux"
    },
    "-L4vnfVLrfpfQKz7Z4ft" : {
      "0-0-0-0" : "iqug,aqaj"
    },
    "-L4vnfVnK6ug8M0QMw_R" : {
      "0-0-0-0" : "ibuy,ozov"
    },
    "-L4vnfW8XNFk5hCi-Ea4" : {
      "0-0-0-0" : "usex,evuz"
    },
    "-L4vnfWGIre01DkwpAsQ" : {
      "0-0-0-0" : "enag,uyez"
    },
    "-L4vnfXExdb9dzH8Kwah" : {
      "0-0-0-0" : "umuy,ahek"
    },
    "-L4vnfXOKI7-D4brqkND" : {
      "0-0-0-0" : "ozec,omeq"
    },
    "-L4vnfXTSuqGbhEUvOYN" : {
      "0-0-0-0" : "ayuy,uhod"
    },
    "-L4vnfXf9aaXoQbgFB67" : {
      "0-0-0-0" : "ajiv,oqiw"
    },
    "-L4vnfZh_IyY5rISWhpN" : {
      "0-0-0-0" : "ixoy,egew"
    },
    "-L4vnfZiI8r9EhXaibNH" : {
      "0-0-0-0" : "ufub,ukij"
    },
    "-L4vnf_XzxXvGyLBcNQN" : {
      "0-0-0-0" : "ivip,ageq"
    },
    "-L4vnfa9THxSj_mEkiR-" : {
      "0-0-0-0" : "ojeb,ageg"
    },
    "-L4vnfcAWEFlR4MfGCbJ" : {
      "0-0-0-0" : "ezif,ewav"
    },
    "-L4vnfcTkO0GKStH8dV5" : {
      "0-0-0-0" : "opaz,ozaw"
    },
    "-L4vnfcV-fFdTglGlO4t" : {
      "0-0-0-0" : "odod,oxak"
    },
    "-L4vnfd4j25L4emUao3o" : {
      "0-0-0-0" : "uxal,iqom"
    },
    "-L4vnfdSPBur_xGWjkQE" : {
      "0-0-0-0" : "eqol,ayuy"
    },
    "-L4vnfdTIQzy7wO3JRVc" : {
      "0-0-0-0" : "ixod,ekat"
    },
    "-L4vnfdXnAnYq0uLAJTh" : {
      "0-0-0-0" : "ucib,iqom"
    },
    "-L4vnfdeMjQy3ZiV7SCt" : {
      "0-0-0-0" : "ejap,okif"
    },
    "-L4vnfdxUm_ENdPP-9iV" : {
      "0-0-0-0" : "ofok,ibup"
    },
    "-L4vnfeTHYkLIqWqar6v" : {
      "0-0-0-0" : "adoy,ageq"
    },
    "-L4vnfgSo3Z6cwGFKT1y" : {
      "0-0-0-0" : "uxac,ebup"
    },
    "-L4vnfgwMu5Z6sDF54C4" : {
      "0-0-0-0" : "ayuf,omuq"
    },
    "-L4vnfhK4O80cBkEEuoy" : {
      "0-0-0-0" : "iyag,usiv"
    },
    "-L4vnfjU_Q2eUhmmAsGU" : {
      "0-0-0-0" : "eqes,icih"
    },
    "-L4vnfjVTxolt1n_4M4k" : {
      "0-0-0-0" : "emob,eqot"
    },
    "-L4vnfjdyVIxPfXB9SMJ" : {
      "0-0-0-0" : "udiz,exuw"
    },
    "-L4vnfkv9j3trA17_yeO" : {
      "0-0-0-0" : "uniz,odoh"
    },
    "-L4vnfmG-dxO-6Tdtvto" : {
      "0-0-0-0" : "owev,ofok"
    },
    "-L4vnfmd7OmkMUPGqK0I" : {
      "0-0-0-0" : "eraw,ezif"
    },
    "-L4vnfoqXue8_eo5nyLo" : {
      "0-0-0-0" : "uleq,exoz"
    },
    "-L4vnfp80f5XL-SJdynh" : {
      "0-0-0-0" : "edaq,ojeb"
    },
    "-L4vnfpa8yxkvWBygGnV" : {
      "0-0-0-0" : "ukuk,ocof"
    },
    "-L4vnfq6xce2wAjiBwpz" : {
      "0-0-0-0" : "etug,iwac"
    },
    "-L4vnfqjqYu9MjA8cY78" : {
      "0-0-0-0" : "ujen,ehoc"
    },
    "-L4vnfrrFQXCVQWps86C" : {
      "0-0-0-0" : "ojeb,eviv"
    },
    "-L4vnfsZXrEeZJ34H2rZ" : {
      "0-0-0-0" : "oxex,ofoc"
    },
    "-L4vnftbWvGy4-FiE21y" : {
      "0-0-0-0" : "oqaz,ajun"
    },
    "-L4vnftrOchZGq-U8OJp" : {
      "0-0-0-0" : "iqem,apew"
    },
    "-L4vnftyxNmE0LGlLzKS" : {
      "0-0-0-0" : "isuv,uyem"
    },
    "-L4vnfum0EqpxCpb1foe" : {
      "0-0-0-0" : "ajiv,iyiq"
    },
    "-L4vnfwYuKoseyT8w9T1" : {
      "0-0-0-0" : "ejev,iqug"
    },
    "-L4vnfxCRG0rDhKZ0w_C" : {
      "0-0-0-0" : "ohub,iqen"
    },
    "-L4vnfy3wOOBAbeZAORU" : {
      "0-0-0-0" : "uyux,ewuf"
    },
    "-L4vnfyJ8WynKULTuXVD" : {
      "0-0-0-0" : "ihak,aqac"
    },
    "-L4vnfzKhzGEm4C13Ghh" : {
      "0-0-0-0" : "ejij,opoq"
    },
    "-L4vng-0Ysm9fnv6RQQ2" : {
      "0-0-0-0" : "usuk,efaq"
    },
    "-L4vng-kiemqkknYuUTw" : {
      "0-0-0-0" : "ehof,iwef"
    },
    "-L4vng07DCfHiALDFZ8S" : {
      "0-0-0-0" : "ekid,egeb"
    },
    "-L4vng0Wg5ih1MymFiSk" : {
      "0-0-0-0" : "ozuz,owug"
    },
    "-L4vng1AjHm8hWrur6J2" : {
      "0-0-0-0" : "onoj,ucog"
    },
    "-L4vng1R27Xed5dI1Bz2" : {
      "0-0-0-0" : "usay,ixak"
    },
    "-L4vng2E-du01rfwtxLy" : {
      "0-0-0-0" : "ujiv,ubup"
    },
    "-L4vng3-qB4gss8wbDmV" : {
      "0-0-0-0" : "ewad,ejim"
    },
    "-L4vng34Ee2Svzyp4pPv" : {
      "0-0-0-0" : "usuk,ejeb"
    },
    "-L4vng3U_xHXanQz_nEK" : {
      "0-0-0-0" : "ecox,ojuh"
    },
    "-L4vng3slqqFM8_3tJgh" : {
      "0-0-0-0" : "iyif,ayaf"
    },
    "-L4vng43le0p-Yzt-o-l" : {
      "0-0-0-0" : "okap,ojiy"
    },
    "-L4vng4dlp9CjJTFI-Kh" : {
      "0-0-0-0" : "ujus,uyaw"
    },
    "-L4vng5hJW_oKDzg8aQZ" : {
      "0-0-0-0" : "apuq,utej"
    },
    "-L4vng6N4woNuWqXZe_P" : {
      "0-0-0-0" : "ufob,isiz"
    },
    "-L4vng7Tncn5QZ2zRqmH" : {
      "0-0-0-0" : "uyul,obeq"
    },
    "-L4vng7q7dqxIAgtyQoH" : {
      "0-0-0-0" : "ugot,uruq"
    },
    "-L4vng7rhYx4PoR5Xwt_" : {
      "0-0-0-0" : "ivez,efaq"
    },
    "-L4vng8X9FnN5CkxD160" : {
      "0-0-0-0" : "otif,ipuw"
    },
    "-L4vng9fb2gPWmfYCMtl" : {
      "0-0-0-0" : "egay,izoc"
    },
    "-L4vngAT4g83xopuUCe9" : {
      "0-0-0-0" : "ezif,odod"
    },
    "-L4vngAndFJ8Tn08NtCz" : {
      "0-0-0-0" : "equq,ayiw"
    },
    "-L4vngBMZ-k1zbegKXGi" : {
      "0-0-0-0" : "upuz,eyik"
    },
    "-L4vngBuFsdhoWPWwAfU" : {
      "0-0-0-0" : "ulim,awih"
    },
    "-L4vngDQxFIdtW0E3e4F" : {
      "0-0-0-0" : "ajof,udik"
    },
    "-L4vngEN375wj7k90nFJ" : {
      "0-0-0-0" : "ejav,igew"
    },
    "-L4vngEaP1L5DhdifyiY" : {
      "0-0-0-0" : "izax,odab"
    },
    "-L4vngEhkobkhAes-hcD" : {
      "0-0-0-0" : "aseg,ewav"
    },
    "-L4vngEvooyXNp4Tp4j9" : {
      "0-0-0-0" : "ojay,aqad"
    },
    "-L4vngFJCuIzPYeCgdNl" : {
      "0-0-0-0" : "ecox,ucuv"
    },
    "-L4vngFJCuIzPYeCgdNm" : {
      "0-0-0-0" : "ikum,asiv"
    },
    "-L4vngFv1anL7F57l_mr" : {
      "0-0-0-0" : "emiz,odid"
    },
    "-L4vngGM-HlnVYrjYosr" : {
      "0-0-0-0" : "awax,ojuh"
    },
    "-L4vngGU6Q3YQ7QUta1u" : {
      "0-0-0-0" : "uhew,ikuk"
    },
    "-L4vngHOwuaqwDfiv4yh" : {
      "0-0-0-0" : "izip,igoc"
    },
    "-L4vngHXAzR-nGEosk2j" : {
      "0-0-0-0" : "ulot,ujim"
    },
    "-L4vngHa3QVdpjRLpDYr" : {
      "0-0-0-0" : "ezog,ezaw"
    },
    "-L4vngJULo4764WiKhmg" : {
      "0-0-0-0" : "owig,ukij"
    },
    "-L4vngJpeHJV8htQr7tC" : {
      "0-0-0-0" : "okut,oqug"
    },
    "-L4vngKnUd6s5EIOAX4q" : {
      "0-0-0-0" : "oyey,iviq"
    },
    "-L4vngLScIGMDj2T3_eU" : {
      "0-0-0-0" : "ijaj,emuj"
    },
    "-L4vngMDv3nJd1_m6Dqi" : {
      "0-0-0-0" : "osib,uruw"
    },
    "-L4vngMtqZbounwk-Qa1" : {
      "0-0-0-0" : "uxev,eyep"
    },
    "-L4vngN9-kOhhQE1qx26" : {
      "0-0-0-0" : "etew,ayow"
    },
    "-L4vngNk4muasqjOAfku" : {
      "0-0-0-0" : "udur,ihig"
    },
    "-L4vngNn-CmOQr-JrHg3" : {
      "0-0-0-0" : "egur,usuk"
    },
    "-L4vngNzFiC2F00DIJMI" : {
      "0-0-0-0" : "uruq,afoj"
    },
    "-L4vngTdUlaZQsM8anYN" : {
      "0-0-0-0" : "ohep,ajif"
    },
    "-L4vngTtgN2QI743O-X4" : {
      "0-0-0-0" : "opih,iwev"
    },
    "-L4vngU0hZSJlurJBuUR" : {
      "0-0-0-0" : "ejev,ulej"
    },
    "-L4vngU8OogSf6q3re-i" : {
      "0-0-0-0" : "uloj,ulob"
    },
    "-L4vngVRERZUpN3td4gc" : {
      "0-0-0-0" : "ukuk,iriw"
    },
    "-L4vngWaRxiyphlcFWV-" : {
      "0-0-0-0" : "ukec,uxir"
    },
    "-L4vngXAZyNigDhOQ2Gj" : {
      "0-0-0-0" : "osah,umew"
    },
    "-L4vngXooTgWg0fMIaVL" : {
      "0-0-0-0" : "uduj,iriw"
    },
    "-L4vngY5UrAq3p1HFMd6" : {
      "0-0-0-0" : "uqiz,ehaf"
    },
    "-L4vngYJZgE6nOkAn4az" : {
      "0-0-0-0" : "uruq,egif"
    },
    "-L4vngYSXPx-SECTVRO_" : {
      "0-0-0-0" : "iqew,iviq"
    },
    "-L4vngYsZVvv7gQMPE4K" : {
      "0-0-0-0" : "azub,ifeh"
    },
    "-L4vngYyE2omcjSxmltr" : {
      "0-0-0-0" : "upez,ojip"
    },
    "-L4vngZGUTwJAt0Jev3O" : {
      "0-0-0-0" : "uvut,ehaf"
    },
    "-L4vngZOkOfzGyEbyF2d" : {
      "0-0-0-0" : "iyaj,ikox"
    },
    "-L4vngZzr3cxr2XHG2hV" : {
      "0-0-0-0" : "oliq,ejeb"
    },
    "-L4vng_KqOCRBJ_KpAkW" : {
      "0-0-0-0" : "osuz,ejiw"
    },
    "-L4vng_pu479kAaS4azW" : {
      "0-0-0-0" : "urib,usay"
    },
    "-L4vngcDegN6Ps9H6LwP" : {
      "0-0-0-0" : "esul,udik"
    },
    "-L4vngcHQYkTDWja18cj" : {
      "0-0-0-0" : "uyac,uvud"
    },
    "-L4vngcu-_VklpR-lZyr" : {
      "0-0-0-0" : "uvek,ewav"
    },
    "-L4vngdPmSvYsWYJO3kj" : {
      "0-0-0-0" : "ahuc,awax"
    },
    "-L4vngdQqnFMOA3jYzn8" : {
      "0-0-0-0" : "otiz,acuh"
    },
    "-L4vngeu0Jo88D3g3074" : {
      "0-0-0-0" : "ibuy,evuq"
    },
    "-L4vngg5xRvlGnTwomXS" : {
      "0-0-0-0" : "ifeh,ejep"
    },
    "-L4vnggVP8Y_l3Nbc_iD" : {
      "0-0-0-0" : "uyem,oxok"
    },
    "-L4vnghDs0955SJPgDJa" : {
      "0-0-0-0" : "okap,inuj"
    },
    "-L4vnghYvPL1pHkzUtg7" : {
      "0-0-0-0" : "atez,afav"
    },
    "-L4vngiqlBdW9k9s6_J6" : {
      "0-0-0-0" : "ozix,oqic"
    },
    "-L4vngjUc9Xa4Lnadu99" : {
      "0-0-0-0" : "ocig,uyem"
    },
    "-L4vngjwXZKD-SBQ8pN9" : {
      "0-0-0-0" : "iwip,obup"
    },
    "-L4vngk6LRDtm2U-pDGU" : {
      "0-0-0-0" : "ecup,ipuw"
    },
    "-L4vngkPcfyAAax_A2We" : {
      "0-0-0-0" : "igak,ayow"
    },
    "-L4vnglKr6Z571Js_0jC" : {
      "0-0-0-0" : "opaz,exoz"
    },
    "-L4vnglVnGSsa-9KWrjw" : {
      "0-0-0-0" : "eneg,asiv"
    },
    "-L4vnglwsQeYs94xarUO" : {
      "0-0-0-0" : "asiq,ivaw"
    },
    "-L4vngnPB1Mzonxl1ixR" : {
      "0-0-0-0" : "umav,edih"
    },
    "-L4vngnhNVjZZU0YSfee" : {
      "0-0-0-0" : "ogoq,iloq"
    },
    "-L4vngnofxHFQdYkHS55" : {
      "0-0-0-0" : "awus,uzev"
    },
    "-L4vngo1zxOL94SCL3Qa" : {
      "0-0-0-0" : "ekew,ehuq"
    },
    "-L4vngo8XKNzikJbZQIq" : {
      "0-0-0-0" : "oxeb,icuv"
    },
    "-L4vngoQx8Y8hC_uhfYp" : {
      "0-0-0-0" : "ozoq,iviq"
    },
    "-L4vngoeXllzqrBCW6m6" : {
      "0-0-0-0" : "uyaw,osih"
    },
    "-L4vngpaUvDH88_sFUyD" : {
      "0-0-0-0" : "asiq,izax"
    },
    "-L4vngpnlWiIKPDoH5Bj" : {
      "0-0-0-0" : "utav,akeg"
    },
    "-L4vngq5cUiRFefCnpwG" : {
      "0-0-0-0" : "ikux,iwev"
    },
    "-L4vngqP-V-O3iRMdgtZ" : {
      "0-0-0-0" : "ojav,ohiv"
    },
    "-L4vngrjcGLQCaSNJZTY" : {
      "0-0-0-0" : "ixub,obeg"
    },
    "-L4vngs7LTcIOQcQqAsd" : {
      "0-0-0-0" : "ejij,uyeb"
    },
    "-L4vngssoFcSVVbIawF8" : {
      "0-0-0-0" : "odod,avux"
    },
    "-L4vngtAMwyeHAHUSTw2" : {
      "0-0-0-0" : "ehax,uwec"
    },
    "-L4vngudHRSQAoyP5yjv" : {
      "0-0-0-0" : "abuq,exoz"
    },
    "-L4vngueJZJlD83RLPzp" : {
      "0-0-0-0" : "esok,equx"
    },
    "-L4vngvPGqiwwP0CZgbZ" : {
      "0-0-0-0" : "ojaw,icuh"
    },
    "-L4vngwAJVJ46wMNiehK" : {
      "0-0-0-0" : "umuy,ecur"
    },
    "-L4vngwYFVQwKIS1dSwa" : {
      "0-0-0-0" : "epuy,ogep"
    },
    "-L4vngxEX_rHFTnxaJBs" : {
      "0-0-0-0" : "ebak,ewiq"
    },
    "-L4vngxcrwLyXBZ9XjSf" : {
      "0-0-0-0" : "obuf,uxaw"
    },
    "-L4vngxlfRx0OTyoGJWB" : {
      "0-0-0-0" : "otif,umix"
    },
    "-L4vngyc76hbdT1zAuM4" : {
      "0-0-0-0" : "aqaq,edaj"
    },
    "-L4vngzRsav04_Y_5xFI" : {
      "0-0-0-0" : "olab,ibuy"
    },
    "-L4vngzoChqZnDAZkf14" : {
      "0-0-0-0" : "owuk,icak"
    },
    "-L4vnh00UjMET2kFGgLe" : {
      "0-0-0-0" : "ovay,oqiw"
    },
    "-L4vnh17EpYRwwdjab5P" : {
      "0-0-0-0" : "ogaj,omuq"
    },
    "-L4vnh2Ow36NDaHDOTmc" : {
      "0-0-0-0" : "ehoq,ujir"
    },
    "-L4vnh2jmKZlFLt9VmWp" : {
      "0-0-0-0" : "ipul,ihol"
    },
    "-L4vnh31cyET8Y9nrgHB" : {
      "0-0-0-0" : "uneb,uzup"
    },
    "-L4vnh38trA3YzgzAfg4" : {
      "0-0-0-0" : "owet,ayiw"
    },
    "-L4vnh3kiBtWq-Cbn0P9" : {
      "0-0-0-0" : "imeq,aqey"
    },
    "-L4vnh4bJ88e2ew9OEg3" : {
      "0-0-0-0" : "otof,imeq"
    },
    "-L4vnh4cYfDvBuj9YetV" : {
      "0-0-0-0" : "obeb,oyis"
    },
    "-L4vnh568BUu1WF46Yaj" : {
      "0-0-0-0" : "ezoh,usuq"
    },
    "-L4vnh5ODm-i-r2y0K-0" : {
      "0-0-0-0" : "uwaw,uhih"
    },
    "-L4vnh5hoY_buYuB-x1M" : {
      "0-0-0-0" : "ayuq,ipuz"
    },
    "-L4vnh6RVexp6IG76YeI" : {
      "0-0-0-0" : "ajof,urib"
    },
    "-L4vnh6r5hhCrtEv7wgS" : {
      "0-0-0-0" : "uvap,ixaf"
    },
    "-L4vnh7YFFTE_Ob0nKAx" : {
      "0-0-0-0" : "ivip,ixij"
    },
    "-L4vnh7ZGRy6_kjOk2St" : {
      "0-0-0-0" : "uveq,aliw"
    },
    "-L4vnh7i9E3uERJhcKsQ" : {
      "0-0-0-0" : "osih,esuw"
    },
    "-L4vnh82lV5-kENDY5LP" : {
      "0-0-0-0" : "egub,emuv"
    },
    "-L4vnh83xxnXR5sR3o9-" : {
      "0-0-0-0" : "owol,oqut"
    },
    "-L4vnh8pQrUKhmYnWVpz" : {
      "0-0-0-0" : "akeb,anix"
    },
    "-L4vnh9H68J0hL4cCrGQ" : {
      "0-0-0-0" : "ucay,ubuq"
    },
    "-L4vnh9vuZEtPBPveGD-" : {
      "0-0-0-0" : "emuj,ihiq"
    },
    "-L4vnhASvs6bM8uPrZMD" : {
      "0-0-0-0" : "oxef,uleq"
    },
    "-L4vnhAVB62V_TqKHDog" : {
      "0-0-0-0" : "ewuf,uwap"
    },
    "-L4vnhB8v41idNo7Od9C" : {
      "0-0-0-0" : "odaj,iqef"
    },
    "-L4vnhD3sbIMEB8QAi_J" : {
      "0-0-0-0" : "uleq,emev"
    },
    "-L4vnhDa2lA2Tc30rFRO" : {
      "0-0-0-0" : "efay,afoq"
    },
    "-L4vnhE6qMCvL49x3Unn" : {
      "0-0-0-0" : "obuj,igab"
    },
    "-L4vnhFY3W6MFU7h7Kpi" : {
      "0-0-0-0" : "aqad,oxex"
    },
    "-L4vnhGzeSVpPigHbRyc" : {
      "0-0-0-0" : "otif,abuq"
    },
    "-L4vnhIO55efgHTKyxY9" : {
      "0-0-0-0" : "eqob,ujif"
    },
    "-L4vnhIzxcUAtrqHX0tz" : {
      "0-0-0-0" : "emiz,ekit"
    },
    "-L4vnhJBiE5_0B0M6ooB" : {
      "0-0-0-0" : "umaw,ukoz"
    },
    "-L4vnhJFrIFL77p4EYT6" : {
      "0-0-0-0" : "ubih,owef"
    },
    "-L4vnhKlM3FBfhgYLJb-" : {
      "0-0-0-0" : "acuh,apaj"
    },
    "-L4vnhL8Te0ymT8JL10j" : {
      "0-0-0-0" : "uwuz,oqet"
    },
    "-L4vnhLlg3Qxp4U0ORG5" : {
      "0-0-0-0" : "onoq,ocuz"
    },
    "-L4vnhLqLxPPpOA3TUy5" : {
      "0-0-0-0" : "ekat,unaj"
    },
    "-L4vnhMI_N7xngnJWUpF" : {
      "0-0-0-0" : "oyek,egur"
    },
    "-L4vnhMn_jR8EIQZQk85" : {
      "0-0-0-0" : "ujud,ocix"
    },
    "-L4vnhNDzSEU5gSwHwBi" : {
      "0-0-0-0" : "ivoh,azuw"
    },
    "-L4vnhNOf4J60UM7ZOal" : {
      "0-0-0-0" : "obeg,inup"
    },
    "-L4vnhNxakdcH13R28WD" : {
      "0-0-0-0" : "abux,ojel"
    },
    "-L4vnhNxakdcH13R28WE" : {
      "0-0-0-0" : "oqug,ubup"
    },
    "-L4vnhOsb9Kd2J_nyUkq" : {
      "0-0-0-0" : "igoc,oxok"
    },
    "-L4vnhOuaOwJEBCF9-fm" : {
      "0-0-0-0" : "aqij,ozix"
    },
    "-L4vnhR-ykPuL2KTSk-t" : {
      "0-0-0-0" : "ufix,ohiv"
    },
    "-L4vnhRGkj5Nzu9JdI0j" : {
      "0-0-0-0" : "aqej,aniw"
    },
    "-L4vnhRkM7bgPa149CIj" : {
      "0-0-0-0" : "awax,uqox"
    },
    "-L4vnhUh63UM6d4mCruA" : {
      "0-0-0-0" : "emoc,ufom"
    },
    "-L4vnhVrrhM2Hd1CfPZ3" : {
      "0-0-0-0" : "oxoh,ejon"
    },
    "-L4vnhVzcJDExL73K9jo" : {
      "0-0-0-0" : "evev,imuh"
    },
    "-L4vnhWTGhi90MoFa2wu" : {
      "0-0-0-0" : "egeb,ipej"
    },
    "-L4vnhWl4Y799fe3YTR8" : {
      "0-0-0-0" : "aleq,ugeh"
    },
    "-L4vnhXu66OTkd3O8DQJ" : {
      "0-0-0-0" : "ipib,iqaj"
    },
    "-L4vnhZ-wdimyict-TQS" : {
      "0-0-0-0" : "eziy,ugeq"
    },
    "-L4vnhZcYzyQu_K_087l" : {
      "0-0-0-0" : "ataj,ihiy"
    },
    "-L4vnh_-Zcwd_QP6wm_H" : {
      "0-0-0-0" : "uwuz,ufof"
    },
    "-L4vnh_xneti7165t-vw" : {
      "0-0-0-0" : "uxaw,ugeg"
    },
    "-L4vnha9gi_AAlkoP-Ta" : {
      "0-0-0-0" : "ejom,uyut"
    },
    "-L4vnhatiikSUiU21b60" : {
      "0-0-0-0" : "obik,uzof"
    },
    "-L4vnhbB3fQXMaCcQc_p" : {
      "0-0-0-0" : "exoz,uxer"
    },
    "-L4vnhb_xLOreIIplnVj" : {
      "0-0-0-0" : "izuj,uxuj"
    },
    "-L4vnhbg88xfKZkqDt7P" : {
      "0-0-0-0" : "ebek,imuw"
    },
    "-L4vnhcJX5nWv5Axk_QP" : {
      "0-0-0-0" : "ohuz,ewip"
    },
    "-L4vnhcnA3nBwGD_G7xO" : {
      "0-0-0-0" : "ayuf,ibup"
    },
    "-L4vnhd0E7w2hNXMn27d" : {
      "0-0-0-0" : "ekiy,oqet"
    },
    "-L4vnhd2QIvn2wSpEiPw" : {
      "0-0-0-0" : "ayiw,ucah"
    },
    "-L4vnhdgm4l6zgWm1jzI" : {
      "0-0-0-0" : "emoz,egub"
    },
    "-L4vnhdq_zRpxhZtFSeT" : {
      "0-0-0-0" : "uqiz,ufug"
    },
    "-L4vnheGTKQkYlaRcMS-" : {
      "0-0-0-0" : "exaz,uxix"
    },
    "-L4vnhgDQf715PfcHSco" : {
      "0-0-0-0" : "iqew,ejox"
    },
    "-L4vnhh08J1FExg2OGcG" : {
      "0-0-0-0" : "ezeb,axah"
    },
    "-L4vnhhbbyY8BxernuKu" : {
      "0-0-0-0" : "ejon,akiy"
    },
    "-L4vnhhnCEAi8lYngfwe" : {
      "0-0-0-0" : "ureh,ubob"
    },
    "-L4vnhiPd1sT6vAE5XfW" : {
      "0-0-0-0" : "awoj,izot"
    },
    "-L4vnhigIYiTML04OU8H" : {
      "0-0-0-0" : "ofoc,enib"
    },
    "-L4vnhii6KSgCd8KXHEy" : {
      "0-0-0-0" : "odab,ohuz"
    },
    "-L4vnhiy8c62G22gNYl_" : {
      "0-0-0-0" : "ohuz,ecuf"
    },
    "-L4vnhj0OTm4vFGsPjSq" : {
      "0-0-0-0" : "ejap,iqed"
    },
    "-L4vnhkHJHHfSPOVljxP" : {
      "0-0-0-0" : "iwak,owig"
    },
    "-L4vnhkHJHHfSPOVljxQ" : {
      "0-0-0-0" : "ageq,ohiz"
    },
    "-L4vnhkl0gEoUPiSZ2mP" : {
      "0-0-0-0" : "ipuz,ezip"
    },
    "-L4vnhl40aLBA7dH0-IR" : {
      "0-0-0-0" : "isiz,uruw"
    },
    "-L4vnhl8ioElUk9gP4WW" : {
      "0-0-0-0" : "ayuq,ocox"
    },
    "-L4vnhmQnmfBWAdte0sH" : {
      "0-0-0-0" : "ecow,onaf"
    },
    "-L4vnhmrLlDMEtTniiY8" : {
      "0-0-0-0" : "ugez,omih"
    },
    "-L4vnhmva_NSQ8TbhY1t" : {
      "0-0-0-0" : "azub,owef"
    },
    "-L4vnhnMNyk-eTr9V50Y" : {
      "0-0-0-0" : "aqov,udiz"
    },
    "-L4vnhnbTZ0vnzB0d6nu" : {
      "0-0-0-0" : "ehum,aqej"
    },
    "-L4vnho1N-K4m9GSfW5u" : {
      "0-0-0-0" : "azuc,ogab"
    },
    "-L4vnhoBcl4-vv_OWU9d" : {
      "0-0-0-0" : "eviv,ojon"
    },
    "-L4vnhoN4xi5znKpmAbO" : {
      "0-0-0-0" : "ejem,idix"
    },
    "-L4vnhqNETURvAgqRrCV" : {
      "0-0-0-0" : "ocox,ebak"
    },
    "-L4vnhqxuJktjA_H12Nt" : {
      "0-0-0-0" : "adug,ehoc"
    },
    "-L4vnhrzoK-fQXm8HtYc" : {
      "0-0-0-0" : "epuk,uloj"
    },
    "-L4vnhsalX9T8XOif5Gj" : {
      "0-0-0-0" : "uzus,ogem"
    },
    "-L4vnhsfr0coaQEGKXY3" : {
      "0-0-0-0" : "exoz,oxuj"
    },
    "-L4vnhssowiTNP_NfEX_" : {
      "0-0-0-0" : "ikum,ewut"
    },
    "-L4vnhsyRLks0Htc5vMf" : {
      "0-0-0-0" : "epuy,ulim"
    },
    "-L4vnhtETZVGmtkPaFsw" : {
      "0-0-0-0" : "ufoh,uzid"
    },
    "-L4vnhtO4_TAdKcWRLrt" : {
      "0-0-0-0" : "ojay,eviz"
    },
    "-L4vnhtdtIPkYaO_5XiM" : {
      "0-0-0-0" : "ixod,oqig"
    },
    "-L4vnhu8WUK8ZookXY9G" : {
      "0-0-0-0" : "odip,ewit"
    },
    "-L4vnhuH0Ewpw1vN70OO" : {
      "0-0-0-0" : "oyic,ekak"
    },
    "-L4vnhuSyX5Iq_Kd5nuR" : {
      "0-0-0-0" : "ugot,otuj"
    },
    "-L4vnhuZn8lJJlQYfHkW" : {
      "0-0-0-0" : "uhim,eraw"
    },
    "-L4vnhur2scyJNYyCVZ6" : {
      "0-0-0-0" : "uraj,ufam"
    },
    "-L4vnhv_TcWaxEjoEhf1" : {
      "0-0-0-0" : "osah,iwak"
    },
    "-L4vnhvbAyPH3dXktr4J" : {
      "0-0-0-0" : "atug,umub"
    },
    "-L4vnhxY7FmlZjWY2f1j" : {
      "0-0-0-0" : "uqil,ebip"
    },
    "-L4vnhxdy87AQHeGc0F3" : {
      "0-0-0-0" : "ewik,ayeq"
    },
    "-L4vnhyoN8vuCoAKla-_" : {
      "0-0-0-0" : "axeb,ujim"
    },
    "-L4vnhzyczN_3LvSuuvq" : {
      "0-0-0-0" : "okut,obeb"
    },
    "-L4vni04spo6NZX-hhfg" : {
      "0-0-0-0" : "ezub,oyok"
    },
    "-L4vni20x80X6IQQhAn_" : {
      "0-0-0-0" : "omaj,adih"
    },
    "-L4vni2WgBSEYaVR5thc" : {
      "0-0-0-0" : "awek,ixid"
    },
    "-L4vni344OrxFmf_9-uX" : {
      "0-0-0-0" : "uxac,ogix"
    },
    "-L4vni4PW64bGengw2yw" : {
      "0-0-0-0" : "ihif,oxim"
    },
    "-L4vni5927TS4FaohlZ-" : {
      "0-0-0-0" : "izep,ezuc"
    },
    "-L4vni61DjeFfw7WRJar" : {
      "0-0-0-0" : "ezip,ujim"
    },
    "-L4vni6B-RXcf_CYU4Cm" : {
      "0-0-0-0" : "apaj,aheh"
    },
    "-L4vni6LmWVDScQ4kvAt" : {
      "0-0-0-0" : "uhuv,ugez"
    },
    "-L4vni6PyGYRFSZLMnv_" : {
      "0-0-0-0" : "owev,ukib"
    },
    "-L4vni7E5bcxDbLq4pUh" : {
      "0-0-0-0" : "ovuq,usiy"
    },
    "-L4vni7SBHphS_dDv2p5" : {
      "0-0-0-0" : "idej,ehax"
    },
    "-L4vni7mzfEI-3iwmWLx" : {
      "0-0-0-0" : "abej,opeg"
    },
    "-L4vni7xoDCle8Hu3jQR" : {
      "0-0-0-0" : "ewuf,axak"
    },
    "-L4vni8Vq9giT2HL9jp5" : {
      "0-0-0-0" : "eqot,ucay"
    },
    "-L4vni9O2v-gzU4E3jA5" : {
      "0-0-0-0" : "uweq,ehoq"
    },
    "-L4vni9RVaB9rhUUTKGv" : {
      "0-0-0-0" : "imom,epof"
    },
    "-L4vni9SSYRzXlZP7DXw" : {
      "0-0-0-0" : "ugih,oniq"
    },
    "-L4vniB0wtu-ZTYSLGyY" : {
      "0-0-0-0" : "ahoz,ejiw"
    },
    "-L4vniBPKaJ_NzzF46ac" : {
      "0-0-0-0" : "ozis,ofih"
    },
    "-L4vniBSBnyTqQRwVnYN" : {
      "0-0-0-0" : "utiv,uyez"
    },
    "-L4vniCpaxSgfJV8Tu1q" : {
      "0-0-0-0" : "iwip,iduy"
    },
    "-L4vniDD6IxVXl9Lpooq" : {
      "0-0-0-0" : "icaj,ovix"
    },
    "-L4vniEj4jWQfGp_XJil" : {
      "0-0-0-0" : "oqet,ogiw"
    },
    "-L4vniFKt6sWBNh7nveo" : {
      "0-0-0-0" : "uyut,uluy"
    },
    "-L4vniFdydjd7IwxQI5k" : {
      "0-0-0-0" : "aqom,ihog"
    },
    "-L4vniFvOqu3wOjQ8nG6" : {
      "0-0-0-0" : "ogaj,ocij"
    },
    "-L4vniG1GG8nNbe2Q_2F" : {
      "0-0-0-0" : "uxas,ikab"
    },
    "-L4vniGmi1eKJc_UqgIK" : {
      "0-0-0-0" : "emiz,ewof"
    },
    "-L4vniH6sCB8x9SCwYuT" : {
      "0-0-0-0" : "igoc,ujud"
    },
    "-L4vniHVTKhn-FxsRyOt" : {
      "0-0-0-0" : "ovay,owom"
    },
    "-L4vniIPlDbN-sE8Den2" : {
      "0-0-0-0" : "oxux,ujux"
    },
    "-L4vniJltza5NakTJat0" : {
      "0-0-0-0" : "obeq,uvow"
    },
    "-L4vniJsPKDFykZxwPu0" : {
      "0-0-0-0" : "ewop,udik"
    },
    "-L4vniK-229uBrl2py0T" : {
      "0-0-0-0" : "ewof,ijaj"
    },
    "-L4vniKFFn6oG7hhqNq0" : {
      "0-0-0-0" : "ifeg,aqaj"
    },
    "-L4vniKi6p8oHdWd1OtZ" : {
      "0-0-0-0" : "ujif,omuq"
    },
    "-L4vniLCWEbqzoCpY9eS" : {
      "0-0-0-0" : "uvaj,oxak"
    },
    "-L4vniMCqCLQoeB6q0Dc" : {
      "0-0-0-0" : "axeb,uzev"
    },
    "-L4vniMp81SBlbgEVrDa" : {
      "0-0-0-0" : "upuz,iqug"
    },
    "-L4vniNBE_MEji5DafwF" : {
      "0-0-0-0" : "ohuz,oyak"
    },
    "-L4vniNfV5TbGI9gt5oE" : {
      "0-0-0-0" : "odoh,oxak"
    },
    "-L4vniNfV5TbGI9gt5oF" : {
      "0-0-0-0" : "ojel,agug"
    },
    "-L4vniOICZxbU4VtmMNk" : {
      "0-0-0-0" : "owek,owiv"
    },
    "-L4vniOuXp6aGQaxVFpr" : {
      "0-0-0-0" : "equm,uwab"
    },
    "-L4vniP0q-h-jiZ9f6TU" : {
      "0-0-0-0" : "ofuk,uxir"
    },
    "-L4vniPab28zPpLwEwNl" : {
      "0-0-0-0" : "ovuq,emiz"
    },
    "-L4vniPbSGaTxGE05tb2" : {
      "0-0-0-0" : "okuc,unuy"
    },
    "-L4vniPns-nPZvuY-9Nw" : {
      "0-0-0-0" : "utiq,ecuf"
    },
    "-L4vniPoV5djUJTivUg7" : {
      "0-0-0-0" : "iwih,ureh"
    },
    "-L4vniQti_aNZB9jicLH" : {
      "0-0-0-0" : "ofaj,ujim"
    },
    "-L4vniRIn-a15wFIv7O7" : {
      "0-0-0-0" : "obeg,eboj"
    },
    "-L4vniSc3DvMjcsYwGgD" : {
      "0-0-0-0" : "ucuw,otof"
    },
    "-L4vniTBoQYgkriwgRr2" : {
      "0-0-0-0" : "esoy,ikuz"
    },
    "-L4vniUAe-t4dYJQl3sR" : {
      "0-0-0-0" : "ozir,ojay"
    },
    "-L4vniUOU09AmZL9_qaM" : {
      "0-0-0-0" : "ehum,ohub"
    },
    "-L4vniVqv4RnDXPD7UJk" : {
      "0-0-0-0" : "odab,uteb"
    },
    "-L4vniWo5AdzShn4QYUW" : {
      "0-0-0-0" : "oqiq,uyul"
    },
    "-L4vniXOqzfxTF9QUsWe" : {
      "0-0-0-0" : "ojon,iwuq"
    },
    "-L4vniXdepzX4QFOKeOt" : {
      "0-0-0-0" : "uduj,uniz"
    },
    "-L4vniXmYmq1vleQ7iqo" : {
      "0-0-0-0" : "izoc,iwac"
    },
    "-L4vniXtmmi2EIlHvdyl" : {
      "0-0-0-0" : "eduw,ikuz"
    },
    "-L4vniY552RSUBAEGXIr" : {
      "0-0-0-0" : "ameq,ewuf"
    },
    "-L4vniYCcTobzR6Zsxph" : {
      "0-0-0-0" : "ateg,epuy"
    },
    "-L4vniYGL4O8l1ezPFt-" : {
      "0-0-0-0" : "azuc,eqot"
    },
    "-L4vniYO3CUy3WXHD_e1" : {
      "0-0-0-0" : "uteb,otof"
    },
    "-L4vniYvQfrcZflk3Iur" : {
      "0-0-0-0" : "egux,avuv"
    },
    "-L4vniZ_5sk2kFOyxpb8" : {
      "0-0-0-0" : "uvaq,azuy"
    },
    "-L4vniZydCXIV8XX60cU" : {
      "0-0-0-0" : "emuv,unih"
    },
    "-L4vni_5OHlxaBj8j2Q0" : {
      "0-0-0-0" : "oqet,uzim"
    },
    "-L4vnib-WpB05mZI-eAA" : {
      "0-0-0-0" : "upej,ifeh"
    },
    "-L4vniclWcTk_89JumBp" : {
      "0-0-0-0" : "ozit,awup"
    },
    "-L4vnidIrBJyB-pV-enQ" : {
      "0-0-0-0" : "ofuk,obeq"
    },
    "-L4vnidwxs8tXch_X52F" : {
      "0-0-0-0" : "epab,ofec"
    },
    "-L4vnif8EFLtf_XlD6f0" : {
      "0-0-0-0" : "iqom,udej"
    },
    "-L4vnifxbHS4F9Rbf1dY" : {
      "0-0-0-0" : "igak,ucuf"
    },
    "-L4vnig13nniuOxKQIZb" : {
      "0-0-0-0" : "ikox,aqaq"
    },
    "-L4vnig6FmsynEMkvkYY" : {
      "0-0-0-0" : "afuz,ujud"
    },
    "-L4vnigS1w8mpsajEAti" : {
      "0-0-0-0" : "axeb,ovax"
    },
    "-L4vnigUn4bNe0cW_2gQ" : {
      "0-0-0-0" : "eyep,ogiw"
    },
    "-L4vniggigoia7lcxGpg" : {
      "0-0-0-0" : "ekat,omob"
    },
    "-L4vnih0eA6aBn7zEbJZ" : {
      "0-0-0-0" : "ejox,akeb"
    },
    "-L4vnihQl1QKKawRZcq4" : {
      "0-0-0-0" : "ihiq,akeg"
    },
    "-L4vnihQl1QKKawRZcq5" : {
      "0-0-0-0" : "imuh,owef"
    },
    "-L4vniiQEf9vQCXq38n_" : {
      "0-0-0-0" : "iyej,ezaw"
    },
    "-L4vniijJPcyoM4RTJk9" : {
      "0-0-0-0" : "ugot,oqok"
    },
    "-L4vniizbnESR_bm--t7" : {
      "0-0-0-0" : "iwet,ehoh"
    },
    "-L4vnijsYlvy5JpMVefI" : {
      "0-0-0-0" : "ejon,ugih"
    },
    "-L4vnik2g0N6L8wRcoos" : {
      "0-0-0-0" : "iceh,ekoc"
    },
    "-L4vnikQf0ptqPnd-nu0" : {
      "0-0-0-0" : "ogoq,ihog"
    },
    "-L4vnikqFO_XmlM58qfV" : {
      "0-0-0-0" : "ihub,omog"
    },
    "-L4vnikqFO_XmlM58qfW" : {
      "0-0-0-0" : "oxaz,izot"
    },
    "-L4vnilhszGHF_-Nspxk" : {
      "0-0-0-0" : "icev,iqoz"
    },
    "-L4vninBhT-OFEn1-I8V" : {
      "0-0-0-0" : "egeb,ojep"
    },
    "-L4vninXfPFoLYs3hvK_" : {
      "0-0-0-0" : "ozix,ujoq"
    },
    "-L4vninYQLrKv2uh6Mq6" : {
      "0-0-0-0" : "azeh,uxaw"
    },
    "-L4vninZE-SFWfA7CIsk" : {
      "0-0-0-0" : "unuy,eqoj"
    },
    "-L4vnioP4pWvhFkY1IsH" : {
      "0-0-0-0" : "asuh,igay"
    },
    "-L4vniotOtJfy29xmElt" : {
      "0-0-0-0" : "ocav,asuh"
    },
    "-L4vniou80phsfIvZuzf" : {
      "0-0-0-0" : "uwos,owug"
    },
    "-L4vnip1CkgtJr_FlLFY" : {
      "0-0-0-0" : "utif,efoh"
    },
    "-L4vniqE-ziudNSA79Co" : {
      "0-0-0-0" : "otof,ohiv"
    },
    "-L4vnirOG5gNw25LdZ2v" : {
      "0-0-0-0" : "iqew,awih"
    },
    "-L4vnisqwuWYG2ln5Uou" : {
      "0-0-0-0" : "onoj,exuw"
    },
    "-L4vnitIt3iol0K-Ja6d" : {
      "0-0-0-0" : "ecej,atez"
    },
    "-L4vniv218eCVJw8FKs8" : {
      "0-0-0-0" : "otuj,ucod"
    },
    "-L4vnivFxwAaiI4nID_A" : {
      "0-0-0-0" : "aheh,obup"
    },
    "-L4vnivTJOlpzu1zRb21" : {
      "0-0-0-0" : "ujok,uhip"
    },
    "-L4vnivWOm9a8iMn3s3G" : {
      "0-0-0-0" : "eqez,uxop"
    },
    "-L4vnivX2ijZ326j5cSa" : {
      "0-0-0-0" : "ulej,ogaf"
    },
    "-L4vnivqQ6eWO316KXYd" : {
      "0-0-0-0" : "ageg,omoq"
    },
    "-L4vnivqQ6eWO316KXYe" : {
      "0-0-0-0" : "efob,epof"
    },
    "-L4vnivvufG4NYh8JXHk" : {
      "0-0-0-0" : "aleq,ojux"
    },
    "-L4vniw-4fKPHDVUD6Qu" : {
      "0-0-0-0" : "enex,oqiq"
    },
    "-L4vniw7dGLdG4-oA7Ag" : {
      "0-0-0-0" : "ewik,azuc"
    },
    "-L4vniwDdMwFuSAqbGtt" : {
      "0-0-0-0" : "owat,ateg"
    },
    "-L4vnixDykJSeiI0Hu8R" : {
      "0-0-0-0" : "ohuj,odiq"
    },
    "-L4vnixEw236Yw4hkbsL" : {
      "0-0-0-0" : "osuk,isiz"
    },
    "-L4vnixQxBUokOgIs4Nd" : {
      "0-0-0-0" : "ujok,ekiy"
    },
    "-L4vnixrLslJUXo6f1SK" : {
      "0-0-0-0" : "ejox,usuq"
    },
    "-L4vnixxf-N9VhSr7R4t" : {
      "0-0-0-0" : "upez,ozuy"
    },
    "-L4vniyJunUvvV3fgmG6" : {
      "0-0-0-0" : "avuv,ixub"
    },
    "-L4vnizov50jQyvt9qP0" : {
      "0-0-0-0" : "owik,iviq"
    },
    "-L4vnizwiq4-kaOg2u4B" : {
      "0-0-0-0" : "ewiq,izig"
    },
    "-L4vnj-ECBkcwUNcqktm" : {
      "0-0-0-0" : "iwek,iwet"
    },
    "-L4vnj-Fjcr6dDH1qLOV" : {
      "0-0-0-0" : "ibek,iqem"
    },
    "-L4vnj-IahfVsol04JI9" : {
      "0-0-0-0" : "aqeg,upuv"
    },
    "-L4vnj-QrDt3SAInMVE8" : {
      "0-0-0-0" : "ulim,esok"
    },
    "-L4vnj-fZorrgTx-SHWr" : {
      "0-0-0-0" : "ejij,otoj"
    },
    "-L4vnj0oRyhpHcUlz7I4" : {
      "0-0-0-0" : "exuh,esif"
    },
    "-L4vnj1lu6HgWgxsclUO" : {
      "0-0-0-0" : "icoy,oxuj"
    },
    "-L4vnj3BpM9AmAvW9jlE" : {
      "0-0-0-0" : "uzub,uqil"
    },
    "-L4vnj3G9y4RPaRgZ8dZ" : {
      "0-0-0-0" : "uyut,uluv"
    },
    "-L4vnj3njsLfu8vjcGHX" : {
      "0-0-0-0" : "oyek,uzaj"
    },
    "-L4vnj3oCOUz_H7PJdlj" : {
      "0-0-0-0" : "equm,ejeb"
    },
    "-L4vnj4RqMOEIbQnxQxs" : {
      "0-0-0-0" : "oliq,osuk"
    },
    "-L4vnj4nUHCywkJObJRC" : {
      "0-0-0-0" : "oyix,ecej"
    },
    "-L4vnj4uAw-Ug2t-IqSm" : {
      "0-0-0-0" : "utif,ufob"
    },
    "-L4vnj5AF3gz08Ghbk7U" : {
      "0-0-0-0" : "igew,ibuy"
    },
    "-L4vnj5jG08ISoJT77JB" : {
      "0-0-0-0" : "ozuz,oxim"
    },
    "-L4vnj6Luh-wD2Pok2Zb" : {
      "0-0-0-0" : "esog,ozuy"
    },
    "-L4vnj6P0BgSpgolv6Xm" : {
      "0-0-0-0" : "uboq,odid"
    },
    "-L4vnj7Lcg3sN0Zl6NBR" : {
      "0-0-0-0" : "ojex,iruw"
    },
    "-L4vnj7W-DN0XS9sYV6-" : {
      "0-0-0-0" : "izot,utej"
    },
    "-L4vnj8S8p1zRPbf01m7" : {
      "0-0-0-0" : "uxas,uyuw"
    },
    "-L4vnj92rsnE8UUW4PKz" : {
      "0-0-0-0" : "owef,eqon"
    },
    "-L4vnj96ZK_1Zbsfb3_M" : {
      "0-0-0-0" : "oxeb,otaj"
    },
    "-L4vnj9mp99HJNjvXo5S" : {
      "0-0-0-0" : "asiq,ufiv"
    },
    "-L4vnjAmfXTIoEnH5rtI" : {
      "0-0-0-0" : "isuc,oxok"
    },
    "-L4vnjBZJJUIAYT_h7rg" : {
      "0-0-0-0" : "uwab,eqiv"
    },
    "-L4vnjBbkrbrx2weSoza" : {
      "0-0-0-0" : "umix,oyek"
    },
    "-L4vnjBbkrbrx2weSozb" : {
      "0-0-0-0" : "ogaw,umaj"
    },
    "-L4vnjCHOi4MQLE0u79d" : {
      "0-0-0-0" : "izip,oqok"
    },
    "-L4vnjCI4sFe2NjsBqFU" : {
      "0-0-0-0" : "ewof,ihif"
    },
    "-L4vnjCevGRI-YWCA6tR" : {
      "0-0-0-0" : "akeg,uxir"
    },
    "-L4vnjDgUELCTxhcnZ3f" : {
      "0-0-0-0" : "idix,ameq"
    },
    "-L4vnjDpLRhrmZuTCsGA" : {
      "0-0-0-0" : "eqoc,uyez"
    },
    "-L4vnjEWSV79dgAhRdLS" : {
      "0-0-0-0" : "ejon,uxam"
    },
    "-L4vnjFW50R7xCFa04Ib" : {
      "0-0-0-0" : "ifaf,oqut"
    },
    "-L4vnjGkgtAN1Ou7vLi1" : {
      "0-0-0-0" : "ebup,iyag"
    },
    "-L4vnjIpsxHViZtQNQZw" : {
      "0-0-0-0" : "evaw,ogoc"
    },
    "-L4vnjJJVOLzd8peXmUv" : {
      "0-0-0-0" : "inuj,uxuk"
    },
    "-L4vnjJtuWxDLvmox4rj" : {
      "0-0-0-0" : "uwab,ubot"
    },
    "-L4vnjKRg0FGkfVJxU0Q" : {
      "0-0-0-0" : "epof,iyut"
    },
    "-L4vnjLExN0sKJ2BD6r5" : {
      "0-0-0-0" : "utog,ugeq"
    },
    "-L4vnjLyLUYrot4PM0Qi" : {
      "0-0-0-0" : "ayiw,eziy"
    },
    "-L4vnjMZq9Gpp-_RRx4o" : {
      "0-0-0-0" : "eqol,ulob"
    },
    "-L4vnjMzoKUv1jXLocCD" : {
      "0-0-0-0" : "eteb,ihog"
    },
    "-L4vnjNX5sXoDxwphDm0" : {
      "0-0-0-0" : "aleq,upuq"
    },
    "-L4vnjOHa4DuDK2h4ncN" : {
      "0-0-0-0" : "izaj,uxal"
    },
    "-L4vnjOhCcPkbF0ys-2T" : {
      "0-0-0-0" : "omeb,enub"
    },
    "-L4vnjQ8XLgqaNTnHoNU" : {
      "0-0-0-0" : "uqef,unuy"
    },
    "-L4vnjQ8XLgqaNTnHoNV" : {
      "0-0-0-0" : "osuk,uyul"
    },
    "-L4vnjQZo5aIrsIQkn2g" : {
      "0-0-0-0" : "exoc,iwek"
    },
    "-L4vnjQiAYbDvrC9z0DZ" : {
      "0-0-0-0" : "ihiy,odiq"
    },
    "-L4vnjRFTtRwcJCXkZd5" : {
      "0-0-0-0" : "ojoz,ovaq"
    },
    "-L4vnjRXyc-nJaNMsUSK" : {
      "0-0-0-0" : "ofuk,esiz"
    },
    "-L4vnjRv-V5NoI6yk37j" : {
      "0-0-0-0" : "igaq,iruq"
    },
    "-L4vnjS4MLj3oZ8ohy6S" : {
      "0-0-0-0" : "eqec,ugor"
    },
    "-L4vnjSBvpeQqMUsL_Ez" : {
      "0-0-0-0" : "azub,iwef"
    },
    "-L4vnjSVa3XH8_eBOJxQ" : {
      "0-0-0-0" : "ojel,uluy"
    },
    "-L4vnjTF_b9qlnARGNME" : {
      "0-0-0-0" : "arux,ecox"
    },
    "-L4vnjTkFRYQMXVPvKxx" : {
      "0-0-0-0" : "imeq,igaq"
    },
    "-L4vnjTzouGRg0xo88Mz" : {
      "0-0-0-0" : "obeb,ojad"
    },
    "-L4vnjU8cesZVLNTErJa" : {
      "0-0-0-0" : "ewit,opuf"
    },
    "-L4vnjUYts4AhXqXwFiC" : {
      "0-0-0-0" : "eqot,ifeg"
    },
    "-L4vnjUccCdZmJTFuhrD" : {
      "0-0-0-0" : "uwap,uxer"
    },
    "-L4vnjUsYk6Q7-CNSLnx" : {
      "0-0-0-0" : "ixel,ataj"
    },
    "-L4vnjVBwoHQElXGlXya" : {
      "0-0-0-0" : "emuv,ohax"
    },
    "-L4vnjVBwoHQElXGlXyb" : {
      "0-0-0-0" : "ekak,eneg"
    },
    "-L4vnjVeBr4_ojFw8ChA" : {
      "0-0-0-0" : "atux,oyey"
    },
    "-L4vnjX5E-qOAMnR-tK8" : {
      "0-0-0-0" : "okiw,uhiz"
    },
    "-L4vnjXP0h8XNtbrYKZ8" : {
      "0-0-0-0" : "ivaw,ajag"
    },
    "-L4vnjXczQatLqpJFrS8" : {
      "0-0-0-0" : "ufom,okiw"
    },
    "-L4vnjXz51nfRFPJCs9E" : {
      "0-0-0-0" : "uqad,ovuq"
    },
    "-L4vnjY359QQQD3HrvRr" : {
      "0-0-0-0" : "uzif,upuv"
    },
    "-L4vnjYZWT1f2Avd8QU_" : {
      "0-0-0-0" : "ogix,abuq"
    },
    "-L4vnjYjfsfO1DeX2YdG" : {
      "0-0-0-0" : "azub,uhih"
    },
    "-L4vnjZ6ap9FEy471p67" : {
      "0-0-0-0" : "uruq,odij"
    },
    "-L4vnj_kLGZN6EICgaF4" : {
      "0-0-0-0" : "asiq,evuz"
    },
    "-L4vnjaILH-nHWuE5fFu" : {
      "0-0-0-0" : "ewuf,ohuj"
    },
    "-L4vnjaXxCdqG5-MjbvE" : {
      "0-0-0-0" : "eqoc,ipob"
    },
    "-L4vnjaYOYuxFwrAOgMs" : {
      "0-0-0-0" : "upej,unuy"
    },
    "-L4vnjajWHg6srTwth95" : {
      "0-0-0-0" : "oyok,ikof"
    },
    "-L4vnjasTRNhH3jub6Ai" : {
      "0-0-0-0" : "oqan,owek"
    },
    "-L4vnjbToxmXZnYjTtmu" : {
      "0-0-0-0" : "idug,ayiw"
    },
    "-L4vnjb_g7atO8CxdTxC" : {
      "0-0-0-0" : "ixak,imom"
    },
    "-L4vnjdAm1pa5JxakSS0" : {
      "0-0-0-0" : "umew,ocav"
    },
    "-L4vnjetql-jdOVCOULH" : {
      "0-0-0-0" : "usiv,eqez"
    },
    "-L4vnjfb_L8lxL-tnq61" : {
      "0-0-0-0" : "ujok,owet"
    },
    "-L4vnjhFVWcsyxdJw1l_" : {
      "0-0-0-0" : "uzof,upip"
    },
    "-L4vnjhupQbz_EWdhwyz" : {
      "0-0-0-0" : "ihol,ecup"
    },
    "-L4vnji4-9XxVr1wamNP" : {
      "0-0-0-0" : "izik,ayeq"
    },
    "-L4vnjj6AqCSzMFTYzpO" : {
      "0-0-0-0" : "uboc,iwum"
    },
    "-L4vnjjYXXDFmYqjjD7V" : {
      "0-0-0-0" : "uxop,atey"
    },
    "-L4vnjjlLLdxMfh_NHmq" : {
      "0-0-0-0" : "owav,uluy"
    },
    "-L4vnjkN07l2JrdAoQS8" : {
      "0-0-0-0" : "upuf,iriw"
    },
    "-L4vnjlT6r3Mpi2wgYth" : {
      "0-0-0-0" : "ihib,uyeb"
    },
    "-L4vnjlkZYRBAXCXdco2" : {
      "0-0-0-0" : "ucah,uyux"
    },
    "-L4vnjlt2591iYOriod6" : {
      "0-0-0-0" : "ovuq,iyag"
    },
    "-L4vnjmQV_fJ_dERcMDA" : {
      "0-0-0-0" : "ogaf,ogaj"
    },
    "-L4vnjmbVEgdBkwsU28Z" : {
      "0-0-0-0" : "omeb,uwan"
    },
    "-L4vnjnIU6KxbIrc2kTp" : {
      "0-0-0-0" : "uvir,omih"
    },
    "-L4vnjnNOsFd8O56faCV" : {
      "0-0-0-0" : "ihak,ijoq"
    },
    "-L4vnjnhgBmt6RIEYJdh" : {
      "0-0-0-0" : "anix,ucah"
    },
    "-L4vnjoBg4dAfPi66m-6" : {
      "0-0-0-0" : "ebaf,oquv"
    },
    "-L4vnjoLlrjPfNXyr0EA" : {
      "0-0-0-0" : "azij,uhew"
    },
    "-L4vnjpDhBnH6ElKJ0qJ" : {
      "0-0-0-0" : "ugop,oqug"
    },
    "-L4vnjqF5_hbZTqjp-o-" : {
      "0-0-0-0" : "awax,icuv"
    },
    "-L4vnjqR8el0IwIovBhB" : {
      "0-0-0-0" : "iriw,otaj"
    },
    "-L4vnjrkCJhMQjwcigvB" : {
      "0-0-0-0" : "ojay,oxap"
    },
    "-L4vnjsWFP_ZSQpOO33H" : {
      "0-0-0-0" : "oyek,ezot"
    },
    "-L4vnjsejhu0oXnimF4-" : {
      "0-0-0-0" : "ejap,ewit"
    },
    "-L4vnjslRJHVy217pjTw" : {
      "0-0-0-0" : "uyip,oqek"
    },
    "-L4vnjsoJpqFi-9kfe78" : {
      "0-0-0-0" : "oyic,uzuw"
    },
    "-L4vnjtrcDie2c5rg_tc" : {
      "0-0-0-0" : "obuk,ecow"
    },
    "-L4vnjuRbQCMyr5WC6GS" : {
      "0-0-0-0" : "oxim,edaj"
    },
    "-L4vnjvIrnJpjxSlHLd4" : {
      "0-0-0-0" : "efiq,unuv"
    },
    "-L4vnjw07KIVQ2BtZ2eS" : {
      "0-0-0-0" : "afuz,ubox"
    },
    "-L4vnjw6MFntUF8ET1wz" : {
      "0-0-0-0" : "idoz,iboq"
    },
    "-L4vnjwV7n9jKpw6C7Lc" : {
      "0-0-0-0" : "ajuy,ugih"
    },
    "-L4vnjwg5jelAnPh7BBW" : {
      "0-0-0-0" : "ibud,uziy"
    },
    "-L4vnjwy6K6CnBEfGTk9" : {
      "0-0-0-0" : "ejom,uyeb"
    },
    "-L4vnjxeSYPd97sgL_dG" : {
      "0-0-0-0" : "uqiw,olaq"
    },
    "-L4vnjxftljchEJ7dXNS" : {
      "0-0-0-0" : "ojux,ekit"
    },
    "-L4vnjy9EJOztI4qFPKp" : {
      "0-0-0-0" : "awut,uwaw"
    },
    "-L4vnjyDRCpALTNLeg4j" : {
      "0-0-0-0" : "iyaj,uzub"
    },
    "-L4vnjzdDCHrbo9iH4_5" : {
      "0-0-0-0" : "ecup,iwac"
    },
    "-L4vnjzqKQV5Rg7uvwgA" : {
      "0-0-0-0" : "exaz,iruq"
    },
    "-L4vnk-8qlmtxhaJ1lX4" : {
      "0-0-0-0" : "opup,uhoc"
    },
    "-L4vnk-9aFFlN8pRGeKl" : {
      "0-0-0-0" : "efob,ixoy"
    },
    "-L4vnk-VGLVG7Xc7-eqK" : {
      "0-0-0-0" : "ogep,ixac"
    },
    "-L4vnk0GyyXp7GtY2jJe" : {
      "0-0-0-0" : "oquv,ugez"
    },
    "-L4vnk1RwJ8dGF5-1OS1" : {
      "0-0-0-0" : "odiz,ukuk"
    },
    "-L4vnk1kmCQ2mJJGLAjy" : {
      "0-0-0-0" : "ohiz,uraj"
    },
    "-L4vnk1yixFsCB2nKC8G" : {
      "0-0-0-0" : "ozit,esih"
    },
    "-L4vnk2TZf6dT1uammRW" : {
      "0-0-0-0" : "epof,ucah"
    },
    "-L4vnk2bHAY8bdNHTaoO" : {
      "0-0-0-0" : "utiv,onoj"
    },
    "-L4vnk3VpeBl8TGP89mk" : {
      "0-0-0-0" : "uboq,umix"
    },
    "-L4vnk4C2HLa67NW8cEw" : {
      "0-0-0-0" : "esog,onuv"
    },
    "-L4vnk4WhTVDgyfrhqJK" : {
      "0-0-0-0" : "idux,iduw"
    },
    "-L4vnk59jkFrZtc4WQaF" : {
      "0-0-0-0" : "isuv,ehof"
    },
    "-L4vnk5QB9b-FcvcLl25" : {
      "0-0-0-0" : "efok,umuy"
    },
    "-L4vnk5oaMl0qCx0lIeQ" : {
      "0-0-0-0" : "opaz,eqin"
    },
    "-L4vnk5qslXLiGLd4kK7" : {
      "0-0-0-0" : "emoz,akeb"
    },
    "-L4vnk7DaHfzoPrEw6y8" : {
      "0-0-0-0" : "efob,ugor"
    },
    "-L4vnk7fDqsmXdrhFlOQ" : {
      "0-0-0-0" : "omuq,unub"
    },
    "-L4vnk8Te--3QmL9Tlhd" : {
      "0-0-0-0" : "uleq,ojon"
    },
    "-L4vnk9-4FFch58gA1RW" : {
      "0-0-0-0" : "ezex,utiv"
    },
    "-L4vnkAjxpmvGF78_7mq" : {
      "0-0-0-0" : "uboc,omuq"
    },
    "-L4vnkBqASnFdHMIOb0C" : {
      "0-0-0-0" : "oqan,oxat"
    },
    "-L4vnkCguM4s68YgJP28" : {
      "0-0-0-0" : "asiv,olaq"
    },
    "-L4vnkCow4vSetmj41YF" : {
      "0-0-0-0" : "uyac,edav"
    },
    "-L4vnkCy4vc4rv0CJDEf" : {
      "0-0-0-0" : "agug,ezeb"
    },
    "-L4vnkDPuc4tj78zTfs-" : {
      "0-0-0-0" : "ayaf,okuc"
    },
    "-L4vnkDPuc4tj78zTfs0" : {
      "0-0-0-0" : "umeg,efaq"
    },
    "-L4vnkDZWG89xqIgmY7e" : {
      "0-0-0-0" : "efib,ivuz"
    },
    "-L4vnkDelbWXllJ1c86k" : {
      "0-0-0-0" : "ifof,ajuy"
    },
    "-L4vnkDmyN31rHu7T8E9" : {
      "0-0-0-0" : "osah,omuq"
    },
    "-L4vnkDq0TU8FLMY62-2" : {
      "0-0-0-0" : "uzup,ayuq"
    },
    "-L4vnkECKc9Yl1YHkMaT" : {
      "0-0-0-0" : "azop,ofaj"
    },
    "-L4vnkERXgIJEssuGzP-" : {
      "0-0-0-0" : "ojuh,ejem"
    },
    "-L4vnkESJ2Qg9fKpmk6Q" : {
      "0-0-0-0" : "izop,uvep"
    },
    "-L4vnkEoV4zrKrg11xdN" : {
      "0-0-0-0" : "ovug,axez"
    },
    "-L4vnkFAcqzBvycETu2Z" : {
      "0-0-0-0" : "ubaz,egub"
    },
    "-L4vnkFAcqzBvycETu2_" : {
      "0-0-0-0" : "ubox,ijaj"
    },
    "-L4vnkFbqVTgIGLwqNHn" : {
      "0-0-0-0" : "utaj,izex"
    },
    "-L4vnkFvdn5JSn0_5w9Q" : {
      "0-0-0-0" : "iduy,ihoz"
    },
    "-L4vnkI3i7M95kZQbbgT" : {
      "0-0-0-0" : "ohuj,otuj"
    },
    "-L4vnkIWQjAE07W8EDGs" : {
      "0-0-0-0" : "eyix,eyoj"
    },
    "-L4vnkIcxNoUotIPAGkL" : {
      "0-0-0-0" : "aqey,ikox"
    },
    "-L4vnkJ9m33pRLf2n7xd" : {
      "0-0-0-0" : "ajiv,ugeq"
    },
    "-L4vnkJGv8kx3sjKMtz0" : {
      "0-0-0-0" : "iqex,exeb"
    },
    "-L4vnkJWdH1Fc3-LPgq2" : {
      "0-0-0-0" : "abux,owud"
    },
    "-L4vnkJveEkIXpMJvQUE" : {
      "0-0-0-0" : "ogep,ehoh"
    },
    "-L4vnkJveEkIXpMJvQUF" : {
      "0-0-0-0" : "ezif,awek"
    },
    "-L4vnkKT5z4bvRuLEmL7" : {
      "0-0-0-0" : "ewuh,ogiw"
    },
    "-L4vnkKck6mO6dTBroYh" : {
      "0-0-0-0" : "edup,ataw"
    },
    "-L4vnkKyi8w_me5Y4rPA" : {
      "0-0-0-0" : "uzof,efux"
    },
    "-L4vnkL4D2OVR6x1u353" : {
      "0-0-0-0" : "epof,onoj"
    },
    "-L4vnkLLc-KJlWa3QD9b" : {
      "0-0-0-0" : "ozec,eqoc"
    },
    "-L4vnkMb5wdCy80J2a5o" : {
      "0-0-0-0" : "eqon,oxoq"
    },
    "-L4vnkNX8S52Z3g5DCqq" : {
      "0-0-0-0" : "ivoh,icag"
    },
    "-L4vnkNxfCTtL2vTHJrn" : {
      "0-0-0-0" : "udej,ezuc"
    },
    "-L4vnkOtJXlAtfLV2J4o" : {
      "0-0-0-0" : "umeg,ujur"
    },
    "-L4vnkP3gbT1hdzV5jDX" : {
      "0-0-0-0" : "inaz,adez"
    },
    "-L4vnkPIKE9Zndgc1t37" : {
      "0-0-0-0" : "ovox,ofaj"
    },
    "-L4vnkPjSJMYJOhl58Qk" : {
      "0-0-0-0" : "eqin,ogaj"
    },
    "-L4vnkQp7Ym55QusEBKN" : {
      "0-0-0-0" : "aqac,apuv"
    },
    "-L4vnkQrQtUqtHbZMnaC" : {
      "0-0-0-0" : "eqot,esuw"
    },
    "-L4vnkRBaTA8qnIvwMpS" : {
      "0-0-0-0" : "iwum,oqug"
    },
    "-L4vnkRMXB82a27fagre" : {
      "0-0-0-0" : "iqen,ekaf"
    },
    "-L4vnkS-rYQ_2edtAtMG" : {
      "0-0-0-0" : "iwek,ofuk"
    },
    "-L4vnkSEcHcqOhcI34L3" : {
      "0-0-0-0" : "udur,imuw"
    },
    "-L4vnkTfHkxlOZRuUmLE" : {
      "0-0-0-0" : "ewuf,uwab"
    },
    "-L4vnkWPJZnni6ywSwm0" : {
      "0-0-0-0" : "imuw,udik"
    },
    "-L4vnkWlPxJKCeTm883H" : {
      "0-0-0-0" : "izoc,avep"
    },
    "-L4vnkWrkvjNOr8OpGtF" : {
      "0-0-0-0" : "ecox,azop"
    },
    "-L4vnkXiAiWBRBZfaEby" : {
      "0-0-0-0" : "ezub,utej"
    },
    "-L4vnkY1uuplMIhZapDX" : {
      "0-0-0-0" : "upuv,arux"
    },
    "-L4vnkYNPUUlM0UEE93l" : {
      "0-0-0-0" : "ejiw,ageq"
    },
    "-L4vnkYSLBCD0oUgrAc3" : {
      "0-0-0-0" : "iwek,ezup"
    },
    "-L4vnkYy1zIcx9OVt-kv" : {
      "0-0-0-0" : "equm,iviq"
    },
    "-L4vnkZbC6lRUXTrBNQP" : {
      "0-0-0-0" : "afuj,equh"
    },
    "-L4vnkZoUQbW22ktq8V3" : {
      "0-0-0-0" : "uzid,ubox"
    },
    "-L4vnk_FGuoshV4TIvdb" : {
      "0-0-0-0" : "osob,ujes"
    },
    "-L4vnk_XEqJwYr79L6IK" : {
      "0-0-0-0" : "idiy,usiy"
    },
    "-L4vnka4FhYZdId51MV2" : {
      "0-0-0-0" : "iwet,uzuw"
    },
    "-L4vnka7d0_MXNCDb6ct" : {
      "0-0-0-0" : "uxej,ezeg"
    },
    "-L4vnkal89z9eadwzYD1" : {
      "0-0-0-0" : "akiy,ewiv"
    },
    "-L4vnkbDgW2L0E6DKWnG" : {
      "0-0-0-0" : "udej,iyif"
    },
    "-L4vnkbyK54O-VRXL8bQ" : {
      "0-0-0-0" : "ihuw,ucuf"
    },
    "-L4vnkcgrmXL34sPNsQe" : {
      "0-0-0-0" : "uxaw,icak"
    },
    "-L4vnkcwpJr2boMDfVXa" : {
      "0-0-0-0" : "avox,azuy"
    },
    "-L4vnkfCVnYvTJeIZ_hX" : {
      "0-0-0-0" : "utib,uziy"
    },
    "-L4vnkgQXPy30lVQYu7q" : {
      "0-0-0-0" : "upuz,ojeb"
    },
    "-L4vnkgx4Wafp2IScXvX" : {
      "0-0-0-0" : "egev,ogoc"
    },
    "-L4vnkh6gQnQCrIOJx6w" : {
      "0-0-0-0" : "upuz,ucax"
    },
    "-L4vnkhVof6vyHmao9wX" : {
      "0-0-0-0" : "uhim,ofib"
    },
    "-L4vnkiCYvBBw7LCY95a" : {
      "0-0-0-0" : "afab,eruz"
    },
    "-L4vnkijmd9TNrBxgWkc" : {
      "0-0-0-0" : "iwid,abej"
    },
    "-L4vnkjIt-dNvnPuKzMi" : {
      "0-0-0-0" : "awek,ojiy"
    },
    "-L4vnkjrb_1AERVQc3a9" : {
      "0-0-0-0" : "ivuz,egif"
    },
    "-L4vnkk2Vs_6mk6luc-t" : {
      "0-0-0-0" : "ixid,ujok"
    },
    "-L4vnkk9y-SHqZwM4d3s" : {
      "0-0-0-0" : "ojiy,uvab"
    },
    "-L4vnkkuhyMLPD1C02rS" : {
      "0-0-0-0" : "amup,usuq"
    },
    "-L4vnklLq7kd5-arT21-" : {
      "0-0-0-0" : "azuw,awax"
    },
    "-L4vnklPnop-ck18W7Bp" : {
      "0-0-0-0" : "idoz,eyab"
    },
    "-L4vnkljeehV9LhbcuYA" : {
      "0-0-0-0" : "epuy,okiv"
    },
    "-L4vnkmMKBzFy6lLMa8z" : {
      "0-0-0-0" : "ixoy,utej"
    },
    "-L4vnkmaHS8n2wAfrYXn" : {
      "0-0-0-0" : "eqis,ajif"
    },
    "-L4vnkmsoxNw0WYN147f" : {
      "0-0-0-0" : "aqac,umeg"
    },
    "-L4vnkn0W2WlRj6fPihx" : {
      "0-0-0-0" : "izus,ufix"
    },
    "-L4vnknA4UKCESPRjBlA" : {
      "0-0-0-0" : "ijaj,avuv"
    },
    "-L4vnknxBByUFnazNb6i" : {
      "0-0-0-0" : "ipox,ovay"
    },
    "-L4vnkoD0XXEgjaIOWxx" : {
      "0-0-0-0" : "ebop,ukij"
    },
    "-L4vnkoW8GYhvxxfs6tZ" : {
      "0-0-0-0" : "icaw,ujur"
    },
    "-L4vnkoxBI7HlytW-caY" : {
      "0-0-0-0" : "enag,iqaj"
    },
    "-L4vnkq5wom5aOOTZQyq" : {
      "0-0-0-0" : "equm,idiy"
    },
    "-L4vnkq8mQ_SNDdbrxOE" : {
      "0-0-0-0" : "omaj,aseg"
    },
    "-L4vnkqZV9-FwDqIS6VD" : {
      "0-0-0-0" : "imeq,onuv"
    },
    "-L4vnkr96r2rBdeK7-f-" : {
      "0-0-0-0" : "oxaz,ovus"
    },
    "-L4vnkrf1sXDCUNgF1DF" : {
      "0-0-0-0" : "evaj,urib"
    },
    "-L4vnksJsM9P8xNGGkJC" : {
      "0-0-0-0" : "ejem,udik"
    },
    "-L4vnksTnSmU-gmfdCHL" : {
      "0-0-0-0" : "uzeb,ucaw"
    },
    "-L4vnkspEsiJCVNABrlT" : {
      "0-0-0-0" : "owat,uvaq"
    },
    "-L4vnkt358QM0JqmI7m2" : {
      "0-0-0-0" : "oxat,ijol"
    },
    "-L4vnktFprQl96molo-W" : {
      "0-0-0-0" : "ipob,iruq"
    },
    "-L4vnktas-U7MuI9UaB6" : {
      "0-0-0-0" : "osuk,uwiq"
    },
    "-L4vnkv2fib0BerO151P" : {
      "0-0-0-0" : "uxuj,udiz"
    },
    "-L4vnkwBbx51Xwj9zKh7" : {
      "0-0-0-0" : "aqac,uvub"
    },
    "-L4vnkyE6XR2IQKH8OjC" : {
      "0-0-0-0" : "iqom,eqot"
    },
    "-L4vnkyE6XR2IQKH8OjD" : {
      "0-0-0-0" : "adug,ekok"
    },
    "-L4vnkyi5u_eGpTX17LU" : {
      "0-0-0-0" : "izot,oyey"
    },
    "-L4vnkyo01ZYYNc4Y0z6" : {
      "0-0-0-0" : "uvap,iruw"
    },
    "-L4vnl-5c_6IxSkKkngK" : {
      "0-0-0-0" : "uriw,utiq"
    },
    "-L4vnl-sD0TVq811pcyu" : {
      "0-0-0-0" : "ixel,iwuy"
    },
    "-L4vnl01TSpGp0T2nYX-" : {
      "0-0-0-0" : "afav,uriy"
    },
    "-L4vnl0TdgVJsjCLWdv0" : {
      "0-0-0-0" : "ekiy,axah"
    },
    "-L4vnl11_7x_5-eXRK4y" : {
      "0-0-0-0" : "ixow,ujur"
    },
    "-L4vnl13_nXhJck3xr5l" : {
      "0-0-0-0" : "ewit,epuk"
    },
    "-L4vnl2YHWLj785zk3m_" : {
      "0-0-0-0" : "ibup,ureh"
    },
    "-L4vnl3MCpyKOySFx6wg" : {
      "0-0-0-0" : "iwof,ituk"
    },
    "-L4vnl42N4txx7m9xUSn" : {
      "0-0-0-0" : "oyiv,upuq"
    },
    "-L4vnl4h4Qrx8x5Fei2a" : {
      "0-0-0-0" : "inuj,okiw"
    },
    "-L4vnl55kbTXX81dZBw3" : {
      "0-0-0-0" : "ikum,uzab"
    },
    "-L4vnl55kbTXX81dZBw4" : {
      "0-0-0-0" : "ukiz,ibef"
    },
    "-L4vnl5IzCal24_TRWQJ" : {
      "0-0-0-0" : "umub,ekew"
    },
    "-L4vnl5c3YMI0T163wOX" : {
      "0-0-0-0" : "izax,ogaw"
    },
    "-L4vnl7JO_Xq1vgGWs0f" : {
      "0-0-0-0" : "iwev,ukib"
    },
    "-L4vnl7QcB-R7LUboKdp" : {
      "0-0-0-0" : "ewit,ojel"
    },
    "-L4vnl7XSGYU8yxHaQ_3" : {
      "0-0-0-0" : "uzid,ihaq"
    },
    "-L4vnl8IqJvYZe0na0Vn" : {
      "0-0-0-0" : "ehax,asuh"
    },
    "-L4vnl92B8dJ_x61lMk2" : {
      "0-0-0-0" : "uhim,ahef"
    },
    "-L4vnlACvwRVLeAqh-f4" : {
      "0-0-0-0" : "awut,edup"
    },
    "-L4vnlAIfgOWqL5Gde5_" : {
      "0-0-0-0" : "izoc,iyaj"
    },
    "-L4vnlAJbNt0GE3A7Cjx" : {
      "0-0-0-0" : "adug,odaj"
    },
    "-L4vnlAsVORaHDi_J5Nt" : {
      "0-0-0-0" : "azup,esuz"
    },
    "-L4vnlAu7gHnlp277AlA" : {
      "0-0-0-0" : "ufit,iyut"
    },
    "-L4vnlB-56BREdS_eMbe" : {
      "0-0-0-0" : "ozaw,uzub"
    },
    "-L4vnlCHjQ63xcHi2LB2" : {
      "0-0-0-0" : "ezub,uyox"
    },
    "-L4vnlCYBJk5uFKOjJMq" : {
      "0-0-0-0" : "imom,oqok"
    },
    "-L4vnlCzZf4NU8qjcr_j" : {
      "0-0-0-0" : "ovox,egew"
    },
    "-L4vnlDfYqma68PbsDZP" : {
      "0-0-0-0" : "oqic,osij"
    },
    "-L4vnlF7SM_CbcpsrLFn" : {
      "0-0-0-0" : "ezup,iqaj"
    },
    "-L4vnlFctgoJjIxE2Hdg" : {
      "0-0-0-0" : "acax,ozuz"
    },
    "-L4vnlFf8D_Bzk19DDgG" : {
      "0-0-0-0" : "ecuf,ukec"
    },
    "-L4vnlFuLpUMLe-YA5Vv" : {
      "0-0-0-0" : "ozit,ovib"
    },
    "-L4vnlGJc2ffPWlVhiZX" : {
      "0-0-0-0" : "onoq,oqiw"
    },
    "-L4vnlGkc2mixtLRAHQc" : {
      "0-0-0-0" : "ekak,opuf"
    },
    "-L4vnlHAkzR0dFeAMu_m" : {
      "0-0-0-0" : "izik,edaq"
    },
    "-L4vnlHKlZR5HtOKezkl" : {
      "0-0-0-0" : "equh,imif"
    },
    "-L4vnlHLPs-N11g2ZSbC" : {
      "0-0-0-0" : "avuk,iquw"
    },
    "-L4vnlHczyLqw1f-F33Z" : {
      "0-0-0-0" : "izep,oqic"
    },
    "-L4vnlHl42uf1FrKosDl" : {
      "0-0-0-0" : "ugaq,oyok"
    },
    "-L4vnlHl42uf1FrKosDm" : {
      "0-0-0-0" : "ituw,ucuf"
    },
    "-L4vnlIH_lPVHoFsFlHy" : {
      "0-0-0-0" : "ataj,iquq"
    },
    "-L4vnlIUSCbyvdIku-A_" : {
      "0-0-0-0" : "ujur,abux"
    },
    "-L4vnlKhMeeAiMWt24Nm" : {
      "0-0-0-0" : "ixow,egej"
    },
    "-L4vnlLBOqsdtjGHWjF4" : {
      "0-0-0-0" : "edup,iyeh"
    },
    "-L4vnlLmPa-ldJFmZRGo" : {
      "0-0-0-0" : "egev,egej"
    },
    "-L4vnlLmPa-ldJFmZRGp" : {
      "0-0-0-0" : "aqov,uqal"
    },
    "-L4vnlMA01HqTzTP4IL7" : {
      "0-0-0-0" : "izik,ewit"
    },
    "-L4vnlMJahcet7ib39_s" : {
      "0-0-0-0" : "izop,atuj"
    },
    "-L4vnlMOs3EZ3tKpcV4y" : {
      "0-0-0-0" : "ifiz,oxim"
    },
    "-L4vnlMzUsOcG364GZp5" : {
      "0-0-0-0" : "ujen,umav"
    },
    "-L4vnlNIbhNhPUjOKYwv" : {
      "0-0-0-0" : "iyif,epuy"
    },
    "-L4vnlNU4lvIfimZ_o8E" : {
      "0-0-0-0" : "oyek,ozej"
    },
    "-L4vnlOFKO1jGuWFXGpV" : {
      "0-0-0-0" : "ozuz,igew"
    },
    "-L4vnlOjqP3wi1qYSEDO" : {
      "0-0-0-0" : "oqof,aleq"
    },
    "-L4vnlP46_4vPxfO8Y0Y" : {
      "0-0-0-0" : "efok,ugop"
    },
    "-L4vnlPRIcXwu99_4Apx" : {
      "0-0-0-0" : "owet,uxuy"
    },
    "-L4vnlPgH56l2jS9d6Tx" : {
      "0-0-0-0" : "ezeb,uyeq"
    },
    "-L4vnlPi6MIhs-YqABX2" : {
      "0-0-0-0" : "otif,usex"
    },
    "-L4vnlPkEkrJjpGyqDSm" : {
      "0-0-0-0" : "igaq,umaj"
    },
    "-L4vnlQFJr45Fwqi8OSA" : {
      "0-0-0-0" : "icag,oxoq"
    },
    "-L4vnlQZ_QSYjbT6kWKl" : {
      "0-0-0-0" : "iwum,afuj"
    },
    "-L4vnlR9MUSniCInroZH" : {
      "0-0-0-0" : "ucuv,inup"
    },
    "-L4vnlSJ5DcHFxiuNTrQ" : {
      "0-0-0-0" : "uyip,iyej"
    },
    "-L4vnlT522ND1iei9PKR" : {
      "0-0-0-0" : "iwef,uwaw"
    },
    "-L4vnlT8R55apcbx4FN6" : {
      "0-0-0-0" : "ajav,enaw"
    },
    "-L4vnlTVTiwKb0IZw-R9" : {
      "0-0-0-0" : "okoy,akeg"
    },
    "-L4vnlVUxZYYQU36dCFB" : {
      "0-0-0-0" : "opaw,ayaf"
    },
    "-L4vnlVfKiTni4t2MSts" : {
      "0-0-0-0" : "evuq,efaq"
    },
    "-L4vnlWEtsADui6EagmF" : {
      "0-0-0-0" : "ewun,upuf"
    },
    "-L4vnlWN3lTbA46jbZrP" : {
      "0-0-0-0" : "ocig,oyic"
    },
    "-L4vnlWbTu7Ucd76_Ypm" : {
      "0-0-0-0" : "imaw,efok"
    },
    "-L4vnlXP4dIZwfR3_hcP" : {
      "0-0-0-0" : "atux,obeg"
    },
    "-L4vnlXt6tA0IpFGImaa" : {
      "0-0-0-0" : "enib,ibip"
    },
    "-L4vnlXwIJQocSmJqEkl" : {
      "0-0-0-0" : "ubup,apey"
    },
    "-L4vnlY7859iR2_zMclq" : {
      "0-0-0-0" : "ehaf,iqef"
    },
    "-L4vnlYZFQlIiGXT0K0x" : {
      "0-0-0-0" : "izig,ucux"
    },
    "-L4vnlZz3UN-XIDuSNs4" : {
      "0-0-0-0" : "ovib,uvep"
    },
    "-L4vnl_58pKY8buiGuTb" : {
      "0-0-0-0" : "azop,izuj"
    },
    "-L4vnl_EhZuzp4gU6Eoe" : {
      "0-0-0-0" : "uvih,aqaj"
    },
    "-L4vnla58mc5L03wbinP" : {
      "0-0-0-0" : "okoy,ofov"
    },
    "-L4vnlcSk5Ka9lxQBmZL" : {
      "0-0-0-0" : "ojon,ojig"
    },
    "-L4vnldfOuoEpwEWpghi" : {
      "0-0-0-0" : "ezuw,umub"
    },
    "-L4vnlealKQCYgmsf5GR" : {
      "0-0-0-0" : "oqak,eyik"
    },
    "-L4vnlfNnnoYYktVhLis" : {
      "0-0-0-0" : "eqon,ojex"
    },
    "-L4vnlfShlKQnGgYPWWv" : {
      "0-0-0-0" : "iwuq,ekak"
    },
    "-L4vnlfv-g32CS6WZV67" : {
      "0-0-0-0" : "utib,ayuq"
    },
    "-L4vnlg3Elhii3Qg4DPs" : {
      "0-0-0-0" : "uyif,ukiw"
    },
    "-L4vnlhRGx7STkaXxW24" : {
      "0-0-0-0" : "uyut,ugaq"
    },
    "-L4vnlhs4wEFh-uRSnN-" : {
      "0-0-0-0" : "uqad,aqiy"
    },
    "-L4vnliBjVNokXzBZLLS" : {
      "0-0-0-0" : "oxap,ozaw"
    },
    "-L4vnliE2jJdkeBb9n3m" : {
      "0-0-0-0" : "aziy,uyip"
    },
    "-L4vnliRrp7DzsrMxnkB" : {
      "0-0-0-0" : "ehof,ovof"
    },
    "-L4vnlil_-wXAi9AgU1r" : {
      "0-0-0-0" : "uzuq,osah"
    },
    "-L4vnljDce7LwfR7TWuI" : {
      "0-0-0-0" : "iqed,akeg"
    },
    "-L4vnljJJpp6VjInjL33" : {
      "0-0-0-0" : "uqaw,iyif"
    },
    "-L4vnljYyRBd3_3hgVdM" : {
      "0-0-0-0" : "ozir,ocaz"
    },
    "-L4vnljiU0XH26vfEsXo" : {
      "0-0-0-0" : "egew,ibuy"
    },
    "-L4vnljlstPAR2r8z1xN" : {
      "0-0-0-0" : "equq,odip"
    },
    "-L4vnljvU9E5HWtngYJy" : {
      "0-0-0-0" : "ozaj,owep"
    },
    "-L4vnllPDPQ5-h5mTZV_" : {
      "0-0-0-0" : "ifof,uzub"
    },
    "-L4vnllzN1z1QwDcryay" : {
      "0-0-0-0" : "ojoz,uzeb"
    },
    "-L4vnlmLg18qs7aExEg4" : {
      "0-0-0-0" : "ihub,umaw"
    },
    "-L4vnlmQLBTeqq6CS4y_" : {
      "0-0-0-0" : "iyut,ipuj"
    },
    "-L4vnlnQwJZiNBPfRpA1" : {
      "0-0-0-0" : "ifiz,atey"
    },
    "-L4vnlo1o3Xzet6lMC8a" : {
      "0-0-0-0" : "esud,uqex"
    },
    "-L4vnloZLAa43NFbykln" : {
      "0-0-0-0" : "ucib,ugih"
    },
    "-L4vnlqJlFH3MPBVTB5R" : {
      "0-0-0-0" : "ekit,uboc"
    },
    "-L4vnlrA-OeijZqI9xod" : {
      "0-0-0-0" : "ofoc,uwiq"
    },
    "-L4vnlrCv6AIovxBi7RM" : {
      "0-0-0-0" : "ujes,ewik"
    },
    "-L4vnlsAIJIPdXkG3_-l" : {
      "0-0-0-0" : "oxoq,egub"
    },
    "-L4vnlt3pogkPIQEDfkS" : {
      "0-0-0-0" : "uteb,urix"
    },
    "-L4vnltbGOkFjT2OSgIv" : {
      "0-0-0-0" : "ebek,ujir"
    },
    "-L4vnlu7VpN87fzVDWHq" : {
      "0-0-0-0" : "evuz,ikuk"
    },
    "-L4vnluG9AyCvOD2dVWC" : {
      "0-0-0-0" : "ogaw,efay"
    },
    "-L4vnlv63cEHKJazkgbE" : {
      "0-0-0-0" : "ebak,uqox"
    },
    "-L4vnlvJ3MdHuzipi2UF" : {
      "0-0-0-0" : "ivaw,ezoh"
    },
    "-L4vnlwjq_XLnCjpFyes" : {
      "0-0-0-0" : "emiz,itaw"
    },
    "-L4vnlx9uSxewlRk_bwW" : {
      "0-0-0-0" : "axuz,ucoh"
    },
    "-L4vnlxgoTZ80swdGH1t" : {
      "0-0-0-0" : "uvux,azod"
    },
    "-L4vnlybNLX4GFKioLE9" : {
      "0-0-0-0" : "asiv,avux"
    },
    "-L4vnlzMjyMNsO9ctHmd" : {
      "0-0-0-0" : "usiv,ibek"
    },
    "-L4vnlzOEMumbWlD_de6" : {
      "0-0-0-0" : "ixal,okiv"
    },
    "-L4vnlzXf-m2TlPjDFJc" : {
      "0-0-0-0" : "opeg,uwal"
    },
    "-L4vnlzcBSJdlYekD5CO" : {
      "0-0-0-0" : "ewiv,ugej"
    },
    "-L4vnm-qyfwZpx52HcJY" : {
      "0-0-0-0" : "ixak,ugez"
    },
    "-L4vnm0C1gek2PlrCgYe" : {
      "0-0-0-0" : "ozis,ecox"
    },
    "-L4vnm0TpI-qUzwdu2Wb" : {
      "0-0-0-0" : "ezuw,ibup"
    },
    "-L4vnm1-maAujIs9srOt" : {
      "0-0-0-0" : "axah,ovib"
    },
    "-L4vnm1-maAujIs9srOu" : {
      "0-0-0-0" : "uyux,uxix"
    },
    "-L4vnm1693HBeHfAyB9m" : {
      "0-0-0-0" : "ecuf,atuy"
    },
    "-L4vnm1dtH07PqOIimBt" : {
      "0-0-0-0" : "axah,owoq"
    },
    "-L4vnm1vQ2O67br5GeKQ" : {
      "0-0-0-0" : "enud,ibef"
    },
    "-L4vnm23136GkIXTuPgN" : {
      "0-0-0-0" : "uxas,odij"
    },
    "-L4vnm30PvM0GF4-6o-E" : {
      "0-0-0-0" : "oqak,uwan"
    },
    "-L4vnm39-zG3NOLj2a3E" : {
      "0-0-0-0" : "edup,opoq"
    },
    "-L4vnm3EuxilE4SFz_gD" : {
      "0-0-0-0" : "uvaj,igay"
    },
    "-L4vnm3FdI1WYVypMskV" : {
      "0-0-0-0" : "ovox,ufit"
    },
    "-L4vnm4D3S50nECnVdK2" : {
      "0-0-0-0" : "ukec,emob"
    },
    "-L4vnm4PcpQbfYIuOT_u" : {
      "0-0-0-0" : "ewav,udiz"
    },
    "-L4vnm4lVRt5iJUB2qjE" : {
      "0-0-0-0" : "akiy,acax"
    },
    "-L4vnm5-M-wpH4t8o0He" : {
      "0-0-0-0" : "upez,iwal"
    },
    "-L4vnm5U331l8hJSCZgs" : {
      "0-0-0-0" : "iqef,ugic"
    },
    "-L4vnm5aVxhAByjMoOvn" : {
      "0-0-0-0" : "obeq,asoz"
    },
    "-L4vnm6-7bo9Wzdg5rtu" : {
      "0-0-0-0" : "owom,uvud"
    },
    "-L4vnm6EqqnDKwpgsEmr" : {
      "0-0-0-0" : "uroj,igay"
    },
    "-L4vnm6eOBQSFpAtP1WR" : {
      "0-0-0-0" : "ufob,ayiw"
    },
    "-L4vnm6gghWW2VHcPmlT" : {
      "0-0-0-0" : "asiw,aqaq"
    },
    "-L4vnm78h_f_rTQY50Yt" : {
      "0-0-0-0" : "ejul,edeg"
    },
    "-L4vnm79EmkRz-HyrlSN" : {
      "0-0-0-0" : "ucuf,ehoh"
    },
    "-L4vnm7iRmG36Jrik1bC" : {
      "0-0-0-0" : "iruq,aqiy"
    },
    "-L4vnm8a9uSl9FQeReA2" : {
      "0-0-0-0" : "izex,imif"
    },
    "-L4vnm8lD8cSSrEchaEi" : {
      "0-0-0-0" : "izus,egew"
    },
    "-L4vnm9_zSLlx6l-Ezhf" : {
      "0-0-0-0" : "uvim,ugej"
    },
    "-L4vnmBQoDUmfzlAgDlf" : {
      "0-0-0-0" : "enib,uqil"
    },
    "-L4vnmBp-POpCNmHG8Ru" : {
      "0-0-0-0" : "axoy,egur"
    },
    "-L4vnmBvM1axi9FaoNDX" : {
      "0-0-0-0" : "uxej,azuc"
    },
    "-L4vnmCp66fYx7h5sFQg" : {
      "0-0-0-0" : "apuq,afav"
    },
    "-L4vnmD-rCa_S2hRrYtL" : {
      "0-0-0-0" : "iwiq,enaw"
    },
    "-L4vnmEEktkwp7VQGNY8" : {
      "0-0-0-0" : "eqot,evuq"
    },
    "-L4vnmG9qG9iFrEFrfTX" : {
      "0-0-0-0" : "ayaf,aqom"
    },
    "-L4vnmGkqiO0V0yxJxEQ" : {
      "0-0-0-0" : "iwiz,ahiq"
    },
    "-L4vnmH9HHhciKUMAq55" : {
      "0-0-0-0" : "ucah,ujif"
    },
    "-L4vnmHEiNJ416E-UodX" : {
      "0-0-0-0" : "owet,ucay"
    },
    "-L4vnmHUDR-8nF4d7Sf6" : {
      "0-0-0-0" : "ikof,adih"
    },
    "-L4vnmIXefOXjZUy__ck" : {
      "0-0-0-0" : "ogaf,unaj"
    },
    "-L4vnmIu6WTWa3wXFkY7" : {
      "0-0-0-0" : "eziy,owav"
    },
    "-L4vnmJJ_wtLZc8uGff0" : {
      "0-0-0-0" : "ojoz,ekoc"
    },
    "-L4vnmJKKjypvCVLAe8O" : {
      "0-0-0-0" : "ozec,iviq"
    },
    "-L4vnmKwvxk3zb0AKCxs" : {
      "0-0-0-0" : "imaw,idux"
    },
    "-L4vnmKzkjBpYpVVGxwe" : {
      "0-0-0-0" : "owet,umez"
    },
    "-L4vnmLfDq3F6ozgnGJY" : {
      "0-0-0-0" : "ixal,onaf"
    },
    "-L4vnmLncTHd7zrOGHsB" : {
      "0-0-0-0" : "aqov,oyix"
    },
    "-L4vnmMMun8K6ipYwwqM" : {
      "0-0-0-0" : "owok,iqaj"
    },
    "-L4vnmMUiCYUSZ2tXGjR" : {
      "0-0-0-0" : "oqey,abup"
    },
    "-L4vnmMoBQYabHUTdK4A" : {
      "0-0-0-0" : "ewiq,iyut"
    },
    "-L4vnmNDKLzeoSgDfLTO" : {
      "0-0-0-0" : "olaq,izux"
    },
    "-L4vnmNgtQ7xZu2tAjN2" : {
      "0-0-0-0" : "avaw,ebup"
    },
    "-L4vnmNvFtR-oeVP9APA" : {
      "0-0-0-0" : "acuh,izex"
    },
    "-L4vnmO4wTXzKJSf-5TB" : {
      "0-0-0-0" : "arux,azeh"
    },
    "-L4vnmOz0U_hewtXMNEt" : {
      "0-0-0-0" : "ulot,ucah"
    },
    "-L4vnmPKCPx0Omb_P9QN" : {
      "0-0-0-0" : "odid,uzug"
    },
    "-L4vnmPKCPx0Omb_P9QO" : {
      "0-0-0-0" : "upip,odoh"
    },
    "-L4vnmPtZ3EhqiDoIyK3" : {
      "0-0-0-0" : "uxut,oqez"
    },
    "-L4vnmPynP1KhjQIiUkb" : {
      "0-0-0-0" : "ulim,ukuy"
    },
    "-L4vnmQ4RQihqVpSHLzR" : {
      "0-0-0-0" : "opup,uzif"
    },
    "-L4vnmQJZfbgjKCAgUGX" : {
      "0-0-0-0" : "emoc,uxaw"
    },
    "-L4vnmRAIM5PtgkfCEIJ" : {
      "0-0-0-0" : "ejox,ilox"
    },
    "-L4vnmRS5NhZ0R8yEA2t" : {
      "0-0-0-0" : "ugeh,ihuw"
    },
    "-L4vnmRqPPmVX-0LvQ73" : {
      "0-0-0-0" : "udoj,efux"
    },
    "-L4vnmSJUjOt4za-Gya9" : {
      "0-0-0-0" : "uneh,ocox"
    },
    "-L4vnmSY-I2F2vr4cP7x" : {
      "0-0-0-0" : "eneg,uhip"
    },
    "-L4vnmSbVYkhwWIa5r2b" : {
      "0-0-0-0" : "axeb,ebak"
    },
    "-L4vnmT1Fi0IsqTtGVoG" : {
      "0-0-0-0" : "ogoq,apew"
    },
    "-L4vnmWsbustBAHUg-u8" : {
      "0-0-0-0" : "ivaw,uwos"
    },
    "-L4vnmYrxcR1a5Syqg6N" : {
      "0-0-0-0" : "azij,ulej"
    },
    "-L4vnmZElQocSYhmh4Of" : {
      "0-0-0-0" : "ihib,idux"
    },
    "-L4vnmZ_ZXJ9FakMpLXV" : {
      "0-0-0-0" : "ehaf,oqiq"
    },
    "-L4vnm_60_CHNxln1OcI" : {
      "0-0-0-0" : "apuv,iyiq"
    },
    "-L4vnm_JIl3NJMPQ_pTe" : {
      "0-0-0-0" : "uvaj,osoy"
    },
    "-L4vnm_pwxntDVZsyMTN" : {
      "0-0-0-0" : "ihol,ehoh"
    },
    "-L4vnm_uF2GcJVaAjZ7r" : {
      "0-0-0-0" : "ifiz,oqur"
    },
    "-L4vnmaRJ5UMhPKg8hz8" : {
      "0-0-0-0" : "owet,ojuh"
    },
    "-L4vnmajd4ccQyPxhW5M" : {
      "0-0-0-0" : "uwan,uqox"
    },
    "-L4vnmawDG4AXcKcqrW9" : {
      "0-0-0-0" : "iwal,osuz"
    },
    "-L4vnmawDG4AXcKcqrWA" : {
      "0-0-0-0" : "obeg,ojuh"
    },
    "-L4vnmbSW5wWsXdSHxuo" : {
      "0-0-0-0" : "azod,uyac"
    },
    "-L4vnmc6HOlmuxPMIBrD" : {
      "0-0-0-0" : "ewuh,iyaj"
    },
    "-L4vnmcoyavcvC4wD25i" : {
      "0-0-0-0" : "osuz,oqug"
    },
    "-L4vnmeaxWY9GVt__Doo" : {
      "0-0-0-0" : "ucog,ituk"
    },
    "-L4vnmenm1R8pQkHGxT-" : {
      "0-0-0-0" : "uzuq,udej"
    },
    "-L4vnmfGweYm2gxqJf7F" : {
      "0-0-0-0" : "ageg,oxop"
    },
    "-L4vnmfH9-b7V11OoEDu" : {
      "0-0-0-0" : "eyik,owoq"
    },
    "-L4vnmfSSTcjSD5awxL4" : {
      "0-0-0-0" : "afav,ikof"
    },
    "-L4vnmgZDHNXZuYmwaF0" : {
      "0-0-0-0" : "emix,aniw"
    },
    "-L4vnmgapYcq2lk9cTIy" : {
      "0-0-0-0" : "ohep,imeq"
    },
    "-L4vnmhsqBjd-ayacjy9" : {
      "0-0-0-0" : "exoc,akof"
    },
    "-L4vnmiI_JrdAh5knR14" : {
      "0-0-0-0" : "uvow,iduy"
    },
    "-L4vnmjW53El8tOhbz-f" : {
      "0-0-0-0" : "eboj,oxoh"
    },
    "-L4vnmjrGaX0WIVEIKpF" : {
      "0-0-0-0" : "iqex,afoq"
    },
    "-L4vnmk2tgWLQt7x_6Ee" : {
      "0-0-0-0" : "iwal,iwuc"
    },
    "-L4vnmk5wPh6tX3U8zwK" : {
      "0-0-0-0" : "ovay,avaw"
    },
    "-L4vnmlAFtykGJHBg04x" : {
      "0-0-0-0" : "ataj,ituw"
    },
    "-L4vnmlhHXFdxt_pdSZ8" : {
      "0-0-0-0" : "uriy,ejiv"
    },
    "-L4vnmm_sE6giBGarKJs" : {
      "0-0-0-0" : "oqez,uweq"
    },
    "-L4vnmmuHdmYyjd023M2" : {
      "0-0-0-0" : "ewuf,ojad"
    },
    "-L4vnmnE5SOEqjLSZcW3" : {
      "0-0-0-0" : "eyik,oket"
    },
    "-L4vnmoI-E3K2-8Ii1-Q" : {
      "0-0-0-0" : "atev,osoy"
    },
    "-L4vnmoOHQDgNDyhpGt6" : {
      "0-0-0-0" : "onoq,uxal"
    },
    "-L4vnmpvUJm4sr6kt8Dk" : {
      "0-0-0-0" : "aduv,uxej"
    },
    "-L4vnmpwrRJIAIZ2gpQH" : {
      "0-0-0-0" : "ekoq,ipuw"
    },
    "-L4vnmqxZQ0iTrZzsTsW" : {
      "0-0-0-0" : "exaz,ojuh"
    },
    "-L4vnmrb_WKRbmDGujdb" : {
      "0-0-0-0" : "uwuz,afuj"
    },
    "-L4vnmrmwoRGEQlSIOhQ" : {
      "0-0-0-0" : "ucoh,aziy"
    },
    "-L4vnmsCnpv0pwSEb19y" : {
      "0-0-0-0" : "ivaw,iqaj"
    },
    "-L4vnmsrD3ZWDX8kf3qG" : {
      "0-0-0-0" : "atuj,ujaj"
    },
    "-L4vnmsu1npHFERTNwTL" : {
      "0-0-0-0" : "orob,otiz"
    },
    "-L4vnmuV80E7hfRsNwEe" : {
      "0-0-0-0" : "isiz,avew"
    },
    "-L4vnmuX8z3o2bT4MMJ8" : {
      "0-0-0-0" : "ujoq,ogep"
    },
    "-L4vnmubhaowkw2xCwKv" : {
      "0-0-0-0" : "uzub,iviq"
    },
    "-L4vnmv9XrYVqROeUc3y" : {
      "0-0-0-0" : "uvek,azij"
    },
    "-L4vnmvE4TAoudCmwSJi" : {
      "0-0-0-0" : "ukuy,utav"
    },
    "-L4vnmwUi1PWiQwzq0Y9" : {
      "0-0-0-0" : "owik,aqom"
    },
    "-L4vnmy05tKcuSFGuQkN" : {
      "0-0-0-0" : "afeg,eruz"
    },
    "-L4vnmy1SJggu-zihEoL" : {
      "0-0-0-0" : "uziz,uyif"
    },
    "-L4vnmyAH6BeA71wP6Xy" : {
      "0-0-0-0" : "oqak,uqal"
    },
    "-L4vnmyOu2RyvmP7YOxq" : {
      "0-0-0-0" : "eqoc,eyix"
    },
    "-L4vnmyTbSFoRMG13iAS" : {
      "0-0-0-0" : "owik,otoj"
    },
    "-L4vnmypj1A3IQfjoOtn" : {
      "0-0-0-0" : "atux,ugiz"
    },
    "-L4vnmzaMfPFNDbyI852" : {
      "0-0-0-0" : "iwev,iquq"
    },
    "-L4vnn05s270W1RKiWWj" : {
      "0-0-0-0" : "ejem,ujip"
    },
    "-L4vnn1BAbrxMazoZNO7" : {
      "0-0-0-0" : "ehix,ewiv"
    },
    "-L4vnn1PI7yd6MeNDk-X" : {
      "0-0-0-0" : "adug,esih"
    },
    "-L4vnn2V2I1hHEkjCwQg" : {
      "0-0-0-0" : "ezej,aleq"
    },
    "-L4vnn2nfovdeqXFxnR0" : {
      "0-0-0-0" : "ukoz,iqet"
    },
    "-L4vnn2yxQTdJpvftDAz" : {
      "0-0-0-0" : "ewop,ubot"
    },
    "-L4vnn3XMq6976uhhw0M" : {
      "0-0-0-0" : "oqal,owep"
    },
    "-L4vnn54CVf74uYS2DuP" : {
      "0-0-0-0" : "ehoc,ujih"
    },
    "-L4vnn5OwsQL94CfuEGg" : {
      "0-0-0-0" : "omeh,exuk"
    },
    "-L4vnn6TV4mKu8Pv6uup" : {
      "0-0-0-0" : "uneb,uqiq"
    },
    "-L4vnn7IOYzAz6bHjQ3O" : {
      "0-0-0-0" : "umaj,iyif"
    },
    "-L4vnn7P78sHx7lIGEHg" : {
      "0-0-0-0" : "esiz,aqaq"
    },
    "-L4vnn7hTH4T0JAoB8pr" : {
      "0-0-0-0" : "okog,oqez"
    },
    "-L4vnnA3DEce_k4WsaRp" : {
      "0-0-0-0" : "uxam,ezif"
    },
    "-L4vnnA3DEce_k4WsaRq" : {
      "0-0-0-0" : "uyov,ujir"
    },
    "-L4vnnAJz6NDHVnbTC5y" : {
      "0-0-0-0" : "aqux,akof"
    },
    "-L4vnnAj33yxbksRsCPo" : {
      "0-0-0-0" : "izop,ovuq"
    },
    "-L4vnnAq0pAN3ca9WqiS" : {
      "0-0-0-0" : "opaq,izus"
    },
    "-L4vnnBGRfsVrADLDEps" : {
      "0-0-0-0" : "usiv,ibip"
    },
    "-L4vnnB_UKqRVegxP47c" : {
      "0-0-0-0" : "ixoy,uvir"
    },
    "-L4vnnCp-SGqCg6Rzw83" : {
      "0-0-0-0" : "afoj,afuj"
    },
    "-L4vnnDSVCnGkPu7r99T" : {
      "0-0-0-0" : "iwid,okoy"
    },
    "-L4vnnDdsTtueOZbdiXh" : {
      "0-0-0-0" : "usex,ikum"
    },
    "-L4vnnDhyETOBRNls1Pp" : {
      "0-0-0-0" : "ewip,oxim"
    },
    "-L4vnnDueZXMmAPDJ1SR" : {
      "0-0-0-0" : "ebak,iqew"
    },
    "-L4vnnEbCn16ZaF6kcVf" : {
      "0-0-0-0" : "ureh,uxuj"
    },
    "-L4vnnFB5B7iCmbu4GNF" : {
      "0-0-0-0" : "axak,ezex"
    },
    "-L4vnnFB5B7iCmbu4GNG" : {
      "0-0-0-0" : "oqiq,atuh"
    },
    "-L4vnnFiLkYj7Ity5Ku4" : {
      "0-0-0-0" : "opaq,uxuj"
    },
    "-L4vnnG2w2p6OTjplOyh" : {
      "0-0-0-0" : "iqet,ikum"
    },
    "-L4vnnH679FceBiZJzvR" : {
      "0-0-0-0" : "umez,ejox"
    },
    "-L4vnnHHJgXzTSUuD7vE" : {
      "0-0-0-0" : "ifiz,ejon"
    },
    "-L4vnnI9mFx-_oNaXcHu" : {
      "0-0-0-0" : "ojeb,utif"
    },
    "-L4vnnIdnwDsArOzeegi" : {
      "0-0-0-0" : "oqib,ujoq"
    },
    "-L4vnnJ3cRmWVUUsMHhi" : {
      "0-0-0-0" : "axoy,osot"
    },
    "-L4vnnJlQ1dCG9EOh8pe" : {
      "0-0-0-0" : "iqaj,ixac"
    },
    "-L4vnnK0dlKU_pIwN2md" : {
      "0-0-0-0" : "uxix,ojuh"
    },
    "-L4vnnKCPuMDR6CKKNEv" : {
      "0-0-0-0" : "uvud,idiy"
    },
    "-L4vnnLIxRXxMOB81Jd6" : {
      "0-0-0-0" : "okif,iquw"
    },
    "-L4vnnLyndIwWYgO7h6q" : {
      "0-0-0-0" : "igah,upuf"
    },
    "-L4vnnMSRE359fUkE_fr" : {
      "0-0-0-0" : "ujoz,asuh"
    },
    "-L4vnnMaZNNYWg1K2AkH" : {
      "0-0-0-0" : "icih,ufoh"
    },
    "-L4vnnMr4vo6V5bwMHPT" : {
      "0-0-0-0" : "axah,ufam"
    },
    "-L4vnnOfqMf8Xlt2FE1o" : {
      "0-0-0-0" : "oyoj,aqaq"
    },
    "-L4vnnOzFVWAbSn0nFZl" : {
      "0-0-0-0" : "ohiv,upuj"
    },
    "-L4vnnPKE1EHfqpNcbBu" : {
      "0-0-0-0" : "okap,ojad"
    },
    "-L4vnnPkW5BQJjWtGuM3" : {
      "0-0-0-0" : "ewop,onuv"
    },
    "-L4vnnPssTsj81RcRDOa" : {
      "0-0-0-0" : "orob,oqiw"
    },
    "-L4vnnPvR2PhAaq2pBL2" : {
      "0-0-0-0" : "equq,ijoq"
    },
    "-L4vnnQ-ZOLoX_Txoflf" : {
      "0-0-0-0" : "eqin,ebip"
    },
    "-L4vnnQ0kpww01IQRN93" : {
      "0-0-0-0" : "opeg,osib"
    },
    "-L4vnnSTMacCTclVVHed" : {
      "0-0-0-0" : "oyiv,eyix"
    },
    "-L4vnnSV3g_efiKfuslj" : {
      "0-0-0-0" : "ulej,ogaf"
    },
    "-L4vnnSspv7TiyaqlcPb" : {
      "0-0-0-0" : "epof,iqew"
    },
    "-L4vnnTla1UcfXRIysYC" : {
      "0-0-0-0" : "akeg,upiw"
    },
    "-L4vnnTw3oFIaA9-Ugat" : {
      "0-0-0-0" : "uwux,uraw"
    },
    "-L4vnnUOXxAZwzSMEUG4" : {
      "0-0-0-0" : "owuk,oxuj"
    },
    "-L4vnnUj_R3pDWyIJiNL" : {
      "0-0-0-0" : "ocig,uweq"
    },
    "-L4vnnUyP1B_OhJR2HHM" : {
      "0-0-0-0" : "izax,oqim"
    },
    "-L4vnnVLXxAj3nj4jEyf" : {
      "0-0-0-0" : "ofoc,idug"
    },
    "-L4vnnVeJk4Jc8ENWmEL" : {
      "0-0-0-0" : "ebek,ohiz"
    },
    "-L4vnnWzkMZTIpvP8W4y" : {
      "0-0-0-0" : "ejiv,ihol"
    },
    "-L4vnnXBQV4dOALWDWOZ" : {
      "0-0-0-0" : "eyoj,osih"
    },
    "-L4vnnXBQV4dOALWDWO_" : {
      "0-0-0-0" : "imif,aguf"
    },
    "-L4vnnXd1Nxa2xZxQ5xY" : {
      "0-0-0-0" : "ezub,ecuh"
    },
    "-L4vnnYE-CIwTMHyOzyv" : {
      "0-0-0-0" : "ojoz,ajiv"
    },
    "-L4vnnZPH2As-qQhFWRc" : {
      "0-0-0-0" : "aqaq,ijaj"
    },
    "-L4vnnZ_BacGv0xLEC1P" : {
      "0-0-0-0" : "ukij,aqic"
    },
    "-L4vnn_wZsa7J2d22ei3" : {
      "0-0-0-0" : "exoz,ejep"
    },
    "-L4vnnaiaUxD7k67a2kV" : {
      "0-0-0-0" : "exuh,obik"
    },
    "-L4vnnd4r9J0W56IFmIC" : {
      "0-0-0-0" : "odiq,ofih"
    },
    "-L4vnnd9nGhwYnLImsEz" : {
      "0-0-0-0" : "atez,esiz"
    },
    "-L4vnndcmYhBPem73AYr" : {
      "0-0-0-0" : "ituk,udej"
    },
    "-L4vnndp4FHKnY1kYsq4" : {
      "0-0-0-0" : "epuy,oqan"
    },
    "-L4vnndrNikUiZtVXYOz" : {
      "0-0-0-0" : "oxak,uxal"
    },
    "-L4vnnf1EPxnxotrNP5p" : {
      "0-0-0-0" : "otaj,uqaw"
    },
    "-L4vnnfTHMhCpf44yUE-" : {
      "0-0-0-0" : "ugeg,obuf"
    },
    "-L4vnng0_9uO5fEVaNCx" : {
      "0-0-0-0" : "uzup,uyac"
    },
    "-L4vnng6Txr2Ib99ap55" : {
      "0-0-0-0" : "odaj,eduw"
    },
    "-L4vnngYWPWxsNn3v17w" : {
      "0-0-0-0" : "akeg,oqur"
    },
    "-L4vnngv9ijV79UNar8g" : {
      "0-0-0-0" : "ovaq,oqic"
    },
    "-L4vnngwtHO2vFOFfAdL" : {
      "0-0-0-0" : "ipox,osuz"
    },
    "-L4vnnhXI00dBAhaYjoz" : {
      "0-0-0-0" : "aqiy,aliw"
    },
    "-L4vnni7s-pSve6XwBhE" : {
      "0-0-0-0" : "iwiq,igub"
    },
    "-L4vnnihVO9iA9OGqocw" : {
      "0-0-0-0" : "iwof,aqey"
    },
    "-L4vnniio0O8ajRmV5xS" : {
      "0-0-0-0" : "eyab,iduw"
    },
    "-L4vnniz0iismCOfehHV" : {
      "0-0-0-0" : "aqij,utof"
    },
    "-L4vnnj31GwcxMR0Cj9C" : {
      "0-0-0-0" : "utib,itaw"
    },
    "-L4vnnjOuE8AvO1TM0Fu" : {
      "0-0-0-0" : "oxux,ukoz"
    },
    "-L4vnnjSZxNgqY_w9KIA" : {
      "0-0-0-0" : "agud,azeh"
    },
    "-L4vnnjabDvWIRLtdtqW" : {
      "0-0-0-0" : "ejon,uxuj"
    },
    "-L4vnnkbWm_fm6it2TOX" : {
      "0-0-0-0" : "ugic,iwof"
    },
    "-L4vnnkcuMcXHRSEf0YW" : {
      "0-0-0-0" : "edeg,omeh"
    },
    "-L4vnnlOzp0YUqEaslkX" : {
      "0-0-0-0" : "ucaw,avew"
    },
    "-L4vnnoGtcR6dfaY40Nm" : {
      "0-0-0-0" : "enux,ajag"
    },
    "-L4vnnod8W2LOBvMiLd5" : {
      "0-0-0-0" : "iwom,osah"
    },
    "-L4vnnon4T6xJuR5YHqp" : {
      "0-0-0-0" : "uhip,ojig"
    },
    "-L4vnnq1LjMnsH3mlrTw" : {
      "0-0-0-0" : "egeb,oyiv"
    },
    "-L4vnnqCS3yCYlHByaIJ" : {
      "0-0-0-0" : "azij,aliw"
    },
    "-L4vnnqZ_qBogRp64wK8" : {
      "0-0-0-0" : "oxap,iyif"
    },
    "-L4vnnqhHB5WjkdyXgqT" : {
      "0-0-0-0" : "isuv,ugor"
    },
    "-L4vnnqvae0Z424UFDuw" : {
      "0-0-0-0" : "ewad,iceh"
    },
    "-L4vnnrAoP5jGYjPY9HJ" : {
      "0-0-0-0" : "obef,ibup"
    },
    "-L4vnnrIRktTijuPZ16M" : {
      "0-0-0-0" : "ecow,asoz"
    },
    "-L4vnnrYAQePC5uOgTyj" : {
      "0-0-0-0" : "esih,edav"
    },
    "-L4vnnrYAQePC5uOgTyk" : {
      "0-0-0-0" : "ujif,imuh"
    },
    "-L4vnnruqLH_7lz22Xyk" : {
      "0-0-0-0" : "ehum,iyag"
    },
    "-L4vnnsVAQ2XgdJ6xDca" : {
      "0-0-0-0" : "eqes,apaj"
    },
    "-L4vnnsw8uRqLSGN4AZ3" : {
      "0-0-0-0" : "iyev,oxap"
    },
    "-L4vnnt9c0x_rIKpp5oR" : {
      "0-0-0-0" : "ifeg,ogog"
    },
    "-L4vnntPXAIIQgf7YpKF" : {
      "0-0-0-0" : "edaj,ozat"
    },
    "-L4vnnu6-DtpxpFQ3DKU" : {
      "0-0-0-0" : "uxop,avuk"
    },
    "-L4vnnuaKSKUfygpdDBT" : {
      "0-0-0-0" : "ebup,owiv"
    },
    "-L4vnnuoX6Wb8XQjLJ2a" : {
      "0-0-0-0" : "uwux,upuv"
    },
    "-L4vnnuu_xSQbJLOvr37" : {
      "0-0-0-0" : "uzup,apew"
    },
    "-L4vnnvYJhVQJ-JJAPvC" : {
      "0-0-0-0" : "ivek,aheh"
    },
    "-L4vnnvYJhVQJ-JJAPvD" : {
      "0-0-0-0" : "ofuq,obuf"
    },
    "-L4vnnwwxFJcMV0Swok4" : {
      "0-0-0-0" : "oniq,ujif"
    },
    "-L4vnnx2dcBpQ-p7poIH" : {
      "0-0-0-0" : "uyux,esog"
    },
    "-L4vnnxCG45CXYcrFk4Q" : {
      "0-0-0-0" : "aqiy,icak"
    },
    "-L4vnnxFdVXbmjU_QZ4L" : {
      "0-0-0-0" : "utib,oguw"
    },
    "-L4vnnxO9xvFJo3oMEu3" : {
      "0-0-0-0" : "uyip,ayug"
    },
    "-L4vnnyTjFBUpvrIDPKI" : {
      "0-0-0-0" : "ekew,akiy"
    },
    "-L4vnnzU0wvwzxHg3U5A" : {
      "0-0-0-0" : "ajuy,ewiz"
    },
    "-L4vno-9-i7Dp2Ct2owS" : {
      "0-0-0-0" : "utog,axuz"
    },
    "-L4vno-d3BGjdAJmcXF9" : {
      "0-0-0-0" : "ozoq,igah"
    },
    "-L4vno1cWZifCHER1Wje" : {
      "0-0-0-0" : "ujaj,aduv"
    },
    "-L4vno1o7hGZbQO4sANv" : {
      "0-0-0-0" : "izux,ocuz"
    },
    "-L4vno2AUWBYff0XKkEM" : {
      "0-0-0-0" : "oqet,usex"
    },
    "-L4vno2pwfWkDFknfREk" : {
      "0-0-0-0" : "iwuq,awoj"
    },
    "-L4vno3UxjFLl8SPR8H_" : {
      "0-0-0-0" : "upuv,ehix"
    },
    "-L4vno6EDgdrXW-Ypn2-" : {
      "0-0-0-0" : "izig,uyux"
    },
    "-L4vno6U-_UPEYutLKwq" : {
      "0-0-0-0" : "imif,ugor"
    },
    "-L4vno71vlMN_g4TrGw4" : {
      "0-0-0-0" : "ubob,uvek"
    },
    "-L4vno7VbMvBxF5qg1p7" : {
      "0-0-0-0" : "ekak,oyix"
    },
    "-L4vno8F7U99BUT4A94W" : {
      "0-0-0-0" : "ujux,izux"
    },
    "-L4vno8UM3fN4Hkr2ZSO" : {
      "0-0-0-0" : "enub,esuw"
    },
    "-L4vno8_CEKIkxaD2jKv" : {
      "0-0-0-0" : "ihaq,owef"
    },
    "-L4vno9mGqK-f37hIXWV" : {
      "0-0-0-0" : "egux,onoj"
    },
    "-L4vnoA24CKG8dlZDiQT" : {
      "0-0-0-0" : "icuh,eqoc"
    },
    "-L4vnoAAf9ofpDwplcdv" : {
      "0-0-0-0" : "ofeb,orud"
    },
    "-L4vnoAIxzp66eXWA-DN" : {
      "0-0-0-0" : "ewad,opaq"
    },
    "-L4vnoAQOq0Ma5zMS6O7" : {
      "0-0-0-0" : "ohet,uyiw"
    },
    "-L4vnoB20vbI9mCT4oPv" : {
      "0-0-0-0" : "aqaq,awur"
    },
    "-L4vnoB3g27VMJWmAfPw" : {
      "0-0-0-0" : "ogaf,oguw"
    },
    "-L4vnoC8n6_qzeEm2V04" : {
      "0-0-0-0" : "ugiz,uqeg"
    },
    "-L4vnoCeCNdxBeb8P05T" : {
      "0-0-0-0" : "onip,ikof"
    },
    "-L4vnoCl5t2_3ajk1Bhb" : {
      "0-0-0-0" : "ijaj,azup"
    },
    "-L4vnoDNJ_z3jnznUZNc" : {
      "0-0-0-0" : "ewit,exuk"
    },
    "-L4vnoDQC31thrCS6xe3" : {
      "0-0-0-0" : "ogaw,axog"
    },
    "-L4vnoDjggVtmsiYPUkU" : {
      "0-0-0-0" : "ejav,oniq"
    },
    "-L4vnoE25OhKdKzZ7cST" : {
      "0-0-0-0" : "okiw,ejav"
    },
    "-L4vnoE7EsDEAEmQMnQv" : {
      "0-0-0-0" : "emev,apuv"
    },
    "-L4vnoEz1AnI2NsNCXM6" : {
      "0-0-0-0" : "akeg,uruq"
    },
    "-L4vnoFIgG0eHdIYyZ3T" : {
      "0-0-0-0" : "uvub,uxej"
    },
    "-L4vnoGA2_JoN8K9nb0s" : {
      "0-0-0-0" : "iceh,ivip"
    },
    "-L4vnoGt9wZyFhTYNiks" : {
      "0-0-0-0" : "axeb,ajeb"
    },
    "-L4vnoH_43tuebJU8JM3" : {
      "0-0-0-0" : "epum,iwom"
    },
    "-L4vnoI4YOYefZ7L2Fc0" : {
      "0-0-0-0" : "iqef,uyeb"
    },
    "-L4vnoIJ8aIHBwPbF-1K" : {
      "0-0-0-0" : "inaz,ifof"
    },
    "-L4vnoIrSo2lhE7BWV_F" : {
      "0-0-0-0" : "omeb,uzif"
    },
    "-L4vnoKjzxIVZKnYh39c" : {
      "0-0-0-0" : "apew,uneh"
    },
    "-L4vnoKr3rTE5lgBu2Ck" : {
      "0-0-0-0" : "ovix,ewuh"
    },
    "-L4vnoLR7dDiLi489RqM" : {
      "0-0-0-0" : "enub,iqom"
    },
    "-L4vnoLdMJ9pjDv1oRdI" : {
      "0-0-0-0" : "uxaw,aheh"
    },
    "-L4vnoN-AtjhJf72nyRN" : {
      "0-0-0-0" : "oyak,ogaj"
    },
    "-L4vnoO_MKzt_dQh52SK" : {
      "0-0-0-0" : "ihaq,uwuz"
    },
    "-L4vnoOjSgWEfbzUj0NF" : {
      "0-0-0-0" : "uvub,uqoj"
    },
    "-L4vnoPKTAOFrjEyTgAu" : {
      "0-0-0-0" : "ogog,apuv"
    },
    "-L4vnoPwtArNnmmm9MFV" : {
      "0-0-0-0" : "ipuz,ocij"
    },
    "-L4vnoQ6U1oZ0QOj2g63" : {
      "0-0-0-0" : "eteb,uvih"
    },
    "-L4vnoQCvPiywXIN-6yb" : {
      "0-0-0-0" : "ubot,iwih"
    },
    "-L4vnoQsBo22nQuyw9fd" : {
      "0-0-0-0" : "uyux,ixaf"
    },
    "-L4vnoR5aGEXiaGrORtZ" : {
      "0-0-0-0" : "enag,udog"
    },
    "-L4vnoRLe3QDD7JvJizH" : {
      "0-0-0-0" : "eyir,ikof"
    },
    "-L4vnoRWOci9aZdpeAso" : {
      "0-0-0-0" : "oxoh,ukec"
    },
    "-L4vnoRbQmsAoVuqXgTH" : {
      "0-0-0-0" : "uqal,iqaj"
    },
    "-L4vnoSKAMtmSIFXctGK" : {
      "0-0-0-0" : "okif,icih"
    },
    "-L4vnoT5fjb3Wq8j_At2" : {
      "0-0-0-0" : "uyey,osob"
    },
    "-L4vnoTiuLPpdLX1whtW" : {
      "0-0-0-0" : "inaz,ojiy"
    },
    "-L4vnoUvudBU5WmcmY6D" : {
      "0-0-0-0" : "avuv,afuz"
    },
    "-L4vnoVmMXFTKSSTxAW8" : {
      "0-0-0-0" : "omaj,efib"
    },
    "-L4vnoW4EVkyvO4JKhas" : {
      "0-0-0-0" : "ezaw,ajuy"
    },
    "-L4vnoWCAwzHZZEklpHP" : {
      "0-0-0-0" : "uzeb,axuc"
    },
    "-L4vnoWLuEZrNrNK1_4H" : {
      "0-0-0-0" : "apey,ugej"
    },
    "-L4vnoWc2XySu1d7bEsW" : {
      "0-0-0-0" : "ehoc,ugih"
    },
    "-L4vnoXNPu2RjXF-Gmr_" : {
      "0-0-0-0" : "ibup,ituk"
    },
    "-L4vnoYQHIozCIXgQ4b-" : {
      "0-0-0-0" : "ivip,ixak"
    },
    "-L4vnoZM37R25tamPJO0" : {
      "0-0-0-0" : "ujoz,emev"
    },
    "-L4vnoZtQ5_N2fH0soPx" : {
      "0-0-0-0" : "ubob,owig"
    },
    "-L4vno_ZXzoBU75fHVwx" : {
      "0-0-0-0" : "idix,ixid"
    },
    "-L4vnoaOjqi6ftuy6sEM" : {
      "0-0-0-0" : "ekid,iqen"
    },
    "-L4vnobQQWO7Y9YVPskc" : {
      "0-0-0-0" : "uwur,afav"
    },
    "-L4vnocGZEUAgL9lbeRp" : {
      "0-0-0-0" : "ujur,uwos"
    },
    "-L4vnocThgcA-kRy78Bc" : {
      "0-0-0-0" : "iyut,eqes"
    },
    "-L4vnocWRaWJnIiIkM4g" : {
      "0-0-0-0" : "ewad,ovus"
    },
    "-L4vnodCDEgovdPdtMBd" : {
      "0-0-0-0" : "ogaf,ucux"
    },
    "-L4vnoeR4DKKPee9z8nQ" : {
      "0-0-0-0" : "olab,ixid"
    },
    "-L4vnoebn_EpFa9cZI90" : {
      "0-0-0-0" : "igak,ohet"
    },
    "-L4vnoeg2-mChoxm50aH" : {
      "0-0-0-0" : "iwof,egif"
    },
    "-L4vnoeiKydnVvOnrGqS" : {
      "0-0-0-0" : "ozis,enex"
    },
    "-L4vnoerTeYyylbSqqVJ" : {
      "0-0-0-0" : "opuf,iwoj"
    },
    "-L4vnofpnR424WPhmMBi" : {
      "0-0-0-0" : "uneh,uvaq"
    },
    "-L4vnofuGXpuxiQfN8dD" : {
      "0-0-0-0" : "ureh,icuv"
    },
    "-L4vnoii0VD2GvpDQD0q" : {
      "0-0-0-0" : "ofib,uxev"
    },
    "-L4vnojZ1F5TCD78s48C" : {
      "0-0-0-0" : "afab,uluy"
    },
    "-L4vnojj7eNswu9AzTWv" : {
      "0-0-0-0" : "oqiw,afuz"
    },
    "-L4vnok11yBVdI-260aE" : {
      "0-0-0-0" : "iriw,ovof"
    },
    "-L4vnokpMz2NTZIH0yiV" : {
      "0-0-0-0" : "ikab,igew"
    },
    "-L4vnol6mB-KXtALZFVh" : {
      "0-0-0-0" : "oyoj,ixac"
    },
    "-L4vnolfmjy1aR35-jDu" : {
      "0-0-0-0" : "ajif,ohix"
    },
    "-L4vnolkJY8Hdt40QUg8" : {
      "0-0-0-0" : "ogem,ekoc"
    },
    "-L4vnomCD-URjVLgJCQo" : {
      "0-0-0-0" : "ivaw,ojex"
    },
    "-L4vnomGHdYBBhleUcgy" : {
      "0-0-0-0" : "ataw,emuv"
    },
    "-L4vnomH_BL4OlA1InCf" : {
      "0-0-0-0" : "ohiz,uvab"
    },
    "-L4vnomcG2dwo_EgK-Ct" : {
      "0-0-0-0" : "icev,ojay"
    },
    "-L4vnonIr2EwRPgpllvz" : {
      "0-0-0-0" : "uyis,awus"
    },
    "-L4vnonOsWDdQEf5GFAM" : {
      "0-0-0-0" : "owig,ifof"
    },
    "-L4vnonjb1mydYPuGDmY" : {
      "0-0-0-0" : "ogab,ibek"
    },
    "-L4vnoolOS0bM68DChJx" : {
      "0-0-0-0" : "aqic,oqof"
    },
    "-L4vnop9-C8DFrb7QlTf" : {
      "0-0-0-0" : "owig,uruw"
    },
    "-L4vnopAfvmKEGNCH2Wn" : {
      "0-0-0-0" : "owig,uzaj"
    },
    "-L4vnopAfvmKEGNCH2Wo" : {
      "0-0-0-0" : "iyif,otih"
    },
    "-L4vnoqZy7JQZj17Jbb7" : {
      "0-0-0-0" : "ixac,equq"
    },
    "-L4vnoqgEmOnpwQ-E8tn" : {
      "0-0-0-0" : "odaj,ezaw"
    },
    "-L4vnorvlsOblmMz5KFd" : {
      "0-0-0-0" : "usux,ahoz"
    },
    "-L4vnos0xLxru6vfXfyr" : {
      "0-0-0-0" : "igub,ifiz"
    },
    "-L4vnos_tjvXVfkZuo5u" : {
      "0-0-0-0" : "ujes,esog"
    },
    "-L4vnosyWfBSDgbp9oNZ" : {
      "0-0-0-0" : "eqis,ituk"
    },
    "-L4vnouSWADtNlbSLhUc" : {
      "0-0-0-0" : "ocig,umub"
    },
    "-L4vnovjaXiETh7Ftbs0" : {
      "0-0-0-0" : "ivaw,iwof"
    },
    "-L4vnowTVeNJa2VfTa-G" : {
      "0-0-0-0" : "ujur,afeg"
    },
    "-L4vnox80-MadMcHfINv" : {
      "0-0-0-0" : "acax,ohix"
    },
    "-L4vnoxabnmNafU8g7tl" : {
      "0-0-0-0" : "ugop,eraw"
    },
    "-L4vnoyL1g8WnFiiQVbB" : {
      "0-0-0-0" : "aqaq,ecur"
    },
    "-L4vnoybidNT6LtyNWWh" : {
      "0-0-0-0" : "uyeq,ujux"
    },
    "-L4vnoyq5Y0MQeVWGEOg" : {
      "0-0-0-0" : "ucaz,ojig"
    },
    "-L4vnoyxuB79_MAPueNt" : {
      "0-0-0-0" : "iyaj,uyul"
    },
    "-L4vnozHLdX9PR3eqKd_" : {
      "0-0-0-0" : "aqac,oqos"
    },
    "-L4vnozwkAIosq96Mitf" : {
      "0-0-0-0" : "emuv,ezip"
    },
    "-L4vnozxJpdvIijLFoZW" : {
      "0-0-0-0" : "iceh,ukoz"
    },
    "-L4vnp-rYRbMnT3LgDXz" : {
      "0-0-0-0" : "uxev,acew"
    },
    "-L4vnp-sjQ1pJGk7s-FB" : {
      "0-0-0-0" : "ayuq,ugej"
    },
    "-L4vnp0Hqq6c-Dq9Qrkd" : {
      "0-0-0-0" : "ovay,uzim"
    },
    "-L4vnp0VOHwKpnmo4B-U" : {
      "0-0-0-0" : "ugiv,ajuy"
    },
    "-L4vnp0dLzdaBoKJU_0m" : {
      "0-0-0-0" : "afav,ivoh"
    },
    "-L4vnp1EFVliYI-OYcBq" : {
      "0-0-0-0" : "inup,owol"
    },
    "-L4vnp1EFVliYI-OYcBr" : {
      "0-0-0-0" : "ebek,owom"
    },
    "-L4vnp1VVB7QdF6CxArp" : {
      "0-0-0-0" : "ujus,udej"
    },
    "-L4vnp1lQ9sciSUD0lZj" : {
      "0-0-0-0" : "onoj,ihaq"
    },
    "-L4vnp1uL_uf0I-A8ptS" : {
      "0-0-0-0" : "ixac,oqiw"
    },
    "-L4vnp2IIVesQLzltsar" : {
      "0-0-0-0" : "aqad,opeg"
    },
    "-L4vnp2fCXmStRbiD1kT" : {
      "0-0-0-0" : "ojuh,ubop"
    },
    "-L4vnp3zFrakYG-rPVeA" : {
      "0-0-0-0" : "owud,axuj"
    },
    "-L4vnp56RaCCXD1O703B" : {
      "0-0-0-0" : "atix,eteb"
    },
    "-L4vnp6PqHcPnFoBrkOG" : {
      "0-0-0-0" : "owek,oxex"
    },
    "-L4vnp6eMHSV_pfC-Slb" : {
      "0-0-0-0" : "uyov,iyev"
    },
    "-L4vnp6kI6rm4f1mYFue" : {
      "0-0-0-0" : "iwek,eqis"
    },
    "-L4vnp6lOLwvsGj3iS4d" : {
      "0-0-0-0" : "umew,esul"
    },
    "-L4vnp7FjcsCDQItIQwf" : {
      "0-0-0-0" : "arux,ivaw"
    },
    "-L4vnp83n3tXzB210SKa" : {
      "0-0-0-0" : "awaf,ekuh"
    },
    "-L4vnp8nev915pzQzXsq" : {
      "0-0-0-0" : "equq,owok"
    },
    "-L4vnp9NznIRnMaQ0jb6" : {
      "0-0-0-0" : "ecur,uwux"
    },
    "-L4vnpACZRuVXmCEJSAZ" : {
      "0-0-0-0" : "ovax,uxir"
    },
    "-L4vnpAWgQTp82di8Siy" : {
      "0-0-0-0" : "iwof,ixub"
    },
    "-L4vnpBZz-k5LP6auXuh" : {
      "0-0-0-0" : "opuf,ohix"
    },
    "-L4vnpBnfKFku0XqBrTC" : {
      "0-0-0-0" : "ecox,ejap"
    },
    "-L4vnpC4vVBO1rZab1wR" : {
      "0-0-0-0" : "eqes,edaj"
    },
    "-L4vnpDb256FJ6X_jnHl" : {
      "0-0-0-0" : "utif,aduv"
    },
    "-L4vnpDvqF4-_0wHuzzj" : {
      "0-0-0-0" : "ojep,ojiy"
    },
    "-L4vnpE16CC5Y5mfc4fr" : {
      "0-0-0-0" : "itaw,uyis"
    },
    "-L4vnpEXudx6CJHjN6XX" : {
      "0-0-0-0" : "axaq,ogoc"
    },
    "-L4vnpEYOvNAHM8TU5ba" : {
      "0-0-0-0" : "izoc,utav"
    },
    "-L4vnpF9cRcXu6R0EUBU" : {
      "0-0-0-0" : "ewiz,ewun"
    },
    "-L4vnpFWhoL7hSotsUOD" : {
      "0-0-0-0" : "ohiv,esih"
    },
    "-L4vnpGbXkbkmJIo65AA" : {
      "0-0-0-0" : "azeh,uvow"
    },
    "-L4vnpHoElQKG-wPZwGn" : {
      "0-0-0-0" : "ipox,ezuw"
    },
    "-L4vnpHqpQSBME2UbSPG" : {
      "0-0-0-0" : "uvud,ohiz"
    },
    "-L4vnpIXZZXKRXaWnGhZ" : {
      "0-0-0-0" : "uyem,utof"
    },
    "-L4vnpJ0Z_RhCZUHZHLq" : {
      "0-0-0-0" : "ejiw,uxuj"
    },
    "-L4vnpJWdIp_FVZ7B0w0" : {
      "0-0-0-0" : "ehoq,igah"
    },
    "-L4vnpJ__8Nav-0s3-MX" : {
      "0-0-0-0" : "ujiv,ikuz"
    },
    "-L4vnpJrFZ-G8D5jIrd0" : {
      "0-0-0-0" : "acew,uruq"
    },
    "-L4vnpK9qFIb4AOG_Y-5" : {
      "0-0-0-0" : "oyix,aliw"
    },
    "-L4vnpMGw0C7SX2xhC-_" : {
      "0-0-0-0" : "eyab,efif"
    },
    "-L4vnpMSvKcVwepXecNs" : {
      "0-0-0-0" : "ufam,uxuy"
    },
    "-L4vnpMUrEBevIGWzIpI" : {
      "0-0-0-0" : "uxuy,oqic"
    },
    "-L4vnpMW7x1eg3BqFxj8" : {
      "0-0-0-0" : "eruz,iwiq"
    },
    "-L4vnpNOTy9MaeV0YB_d" : {
      "0-0-0-0" : "uxix,azij"
    },
    "-L4vnpQb8JRTbVZeBb9M" : {
      "0-0-0-0" : "ezot,osih"
    },
    "-L4vnpQydqM7WqEBDTUD" : {
      "0-0-0-0" : "uqal,ugor"
    },
    "-L4vnpRNEjK2qdCNVdX6" : {
      "0-0-0-0" : "udej,iqen"
    },
    "-L4vnpRRRH5W23PO0lTY" : {
      "0-0-0-0" : "uvab,aqov"
    },
    "-L4vnpSG4YHbJ1aYcHSv" : {
      "0-0-0-0" : "uvut,ugih"
    },
    "-L4vnpSPB_PMLsuchz_N" : {
      "0-0-0-0" : "atuj,uzup"
    },
    "-L4vnpU5S-x3m2_nPEz0" : {
      "0-0-0-0" : "icag,exuk"
    },
    "-L4vnpUQR583kcIQnlYL" : {
      "0-0-0-0" : "ohiv,ijaj"
    },
    "-L4vnpUVSuphszYsRrSv" : {
      "0-0-0-0" : "ekit,uxuy"
    },
    "-L4vnpV60TR8C873vCZQ" : {
      "0-0-0-0" : "ozat,akof"
    },
    "-L4vnpVwM8FZqIG3gpT-" : {
      "0-0-0-0" : "avaw,ajuy"
    },
    "-L4vnpX826YaHH5HAWOk" : {
      "0-0-0-0" : "edaj,iqen"
    },
    "-L4vnpXSgCX5G02AhAEL" : {
      "0-0-0-0" : "atey,oyiv"
    },
    "-L4vnpYOlhufb5Hc8iXE" : {
      "0-0-0-0" : "aqad,aqov"
    },
    "-L4vnpYTORACul2InHQM" : {
      "0-0-0-0" : "unaj,ijol"
    },
    "-L4vnpZBVzJe1lKCsFDr" : {
      "0-0-0-0" : "ohiz,ageg"
    },
    "-L4vnp_06JtkeJh7MC7I" : {
      "0-0-0-0" : "ofeb,ozoq"
    },
    "-L4vnp_CY4AZUN771V36" : {
      "0-0-0-0" : "eduw,oxef"
    },
    "-L4vnp_pUoffPp7C7Rp2" : {
      "0-0-0-0" : "oxoq,ajav"
    },
    "-L4vnpaxbyleBs-rgzOO" : {
      "0-0-0-0" : "owep,uhip"
    },
    "-L4vnpbVdQq0uT576L3m" : {
      "0-0-0-0" : "ujur,ogoc"
    },
    "-L4vnpbh5_z0MJWHw7m1" : {
      "0-0-0-0" : "uzif,aqaq"
    },
    "-L4vnpc6wiyY0CM7ax1F" : {
      "0-0-0-0" : "oqon,unuy"
    },
    "-L4vnpc9E4t0Xtj7dsrh" : {
      "0-0-0-0" : "ujip,oyok"
    },
    "-L4vnpe5TGDBgg2WogzU" : {
      "0-0-0-0" : "avuv,owoq"
    },
    "-L4vnpeE4N6BEfxOoCeV" : {
      "0-0-0-0" : "ejeb,ekoq"
    },
    "-L4vnpejvfQ5xS0FTAEY" : {
      "0-0-0-0" : "oqug,iquq"
    },
    "-L4vnpekIkD96CGSLHf8" : {
      "0-0-0-0" : "uhim,iyej"
    },
    "-L4vnpfXKuMLp2WCDia_" : {
      "0-0-0-0" : "ajiv,ezac"
    },
    "-L4vnphjBga20D6SGiGG" : {
      "0-0-0-0" : "udur,ubij"
    },
    "-L4vnphllL_mdakiYuxL" : {
      "0-0-0-0" : "axog,anuz"
    },
    "-L4vnphmoZjr-T2p0DSU" : {
      "0-0-0-0" : "emuv,oxux"
    },
    "-L4vnpjJrqcnE8CIzrCr" : {
      "0-0-0-0" : "iwiq,oqak"
    },
    "-L4vnpkN8EznFboskORr" : {
      "0-0-0-0" : "uziz,iqug"
    },
    "-L4vnpkdAEM1cwpYLlAP" : {
      "0-0-0-0" : "ulot,ihog"
    },
    "-L4vnpkiZT3dEcCVr_oE" : {
      "0-0-0-0" : "ugeh,ozej"
    },
    "-L4vnpkvuhLMwP5OBU5N" : {
      "0-0-0-0" : "epuk,eqob"
    },
    "-L4vnpmUNLT8ouRWgjVG" : {
      "0-0-0-0" : "oxok,odid"
    },
    "-L4vnpnLRo-LOTaXID7K" : {
      "0-0-0-0" : "eqez,ivaw"
    },
    "-L4vnpnNG-sTCzSBS6EP" : {
      "0-0-0-0" : "ebud,ugaq"
    },
    "-L4vnpntPCUcs1N6STM1" : {
      "0-0-0-0" : "uniz,ekiy"
    },
    "-L4vnpnz6JXG06H2F4YV" : {
      "0-0-0-0" : "asiv,ikux"
    },
    "-L4vnpp0T2NMM0v9d9Jl" : {
      "0-0-0-0" : "ehog,iwac"
    },
    "-L4vnpp2zdTp5-31b3tD" : {
      "0-0-0-0" : "ixak,edeg"
    },
    "-L4vnppD0LsV_CvFpem_" : {
      "0-0-0-0" : "ufez,ogem"
    },
    "-L4vnppjkrvNwoFBfjhX" : {
      "0-0-0-0" : "ojix,ajof"
    },
    "-L4vnppyNdgnCDv5THh5" : {
      "0-0-0-0" : "uneh,ihih"
    },
    "-L4vnppzndodGWn9snwc" : {
      "0-0-0-0" : "ufug,udoj"
    },
    "-L4vnpqHjJEz7nlzNnEO" : {
      "0-0-0-0" : "ocof,uwap"
    },
    "-L4vnpqfbz27PnlPPION" : {
      "0-0-0-0" : "adih,owom"
    },
    "-L4vnprQUO_-xXx8y-b8" : {
      "0-0-0-0" : "axuj,egub"
    },
    "-L4vnprVp8t8uDQQfK6C" : {
      "0-0-0-0" : "ozat,uyul"
    },
    "-L4vnprwpd3HUh98IeKy" : {
      "0-0-0-0" : "igaq,uxut"
    },
    "-L4vnps7eEJe88Eb2Vu_" : {
      "0-0-0-0" : "ofok,obef"
    },
    "-L4vnpsV9GFsyKLUn8AW" : {
      "0-0-0-0" : "oxeb,ikox"
    },
    "-L4vnpt7-aaQGHFr3oeT" : {
      "0-0-0-0" : "izus,uvow"
    },
    "-L4vnptyalqVel8w_7cc" : {
      "0-0-0-0" : "acag,evaw"
    },
    "-L4vnpv4o5QPTfK3juWf" : {
      "0-0-0-0" : "onoj,anuz"
    },
    "-L4vnpvHpsAV6y4vo1gl" : {
      "0-0-0-0" : "ewun,ekid"
    },
    "-L4vnpvy5pyz1ie97dv6" : {
      "0-0-0-0" : "iwac,oqok"
    },
    "-L4vnpwU5bx6x29icTfB" : {
      "0-0-0-0" : "ebud,oxuj"
    },
    "-L4vnpwZuw_uCB0RxcUf" : {
      "0-0-0-0" : "uniz,onaf"
    },
    "-L4vnpy07n7ftE-3KumP" : {
      "0-0-0-0" : "ogaj,ibef"
    },
    "-L4vnpyL47hzHgo5rw9d" : {
      "0-0-0-0" : "eraw,iloq"
    },
    "-L4vnpyeN1ZWCVTBpF85" : {
      "0-0-0-0" : "uzok,ubob"
    },
    "-L4vnpytTQ86aZkhMryH" : {
      "0-0-0-0" : "ijex,imaw"
    },
    "-L4vnpyuyoc_1XlgrZY-" : {
      "0-0-0-0" : "ajav,oxux"
    },
    "-L4vnpzOleK4sPI0I8zm" : {
      "0-0-0-0" : "ewuh,eguk"
    },
    "-L4vnpzSQQf0dnVEN4tG" : {
      "0-0-0-0" : "eqec,uyip"
    },
    "-L4vnpzxP0gUlq5TytQO" : {
      "0-0-0-0" : "avox,iwip"
    },
    "-L4vnq-UzDMOZ9v1QKrM" : {
      "0-0-0-0" : "uyey,oqug"
    },
    "-L4vnq-vwUO9PE-00QEp" : {
      "0-0-0-0" : "eqez,owat"
    },
    "-L4vnq0att9ZyG5PPy5f" : {
      "0-0-0-0" : "ujir,uzug"
    },
    "-L4vnq0att9ZyG5PPy5g" : {
      "0-0-0-0" : "ovox,ukaq"
    },
    "-L4vnq1DIy8mnqLCd5s6" : {
      "0-0-0-0" : "ejiv,eguk"
    },
    "-L4vnq32La1ZfiiXDgh-" : {
      "0-0-0-0" : "ipeq,uwan"
    },
    "-L4vnq3aOfiwPY5Tr5nU" : {
      "0-0-0-0" : "atez,upip"
    },
    "-L4vnq46PNAX-Y9cfcSQ" : {
      "0-0-0-0" : "obuf,ageg"
    },
    "-L4vnq4L46zFZI7T4KeY" : {
      "0-0-0-0" : "ucuf,owik"
    },
    "-L4vnq5scLNdNzAJdoGZ" : {
      "0-0-0-0" : "ulot,utif"
    },
    "-L4vnq6GXT7VtcXyrqdH" : {
      "0-0-0-0" : "ofuk,ekat"
    },
    "-L4vnq6YEpmDWhxN7j-c" : {
      "0-0-0-0" : "eyik,ijun"
    },
    "-L4vnq89lBGwVo0X6Vx2" : {
      "0-0-0-0" : "uhod,aleq"
    },
    "-L4vnq8ir2zHElZnHQxN" : {
      "0-0-0-0" : "uhoc,afuz"
    },
    "-L4vnq8w3J2w7bFDRjXd" : {
      "0-0-0-0" : "ikak,ozit"
    },
    "-L4vnq9F6_SNJdcpnU1z" : {
      "0-0-0-0" : "uyis,odod"
    },
    "-L4vnqABysxRhqrUuUDF" : {
      "0-0-0-0" : "agud,ixal"
    },
    "-L4vnqAIUbgUwJE8xuaC" : {
      "0-0-0-0" : "ulot,uyiw"
    },
    "-L4vnqAJFlEHCSkt-pgp" : {
      "0-0-0-0" : "owek,asuh"
    },
    "-L4vnqAq-sbxiRsScdTk" : {
      "0-0-0-0" : "ituw,ojip"
    },
    "-L4vnqAr339xfLRpqJlz" : {
      "0-0-0-0" : "ayuq,odiq"
    },
    "-L4vnqB8CqFkREB6cTc_" : {
      "0-0-0-0" : "uriy,ipuw"
    },
    "-L4vnqD9w_4kWcsX205k" : {
      "0-0-0-0" : "ayaf,eyix"
    },
    "-L4vnqDPayGKdkf790B7" : {
      "0-0-0-0" : "esuz,izux"
    },
    "-L4vnqDTxa3cI1GzkktD" : {
      "0-0-0-0" : "ipuj,ewof"
    },
    "-L4vnqEND26ugMPF_M0u" : {
      "0-0-0-0" : "efoh,afep"
    },
    "-L4vnqF3ZdNWujWWOZs7" : {
      "0-0-0-0" : "aseg,ekoz"
    },
    "-L4vnqGQWFo2dQYamKYC" : {
      "0-0-0-0" : "evuz,oxok"
    },
    "-L4vnqG_nii3QxIuj8YP" : {
      "0-0-0-0" : "udog,ixac"
    },
    "-L4vnqGjBpn6Ofo0Voc5" : {
      "0-0-0-0" : "uvaq,uluy"
    },
    "-L4vnqI3cNF9DIHUFK1H" : {
      "0-0-0-0" : "ofok,ucuj"
    },
    "-L4vnqJCglrdpO9Jrh-Y" : {
      "0-0-0-0" : "odaj,uzeb"
    },
    "-L4vnqJDgmNIPbcALoBa" : {
      "0-0-0-0" : "uwiq,uxuy"
    },
    "-L4vnqJEVwcY0IuasA3D" : {
      "0-0-0-0" : "osuk,iwip"
    },
    "-L4vnqJhmdJiV_AMD-tG" : {
      "0-0-0-0" : "efux,edeg"
    },
    "-L4vnqJqlA3B8jN2GWx4" : {
      "0-0-0-0" : "upuf,ewik"
    },
    "-L4vnqK031ubKIHInAal" : {
      "0-0-0-0" : "ihub,iyit"
    },
    "-L4vnqKDldzKP8w3A39X" : {
      "0-0-0-0" : "eraw,ucib"
    },
    "-L4vnqLM0q27T0d8uecx" : {
      "0-0-0-0" : "okiw,opef"
    },
    "-L4vnqML1oweW0UDR4f4" : {
      "0-0-0-0" : "ohiv,awus"
    },
    "-L4vnqMYCzGsaDA1_q1G" : {
      "0-0-0-0" : "otaj,okif"
    },
    "-L4vnqNmaDH0x0Pmf5hW" : {
      "0-0-0-0" : "opaw,iwih"
    },
    "-L4vnqNr3xt3UG_5DjN7" : {
      "0-0-0-0" : "ameq,eqis"
    },
    "-L4vnqOaOuwTBS-DB9fx" : {
      "0-0-0-0" : "izus,ikuz"
    },
    "-L4vnqPDWYHbad1AoQ-I" : {
      "0-0-0-0" : "ehoc,ohax"
    },
    "-L4vnqPZfluw1UHGQ3Sq" : {
      "0-0-0-0" : "ivek,ihig"
    },
    "-L4vnqPtd1mUGoIFlKML" : {
      "0-0-0-0" : "oyey,aqiy"
    },
    "-L4vnqQWJKEsOFNQZBBL" : {
      "0-0-0-0" : "akeg,uvab"
    },
    "-L4vnqQdhGfWqd53v-rV" : {
      "0-0-0-0" : "iyej,ekuh"
    },
    "-L4vnqRPMBm15AptrCTV" : {
      "0-0-0-0" : "eyep,iwiq"
    },
    "-L4vnqS-nMMxk2RSQMko" : {
      "0-0-0-0" : "owug,egub"
    },
    "-L4vnqS5b_hnVZf51wNc" : {
      "0-0-0-0" : "ulim,igab"
    },
    "-L4vnqSbXJdoPdC3Xp4h" : {
      "0-0-0-0" : "eviz,upez"
    },
    "-L4vnqTAo0G9t4rldrWF" : {
      "0-0-0-0" : "ozej,ucuw"
    },
    "-L4vnqTuHSZb2H4Lyh5z" : {
      "0-0-0-0" : "aqux,edaq"
    },
    "-L4vnqUdx2xPlvycAMbP" : {
      "0-0-0-0" : "osuz,esuw"
    },
    "-L4vnqUr4r6L2tRIG3Hy" : {
      "0-0-0-0" : "egux,ekik"
    },
    "-L4vnqV9H-Er6oiHg1k9" : {
      "0-0-0-0" : "abuq,izuj"
    },
    "-L4vnqXBNqiHO9RreS8o" : {
      "0-0-0-0" : "oqof,utej"
    },
    "-L4vnqXKATURXjkESeVC" : {
      "0-0-0-0" : "akiy,iyaj"
    },
    "-L4vnqXSVRavTLC2SukX" : {
      "0-0-0-0" : "axuc,awus"
    },
    "-L4vnqYbdLLt9QXHCBeL" : {
      "0-0-0-0" : "uqox,avuk"
    },
    "-L4vnqYtiCOZtVCWbSld" : {
      "0-0-0-0" : "ihub,owol"
    },
    "-L4vnqZI47GYqCwmAXPX" : {
      "0-0-0-0" : "upip,ucoh"
    },
    "-L4vnqZzoBECTeS5NvFm" : {
      "0-0-0-0" : "inaz,ujiv"
    },
    "-L4vnqaJauvgb9EL5Uxh" : {
      "0-0-0-0" : "efoh,edav"
    },
    "-L4vnqaiEXgSlVsiRM9Y" : {
      "0-0-0-0" : "uwil,uraw"
    },
    "-L4vnqaqCN5ydPcpwGtQ" : {
      "0-0-0-0" : "ewad,equm"
    },
    "-L4vnqbXyhXZS2noPh5z" : {
      "0-0-0-0" : "opef,uyeq"
    },
    "-L4vnqbh-kezT5q78hRP" : {
      "0-0-0-0" : "egub,ofib"
    },
    "-L4vnqbvtosVlMwiCfNm" : {
      "0-0-0-0" : "ozej,oqon"
    },
    "-L4vnqbwM0yvWymWFCJ6" : {
      "0-0-0-0" : "ejem,oqur"
    },
    "-L4vnqc4xxRCsWJzSDZQ" : {
      "0-0-0-0" : "uxer,esuz"
    },
    "-L4vnqcHFCvN62pPUYVk" : {
      "0-0-0-0" : "ujih,uleq"
    },
    "-L4vnqdGg83JutocDT-J" : {
      "0-0-0-0" : "obeq,ezoh"
    },
    "-L4vnqdb95qAet7BcKb_" : {
      "0-0-0-0" : "ogem,apey"
    },
    "-L4vnqeHpRFGHiFPGGMR" : {
      "0-0-0-0" : "ukoz,ahuc"
    },
    "-L4vnqeLGw3Ger_mNUWN" : {
      "0-0-0-0" : "ihol,ejep"
    },
    "-L4vnqehmmU8dZnFVSxS" : {
      "0-0-0-0" : "adug,ojip"
    },
    "-L4vnqeo4dW2r38i1hX6" : {
      "0-0-0-0" : "azub,oqon"
    },
    "-L4vnqf2eW-gw1iqNC4r" : {
      "0-0-0-0" : "odiz,ejij"
    },
    "-L4vnqfGw40-rM-fYAmT" : {
      "0-0-0-0" : "iwak,ewuf"
    },
    "-L4vnqfl6IQX40EP3_42" : {
      "0-0-0-0" : "ipul,unih"
    },
    "-L4vnqg69RRVQMvArKbT" : {
      "0-0-0-0" : "ewip,unuv"
    },
    "-L4vnqgQ_Fu2nNTbfUtN" : {
      "0-0-0-0" : "oxux,umix"
    },
    "-L4vnqiltZ4l38b4SrHK" : {
      "0-0-0-0" : "igab,uboy"
    },
    "-L4vnqixI1LUsRwvT7B3" : {
      "0-0-0-0" : "ofuq,iqug"
    },
    "-L4vnqjSM17E1LvNvzaC" : {
      "0-0-0-0" : "evaw,oqul"
    },
    "-L4vnqkJSHpkcnnKpUla" : {
      "0-0-0-0" : "izot,ebip"
    },
    "-L4vnql-flvcdKTAMMVU" : {
      "0-0-0-0" : "ujok,ivip"
    },
    "-L4vnqmDF1gf-XwXPjha" : {
      "0-0-0-0" : "uzug,aniw"
    },
    "-L4vnqns7fuvTt-9osvY" : {
      "0-0-0-0" : "uxaq,ohuz"
    },
    "-L4vnqoUk3xqcaM3FTG6" : {
      "0-0-0-0" : "emoc,ufug"
    },
    "-L4vnqoV6m6bW7aeP0bL" : {
      "0-0-0-0" : "upez,iyut"
    },
    "-L4vnqqeLAG5i8i1mh29" : {
      "0-0-0-0" : "uwux,ozoq"
    },
    "-L4vnqrQTPFb9EhOr_gI" : {
      "0-0-0-0" : "oxeb,ukuk"
    },
    "-L4vnqsAJg5XBXDJZrc5" : {
      "0-0-0-0" : "odoh,umaw"
    },
    "-L4vnqsnoe_VAkclVm0n" : {
      "0-0-0-0" : "ugeg,ojoz"
    },
    "-L4vnqtLofeXuCXFczB5" : {
      "0-0-0-0" : "evuz,oxoh"
    },
    "-L4vnqugBIG3IVGgehBK" : {
      "0-0-0-0" : "azuw,iwac"
    },
    "-L4vnquizpLDvqwPTAC7" : {
      "0-0-0-0" : "oniq,uyux"
    },
    "-L4vnqve8aAz76JAE3TZ" : {
      "0-0-0-0" : "ojeb,aqey"
    },
    "-L4vnqwfWva2jsp-qkOY" : {
      "0-0-0-0" : "obef,uqaw"
    },
    "-L4vnqxU-AFHP0JxkAnB" : {
      "0-0-0-0" : "ageq,oyic"
    },
    "-L4vnqyCx2JQoi3iJUKU" : {
      "0-0-0-0" : "ehum,ipeq"
    },
    "-L4vnqycb-8Sf5jLaJXp" : {
      "0-0-0-0" : "iquq,oqez"
    },
    "-L4vnqz14DEMwYuV3oY5" : {
      "0-0-0-0" : "ifaf,ofih"
    },
    "-L4vnqzAN0DqR0Q-GsjA" : {
      "0-0-0-0" : "ojug,utif"
    },
    "-L4vnqzShMRqnupTALiC" : {
      "0-0-0-0" : "usex,imif"
    },
    "-L4vnqzTqAQHUmZEZK_X" : {
      "0-0-0-0" : "opih,iriw"
    },
    "-L4vnr-3Cl5acLrSh5s1" : {
      "0-0-0-0" : "ameq,ulij"
    },
    "-L4vnr-8mAkqUb4vPwYj" : {
      "0-0-0-0" : "ehof,ilox"
    },
    "-L4vnr-YErpKrM73ucR2" : {
      "0-0-0-0" : "uniz,oquv"
    },
    "-L4vnr-Z444N35437tMo" : {
      "0-0-0-0" : "esok,uniz"
    },
    "-L4vnr-sJ0XFnoRhAw1b" : {
      "0-0-0-0" : "ijaj,iyag"
    },
    "-L4vnr-tmJWGhhlLS9Ue" : {
      "0-0-0-0" : "ixel,oqiq"
    },
    "-L4vnr00F5NWLjBGJyRM" : {
      "0-0-0-0" : "odab,usux"
    },
    "-L4vnr0YpU8iNbKKKxtY" : {
      "0-0-0-0" : "oqug,ugez"
    },
    "-L4vnr15B5_aoXFcvgki" : {
      "0-0-0-0" : "ekat,ameq"
    },
    "-L4vnr1G5_SD5T61yRJs" : {
      "0-0-0-0" : "ivuz,exuw"
    },
    "-L4vnr1O4gA3xKSeAWG0" : {
      "0-0-0-0" : "oxex,owav"
    },
    "-L4vnr1U43wFJwhuX-fF" : {
      "0-0-0-0" : "oxok,avux"
    },
    "-L4vnr2JniD34UfBGXq4" : {
      "0-0-0-0" : "aduv,uqeg"
    },
    "-L4vnr2SwBtHoQlzdOGp" : {
      "0-0-0-0" : "ugeh,oquv"
    },
    "-L4vnr5_9xUTLicXjsA0" : {
      "0-0-0-0" : "ayiw,iwet"
    },
    "-L4vnr6GlU61doX9m5p1" : {
      "0-0-0-0" : "ugor,ipej"
    },
    "-L4vnr6GlU61doX9m5p2" : {
      "0-0-0-0" : "ekux,eruz"
    },
    "-L4vnr6w4wbIWYyTBgRa" : {
      "0-0-0-0" : "odoh,uyeq"
    },
    "-L4vnr6w4wbIWYyTBgRb" : {
      "0-0-0-0" : "ecow,atey"
    },
    "-L4vnr72iPuDAZrxuKM6" : {
      "0-0-0-0" : "anix,aqej"
    },
    "-L4vnr7KUjxU50c5TlA-" : {
      "0-0-0-0" : "uleq,ahoz"
    },
    "-L4vnr7NEed1Hjkiic_a" : {
      "0-0-0-0" : "exuk,owom"
    },
    "-L4vnr7muCHVyULr68D9" : {
      "0-0-0-0" : "iwak,ufoh"
    },
    "-L4vnr90v97KuzyFEMZJ" : {
      "0-0-0-0" : "izip,awaf"
    },
    "-L4vnr9Jn_EfleG8Fq_s" : {
      "0-0-0-0" : "ixud,ozob"
    },
    "-L4vnr9o-9q88UbCFgad" : {
      "0-0-0-0" : "owiv,emuj"
    },
    "-L4vnrA8FGBxlJe_beqw" : {
      "0-0-0-0" : "awur,utif"
    },
    "-L4vnrAYpCUKqI8c6rrW" : {
      "0-0-0-0" : "omog,uqox"
    },
    "-L4vnrAYpCUKqI8c6rrX" : {
      "0-0-0-0" : "ovox,azuy"
    },
    "-L4vnrB7oQSUVwiZCfgx" : {
      "0-0-0-0" : "ugaq,egux"
    },
    "-L4vnrBOdg8tjXy4y9eC" : {
      "0-0-0-0" : "uqil,icaw"
    },
    "-L4vnrBcZ-KBpoOIbZpm" : {
      "0-0-0-0" : "adih,uhux"
    },
    "-L4vnrBuqdJyG2O0_tGY" : {
      "0-0-0-0" : "iwuq,umew"
    },
    "-L4vnrBz28KoSP1hdvL-" : {
      "0-0-0-0" : "ihel,aqiy"
    },
    "-L4vnrD0SRBWSdoNsA6E" : {
      "0-0-0-0" : "ujiv,ukuk"
    },
    "-L4vnrD_KPuhuX76a2Ts" : {
      "0-0-0-0" : "areq,ebak"
    },
    "-L4vnrDn_3LcwJ7G2wfL" : {
      "0-0-0-0" : "ezub,uqef"
    },
    "-L4vnrEX86CE0CQQ6JmC" : {
      "0-0-0-0" : "uyez,ogiw"
    },
    "-L4vnrF6evm8PAHYCk8V" : {
      "0-0-0-0" : "ofov,iqug"
    },
    "-L4vnrGsqa-z8pLLFkwm" : {
      "0-0-0-0" : "evuz,aqeg"
    },
    "-L4vnrHWyRCCAscveXpW" : {
      "0-0-0-0" : "ujen,ufub"
    },
    "-L4vnrHiOugHzSFD0WNA" : {
      "0-0-0-0" : "uboy,egeb"
    },
    "-L4vnrHkpYtKg2BqMyCM" : {
      "0-0-0-0" : "iwom,ihih"
    },
    "-L4vnrHpVm571H_sLLvR" : {
      "0-0-0-0" : "ekuh,ihub"
    },
    "-L4vnrIkIkxn2l9WRxHD" : {
      "0-0-0-0" : "ihub,omaj"
    },
    "-L4vnrIoYRFGd5CvWpNX" : {
      "0-0-0-0" : "upiw,ezaw"
    },
    "-L4vnrJ2DFZznvUMYlKA" : {
      "0-0-0-0" : "izoc,ajif"
    },
    "-L4vnrJawxSveekmt2Kz" : {
      "0-0-0-0" : "ukiz,udiz"
    },
    "-L4vnrKlEWZkGq30Yeul" : {
      "0-0-0-0" : "ozit,ozix"
    },
    "-L4vnrM9lbjy_eODD5Ag" : {
      "0-0-0-0" : "oqiq,exoc"
    },
    "-L4vnrNTlCrzsj6p1guC" : {
      "0-0-0-0" : "idoz,isiz"
    },
    "-L4vnrOoQfuNqSPAoZx6" : {
      "0-0-0-0" : "ozej,owud"
    },
    "-L4vnrOrsJf-sDvMf1t-" : {
      "0-0-0-0" : "ucah,ahoz"
    },
    "-L4vnrOrsJf-sDvMf1t0" : {
      "0-0-0-0" : "iwom,omuy"
    },
    "-L4vnrQQ5JYIVH_8bt0H" : {
      "0-0-0-0" : "ixud,ibud"
    },
    "-L4vnrQhMOzhrKluJaC0" : {
      "0-0-0-0" : "adug,omeb"
    },
    "-L4vnrQmxBNAMKHh4nuL" : {
      "0-0-0-0" : "oxef,iwal"
    },
    "-L4vnrR6WYA1psRcx8ON" : {
      "0-0-0-0" : "iyag,uxer"
    },
    "-L4vnrRHHebbqnTzonan" : {
      "0-0-0-0" : "izuj,eboj"
    },
    "-L4vnrRswwl0DGFVRbBc" : {
      "0-0-0-0" : "ukul,ocig"
    },
    "-L4vnrRza-Usm6adYSTa" : {
      "0-0-0-0" : "ibef,opup"
    },
    "-L4vnrUQO1Hq1ycFVDjv" : {
      "0-0-0-0" : "egeb,ubup"
    },
    "-L4vnrUm6361ZHF8ayGy" : {
      "0-0-0-0" : "utav,eraw"
    },
    "-L4vnrVbpBl7IPmdD9Co" : {
      "0-0-0-0" : "ewiz,usux"
    },
    "-L4vnrVmflssk7i76844" : {
      "0-0-0-0" : "ureh,awur"
    },
    "-L4vnrVzSRuC_cA-ZucC" : {
      "0-0-0-0" : "ikab,ujih"
    },
    "-L4vnrWd2fUUAF3BY19E" : {
      "0-0-0-0" : "uhiz,ojel"
    },
    "-L4vnrX03sC7af_6lbAI" : {
      "0-0-0-0" : "emob,iyeh"
    },
    "-L4vnrXYL5G04a5QGjx_" : {
      "0-0-0-0" : "izec,azuc"
    },
    "-L4vnrY27bzU6N4iUvPb" : {
      "0-0-0-0" : "uboz,eqoj"
    },
    "-L4vnrYOzTCCzmxo6znG" : {
      "0-0-0-0" : "ecup,igaq"
    },
    "-L4vnrYqJXXwbWHio60P" : {
      "0-0-0-0" : "uyeb,uroj"
    },
    "-L4vnrZ72RJE0ZXn_I7-" : {
      "0-0-0-0" : "isiz,ogoq"
    },
    "-L4vnrZrS4wjmXNan350" : {
      "0-0-0-0" : "asuh,exoc"
    },
    "-L4vnr_Q_fD1v0AkLsg0" : {
      "0-0-0-0" : "azuc,uhux"
    },
    "-L4vnraTVPqsMU5U6uai" : {
      "0-0-0-0" : "uqaw,ijol"
    },
    "-L4vnrar1t8xkiJ0XMV4" : {
      "0-0-0-0" : "avew,idug"
    },
    "-L4vnrbItekXLzS7HAxv" : {
      "0-0-0-0" : "owep,ezif"
    },
    "-L4vnrbKshA8WAG91fUr" : {
      "0-0-0-0" : "ikab,ateg"
    },
    "-L4vnrcD1o1d0-NshJiX" : {
      "0-0-0-0" : "atuj,utof"
    },
    "-L4vnrcHtP54daFHetQT" : {
      "0-0-0-0" : "eyab,ujur"
    },
    "-L4vnrcQ75-hkhsGeWU5" : {
      "0-0-0-0" : "uvaj,egub"
    },
    "-L4vnrcw7HyoK0h0GzQy" : {
      "0-0-0-0" : "icuv,uxij"
    },
    "-L4vnrczbzQZd_hmv6PV" : {
      "0-0-0-0" : "ukul,ogaj"
    },
    "-L4vnreTiYQmiDpmDTsW" : {
      "0-0-0-0" : "ewop,ucuv"
    },
    "-L4vnrfSPIisJBKzps6W" : {
      "0-0-0-0" : "ujen,esuw"
    },
    "-L4vnrg07S77skcRtIz_" : {
      "0-0-0-0" : "uzuf,ifeg"
    },
    "-L4vnrh3Zcg-8Vi8ETWA" : {
      "0-0-0-0" : "aqov,oqeb"
    },
    "-L4vnrhSOl-OCOZPuENv" : {
      "0-0-0-0" : "aduw,efaq"
    },
    "-L4vnrhdxHD8oJQPrZ8n" : {
      "0-0-0-0" : "ajof,ubix"
    },
    "-L4vnriAtAH56aAUiTl2" : {
      "0-0-0-0" : "obuf,uqiw"
    },
    "-L4vnrj0wjeLwSVCmB3X" : {
      "0-0-0-0" : "igak,utif"
    },
    "-L4vnrj6IiU5hHSVSnws" : {
      "0-0-0-0" : "iqoz,ojaw"
    },
    "-L4vnrjADj8HIcGq6Ywg" : {
      "0-0-0-0" : "uzus,emev"
    },
    "-L4vnrjrucxa9A9fYrsU" : {
      "0-0-0-0" : "oqey,odiq"
    },
    "-L4vnrkagN2IvItGDnqv" : {
      "0-0-0-0" : "obiz,akiy"
    },
    "-L4vnrknA7PIS5z_VJu5" : {
      "0-0-0-0" : "ukiz,owoq"
    },
    "-L4vnrlJdk46uOoMHKmz" : {
      "0-0-0-0" : "oyek,eqes"
    },
    "-L4vnrn0YkffduYow07i" : {
      "0-0-0-0" : "ayug,ikak"
    },
    "-L4vnrnoBEm8UiadtMLZ" : {
      "0-0-0-0" : "uruq,eteb"
    },
    "-L4vnrogFx5F09rvS_GM" : {
      "0-0-0-0" : "ewof,ojay"
    },
    "-L4vnrpVUmJDcDPnDmge" : {
      "0-0-0-0" : "aniw,isuc"
    },
    "-L4vnrqzQQH4v44I_Yuk" : {
      "0-0-0-0" : "ilox,ubox"
    },
    "-L4vnrqzQQH4v44I_Yul" : {
      "0-0-0-0" : "ayug,eteb"
    },
    "-L4vnrrEJBQ9eZK09NQ-" : {
      "0-0-0-0" : "ekaf,ihiq"
    },
    "-L4vnrraaruLxjsEUsFg" : {
      "0-0-0-0" : "uvap,iduh"
    },
    "-L4vnrrwXuV1VrRJp_PV" : {
      "0-0-0-0" : "edeg,eyir"
    },
    "-L4vnrrzp8CPpc0m83Bo" : {
      "0-0-0-0" : "uzup,afuz"
    },
    "-L4vnrrzp8CPpc0m83Bp" : {
      "0-0-0-0" : "ufez,upej"
    },
    "-L4vnrt-IaNQQtXQPczc" : {
      "0-0-0-0" : "edih,ehoc"
    },
    "-L4vnrtSKN_cpB7EC8rG" : {
      "0-0-0-0" : "oteq,oqek"
    },
    "-L4vnruPQZyN1Yiyk5u7" : {
      "0-0-0-0" : "ekat,ifeh"
    },
    "-L4vnruYca7I9XnJE3Pv" : {
      "0-0-0-0" : "ajif,izip"
    },
    "-L4vnrv9X36nLjw-2N6V" : {
      "0-0-0-0" : "uziz,oxoh"
    },
    "-L4vnrvgDPDnYYSVohPB" : {
      "0-0-0-0" : "ulot,unaj"
    },
    "-L4vnrvuusW7E2Foz_xd" : {
      "0-0-0-0" : "ukuy,obuf"
    },
    "-L4vnrwk9CjDOU1kRTnh" : {
      "0-0-0-0" : "uqil,uyaw"
    },
    "-L4vnrwyEX6TOlxNvuKh" : {
      "0-0-0-0" : "ovay,afeg"
    },
    "-L4vnrx3NxFvaQyBDizq" : {
      "0-0-0-0" : "ojuh,ugot"
    },
    "-L4vnryFNIW0kUTLde2r" : {
      "0-0-0-0" : "aqom,uvud"
    },
    "-L4vnrydcO3lsE8b3dYL" : {
      "0-0-0-0" : "ubag,apuv"
    },
    "-L4vnryqAhP92PRJO6l4" : {
      "0-0-0-0" : "udub,icag"
    },
    "-L4vnrzDun3ogvhzVwEi" : {
      "0-0-0-0" : "ugic,ewuf"
    },
    "-L4vnrzmdDXSysQNMNEV" : {
      "0-0-0-0" : "oqet,ikox"
    },
    "-L4vns-FHzDnS_E5vdDE" : {
      "0-0-0-0" : "eyir,ikof"
    },
    "-L4vns-_ynQlxrmb6jGF" : {
      "0-0-0-0" : "ufob,udog"
    },
    "-L4vns-_ynQlxrmb6jGG" : {
      "0-0-0-0" : "eqoc,ohix"
    },
    "-L4vns-iX41ey7IEwwMx" : {
      "0-0-0-0" : "ojad,osih"
    },
    "-L4vns-vgm3qXRjtRltP" : {
      "0-0-0-0" : "egew,awek"
    },
    "-L4vns01fU1hRTQGU5Dk" : {
      "0-0-0-0" : "imeg,ayug"
    },
    "-L4vns1o_lGNSY2ekImU" : {
      "0-0-0-0" : "ufam,uneb"
    },
    "-L4vns4_IZntkdfOYjH_" : {
      "0-0-0-0" : "evev,owiv"
    },
    "-L4vns5CwPuur4WWNcm-" : {
      "0-0-0-0" : "unaj,ubij"
    },
    "-L4vns5FP8OWMhKcjhkc" : {
      "0-0-0-0" : "ajav,ojig"
    },
    "-L4vns5SYXhLoglA4h3C" : {
      "0-0-0-0" : "uxix,umeg"
    },
    "-L4vns5Xm7CvluXt8l41" : {
      "0-0-0-0" : "ekew,uziz"
    },
    "-L4vns6RzEZxPisHNjgn" : {
      "0-0-0-0" : "akiy,ijaj"
    },
    "-L4vns6cp57kMosB0iFI" : {
      "0-0-0-0" : "iwiq,esuw"
    },
    "-L4vns7JCszhPUjYF3ng" : {
      "0-0-0-0" : "uxut,uwab"
    },
    "-L4vns8RMI39HVJUnGmS" : {
      "0-0-0-0" : "ugop,eqis"
    },
    "-L4vns8rAskczn2pw82s" : {
      "0-0-0-0" : "emix,eduw"
    },
    "-L4vns9MuPZfDEIzLmgX" : {
      "0-0-0-0" : "ezex,uyaw"
    },
    "-L4vns9fqbvOntX5cXjR" : {
      "0-0-0-0" : "uboz,ucuj"
    },
    "-L4vns9ufZ-YyTlAhLW3" : {
      "0-0-0-0" : "oxoq,uwab"
    },
    "-L4vnsA4LHz-mTVzuO8M" : {
      "0-0-0-0" : "ojoz,egeb"
    },
    "-L4vnsAIM54hkq67kZRu" : {
      "0-0-0-0" : "ateg,iwum"
    },
    "-L4vnsAnkYxbvMudnmzm" : {
      "0-0-0-0" : "omog,iduw"
    },
    "-L4vnsBPOQ--McdjOpUc" : {
      "0-0-0-0" : "uyem,oxap"
    },
    "-L4vnsBtW35R4uCil4E7" : {
      "0-0-0-0" : "ojip,ecaf"
    },
    "-L4vnsC9CWjyYXGYq-EI" : {
      "0-0-0-0" : "ekit,otih"
    },
    "-L4vnsCWToeNrJPVP4zW" : {
      "0-0-0-0" : "ojel,ageq"
    },
    "-L4vnsCnVNY1Tnzto2AD" : {
      "0-0-0-0" : "omob,uhoc"
    },
    "-L4vnsEDnITpLuHTAoPT" : {
      "0-0-0-0" : "ebak,oteq"
    },
    "-L4vnsEUIUew-c0BtMwh" : {
      "0-0-0-0" : "ojig,obuj"
    },
    "-L4vnsEjHbVYqkvZUAEt" : {
      "0-0-0-0" : "odod,aleq"
    },
    "-L4vnsFSmcE7ZHBI8UJI" : {
      "0-0-0-0" : "oxak,utib"
    },
    "-L4vnsFpxEVdrGfsYElH" : {
      "0-0-0-0" : "icud,egub"
    },
    "-L4vnsG4Mn7Bs-PNcfAm" : {
      "0-0-0-0" : "uvaq,esul"
    },
    "-L4vnsGjdpdXGSbSc6EG" : {
      "0-0-0-0" : "owav,ojav"
    },
    "-L4vnsH2pyojorAbuUXh" : {
      "0-0-0-0" : "etew,otif"
    },
    "-L4vnsHJMao8vq9DoQIU" : {
      "0-0-0-0" : "iwoj,ajeb"
    },
    "-L4vnsHJMao8vq9DoQIV" : {
      "0-0-0-0" : "atey,usuk"
    },
    "-L4vnsHwaeF-BQFrgCk6" : {
      "0-0-0-0" : "ayug,ayom"
    },
    "-L4vnsI5dotk44AaW616" : {
      "0-0-0-0" : "icaw,uhod"
    },
    "-L4vnsIFk4adSI00KL0u" : {
      "0-0-0-0" : "ewit,uzub"
    },
    "-L4vnsJ8xq2HpYHXiywp" : {
      "0-0-0-0" : "ewiz,ojuh"
    },
    "-L4vnsJZBisv0xZw_NOR" : {
      "0-0-0-0" : "ebaj,oqez"
    },
    "-L4vnsKIRGRxkhXmOPtl" : {
      "0-0-0-0" : "azop,efoh"
    },
    "-L4vnsKi9tc0xYapixhL" : {
      "0-0-0-0" : "uqef,iqem"
    },
    "-L4vnsLIuAi93OeUz4Ns" : {
      "0-0-0-0" : "eqiv,ujud"
    },
    "-L4vnsNLVKpjfTO_jno-" : {
      "0-0-0-0" : "edup,etew"
    },
    "-L4vnsOO_ZNoynwXEyTQ" : {
      "0-0-0-0" : "ujiv,uzab"
    },
    "-L4vnsOk6qNfxYSJVdx5" : {
      "0-0-0-0" : "axez,afav"
    },
    "-L4vnsPGLrKtrk2paGsy" : {
      "0-0-0-0" : "upej,uweg"
    },
    "-L4vnsPPhT8Emvg_qAsz" : {
      "0-0-0-0" : "anix,azuw"
    },
    "-L4vnsQ-OPp7ZlpJqNhE" : {
      "0-0-0-0" : "ihak,esih"
    },
    "-L4vnsQbpLebQRNGuMgO" : {
      "0-0-0-0" : "uyif,uhiz"
    },
    "-L4vnsQqMTKjYDfzGuZM" : {
      "0-0-0-0" : "uqil,ohep"
    },
    "-L4vnsQrhEf525lGSZQK" : {
      "0-0-0-0" : "ogeb,evev"
    },
    "-L4vnsRSmBUw9W__iDTp" : {
      "0-0-0-0" : "azuw,ecuf"
    },
    "-L4vnsRmr3G8QPYBKZoy" : {
      "0-0-0-0" : "ucaw,ibuy"
    },
    "-L4vnsSXVTnfaEafxAku" : {
      "0-0-0-0" : "exuh,ucuw"
    },
    "-L4vnsTgxnG7mFxj8p5Z" : {
      "0-0-0-0" : "aqic,ugih"
    },
    "-L4vnsThZLazxkPLnZr7" : {
      "0-0-0-0" : "oxok,avux"
    },
    "-L4vnsVDgvPC7LdJmrOj" : {
      "0-0-0-0" : "ojug,ujip"
    },
    "-L4vnsVVYn-6oadEEfIl" : {
      "0-0-0-0" : "ehum,ubop"
    },
    "-L4vnsVmzmD4hISppJJU" : {
      "0-0-0-0" : "iwac,ejon"
    },
    "-L4vnsWNshQSEvczPWsg" : {
      "0-0-0-0" : "okuc,exuw"
    },
    "-L4vnsXQZ7WiRE8Afy2R" : {
      "0-0-0-0" : "omog,asoz"
    },
    "-L4vnsXTmcdAYwDbZB9B" : {
      "0-0-0-0" : "ijex,usay"
    },
    "-L4vnsXUdDYmV8sdAr2T" : {
      "0-0-0-0" : "umix,ujih"
    },
    "-L4vnsX_CIYbLzBm4dfh" : {
      "0-0-0-0" : "omaj,ucib"
    },
    "-L4vnsXbOlUVqxFeJ5Km" : {
      "0-0-0-0" : "imom,efok"
    },
    "-L4vnsXlYNDKwiDnoy22" : {
      "0-0-0-0" : "ujih,awaf"
    },
    "-L4vnsYEnpOILdW7dwKb" : {
      "0-0-0-0" : "ufub,uxij"
    },
    "-L4vnsYowwU0xp9sBzBL" : {
      "0-0-0-0" : "uwil,iwuq"
    },
    "-L4vnsZ-ssPjKh1dNjMb" : {
      "0-0-0-0" : "izax,obeq"
    },
    "-L4vnsZen6NSZJkz-Cc6" : {
      "0-0-0-0" : "ifaf,ivoh"
    },
    "-L4vnsZjN7HVJdDJpAjH" : {
      "0-0-0-0" : "azuw,uziz"
    },
    "-L4vns_A3V5JTopqhsUQ" : {
      "0-0-0-0" : "ifof,ageg"
    },
    "-L4vns_abY9h3BvtZxHj" : {
      "0-0-0-0" : "emix,icih"
    },
    "-L4vnscTjj_KIfmynMTt" : {
      "0-0-0-0" : "arux,iruw"
    },
    "-L4vnscUuMnNzNahUsQO" : {
      "0-0-0-0" : "akeb,uyis"
    },
    "-L4vnsczoRbXp5Ndiyjt" : {
      "0-0-0-0" : "oyok,ameq"
    },
    "-L4vnsdVZk-22eRVHQKW" : {
      "0-0-0-0" : "uxuj,icih"
    },
    "-L4vnsdXF4Jzin2WrNne" : {
      "0-0-0-0" : "acuh,iyiq"
    },
    "-L4vnsdsYPPSLfit-bjJ" : {
      "0-0-0-0" : "idoz,oqiw"
    },
    "-L4vnseQuv0aWMflPtMO" : {
      "0-0-0-0" : "obeb,uzok"
    },
    "-L4vnsf3MlASscZ3tStX" : {
      "0-0-0-0" : "uqeg,ukuy"
    },
    "-L4vnsfETPzjZY5OB2Lc" : {
      "0-0-0-0" : "aduw,ikux"
    },
    "-L4vnsg-mJzJcWFikZoy" : {
      "0-0-0-0" : "izig,ipej"
    },
    "-L4vnsgcyFM_q5Ax0QYI" : {
      "0-0-0-0" : "ekux,ovix"
    },
    "-L4vnsh5PFGRL72ptB3W" : {
      "0-0-0-0" : "ejep,ebaf"
    },
    "-L4vnshAGAPmuHCIsH1C" : {
      "0-0-0-0" : "uyut,uqex"
    },
    "-L4vnshSBikDtwtcGHNe" : {
      "0-0-0-0" : "ejon,ecuf"
    },
    "-L4vnsh_3j7Cj48unIDN" : {
      "0-0-0-0" : "udud,ofaj"
    },
    "-L4vnsiV-TXBm8qFe_w_" : {
      "0-0-0-0" : "adug,ifeh"
    },
    "-L4vnsk5hFdWp2m1OTTC" : {
      "0-0-0-0" : "axoy,ofeb"
    },
    "-L4vnskNnbZcBTW65P4d" : {
      "0-0-0-0" : "ejep,ivaw"
    },
    "-L4vnsl4NH-EgdCXyvcB" : {
      "0-0-0-0" : "opiw,upuv"
    },
    "-L4vnsmK040d03cyxzo7" : {
      "0-0-0-0" : "ixeb,imom"
    },
    "-L4vnsmPgb4BaNO9GYja" : {
      "0-0-0-0" : "uteb,ecuh"
    },
    "-L4vnsmQTeWUNFDkVfBO" : {
      "0-0-0-0" : "uwur,oliq"
    },
    "-L4vnsn1bJ5PhgUqI4SM" : {
      "0-0-0-0" : "ucaz,otof"
    },
    "-L4vnsnRyw4B-twqE2Qs" : {
      "0-0-0-0" : "uhod,uxij"
    },
    "-L4vnsnYGSK7N0_q5Akn" : {
      "0-0-0-0" : "ekiy,ugot"
    },
    "-L4vnsoZUSGe6buZeUWH" : {
      "0-0-0-0" : "isuv,uyem"
    },
    "-L4vnsouau4z-XvzVWbP" : {
      "0-0-0-0" : "odaj,ebaf"
    },
    "-L4vnspSLTuBRPvNYPig" : {
      "0-0-0-0" : "osaz,ucuf"
    },
    "-L4vnsqA0A4NL2VfNGyI" : {
      "0-0-0-0" : "uqil,igew"
    },
    "-L4vnsqNlRFRM9UbKcQA" : {
      "0-0-0-0" : "uvaq,aqan"
    },
    "-L4vnsqfG87uqNWuhfqa" : {
      "0-0-0-0" : "igaq,ujaq"
    },
    "-L4vnsrL0qxpbZSTWqQI" : {
      "0-0-0-0" : "ijun,aqom"
    },
    "-L4vnsrvNIxuaUU-56xr" : {
      "0-0-0-0" : "ogoc,afep"
    },
    "-L4vnssBdxZG-NOR9LYx" : {
      "0-0-0-0" : "axuj,ixid"
    },
    "-L4vnst6w-o3gOhu3OSf" : {
      "0-0-0-0" : "ihub,uyis"
    },
    "-L4vnstbX46-b83s9fy7" : {
      "0-0-0-0" : "agud,egej"
    },
    "-L4vnsuGrDAZtMFtjOWJ" : {
      "0-0-0-0" : "ujud,azuw"
    },
    "-L4vnsumPnz38pDXxXuf" : {
      "0-0-0-0" : "iqaj,uzok"
    },
    "-L4vnsv7bNbLtLR3a0zu" : {
      "0-0-0-0" : "efif,ugeg"
    },
    "-L4vnsvMaT_-SOaFMcAN" : {
      "0-0-0-0" : "udoj,ogoc"
    },
    "-L4vnswKq3XM94g2utZc" : {
      "0-0-0-0" : "axah,ipib"
    },
    "-L4vnszCZi_YCqhwA6Lt" : {
      "0-0-0-0" : "aleq,upej"
    },
    "-L4vnszrWVmQa7lmrxwH" : {
      "0-0-0-0" : "uwap,iwiq"
    },
    "-L4vnszzAb688TAygC-j" : {
      "0-0-0-0" : "ehoc,ujok"
    },
    "-L4vnt-9Beco4hLF18zi" : {
      "0-0-0-0" : "utaj,ubag"
    },
    "-L4vnt-Rr3FmvM76lRjo" : {
      "0-0-0-0" : "uqad,oqiq"
    },
    "-L4vnt-nnBYfDO716hNR" : {
      "0-0-0-0" : "umav,ikum"
    },
    "-L4vnt0ivGy1HVFkCgS1" : {
      "0-0-0-0" : "emix,oqic"
    },
    "-L4vnt1GFpoK7HAWkvIm" : {
      "0-0-0-0" : "ihol,uroj"
    },
    "-L4vnt1ch2y_9Rjoz48d" : {
      "0-0-0-0" : "obeb,iwom"
    },
    "-L4vnt206ZWvhAuIjjP3" : {
      "0-0-0-0" : "oyur,ezeb"
    },
    "-L4vnt3JuqAl3J4EP3d3" : {
      "0-0-0-0" : "uzid,ijoq"
    },
    "-L4vnt5VHxt0GXdLQdhG" : {
      "0-0-0-0" : "ejox,eqec"
    },
    "-L4vnt5YHSLh5InGXb7b" : {
      "0-0-0-0" : "ofih,ebud"
    },
    "-L4vnt5mq_tQr_5HJsVs" : {
      "0-0-0-0" : "usuq,awih"
    },
    "-L4vnt5nK86mweF0R0iY" : {
      "0-0-0-0" : "ebak,olaq"
    },
    "-L4vnt691i9Eg9tSksYK" : {
      "0-0-0-0" : "owef,ipuw"
    },
    "-L4vnt7-Hbp3Yg92w_Od" : {
      "0-0-0-0" : "ewut,ufiv"
    },
    "-L4vnt7-Hbp3Yg92w_Oe" : {
      "0-0-0-0" : "ovax,otuj"
    },
    "-L4vnt7iCl6hiNPX5dwl" : {
      "0-0-0-0" : "ixow,aqiy"
    },
    "-L4vnt8VkvXzi9CtQfk4" : {
      "0-0-0-0" : "oliq,uneh"
    },
    "-L4vnt8qwhDfIdmZ0M3W" : {
      "0-0-0-0" : "esoy,ehaf"
    },
    "-L4vnt9hSHAXPFzSWhjf" : {
      "0-0-0-0" : "igay,oxud"
    },
    "-L4vnt9pmgoZvbHaWi34" : {
      "0-0-0-0" : "ujur,uxam"
    },
    "-L4vnt9s19d0HFqHnydB" : {
      "0-0-0-0" : "isuv,omaj"
    },
    "-L4vntAMntO7RHoZaHTu" : {
      "0-0-0-0" : "uxuk,ehix"
    },
    "-L4vntMgnfzr0PaltNgp" : {
      "0-0-0-0" : "ukiz,oquv"
    },
    "-L4vntMiWIf6vjcCnzgs" : {
      "0-0-0-0" : "aseg,ucux"
    },
    "-L4vntMkW1jJPLfE7Yee" : {
      "0-0-0-0" : "ozix,opih"
    },
    "-L4vntMnTrj5qAhL-jgR" : {
      "0-0-0-0" : "odiq,egay"
    },
    "-L4vntPiB1sZK0FuleUp" : {
      "0-0-0-0" : "acuh,eqoc"
    },
    "-L4vntPlv385UiWnbNi6" : {
      "0-0-0-0" : "ixow,idej"
    },
    "-L4vntQuNd0UJjMf6T4P" : {
      "0-0-0-0" : "ixeb,isiz"
    },
    "-L4vntQvtiy9fQ-YCM8h" : {
      "0-0-0-0" : "iyeh,uraw"
    },
    "-L4vntQw8aUMcpYyxDrH" : {
      "0-0-0-0" : "ozat,uzim"
    },
    "-L4vntRveyBq_FHY27vT" : {
      "0-0-0-0" : "oxux,ojix"
    },
    "-L4vntRwjs14XFaubbQc" : {
      "0-0-0-0" : "efoh,ufit"
    },
    "-L4vntS6sJRe_fDlHmZR" : {
      "0-0-0-0" : "odiz,ekoq"
    },
    "-L4vntSCJIyet7wr6Ai5" : {
      "0-0-0-0" : "ipib,eziy"
    },
    "-L4vntSJVVHkubchRv3h" : {
      "0-0-0-0" : "ihoz,uzid"
    },
    "-L4vntSh4iAzhNuZctJM" : {
      "0-0-0-0" : "ugaq,ekat"
    },
    "-L4vntSh4iAzhNuZctJN" : {
      "0-0-0-0" : "axeb,obef"
    },
    "-L4vntSiwkEV_2waKfQo" : {
      "0-0-0-0" : "oyiv,ufez"
    },
    "-L4vntSjcGSNQs9OpA4d" : {
      "0-0-0-0" : "ihel,ekaf"
    },
    "-L4vntSkZjfl6WAiKFq5" : {
      "0-0-0-0" : "ajif,obik"
    },
    "-L4vntSu63D262dtKV-z" : {
      "0-0-0-0" : "ucaw,iyev"
    },
    "-L4vntSu63D262dtKV0-" : {
      "0-0-0-0" : "ocuz,ofeb"
    },
    "-L4vntSxVRh5rXbfpvzz" : {
      "0-0-0-0" : "uyac,ozov"
    },
    "-L4vntTDPdpcxlyY4oi4" : {
      "0-0-0-0" : "oniq,upiw"
    },
    "-L4vntTDPdpcxlyY4oi5" : {
      "0-0-0-0" : "okiv,uboq"
    },
    "-L4vntTVNuUvKBPKBMRy" : {
      "0-0-0-0" : "axez,ulob"
    },
    "-L4vntToGg1hY4Yg5bGu" : {
      "0-0-0-0" : "ohet,uqiz"
    },
    "-L4vntUs-M2Q4UYedEuo" : {
      "0-0-0-0" : "ocof,iduh"
    },
    "-L4vntUuLTC0SxCn7rk0" : {
      "0-0-0-0" : "ukiz,evuq"
    },
    "-L4vntVtXk_4fD84EKsi" : {
      "0-0-0-0" : "ipej,udud"
    },
    "-L4vntW0uOhSfgb03pD4" : {
      "0-0-0-0" : "efux,exuh"
    },
    "-L4vntWEHlyxmW5exFq1" : {
      "0-0-0-0" : "ubob,ixud"
    },
    "-L4vntWGLPp4Dd3ctalc" : {
      "0-0-0-0" : "avaw,uxij"
    },
    "-L4vntWH-CFz7_piNfw9" : {
      "0-0-0-0" : "upuq,ugiz"
    },
    "-L4vntWbsqOT3QPlJhVt" : {
      "0-0-0-0" : "ozit,ufoh"
    },
    "-L4vntWcc_LEOGMgnwSF" : {
      "0-0-0-0" : "edav,ekik"
    },
    "-L4vntWd7BefJbeEP5hC" : {
      "0-0-0-0" : "izaj,obeb"
    },
    "-L4vntXLL1gCED_gepIy" : {
      "0-0-0-0" : "afab,ihif"
    },
    "-L4vntXPkhqqvsuFu1Xz" : {
      "0-0-0-0" : "awur,uwab"
    },
    "-L4vntX_A40aA5j4DRko" : {
      "0-0-0-0" : "acag,opaw"
    },
    "-L4vntY3RObxlLrQ65bd" : {
      "0-0-0-0" : "aliw,ewip"
    },
    "-L4vntY8SHp8Z6WvILk5" : {
      "0-0-0-0" : "ufeb,uweq"
    },
    "-L4vntYAqGW1DQwELQME" : {
      "0-0-0-0" : "ohix,aqej"
    },
    "-L4vntYBQBx7f7Cj8SQu" : {
      "0-0-0-0" : "egur,ajiv"
    },
    "-L4vntYzmvEwS33af9Yo" : {
      "0-0-0-0" : "iqef,ohix"
    },
    "-L4vntZ-Nq0L5QRuYQTi" : {
      "0-0-0-0" : "ubox,inaz"
    },
    "-L4vntZ1on2EK5ulNadT" : {
      "0-0-0-0" : "usiv,ugiv"
    },
    "-L4vntZzk_MaXDvysQWy" : {
      "0-0-0-0" : "ogoq,iwom"
    },
    "-L4vnt_5gd5sLbsr3gQ_" : {
      "0-0-0-0" : "acag,asuh"
    },
    "-L4vnt_Cu84mFvfGNnZX" : {
      "0-0-0-0" : "oyur,iwev"
    },
    "-L4vnt_VBXYXKtvmB2Jn" : {
      "0-0-0-0" : "ehix,ivoh"
    },
    "-L4vnt_enBdrX24PmsfF" : {
      "0-0-0-0" : "utiq,ejav"
    },
    "-L4vnta5YLEoLEFF2h9g" : {
      "0-0-0-0" : "esuz,axog"
    },
    "-L4vntaTKXcmyr6JfsD1" : {
      "0-0-0-0" : "ovus,ihiy"
    },
    "-L4vntapGQmCOPbuMwQU" : {
      "0-0-0-0" : "odoh,ekat"
    },
    "-L4vntarOu32kFB0DWmt" : {
      "0-0-0-0" : "umuy,uvih"
    },
    "-L4vntbFp01gNOAtzDV_" : {
      "0-0-0-0" : "axez,opiw"
    },
    "-L4vntc39emH5dAobHsY" : {
      "0-0-0-0" : "ezog,ajep"
    },
    "-L4vntcyekLyANCeZOBM" : {
      "0-0-0-0" : "uraj,ejiv"
    },
    "-L4vntdSAhZoCQ5HR4GW" : {
      "0-0-0-0" : "ipuw,orob"
    },
    "-L4vntdcGCte4Ccfl9s0" : {
      "0-0-0-0" : "imeq,oxex"
    },
    "-L4vntdr4RuRyKhJy0Ce" : {
      "0-0-0-0" : "ovay,uyac"
    },
    "-L4vntexddUZZae-4k4Q" : {
      "0-0-0-0" : "afuj,umaw"
    },
    "-L4vntgOPaGvF1t9QeML" : {
      "0-0-0-0" : "odab,izux"
    },
    "-L4vntgsgWkBttUawerE" : {
      "0-0-0-0" : "ojex,uroj"
    },
    "-L4vnthUCuVI632nviYN" : {
      "0-0-0-0" : "ozuz,unuv"
    },
    "-L4vntiElabgUxwplYWb" : {
      "0-0-0-0" : "eyoj,oqok"
    },
    "-L4vntjClHA8ub8EpRWA" : {
      "0-0-0-0" : "eqec,ejiw"
    },
    "-L4vntjVxI2hiSBcFPIO" : {
      "0-0-0-0" : "icev,ovaq"
    },
    "-L4vntk3lDHK7a-S2YR3" : {
      "0-0-0-0" : "ahiq,uyiw"
    },
    "-L4vntkK3YSQI8Vd03hX" : {
      "0-0-0-0" : "oqul,eqin"
    },
    "-L4vntkO6lyPRFRbmxeA" : {
      "0-0-0-0" : "edaq,ukec"
    },
    "-L4vntl2CgdfQqjnp_RV" : {
      "0-0-0-0" : "aqey,uyac"
    },
    "-L4vntlDFCWEtRPVo-6d" : {
      "0-0-0-0" : "axeb,oxoq"
    },
    "-L4vntmzV3oTBCkwyO-5" : {
      "0-0-0-0" : "exuk,usiy"
    },
    "-L4vntnMeif1ttVBXcNx" : {
      "0-0-0-0" : "oxux,ijex"
    },
    "-L4vntoBV1PliRQqz8Xy" : {
      "0-0-0-0" : "uzok,uvud"
    },
    "-L4vntoKz3R0a8fcpNWa" : {
      "0-0-0-0" : "uhim,ibef"
    },
    "-L4vntqZGmqXvNvfTDZ0" : {
      "0-0-0-0" : "ucuf,opup"
    },
    "-L4vntqto9WPfgikKbA5" : {
      "0-0-0-0" : "ovix,iwef"
    },
    "-L4vntrZzxnarFdX3T6J" : {
      "0-0-0-0" : "owet,aqej"
    },
    "-L4vntsgFZxmFQlXFX2W" : {
      "0-0-0-0" : "ofaj,axez"
    },
    "-L4vntsgFZxmFQlXFX2X" : {
      "0-0-0-0" : "aguf,emix"
    },
    "-L4vntslYrcWCgHt6WjF" : {
      "0-0-0-0" : "udiz,eneg"
    },
    "-L4vntszNmVhawJsEe0r" : {
      "0-0-0-0" : "ojav,evaw"
    },
    "-L4vnttn9oxu5XtHjgMC" : {
      "0-0-0-0" : "uyip,oyiv"
    },
    "-L4vntvAWp4Sgd3ebgAb" : {
      "0-0-0-0" : "uzok,oqic"
    },
    "-L4vntvKbAkUARbpBTum" : {
      "0-0-0-0" : "ipul,ufuy"
    },
    "-L4vntw-JmOWT-NNajgD" : {
      "0-0-0-0" : "inup,esih"
    },
    "-L4vntwkI6LgY8CL_wQy" : {
      "0-0-0-0" : "ejim,osib"
    },
    "-L4vntxF9sHEqLv86j1z" : {
      "0-0-0-0" : "okof,ogiw"
    },
    "-L4vntxYE3AUWPXTsQTr" : {
      "0-0-0-0" : "esuz,ubih"
    },
    "-L4vntzyhnO14Y59wd-t" : {
      "0-0-0-0" : "uzif,ujoz"
    },
    "-L4vnu-M7qsJOVZzI_j_" : {
      "0-0-0-0" : "opaq,aqan"
    },
    "-L4vnu0BgB7eVtKzB_oh" : {
      "0-0-0-0" : "oyic,edup"
    },
    "-L4vnu0qyE6BOGvQhJ9r" : {
      "0-0-0-0" : "iwid,efux"
    },
    "-L4vnu15BTjheXgJCCmp" : {
      "0-0-0-0" : "agug,uxev"
    },
    "-L4vnu3KdOrExfaSfPt5" : {
      "0-0-0-0" : "ikuk,upad"
    },
    "-L4vnu3n01nr2syfZGac" : {
      "0-0-0-0" : "afab,ijaj"
    },
    "-L4vnu40QbdEW-mqxgR6" : {
      "0-0-0-0" : "ogep,uhip"
    },
    "-L4vnu4HKFs-uGrI_q6N" : {
      "0-0-0-0" : "ovox,ixal"
    },
    "-L4vnu4ILRZ0fDM0kUNv" : {
      "0-0-0-0" : "ulob,uqad"
    },
    "-L4vnu4KhDaZP5E2eFe0" : {
      "0-0-0-0" : "edih,ofoc"
    },
    "-L4vnu6mJXqhByvcakUT" : {
      "0-0-0-0" : "akiy,usux"
    },
    "-L4vnu837MjiugHsWaKr" : {
      "0-0-0-0" : "ekok,otaj"
    },
    "-L4vnuAAGoJ7xoXKuYLB" : {
      "0-0-0-0" : "avep,azuw"
    },
    "-L4vnuAbDyg2pN4ot5gd" : {
      "0-0-0-0" : "ixud,iwet"
    },
    "-L4vnuAqyvEW4O6_sn43" : {
      "0-0-0-0" : "enud,iyit"
    },
    "-L4vnuBezQUtKArKsfQ5" : {
      "0-0-0-0" : "ajag,ujok"
    },
    "-L4vnuCIXqnmJZH4RrNG" : {
      "0-0-0-0" : "ejiv,ureh"
    },
    "-L4vnuCMTV_3cayvyby3" : {
      "0-0-0-0" : "unaj,esog"
    },
    "-L4vnuCs9dgb9lmaJDF_" : {
      "0-0-0-0" : "oniq,iduh"
    },
    "-L4vnuD9JMekTpzR2T1M" : {
      "0-0-0-0" : "ekak,ipeq"
    },
    "-L4vnuDau3z0ilPakXi_" : {
      "0-0-0-0" : "eqoc,oqut"
    },
    "-L4vnuDdjG-aNB6zqzhi" : {
      "0-0-0-0" : "ocav,ojip"
    },
    "-L4vnuDqbETyFszUagi8" : {
      "0-0-0-0" : "obik,ekak"
    },
    "-L4vnuDxe7kSvky1xo63" : {
      "0-0-0-0" : "ovay,ixud"
    },
    "-L4vnuEAwuCuyxMTC-wu" : {
      "0-0-0-0" : "uyux,iwom"
    },
    "-L4vnuEPuFU5sJVkBf4Y" : {
      "0-0-0-0" : "oxaz,uqaw"
    },
    "-L4vnuFksfZVRN_tTk1R" : {
      "0-0-0-0" : "uboq,iqew"
    },
    "-L4vnuGJlnkjRl-z0U6Y" : {
      "0-0-0-0" : "umew,izec"
    },
    "-L4vnuH5Ke_BfBtma59I" : {
      "0-0-0-0" : "igab,uboq"
    },
    "-L4vnuHOtK1BaOxJxqOM" : {
      "0-0-0-0" : "eviz,oyis"
    },
    "-L4vnuIDXEp92rRtPXk2" : {
      "0-0-0-0" : "epek,uzid"
    },
    "-L4vnuIGApOOdBexaVzr" : {
      "0-0-0-0" : "ewik,ovay"
    },
    "-L4vnuJ2ZGH49Pr4CYT-" : {
      "0-0-0-0" : "ihaq,iceh"
    },
    "-L4vnuJm9V2V6B_wH1kt" : {
      "0-0-0-0" : "ehof,adoy"
    },
    "-L4vnuKVzo9_WXjbXdpE" : {
      "0-0-0-0" : "oliq,imif"
    },
    "-L4vnuLxNPuQtFcKLEfU" : {
      "0-0-0-0" : "uzof,iwek"
    },
    "-L4vnuMAIpW56XR6KDON" : {
      "0-0-0-0" : "ojil,ojix"
    },
    "-L4vnuN2gLL7h3CklRBd" : {
      "0-0-0-0" : "ogab,eziy"
    },
    "-L4vnuNucwSc1UUbJQEj" : {
      "0-0-0-0" : "inaz,ujaq"
    },
    "-L4vnuPb18sJ1FGP2Cks" : {
      "0-0-0-0" : "exoc,ucuf"
    },
    "-L4vnuRBPvNH8nIpmnDr" : {
      "0-0-0-0" : "ehum,ayuy"
    },
    "-L4vnuSX3_223qTomGeX" : {
      "0-0-0-0" : "esif,aqov"
    },
    "-L4vnuT0Iby3v2w73mkH" : {
      "0-0-0-0" : "okiw,idej"
    },
    "-L4vnuTGsxitY4Leh66H" : {
      "0-0-0-0" : "uvaq,iwef"
    },
    "-L4vnuU_7YXEHK_Ydstk" : {
      "0-0-0-0" : "olab,onoj"
    },
    "-L4vnuUnDoPhMFvqthkN" : {
      "0-0-0-0" : "ehuq,ubih"
    },
    "-L4vnuVYl9q8wIPiePN0" : {
      "0-0-0-0" : "uxix,uvap"
    },
    "-L4vnuVZWONpMxJB4j25" : {
      "0-0-0-0" : "inaz,iyuf"
    },
    "-L4vnuVsXzbKsZrXGFOM" : {
      "0-0-0-0" : "umaw,uluh"
    },
    "-L4vnuWCT8b94YvIpdJD" : {
      "0-0-0-0" : "axak,omih"
    },
    "-L4vnuX98NENmXWJuh5x" : {
      "0-0-0-0" : "unuv,ojex"
    },
    "-L4vnuXNVv7CuQfEpF9T" : {
      "0-0-0-0" : "ovix,ebup"
    },
    "-L4vnuY5UC980gWJxKUK" : {
      "0-0-0-0" : "ecox,ukiz"
    },
    "-L4vnuYrxDm40EEZKDZ4" : {
      "0-0-0-0" : "ebaf,oxeb"
    },
    "-L4vnua2WxY0hS9KZKPB" : {
      "0-0-0-0" : "epek,ugaq"
    },
    "-L4vnuaNNGRqDZGFUpzl" : {
      "0-0-0-0" : "uveq,uweq"
    },
    "-L4vnub7qWl4KcINgWAI" : {
      "0-0-0-0" : "eqot,obik"
    },
    "-L4vnubh-ZAr9drnQh9z" : {
      "0-0-0-0" : "udiz,isuv"
    },
    "-L4vnuc02i45LZXzKVH1" : {
      "0-0-0-0" : "egub,onuj"
    },
    "-L4vnucIvuWr7CbW1Jiv" : {
      "0-0-0-0" : "oyic,orud"
    },
    "-L4vnudE1Fhn3i3yXlE8" : {
      "0-0-0-0" : "iduh,ijex"
    },
    "-L4vnudNt_kF9mRffPJ5" : {
      "0-0-0-0" : "eluz,igay"
    },
    "-L4vnudRfsTHwqMXK7Ip" : {
      "0-0-0-0" : "oteq,oyiv"
    },
    "-L4vnudcEYqQAqKQY8ZL" : {
      "0-0-0-0" : "osaz,iwuq"
    },
    "-L4vnue9cBezBMHZ_oE7" : {
      "0-0-0-0" : "oxop,ukaq"
    },
    "-L4vnuewEsRgQ1TvJvN7" : {
      "0-0-0-0" : "ofuk,owoq"
    },
    "-L4vnufCLujwiDfb_uKM" : {
      "0-0-0-0" : "osaz,ihel"
    },
    "-L4vnufWlLtoDinL1bpW" : {
      "0-0-0-0" : "ukoz,ayaf"
    },
    "-L4vnufffVNX-Uk_QQnU" : {
      "0-0-0-0" : "ateg,aqeg"
    },
    "-L4vnug2xodQJUu5xHE5" : {
      "0-0-0-0" : "ifaf,ojel"
    },
    "-L4vnugByh9QpNaVdNv2" : {
      "0-0-0-0" : "uzev,uyiw"
    },
    "-L4vnugTGnZAU0dPmeTr" : {
      "0-0-0-0" : "agug,uguf"
    },
    "-L4vnugUTqRyJUMZjNwQ" : {
      "0-0-0-0" : "ocix,ojel"
    },
    "-L4vnugkJlw2zvkOWXi3" : {
      "0-0-0-0" : "imif,uvud"
    },
    "-L4vnuh80aMXuKiCeZiJ" : {
      "0-0-0-0" : "uwos,ihog"
    },
    "-L4vnuhz-huu6Nypf-qb" : {
      "0-0-0-0" : "uluv,iwoj"
    },
    "-L4vnuiNE-NvXh7FEXIm" : {
      "0-0-0-0" : "atey,onoq"
    },
    "-L4vnuid8j6DiZCmi47l" : {
      "0-0-0-0" : "izip,uyac"
    },
    "-L4vnujavulvMy5cjG7H" : {
      "0-0-0-0" : "ixac,ocof"
    },
    "-L4vnuk4HlC0WrWRSLwu" : {
      "0-0-0-0" : "aniw,ihib"
    },
    "-L4vnuk_53WrOoOHVCVL" : {
      "0-0-0-0" : "oyis,iriw"
    },
    "-L4vnukcbIbX9Eib5KX5" : {
      "0-0-0-0" : "ajav,uniz"
    },
    "-L4vnuknvz34hp4rquhh" : {
      "0-0-0-0" : "odab,ewut"
    },
    "-L4vnulFqzW2YZjM8JZT" : {
      "0-0-0-0" : "ipox,ekik"
    },
    "-L4vnulWxfTSOsUwTnck" : {
      "0-0-0-0" : "avox,iduh"
    },
    "-L4vnulWxfTSOsUwTncl" : {
      "0-0-0-0" : "asiv,ajep"
    },
    "-L4vnumtrv0nplNwC66e" : {
      "0-0-0-0" : "osuz,iquw"
    },
    "-L4vnunanp2pIBRpIFFr" : {
      "0-0-0-0" : "ilox,uweq"
    },
    "-L4vnuoIWJe8lEYeEovv" : {
      "0-0-0-0" : "exuw,ozej"
    },
    "-L4vnuoY4HxlxamgETsv" : {
      "0-0-0-0" : "isuv,onaf"
    },
    "-L4vnupTYaDuwDU1mjym" : {
      "0-0-0-0" : "ukoz,ayaf"
    },
    "-L4vnupVUmOovFEl38fr" : {
      "0-0-0-0" : "ipox,ucax"
    },
    "-L4vnuptKgVgJsWSl8Z_" : {
      "0-0-0-0" : "ukiw,ogaf"
    },
    "-L4vnuqILYQdJ7fRFsFM" : {
      "0-0-0-0" : "uqal,ewiv"
    },
    "-L4vnus-bdAXTt5Eacho" : {
      "0-0-0-0" : "eraw,oyey"
    },
    "-L4vnusFC9iJgwNjWKPe" : {
      "0-0-0-0" : "axaq,ogoq"
    },
    "-L4vnutDpIf3M3ohi2t-" : {
      "0-0-0-0" : "ilox,ixub"
    },
    "-L4vnutlr4UL8upcmnZ2" : {
      "0-0-0-0" : "ixeb,aqaq"
    },
    "-L4vnuu9wHvXpyqflVJt" : {
      "0-0-0-0" : "ojel,ekew"
    },
    "-L4vnuuJQvK0FSRWBz6F" : {
      "0-0-0-0" : "ejav,ipul"
    },
    "-L4vnuveSCLhOLLULRCM" : {
      "0-0-0-0" : "epof,ukij"
    },
    "-L4vnuvqZsMbHir9yJmN" : {
      "0-0-0-0" : "equm,ajof"
    },
    "-L4vnuwFQOVhhKL-x890" : {
      "0-0-0-0" : "azup,utib"
    },
    "-L4vnuwJoV2SYLK5OVoJ" : {
      "0-0-0-0" : "uxim,eqes"
    },
    "-L4vnuwa5z6qWCpooNUB" : {
      "0-0-0-0" : "acax,ufom"
    },
    "-L4vnuwbcB3JUnHXcOvq" : {
      "0-0-0-0" : "iwet,utof"
    },
    "-L4vnuwvBNxSvsTY5MAo" : {
      "0-0-0-0" : "ogix,uqex"
    },
    "-L4vnuxHYXCWnkkFIq14" : {
      "0-0-0-0" : "acew,uvow"
    },
    "-L4vnuynUb5xI0ALBmst" : {
      "0-0-0-0" : "ukij,odaj"
    },
    "-L4vnuzEzxO5hxDzYMj0" : {
      "0-0-0-0" : "oxat,ujip"
    },
    "-L4vnv-82BolEpfmgZ2c" : {
      "0-0-0-0" : "iwak,eyik"
    },
    "-L4vnv-82BolEpfmgZ2d" : {
      "0-0-0-0" : "ejep,ihiq"
    },
    "-L4vnv-JeukNHbhi-EPV" : {
      "0-0-0-0" : "eyep,ojil"
    },
    "-L4vnv-vC2zOQfDY_J6G" : {
      "0-0-0-0" : "igab,uwil"
    },
    "-L4vnv0H9iD9EYSqIZG0" : {
      "0-0-0-0" : "ezaw,ofec"
    },
    "-L4vnv1grESnlrowarCZ" : {
      "0-0-0-0" : "icud,ujih"
    },
    "-L4vnv1sblmaJIrRdjPc" : {
      "0-0-0-0" : "owek,ufof"
    },
    "-L4vnv2P0hOyMgwnc2Ns" : {
      "0-0-0-0" : "usux,oqim"
    },
    "-L4vnv2VAGFw-ghS-aoH" : {
      "0-0-0-0" : "ukuk,izaj"
    },
    "-L4vnv3fayDkwnSgtqym" : {
      "0-0-0-0" : "iwev,ixub"
    },
    "-L4vnv4RIXQLm6EO81m7" : {
      "0-0-0-0" : "emix,obiz"
    },
    "-L4vnv5GKnASV0Ga6-Wz" : {
      "0-0-0-0" : "ejap,utog"
    },
    "-L4vnv5fTVnG_fzXhwpj" : {
      "0-0-0-0" : "efob,ezaw"
    },
    "-L4vnv6HqLnc73l5L6vo" : {
      "0-0-0-0" : "eluz,enaw"
    },
    "-L4vnv79LiJbSPsky6G_" : {
      "0-0-0-0" : "axog,uvux"
    },
    "-L4vnv7IMm3D-ebtpBcJ" : {
      "0-0-0-0" : "ejeb,edaj"
    },
    "-L4vnv7kw-bh35WtmzUC" : {
      "0-0-0-0" : "oqib,ihiq"
    },
    "-L4vnv7kw-bh35WtmzUD" : {
      "0-0-0-0" : "evev,uhod"
    },
    "-L4vnv85Xe5QuaNrC9iL" : {
      "0-0-0-0" : "ovus,uxix"
    },
    "-L4vnv8m8NeKkW-UnI6A" : {
      "0-0-0-0" : "upuq,epab"
    },
    "-L4vnv9ZjX4_ug_M3uZL" : {
      "0-0-0-0" : "ukuh,omuq"
    },
    "-L4vnv9_3j_PcdE3wvAU" : {
      "0-0-0-0" : "aduw,uzub"
    },
    "-L4vnvA8OZEm3bDS1-oq" : {
      "0-0-0-0" : "igex,usiv"
    },
    "-L4vnvA9-PPH94rmUk43" : {
      "0-0-0-0" : "oqey,usay"
    },
    "-L4vnvB59hQG7AS2fXy-" : {
      "0-0-0-0" : "osah,esud"
    },
    "-L4vnvBNHr1_MAJDWJOp" : {
      "0-0-0-0" : "ekuh,ofih"
    },
    "-L4vnvBP9wwQzCZ2sltQ" : {
      "0-0-0-0" : "oqut,idiy"
    },
    "-L4vnvBb2HseG5F8WzrZ" : {
      "0-0-0-0" : "uzuf,ifof"
    },
    "-L4vnvBb2HseG5F8Wzr_" : {
      "0-0-0-0" : "isuc,upad"
    },
    "-L4vnvDq0swuYC9sHk1T" : {
      "0-0-0-0" : "aqey,ureh"
    },
    "-L4vnvE1fl65NNN-ZOpn" : {
      "0-0-0-0" : "atuy,ixow"
    },
    "-L4vnvFknTXldt1j8m3N" : {
      "0-0-0-0" : "ahek,ekiy"
    },
    "-L4vnvFu671Z62Oq3-wP" : {
      "0-0-0-0" : "ubuq,usiy"
    },
    "-L4vnvGWFCzBTG7Vyu9t" : {
      "0-0-0-0" : "ezuv,uyut"
    },
    "-L4vnvGnIGx-MxLCi0Mu" : {
      "0-0-0-0" : "ujaj,iyeh"
    },
    "-L4vnvHBkR4Sd0xvb__g" : {
      "0-0-0-0" : "owat,ulob"
    },
    "-L4vnvHOqbRsb1nh0lst" : {
      "0-0-0-0" : "ekok,ezot"
    },
    "-L4vnvHciX0t8I0U7ZD5" : {
      "0-0-0-0" : "izax,otof"
    },
    "-L4vnvHvnn-ptVCDt-9y" : {
      "0-0-0-0" : "ezuc,ovus"
    },
    "-L4vnvJktjKMeLdgNR0Z" : {
      "0-0-0-0" : "oguw,ugor"
    },
    "-L4vnvK3dV-QziWOcahm" : {
      "0-0-0-0" : "obik,ofok"
    },
    "-L4vnvLjupNtstfdom4J" : {
      "0-0-0-0" : "ovaq,oxef"
    },
    "-L4vnvNFHyfL9srolHVE" : {
      "0-0-0-0" : "ecuh,ujif"
    },
    "-L4vnvOSr4BO3WKOWjhP" : {
      "0-0-0-0" : "ovaq,afeg"
    },
    "-L4vnvOljMT3nc9BlQej" : {
      "0-0-0-0" : "osaz,oteq"
    },
    "-L4vnvP--ux_f_SB1K3m" : {
      "0-0-0-0" : "ogaw,ezej"
    },
    "-L4vnvPy59zh_L-M0BVE" : {
      "0-0-0-0" : "opaz,izip"
    },
    "-L4vnvQSCxVISOlteAGe" : {
      "0-0-0-0" : "uxer,owig"
    },
    "-L4vnvQeDIjv3zchgY10" : {
      "0-0-0-0" : "uzeb,ubih"
    },
    "-L4vnvSVUMqictuuJlHn" : {
      "0-0-0-0" : "uxal,eqoj"
    },
    "-L4vnvTAXv8c5bRyo-Hg" : {
      "0-0-0-0" : "iyeh,atix"
    },
    "-L4vnvUCPSx_vqzMCQ98" : {
      "0-0-0-0" : "ubob,edaq"
    },
    "-L4vnvUNVsxxLmdumF-P" : {
      "0-0-0-0" : "iviq,uxij"
    },
    "-L4vnvUV8YopFGN2q3Vu" : {
      "0-0-0-0" : "eqol,aqej"
    },
    "-L4vnvV0P8Ey4pSEqxWb" : {
      "0-0-0-0" : "osob,ituw"
    },
    "-L4vnvV7ZT0qySBkahjY" : {
      "0-0-0-0" : "obuk,oqic"
    },
    "-L4vnvVJZY4pD9LqqYKu" : {
      "0-0-0-0" : "ubih,uyoq"
    },
    "-L4vnvXSfmoczFK1A0Pm" : {
      "0-0-0-0" : "ehuz,aqey"
    },
    "-L4vnvYezMAS5gd2cJCl" : {
      "0-0-0-0" : "ehuz,uyeb"
    },
    "-L4vnvZYhD16s1bnper-" : {
      "0-0-0-0" : "utof,ixud"
    },
    "-L4vnvZfH3S-VNMN1NR0" : {
      "0-0-0-0" : "ebek,ipib"
    },
    "-L4vnv_UCjQyVd4ptiMQ" : {
      "0-0-0-0" : "orud,ulij"
    },
    "-L4vnv_xL0VlZHjYXTVX" : {
      "0-0-0-0" : "iwoj,ucax"
    },
    "-L4vnvakGjJ8CiEPfjRh" : {
      "0-0-0-0" : "ixoy,isiz"
    },
    "-L4vnvbQNnw5ikButnG-" : {
      "0-0-0-0" : "ozis,iwef"
    },
    "-L4vnvbmGz1cOf90WqSc" : {
      "0-0-0-0" : "eboj,okog"
    },
    "-L4vnvcPlD0U2jUbFuuH" : {
      "0-0-0-0" : "onuj,eluz"
    },
    "-L4vnvcnvFrtEwn901hn" : {
      "0-0-0-0" : "osaz,azop"
    },
    "-L4vnvdB7_vMynBApu9W" : {
      "0-0-0-0" : "axeb,ojaw"
    },
    "-L4vnvdB7_vMynBApu9X" : {
      "0-0-0-0" : "usex,obik"
    },
    "-L4vnveBRIwBuj7wgpWk" : {
      "0-0-0-0" : "ugej,equx"
    },
    "-L4vnveeySY3H3s_HB7r" : {
      "0-0-0-0" : "ocox,ezub"
    },
    "-L4vnvemYDvZOcbsjZ6_" : {
      "0-0-0-0" : "uzab,iruw"
    },
    "-L4vnvfTaduPBR0p7h0o" : {
      "0-0-0-0" : "iwom,ixij"
    },
    "-L4vnvfd544LxhIj_eh0" : {
      "0-0-0-0" : "oxex,uyiw"
    },
    "-L4vnvfpg5ATKxOsIhDw" : {
      "0-0-0-0" : "oqez,inuj"
    },
    "-L4vnvfr_es4gUECaRaa" : {
      "0-0-0-0" : "opaz,ojig"
    },
    "-L4vnvgx0TVbtJfCJl0J" : {
      "0-0-0-0" : "isuc,ipuw"
    },
    "-L4vnvh4EbivyS5x8UMX" : {
      "0-0-0-0" : "aduw,iwih"
    },
    "-L4vnvh9kQFNtWGAJiS7" : {
      "0-0-0-0" : "iqet,uvow"
    },
    "-L4vnvha4bc5vHKdtf6v" : {
      "0-0-0-0" : "enux,upuz"
    },
    "-L4vnvhr4mWctxC85J8Q" : {
      "0-0-0-0" : "ezip,ogaf"
    },
    "-L4vnvhxl6lxJ2NMBSFf" : {
      "0-0-0-0" : "isuv,efok"
    },
    "-L4vnviK6tI_ooUh_2EA" : {
      "0-0-0-0" : "upip,ucuf"
    },
    "-L4vnviR7qbaNzFcLoF5" : {
      "0-0-0-0" : "omeh,ejij"
    },
    "-L4vnviqSZyQmi9xngB8" : {
      "0-0-0-0" : "ajif,ihoz"
    },
    "-L4vnvj4K1bVQNEc4NOF" : {
      "0-0-0-0" : "ejiw,emob"
    },
    "-L4vnvjGt8SN27hhTfYX" : {
      "0-0-0-0" : "axog,iceh"
    },
    "-L4vnvjg9YtyeBjuS__G" : {
      "0-0-0-0" : "oxap,okoy"
    },
    "-L4vnvjxrPQHc5RgnqBK" : {
      "0-0-0-0" : "apey,obup"
    },
    "-L4vnvkbstr3_2Phpc3P" : {
      "0-0-0-0" : "oyak,ebup"
    },
    "-L4vnvlM1SOgGwAFyN54" : {
      "0-0-0-0" : "ohet,imif"
    },
    "-L4vnvmV0H7l4Rhfwwlj" : {
      "0-0-0-0" : "igab,ohuj"
    },
    "-L4vnvmh7S2nZ4NHmCVS" : {
      "0-0-0-0" : "uqiz,aqan"
    },
    "-L4vnvn3FD3pEFkO7jEG" : {
      "0-0-0-0" : "uvaj,efiq"
    },
    "-L4vnvnO1aiEqe0zamwH" : {
      "0-0-0-0" : "ovib,ifof"
    },
    "-L4vnvnVNWKVOeRbsoZ7" : {
      "0-0-0-0" : "atuy,uriy"
    },
    "-L4vnvpKj5nXavDEWF0d" : {
      "0-0-0-0" : "ojig,ibek"
    },
    "-L4vnvpYtY9kpeUMu2WW" : {
      "0-0-0-0" : "ogaw,ajep"
    },
    "-L4vnvq00z242Pzcjmhg" : {
      "0-0-0-0" : "ufix,ifeh"
    },
    "-L4vnvq8DAj_UVBSN6Fs" : {
      "0-0-0-0" : "ujes,ohix"
    },
    "-L4vnvq_wWlHvaXO0uQL" : {
      "0-0-0-0" : "opef,uyiw"
    },
    "-L4vnvqjUMbDYG2yzcGJ" : {
      "0-0-0-0" : "oliq,ukuh"
    },
    "-L4vnvr6vk11s7Ue7rrc" : {
      "0-0-0-0" : "ibuy,uqaw"
    },
    "-L4vnvrSGrz9A4Wf2XYr" : {
      "0-0-0-0" : "uqil,orud"
    },
    "-L4vnvtAzImBkaKIAdrA" : {
      "0-0-0-0" : "ixac,enaw"
    },
    "-L4vnvtFwhduUEni4i2q" : {
      "0-0-0-0" : "uqiz,iqef"
    },
    "-L4vnvtO35DmpVQSKIFb" : {
      "0-0-0-0" : "oqet,ayom"
    },
    "-L4vnvvHdrbp4tv4A17W" : {
      "0-0-0-0" : "iyag,iwoj"
    },
    "-L4vnvvVhvssAtN0_9yB" : {
      "0-0-0-0" : "ewad,ijoq"
    },
    "-L4vnvviOiukqf5XYijm" : {
      "0-0-0-0" : "owev,atuj"
    },
    "-L4vnvvjU8nSbDsuotpn" : {
      "0-0-0-0" : "okoy,ejem"
    },
    "-L4vnvvkdGJAB3NDZDn5" : {
      "0-0-0-0" : "axoy,apaj"
    },
    "-L4vnvwkBd5xnk8cQwSq" : {
      "0-0-0-0" : "ajep,ozir"
    },
    "-L4vnvxOWQO1Yv7-l4cS" : {
      "0-0-0-0" : "oxaz,evaw"
    },
    "-L4vnvxTr2OBvdCA_QFo" : {
      "0-0-0-0" : "enaw,esok"
    },
    "-L4vnvxqtFsnDcTqO6wY" : {
      "0-0-0-0" : "inup,eguk"
    },
    "-L4vnvyTZP6r2thyMgYK" : {
      "0-0-0-0" : "eqol,imom"
    },
    "-L4vnvzfsT_qWwchbqg3" : {
      "0-0-0-0" : "uzuw,inaz"
    },
    "-L4vnw1jjmLc5j-eXs9V" : {
      "0-0-0-0" : "egif,uriw"
    },
    "-L4vnw2ZzI4oPQCiKGlH" : {
      "0-0-0-0" : "ojad,iwev"
    },
    "-L4vnw4hwcsnaUXZmrjw" : {
      "0-0-0-0" : "obef,izex"
    },
    "-L4vnw547VVx5GlY0r7I" : {
      "0-0-0-0" : "oqur,ikux"
    },
    "-L4vnw5GNia_g_wRyfVP" : {
      "0-0-0-0" : "aqey,ukoz"
    },
    "-L4vnw5GNia_g_wRyfVQ" : {
      "0-0-0-0" : "asuh,ujux"
    },
    "-L4vnw5zT8buYAQovGSM" : {
      "0-0-0-0" : "uxaw,ubij"
    },
    "-L4vnw63iyjw3RMF4SvK" : {
      "0-0-0-0" : "ojiy,esuw"
    },
    "-L4vnw6q7B621wI-xwFU" : {
      "0-0-0-0" : "uweg,oqak"
    },
    "-L4vnw6r1Z8UgE8bKRzE" : {
      "0-0-0-0" : "ebip,iyaj"
    },
    "-L4vnw7DKZJEN9I6tjpZ" : {
      "0-0-0-0" : "iwid,eqoj"
    },
    "-L4vnw7Y9RMRvOkkp-UB" : {
      "0-0-0-0" : "aqey,uloj"
    },
    "-L4vnw7qwVFNvUB7uCqr" : {
      "0-0-0-0" : "ihuw,izuj"
    },
    "-L4vnw8587PsFDzLrBni" : {
      "0-0-0-0" : "ituw,avox"
    },
    "-L4vnw8PJpyZXkU_0See" : {
      "0-0-0-0" : "uzok,ekoq"
    },
    "-L4vnw8kNK2_V4rQmxIp" : {
      "0-0-0-0" : "iwof,ufiv"
    },
    "-L4vnw9VT4M_vRtFM7qP" : {
      "0-0-0-0" : "iruw,ixow"
    },
    "-L4vnw9iDbY8ZxtmJLB7" : {
      "0-0-0-0" : "ucaw,uvaj"
    },
    "-L4vnwAi4Q4likGBF7hv" : {
      "0-0-0-0" : "esok,igay"
    },
    "-L4vnwArEMtFqHKWZ3gi" : {
      "0-0-0-0" : "odid,uyuw"
    },
    "-L4vnwAu6_TrptrvvPVW" : {
      "0-0-0-0" : "usiv,onuv"
    },
    "-L4vnwAxG-4mtIPfBzaS" : {
      "0-0-0-0" : "uboc,ugez"
    },
    "-L4vnwBMXQH92DNjywUn" : {
      "0-0-0-0" : "ubaz,usiy"
    },
    "-L4vnwCKPimKcyWShKsn" : {
      "0-0-0-0" : "opaq,ebud"
    },
    "-L4vnwDBSI2DEVGLsBM3" : {
      "0-0-0-0" : "ikuk,iwiz"
    },
    "-L4vnwDdIeSdz1hK2wz2" : {
      "0-0-0-0" : "ixod,utiq"
    },
    "-L4vnwFGy3vh6238sVYg" : {
      "0-0-0-0" : "ufeb,axez"
    },
    "-L4vnwFcS-z00gMH8Xt_" : {
      "0-0-0-0" : "uguf,uxij"
    },
    "-L4vnwFhO-lRD0Dahf0K" : {
      "0-0-0-0" : "omog,ayaf"
    },
    "-L4vnwG0jAUfoZ0US0xH" : {
      "0-0-0-0" : "eraw,apaj"
    },
    "-L4vnwGCZDLT-abwaCWB" : {
      "0-0-0-0" : "ujur,ulej"
    },
    "-L4vnwGxMncI5h9GMJaM" : {
      "0-0-0-0" : "iboq,okiv"
    },
    "-L4vnwIaRx_FydIn3hFg" : {
      "0-0-0-0" : "omeq,uqaw"
    },
    "-L4vnwJjp3Wg0vtLLNaB" : {
      "0-0-0-0" : "ujih,ituk"
    },
    "-L4vnwLEF9HpmcmuDWjd" : {
      "0-0-0-0" : "ojad,oqim"
    },
    "-L4vnwLwCIuBKCzhN_Np" : {
      "0-0-0-0" : "omaj,igoc"
    },
    "-L4vnwMbR_3AfW0z-bFu" : {
      "0-0-0-0" : "oyoj,aqiy"
    },
    "-L4vnwMkSzWk5g7vUKcZ" : {
      "0-0-0-0" : "udiz,ipej"
    },
    "-L4vnwPImzpJhSddogKH" : {
      "0-0-0-0" : "iyeh,ipuj"
    },
    "-L4vnwPqaNsaHsjOCdlD" : {
      "0-0-0-0" : "igoc,edav"
    },
    "-L4vnwQ0giCaT8kD4hBZ" : {
      "0-0-0-0" : "oqet,ugaq"
    },
    "-L4vnwQ8kuIF0KNRscfp" : {
      "0-0-0-0" : "ekak,ejap"
    },
    "-L4vnwQ_QZ4no72aTKYW" : {
      "0-0-0-0" : "ocaz,icag"
    },
    "-L4vnwQcpnycs8HkCaF0" : {
      "0-0-0-0" : "atuy,iwih"
    },
    "-L4vnwQnPP66dEE0cqjX" : {
      "0-0-0-0" : "adoy,usuk"
    },
    "-L4vnwQvrcyd7GJAdKGn" : {
      "0-0-0-0" : "ebaf,esuw"
    },
    "-L4vnwQvrcyd7GJAdKGo" : {
      "0-0-0-0" : "ugeh,epuy"
    },
    "-L4vnwRCaFeHMts-lrKC" : {
      "0-0-0-0" : "emev,upuv"
    },
    "-L4vnwRbpURBDPUPqiwf" : {
      "0-0-0-0" : "ibip,ayug"
    },
    "-L4vnwT41vTiNWqDkZ0A" : {
      "0-0-0-0" : "uwaw,ojux"
    },
    "-L4vnwTj-mjJ-86JSdJj" : {
      "0-0-0-0" : "osuk,udiz"
    },
    "-L4vnwUsBy7zuXSFqcPt" : {
      "0-0-0-0" : "uyiw,ujir"
    },
    "-L4vnwUvTOWAinFaM-P7" : {
      "0-0-0-0" : "ewop,idej"
    },
    "-L4vnwVYSi3WS8g9eqMu" : {
      "0-0-0-0" : "utif,ebip"
    },
    "-L4vnwVdbgmXk1Oi2vYj" : {
      "0-0-0-0" : "uxaw,afuj"
    },
    "-L4vnwXS1B0GMMbkRUBx" : {
      "0-0-0-0" : "uluv,icih"
    },
    "-L4vnwXsUBPgYr3t5A4z" : {
      "0-0-0-0" : "odid,ulob"
    },
    "-L4vnwYg4-CriYXLsHhK" : {
      "0-0-0-0" : "utiq,ojaw"
    },
    "-L4vnwZVkoushaguTj4s" : {
      "0-0-0-0" : "ojix,oqaz"
    },
    "-L4vnw_2PzIEj6XXImzj" : {
      "0-0-0-0" : "ajag,ihif"
    },
    "-L4vnw_I6S2QA4oVTAsP" : {
      "0-0-0-0" : "ucuf,ufug"
    },
    "-L4vnwa0TUaXqIhdZZ9S" : {
      "0-0-0-0" : "izux,edaj"
    },
    "-L4vnwa6c3gcERShhBfh" : {
      "0-0-0-0" : "ixij,ogep"
    },
    "-L4vnwaRp62mqLWkbFF6" : {
      "0-0-0-0" : "axak,epum"
    },
    "-L4vnwak6Kl8j3wGX7dQ" : {
      "0-0-0-0" : "ihub,iwet"
    },
    "-L4vnwcHhR3yMp7Vq-gw" : {
      "0-0-0-0" : "iyag,ebip"
    },
    "-L4vnwcQ0Nd3e2VEAfkq" : {
      "0-0-0-0" : "iriw,ageq"
    },
    "-L4vnwcYqMLo61M3waan" : {
      "0-0-0-0" : "eqin,ogog"
    },
    "-L4vnwck2yp46ozoS6Ip" : {
      "0-0-0-0" : "azuw,atuj"
    },
    "-L4vnwdJLWBjPdeGZ1Ye" : {
      "0-0-0-0" : "aqan,ogep"
    },
    "-L4vnwdeUdoq72GFPw2S" : {
      "0-0-0-0" : "aqey,uyey"
    },
    "-L4vnwdtudr97zzVVcAU" : {
      "0-0-0-0" : "icoy,ofib"
    },
    "-L4vnweH475f1u2FIFhe" : {
      "0-0-0-0" : "aqaq,iqed"
    },
    "-L4vnwgQBU3rP7IIc42q" : {
      "0-0-0-0" : "ewop,aqaq"
    },
    "-L4vnwhzmYpreZR5N1Nb" : {
      "0-0-0-0" : "azij,okap"
    },
    "-L4vnwiUzwXNYsl2zCaw" : {
      "0-0-0-0" : "iloq,asuh"
    },
    "-L4vnwjES5EHeQBi8hRW" : {
      "0-0-0-0" : "aleq,ojuh"
    },
    "-L4vnwjTUbgn_KV1rG0Z" : {
      "0-0-0-0" : "iqug,ajun"
    },
    "-L4vnwjeZVY4PBXjtsTo" : {
      "0-0-0-0" : "aqom,uhiz"
    },
    "-L4vnwjfOvCxBpjHYsce" : {
      "0-0-0-0" : "ejij,ugaq"
    },
    "-L4vnwjtFMKlCC2Rc06-" : {
      "0-0-0-0" : "uvut,oyur"
    },
    "-L4vnwk0mMIHANsFp3HA" : {
      "0-0-0-0" : "ewof,uwiq"
    },
    "-L4vnwk1ZW7cVBB92jaJ" : {
      "0-0-0-0" : "umew,upez"
    },
    "-L4vnwkO0FKOCTfbpj9l" : {
      "0-0-0-0" : "ewoq,iquq"
    },
    "-L4vnwl-hDrmrNjUkdp7" : {
      "0-0-0-0" : "aliw,iduy"
    },
    "-L4vnwn9enZ9RwJlY76S" : {
      "0-0-0-0" : "ogem,ataj"
    },
    "-L4vnwnjtSG_CPjnm7zJ" : {
      "0-0-0-0" : "ogaj,atug"
    },
    "-L4vnwoNT4qo8I7hDpQL" : {
      "0-0-0-0" : "utaj,igah"
    },
    "-L4vnwpTsG3Zad8Gt-vZ" : {
      "0-0-0-0" : "upaj,uvih"
    },
    "-L4vnwqCGbZQdKmS6WFm" : {
      "0-0-0-0" : "acax,ebop"
    },
    "-L4vnwqDI7I9olz9U_cZ" : {
      "0-0-0-0" : "anuz,atez"
    },
    "-L4vnwqVZHF8x0Xi7tUK" : {
      "0-0-0-0" : "ohax,eviz"
    },
    "-L4vnwrBGu0Ly_5KHrwU" : {
      "0-0-0-0" : "evaw,eqoj"
    },
    "-L4vnwrCJlT7Way8VJWO" : {
      "0-0-0-0" : "ewad,agug"
    },
    "-L4vnwsd0kpehnedtzCW" : {
      "0-0-0-0" : "ohiz,ewoq"
    },
    "-L4vnwt9ntoEsPh4isgW" : {
      "0-0-0-0" : "uzif,ekiy"
    },
    "-L4vnwtbU7dRNSpE_tk4" : {
      "0-0-0-0" : "olaq,eqon"
    },
    "-L4vnwuh6rHuxgJU1hKJ" : {
      "0-0-0-0" : "uvud,uruq"
    },
    "-L4vnwulzR3qW6P4XWyu" : {
      "0-0-0-0" : "uyaw,anix"
    },
    "-L4vnwvarVQ-1gA_CtNO" : {
      "0-0-0-0" : "eviz,eqol"
    },
    "-L4vnwvzDjUtn-iHlg_0" : {
      "0-0-0-0" : "urix,oqon"
    },
    "-L4vnwwFYzONSFXsG55X" : {
      "0-0-0-0" : "ipuz,okof"
    },
    "-L4vnwx5SxzDNGt1sIb6" : {
      "0-0-0-0" : "ihel,idiy"
    },
    "-L4vnwxwyEU597XJ7uXy" : {
      "0-0-0-0" : "uyut,upez"
    },
    "-L4vnwyCjVDVbaldxUJB" : {
      "0-0-0-0" : "awaf,uyeb"
    },
    "-L4vnwyRfV3i1tmvq9mB" : {
      "0-0-0-0" : "ozuy,ofoc"
    },
    "-L4vnwzefq8ztgj2cOLN" : {
      "0-0-0-0" : "idiy,ebek"
    },
    "-L4vnwzwYDEQ5dL96pdB" : {
      "0-0-0-0" : "aqux,azeh"
    },
    "-L4vnx0WRAua3O-cW-II" : {
      "0-0-0-0" : "uxer,utaj"
    },
    "-L4vnx1FWSVgBITjvRAj" : {
      "0-0-0-0" : "epum,osob"
    },
    "-L4vnx2-AWhNBOGxju2f" : {
      "0-0-0-0" : "ikox,imif"
    },
    "-L4vnx2hdxIZ2L_9cQJ3" : {
      "0-0-0-0" : "ezuc,ozaj"
    },
    "-L4vnx3hFXzr1QNfwLvu" : {
      "0-0-0-0" : "owok,ecuh"
    },
    "-L4vnx4G2SPHVRVpuOXa" : {
      "0-0-0-0" : "owok,okif"
    },
    "-L4vnx4aW9wayRVdyNQn" : {
      "0-0-0-0" : "abux,eviz"
    },
    "-L4vnx5cgnSLfvi3mODV" : {
      "0-0-0-0" : "okoy,ufof"
    },
    "-L4vnx7R6XCU4fkFvnWb" : {
      "0-0-0-0" : "iqex,uwan"
    },
    "-L4vnx7VWgB5ECMTlTos" : {
      "0-0-0-0" : "ecox,ajun"
    },
    "-L4vnx84dG8KbFR7Hp9e" : {
      "0-0-0-0" : "aqom,ezuc"
    },
    "-L4vnx8F1vTANsmD1u0s" : {
      "0-0-0-0" : "oqak,iduh"
    },
    "-L4vnxAISRL6gXsFnIfR" : {
      "0-0-0-0" : "ajof,afeg"
    },
    "-L4vnxASAfBuNmUTBFN6" : {
      "0-0-0-0" : "ipuw,ufoh"
    },
    "-L4vnxBfkb7QSnfyHNST" : {
      "0-0-0-0" : "osaz,ahek"
    },
    "-L4vnxBw_CF85ghP83Ua" : {
      "0-0-0-0" : "aqeg,ekoq"
    },
    "-L4vnxDH14AVtYhUtCyL" : {
      "0-0-0-0" : "aguf,iwal"
    },
    "-L4vnxDnolKsqjyRcvHE" : {
      "0-0-0-0" : "epof,ulot"
    },
    "-L4vnxDqeBnvSpn1gEa4" : {
      "0-0-0-0" : "esiz,uxej"
    },
    "-L4vnxDzBywQJENDlZSe" : {
      "0-0-0-0" : "iduh,ikak"
    },
    "-L4vnxEGU35GV5V0WQjM" : {
      "0-0-0-0" : "umaj,utof"
    },
    "-L4vnxGKV8tfhFribqC0" : {
      "0-0-0-0" : "uvek,azub"
    },
    "-L4vnxGXr-KiLLVzWF0F" : {
      "0-0-0-0" : "uqeg,ohax"
    },
    "-L4vnxGZGa1p8zYIGbQv" : {
      "0-0-0-0" : "uxim,obuk"
    },
    "-L4vnxHErEI3loDMF5M1" : {
      "0-0-0-0" : "obiz,iwek"
    },
    "-L4vnxHrq0IUJyia0S8-" : {
      "0-0-0-0" : "okog,obuj"
    },
    "-L4vnxI4mvyEjndkCWbe" : {
      "0-0-0-0" : "icaj,isuc"
    },
    "-L4vnxJ-dif2D7wmW5q1" : {
      "0-0-0-0" : "obuk,ihig"
    },
    "-L4vnxJX6uTMBudiEqvX" : {
      "0-0-0-0" : "igoc,uwaw"
    },
    "-L4vnxLNbmItPjA1K-5N" : {
      "0-0-0-0" : "avux,ugej"
    },
    "-L4vnxLrZQD1OQ1SG-Do" : {
      "0-0-0-0" : "asiw,equq"
    },
    "-L4vnxLxJogL-d-B6qdX" : {
      "0-0-0-0" : "ozec,esih"
    },
    "-L4vnxM4Z1LXTdEd6-nr" : {
      "0-0-0-0" : "oyey,udud"
    },
    "-L4vnxNP6t3qTgl6nHCG" : {
      "0-0-0-0" : "oket,evaj"
    },
    "-L4vnxNeuzA6e7ebF8AR" : {
      "0-0-0-0" : "iwid,esog"
    },
    "-L4vnxOJMsSkM-lkXlGH" : {
      "0-0-0-0" : "omeq,ubij"
    },
    "-L4vnxOZhmgVlRhp57jA" : {
      "0-0-0-0" : "axuc,enex"
    },
    "-L4vnxOpN2AidFEzqspn" : {
      "0-0-0-0" : "uyeq,iwal"
    },
    "-L4vnxOxMx-MmeTU03h-" : {
      "0-0-0-0" : "iqet,umuy"
    },
    "-L4vnxP0C2RS6TZ2ALyu" : {
      "0-0-0-0" : "emev,ewuh"
    },
    "-L4vnxPJPhSE4oppKEYN" : {
      "0-0-0-0" : "ixid,icaw"
    },
    "-L4vnxRMdAP9ekOzsKlR" : {
      "0-0-0-0" : "ubaz,ezac"
    },
    "-L4vnxRZKUznBsrbUHj-" : {
      "0-0-0-0" : "obuj,igak"
    },
    "-L4vnxRkJyYZZYdl9Nt7" : {
      "0-0-0-0" : "uroj,ubup"
    },
    "-L4vnxSSrvVwQqZf88kX" : {
      "0-0-0-0" : "uvaq,odoh"
    },
    "-L4vnxSW-HbRUJsuJziN" : {
      "0-0-0-0" : "ipeq,uqiw"
    },
    "-L4vnxShUtGSFLqF5yNH" : {
      "0-0-0-0" : "ubij,uhoc"
    },
    "-L4vnxStmeHha77elk9O" : {
      "0-0-0-0" : "ixel,ureh"
    },
    "-L4vnxTDoHj485EqrTgo" : {
      "0-0-0-0" : "upad,ixal"
    },
    "-L4vnxTQBM6VdlB3uYzD" : {
      "0-0-0-0" : "uzuq,iqoz"
    },
    "-L4vnxTeSGe4E-sk7gNw" : {
      "0-0-0-0" : "ikum,upuj"
    },
    "-L4vnxTigot2ZKtJT1Do" : {
      "0-0-0-0" : "ocox,okif"
    },
    "-L4vnxUAQane8QSavQK-" : {
      "0-0-0-0" : "ewoq,ujoq"
    },
    "-L4vnxUcMWM4o5RMz5ST" : {
      "0-0-0-0" : "esog,iqoz"
    },
    "-L4vnxUkevnObAFLgm5T" : {
      "0-0-0-0" : "iwak,axuj"
    },
    "-L4vnxUnnav1fvmtqJyB" : {
      "0-0-0-0" : "ojaw,owik"
    },
    "-L4vnxWkbDi5daXJaebA" : {
      "0-0-0-0" : "uzok,upuj"
    },
    "-L4vnxZ5MzUcDdzqw0ca" : {
      "0-0-0-0" : "atux,uqoj"
    },
    "-L4vnxZ7OgPGc-4PM3NM" : {
      "0-0-0-0" : "ubaz,epuk"
    },
    "-L4vnx_1-02geJzf4tS7" : {
      "0-0-0-0" : "uvaq,oyey"
    },
    "-L4vnx_NNeOcC_hENWlD" : {
      "0-0-0-0" : "ikak,ekew"
    },
    "-L4vnxaJiDOyWpPMkaSm" : {
      "0-0-0-0" : "oyix,ewop"
    },
    "-L4vnxaSekjHKynSh5Qy" : {
      "0-0-0-0" : "utiv,ewiz"
    },
    "-L4vnxakb1HSdsAuZfYS" : {
      "0-0-0-0" : "ekoz,epab"
    },
    "-L4vnxbl6-aatvK26hUd" : {
      "0-0-0-0" : "apew,ukec"
    },
    "-L4vnxcLDb3pqLAZqIEh" : {
      "0-0-0-0" : "azuy,uxuk"
    },
    "-L4vnxcOU2AHodsrg6oa" : {
      "0-0-0-0" : "obuf,oniq"
    },
    "-L4vnxcdUziykbKpodXp" : {
      "0-0-0-0" : "oqur,ihol"
    },
    "-L4vnxcmssfcu586mD0s" : {
      "0-0-0-0" : "udog,uroj"
    },
    "-L4vnxe_DMBHRui8EXyC" : {
      "0-0-0-0" : "ameq,ayaf"
    },
    "-L4vnxf7KFarWuEJ7HLW" : {
      "0-0-0-0" : "iloq,eqis"
    },
    "-L4vnxfDCoAGvFSUkJu0" : {
      "0-0-0-0" : "icaj,iwuy"
    },
    "-L4vnxg8KBnKbjbFx3ze" : {
      "0-0-0-0" : "ocof,idix"
    },
    "-L4vnxgDdRwZtpi68w3d" : {
      "0-0-0-0" : "urix,uweq"
    },
    "-L4vnxgp3tSqxzaianSZ" : {
      "0-0-0-0" : "edeg,ujaj"
    },
    "-L4vnxgr7AxRndS6rmTB" : {
      "0-0-0-0" : "ozit,iboq"
    },
    "-L4vnxhNb1NOgVSA5OF1" : {
      "0-0-0-0" : "imif,iwef"
    },
    "-L4vnxhgIoRsy_4062Ut" : {
      "0-0-0-0" : "atuh,ekaf"
    },
    "-L4vnxiYZdMxsstW9aPl" : {
      "0-0-0-0" : "ihoz,ulij"
    },
    "-L4vnxjNtgReCg73ZA-L" : {
      "0-0-0-0" : "aqac,oxat"
    },
    "-L4vnxjcLP7ogbyZ9tUj" : {
      "0-0-0-0" : "ecaf,utiv"
    },
    "-L4vnxknyVuV4UI1TygS" : {
      "0-0-0-0" : "izop,oxok"
    },
    "-L4vnxktZ-OmUHcNDeHr" : {
      "0-0-0-0" : "ekew,ugeh"
    },
    "-L4vnxl3vWYy_cP2hhgX" : {
      "0-0-0-0" : "ezeb,ozat"
    },
    "-L4vnxlC1XXwsS2bebe8" : {
      "0-0-0-0" : "ixub,onoj"
    },
    "-L4vnxlTOcV_mZowop7b" : {
      "0-0-0-0" : "oyix,ubih"
    },
    "-L4vnxmOM501li1nKYL-" : {
      "0-0-0-0" : "oyur,ozec"
    },
    "-L4vnxmnDwbuhHopPa3p" : {
      "0-0-0-0" : "uhip,ufeb"
    },
    "-L4vnxnzLtiQGObJwJii" : {
      "0-0-0-0" : "ugot,ikum"
    },
    "-L4vnxolcn7vbOOjr-sP" : {
      "0-0-0-0" : "oqim,eraw"
    },
    "-L4vnxopgIfBKkc41JtK" : {
      "0-0-0-0" : "owek,ateg"
    },
    "-L4vnxpg0o5cqiGen5Ti" : {
      "0-0-0-0" : "uboz,ujif"
    },
    "-L4vnxq6D0T4FLnVk8Lf" : {
      "0-0-0-0" : "unub,uzim"
    },
    "-L4vnxr6A45e8_cJO3BJ" : {
      "0-0-0-0" : "iwak,okuc"
    },
    "-L4vnxrZ0KhqXlgcS7Yx" : {
      "0-0-0-0" : "ufug,ubij"
    },
    "-L4vnxt5zun6PV3Yt12e" : {
      "0-0-0-0" : "ipeq,ujaq"
    },
    "-L4vnxtMyFH_bekiRJZX" : {
      "0-0-0-0" : "uqoj,ijex"
    },
    "-L4vnxtmYv_I3tE67CrJ" : {
      "0-0-0-0" : "izux,ajav"
    },
    "-L4vnxv0TV4S6mF9O_gH" : {
      "0-0-0-0" : "uboz,ekid"
    },
    "-L4vnxvVjwJmHPTZBwxi" : {
      "0-0-0-0" : "ayom,iqoz"
    },
    "-L4vnxwijKlO372nxo3Q" : {
      "0-0-0-0" : "oxop,ukul"
    },
    "-L4vnxxwEtTgwn4Pu6Sm" : {
      "0-0-0-0" : "odod,umew"
    },
    "-L4vnxy620bL2N1YAKKY" : {
      "0-0-0-0" : "ebaj,osih"
    },
    "-L4vnxyB-PWZadzGCaYM" : {
      "0-0-0-0" : "afep,idej"
    },
    "-L4vnxzJynKOp4rSmd9P" : {
      "0-0-0-0" : "oqez,oxud"
    },
    "-L4vny-U6p5EYA-6V6Za" : {
      "0-0-0-0" : "ijol,eboj"
    },
    "-L4vny-hvmUuivM348Bf" : {
      "0-0-0-0" : "ihak,ujir"
    },
    "-L4vny-vZPX1WgnEsHgZ" : {
      "0-0-0-0" : "onuv,ejiw"
    },
    "-L4vny02DE1EP6lIRSVU" : {
      "0-0-0-0" : "utaj,ovof"
    },
    "-L4vny0FrduVKJk3tIVI" : {
      "0-0-0-0" : "ewof,unuy"
    },
    "-L4vny0u50vH4hsmf-AD" : {
      "0-0-0-0" : "owig,ogaj"
    },
    "-L4vny1W_8uZ_H_ytGhf" : {
      "0-0-0-0" : "obuj,ufiv"
    },
    "-L4vny3j17RB8e2YrBWn" : {
      "0-0-0-0" : "egew,evuz"
    },
    "-L4vny56Mxi-SoYyqVWH" : {
      "0-0-0-0" : "uboz,uxas"
    },
    "-L4vny5V0FWOXdex00Oh" : {
      "0-0-0-0" : "ugej,uxuk"
    },
    "-L4vny69nRy1Q8ouJkAb" : {
      "0-0-0-0" : "edup,epof"
    },
    "-L4vny6_JSzWE_IM0UHY" : {
      "0-0-0-0" : "oqos,ijaj"
    },
    "-L4vny6_JSzWE_IM0UHZ" : {
      "0-0-0-0" : "atez,owav"
    },
    "-L4vny6mlxHlNyXQDm0L" : {
      "0-0-0-0" : "efok,iqug"
    },
    "-L4vny6mlxHlNyXQDm0M" : {
      "0-0-0-0" : "emob,eqin"
    },
    "-L4vny74d5d4L4gAaD3A" : {
      "0-0-0-0" : "avuk,oguw"
    },
    "-L4vny74d5d4L4gAaD3B" : {
      "0-0-0-0" : "ehax,uvab"
    },
    "-L4vny7I6rQoByxvTWFj" : {
      "0-0-0-0" : "ucaz,ufuy"
    },
    "-L4vny7oOnaauT75OcDc" : {
      "0-0-0-0" : "uyul,ocox"
    },
    "-L4vny87mOggMFRTIsL3" : {
      "0-0-0-0" : "isuv,izuj"
    },
    "-L4vny8qHEYOjqK79ecI" : {
      "0-0-0-0" : "utof,ohep"
    },
    "-L4vny8rCrLXCJqhyXqv" : {
      "0-0-0-0" : "izux,atuh"
    },
    "-L4vny9bVksN01fY4oFR" : {
      "0-0-0-0" : "atux,ozuy"
    },
    "-L4vnyC30IOgedJ6zH_s" : {
      "0-0-0-0" : "exuw,azuy"
    },
    "-L4vnyCHMHLNMTIcOzyZ" : {
      "0-0-0-0" : "osob,icaw"
    },
    "-L4vnyCmKBBTIf7hKKIE" : {
      "0-0-0-0" : "uyox,icag"
    },
    "-L4vnyD9fyb-F53drDEh" : {
      "0-0-0-0" : "osih,uvut"
    },
    "-L4vnyDG1zjg8LgukIDj" : {
      "0-0-0-0" : "omeb,equm"
    },
    "-L4vnyDMmn55aacegICm" : {
      "0-0-0-0" : "igew,uloj"
    },
    "-L4vnyF-PHqZuV64IRNd" : {
      "0-0-0-0" : "onoq,imuh"
    },
    "-L4vnyGB8iOsIUoKBZ6Y" : {
      "0-0-0-0" : "uguf,osib"
    },
    "-L4vnyGO9SuOgmo7vzzD" : {
      "0-0-0-0" : "acax,axog"
    },
    "-L4vnyHmJ2G3dytA0c7t" : {
      "0-0-0-0" : "ecup,enag"
    },
    "-L4vnyI6Bf-PftUia_wn" : {
      "0-0-0-0" : "izux,ewiq"
    },
    "-L4vnyJWedTGhQRkXPB0" : {
      "0-0-0-0" : "uxas,uxop"
    },
    "-L4vnyKBCJfjjqQf9Isi" : {
      "0-0-0-0" : "emuj,abej"
    },
    "-L4vnyLl7fURc1cwYwI5" : {
      "0-0-0-0" : "efaq,uqiq"
    },
    "-L4vnyMK2wvjX-qxfgSo" : {
      "0-0-0-0" : "eneg,udik"
    },
    "-L4vnyML5rOXGOiISKmb" : {
      "0-0-0-0" : "ukoz,aqej"
    },
    "-L4vnyMb_aVh92l8eReX" : {
      "0-0-0-0" : "owef,obeb"
    },
    "-L4vnyMxY-UgjhmGi3eO" : {
      "0-0-0-0" : "aduw,udud"
    },
    "-L4vnyNRgZojiH3Sntzi" : {
      "0-0-0-0" : "asiq,uyov"
    },
    "-L4vnyOTmlp1IwY6WDxE" : {
      "0-0-0-0" : "ulej,ovug"
    },
    "-L4vnyOTmlp1IwY6WDxF" : {
      "0-0-0-0" : "ubuq,igah"
    },
    "-L4vnyP7Emn0CWaxjCdi" : {
      "0-0-0-0" : "azup,iqet"
    },
    "-L4vnyPjuqq_SVvn7J6g" : {
      "0-0-0-0" : "ayuq,iceh"
    },
    "-L4vnyPmBV3h_1BNzXuo" : {
      "0-0-0-0" : "uniz,iyuf"
    },
    "-L4vnyQV3RYcW4KmII6q" : {
      "0-0-0-0" : "ebop,atez"
    },
    "-L4vnyR8-9dHrHqZwS_k" : {
      "0-0-0-0" : "uxuk,ixak"
    },
    "-L4vnyRb1XQDvuFl7qr4" : {
      "0-0-0-0" : "ebak,owuk"
    },
    "-L4vnyShSPkBKnp_5mhf" : {
      "0-0-0-0" : "ogaj,ubix"
    },
    "-L4vnySkyyPetLQm4VN_" : {
      "0-0-0-0" : "obiz,usiy"
    },
    "-L4vnyT4dbX7EjmTC-vi" : {
      "0-0-0-0" : "uraj,afuj"
    },
    "-L4vnyTC0pamUfN4kXOW" : {
      "0-0-0-0" : "obef,ufom"
    },
    "-L4vnyTRFhGYpaBkIwS7" : {
      "0-0-0-0" : "ogab,awih"
    },
    "-L4vnyV5vARzgwizr_qe" : {
      "0-0-0-0" : "uxuy,uxej"
    },
    "-L4vnyVkuawMXmptSGI5" : {
      "0-0-0-0" : "ubuq,ihiq"
    },
    "-L4vnyW0TDt7ryGoPLu0" : {
      "0-0-0-0" : "utej,amup"
    },
    "-L4vnyWhH9teGU2dUIva" : {
      "0-0-0-0" : "ijex,uriw"
    },
    "-L4vnyXcEyw8934b1jBx" : {
      "0-0-0-0" : "uzof,iruw"
    },
    "-L4vnyXe308uFrCYjQ2y" : {
      "0-0-0-0" : "ubag,iwal"
    },
    "-L4vnyYjvdB8_l7UtMCB" : {
      "0-0-0-0" : "epek,ubij"
    },
    "-L4vnyZ3jMBagiRDa0u1" : {
      "0-0-0-0" : "oqur,eyep"
    },
    "-L4vnyZFlB_5FRCJppUg" : {
      "0-0-0-0" : "upuv,ixud"
    },
    "-L4vnya31PWTaKQtQxTu" : {
      "0-0-0-0" : "atez,ezip"
    },
    "-L4vnybTI8IcottD3l43" : {
      "0-0-0-0" : "aduw,ovaq"
    },
    "-L4vnyc-vkuhyCFc1oII" : {
      "0-0-0-0" : "exaz,ucuj"
    },
    "-L4vnycpkXwQuyDOCvRc" : {
      "0-0-0-0" : "icak,uqiw"
    },
    "-L4vnyeUkJeh6QogrJ4I" : {
      "0-0-0-0" : "uleq,uwan"
    },
    "-L4vnyebP-rojQGZVGp6" : {
      "0-0-0-0" : "imeg,uhuv"
    },
    "-L4vnyf4pGDgfcfh2gic" : {
      "0-0-0-0" : "ehix,iduy"
    },
    "-L4vnyfj9pq0RlgRkHL6" : {
      "0-0-0-0" : "ukiz,ugez"
    },
    "-L4vnyfkzTtomlxQZiJl" : {
      "0-0-0-0" : "obup,uzus"
    },
    "-L4vnygjozMyWJiCK8LX" : {
      "0-0-0-0" : "uwec,ihif"
    },
    "-L4vnyh0n0Ou_8-llGWX" : {
      "0-0-0-0" : "axak,oqaz"
    },
    "-L4vnyi--6fs_JiPyK_7" : {
      "0-0-0-0" : "ufix,ogaw"
    },
    "-L4vnyiedQqeziepxFce" : {
      "0-0-0-0" : "osuk,igub"
    },
    "-L4vnykZPawT1HpAPbtg" : {
      "0-0-0-0" : "obef,ixow"
    },
    "-L4vnyks5eTYtoYw2A_F" : {
      "0-0-0-0" : "omoq,ugez"
    },
    "-L4vnym4Nt4DeRllZ4gN" : {
      "0-0-0-0" : "aqaj,uguf"
    },
    "-L4vnynPNPsggPiN4VJI" : {
      "0-0-0-0" : "ihib,ecej"
    },
    "-L4vnynvPZ9hW_K0FEP9" : {
      "0-0-0-0" : "uzub,igak"
    },
    "-L4vnyoDpQeEGhqv5HH0" : {
      "0-0-0-0" : "adug,evev"
    },
    "-L4vnyoNVv0C2lRzQI98" : {
      "0-0-0-0" : "ozir,axak"
    },
    "-L4vnyop2MvMq1SuQaHv" : {
      "0-0-0-0" : "aqic,awoj"
    },
    "-L4vnyp-JDhZnAf7VTTr" : {
      "0-0-0-0" : "amup,uyiw"
    },
    "-L4vnypYFy_HWJtZ8vtE" : {
      "0-0-0-0" : "emoz,uziz"
    },
    "-L4vnyqFmxj2IMr1p3dG" : {
      "0-0-0-0" : "ojig,uxop"
    },
    "-L4vnyqJ0KMbxh5jb7-H" : {
      "0-0-0-0" : "amup,aqiy"
    },
    "-L4vnyqY1s556ZpNpmh9" : {
      "0-0-0-0" : "ajif,ozaw"
    },
    "-L4vnyqY1s556ZpNpmhA" : {
      "0-0-0-0" : "odid,ikux"
    },
    "-L4vnyqtzhtijCVRprNK" : {
      "0-0-0-0" : "umix,ujen"
    },
    "-L4vnysAhSS_Cdh_anlE" : {
      "0-0-0-0" : "orud,izax"
    },
    "-L4vnyssiJ2ipcyIi6Np" : {
      "0-0-0-0" : "udur,uduj"
    },
    "-L4vnyuLAV_LBW6QLvY7" : {
      "0-0-0-0" : "odiz,idix"
    },
    "-L4vnyvDV3gQGJg2YSLP" : {
      "0-0-0-0" : "efib,iboq"
    },
    "-L4vnyvdsxRF4rdqav4W" : {
      "0-0-0-0" : "egif,upiw"
    },
    "-L4vnyvqr9bd_aELwxNH" : {
      "0-0-0-0" : "uhip,utif"
    },
    "-L4vnywRD5w5CZC8jhjJ" : {
      "0-0-0-0" : "ukiz,enux"
    },
    "-L4vnywRD5w5CZC8jhjK" : {
      "0-0-0-0" : "iwiz,ewav"
    },
    "-L4vnywWXgKvuQxUPCJa" : {
      "0-0-0-0" : "ucoh,iwet"
    },
    "-L4vnyxI_5rMqudzaVLc" : {
      "0-0-0-0" : "iquq,ehof"
    },
    "-L4vnyxiQ9j60cOpUy77" : {
      "0-0-0-0" : "idiy,oqig"
    },
    "-L4vnyxthvoXN4Bge_dw" : {
      "0-0-0-0" : "uxuy,eyix"
    },
    "-L4vnyyXRBke7Dss8lDy" : {
      "0-0-0-0" : "exoz,imuw"
    },
    "-L4vnyyuTDfi97lkRETH" : {
      "0-0-0-0" : "oyiv,izax"
    },
    "-L4vnyz_WUKKZzEbjwfY" : {
      "0-0-0-0" : "ugeh,oqaz"
    },
    "-L4vnz-N0N2zu7XFgLos" : {
      "0-0-0-0" : "ugih,asoz"
    },
    "-L4vnz-YBUuOkHUZK302" : {
      "0-0-0-0" : "ofuk,icaw"
    },
    "-L4vnz-ffb8C2NflU6hm" : {
      "0-0-0-0" : "uzim,ixow"
    },
    "-L4vnz0srbq9-Li_GXyK" : {
      "0-0-0-0" : "uzuq,igab"
    },
    "-L4vnz1oDBEHop-cKDUG" : {
      "0-0-0-0" : "ocij,ujif"
    },
    "-L4vnz3cWefK0Wi1P0JT" : {
      "0-0-0-0" : "umav,azuw"
    },
    "-L4vnz3eZtxEDdkqp43l" : {
      "0-0-0-0" : "uqef,efob"
    },
    "-L4vnz3fGLq5RqOmq2pU" : {
      "0-0-0-0" : "owud,ihig"
    },
    "-L4vnz3uMWn-YKY4p4Lk" : {
      "0-0-0-0" : "eneg,ojux"
    },
    "-L4vnz5-nwKUX9VV2KUS" : {
      "0-0-0-0" : "efux,oqof"
    },
    "-L4vnz8OTDPQZczKecRo" : {
      "0-0-0-0" : "aqac,izop"
    },
    "-L4vnz8PfdcYWOT0yt_J" : {
      "0-0-0-0" : "oqez,uwec"
    },
    "-L4vnz9LnFbjijiquEhA" : {
      "0-0-0-0" : "iyut,ehaf"
    },
    "-L4vnzAN3e4iTCtejSyR" : {
      "0-0-0-0" : "ojuh,opaw"
    },
    "-L4vnzDsH2LBa-l-ukqZ" : {
      "0-0-0-0" : "awut,ihel"
    },
    "-L4vnzE1rfS4Ep0an02O" : {
      "0-0-0-0" : "ekak,eqot"
    },
    "-L4vnzE1rfS4Ep0an02P" : {
      "0-0-0-0" : "uzuf,akiy"
    },
    "-L4vnzEBakTgFGqEQsP-" : {
      "0-0-0-0" : "ikof,avux"
    },
    "-L4vnzEVYyimucHZKxrU" : {
      "0-0-0-0" : "ekaf,aqaq"
    },
    "-L4vnzE_qsPxnKWFcYTt" : {
      "0-0-0-0" : "ajof,ikab"
    },
    "-L4vnzFqs8nXWjXXjbON" : {
      "0-0-0-0" : "esug,eqec"
    },
    "-L4vnzG2BHynFCjAH49e" : {
      "0-0-0-0" : "ehoq,afep"
    },
    "-L4vnzHOOgMGtwA0dZ7A" : {
      "0-0-0-0" : "iyej,okut"
    },
    "-L4vnzI35cbP8hV1RIAz" : {
      "0-0-0-0" : "izec,evuq"
    },
    "-L4vnzIFy__CQ8g5nOmz" : {
      "0-0-0-0" : "upej,efob"
    },
    "-L4vnzIXzi_NIUXhwJrz" : {
      "0-0-0-0" : "ukaq,ageg"
    },
    "-L4vnzIjjQnQqtaLccMl" : {
      "0-0-0-0" : "azop,okif"
    },
    "-L4vnzKglU9NIpJz9uh2" : {
      "0-0-0-0" : "idux,ayuq"
    },
    "-L4vnzKotvPgKpH8_REC" : {
      "0-0-0-0" : "asiw,oyey"
    },
    "-L4vnzLAa3e9IlQjjesr" : {
      "0-0-0-0" : "enud,ujus"
    },
    "-L4vnzLqSX3xUvPwx7gQ" : {
      "0-0-0-0" : "afep,ipej"
    },
    "-L4vnzLrRtthbmqt5Wf1" : {
      "0-0-0-0" : "ayuf,okiw"
    },
    "-L4vnzLu62JSkqZT9Vpc" : {
      "0-0-0-0" : "ozis,eyab"
    },
    "-L4vnzMXjkb6bgT7ejBk" : {
      "0-0-0-0" : "oqaz,uyeh"
    },
    "-L4vnzMlb1PqSKd5A89d" : {
      "0-0-0-0" : "ohep,uxev"
    },
    "-L4vnzMzAPdPOejrcvXX" : {
      "0-0-0-0" : "iqed,izig"
    },
    "-L4vnzNL06w6-OfZRI13" : {
      "0-0-0-0" : "oguw,oxak"
    },
    "-L4vnzNMZHvQB-43suq6" : {
      "0-0-0-0" : "azub,ogog"
    },
    "-L4vnzO-tJcnsCOjwAit" : {
      "0-0-0-0" : "umeg,inuj"
    },
    "-L4vnzO6vg6coYChqkQv" : {
      "0-0-0-0" : "ubup,iwoj"
    },
    "-L4vnzOA8UmfKopoOxF-" : {
      "0-0-0-0" : "uzof,ezog"
    },
    "-L4vnzOth1j1z1zY1vX5" : {
      "0-0-0-0" : "osoy,egew"
    },
    "-L4vnzRorKPqLt1luxvO" : {
      "0-0-0-0" : "uveq,obef"
    },
    "-L4vnzSE_FGZx08HSaHG" : {
      "0-0-0-0" : "akeb,acax"
    },
    "-L4vnzSJlUS-M_t9v5uz" : {
      "0-0-0-0" : "upuf,unaj"
    },
    "-L4vnzSNEbJo7mtFYAfS" : {
      "0-0-0-0" : "exuw,ikum"
    },
    "-L4vnzTeaPzYjZbt3Du8" : {
      "0-0-0-0" : "uvaj,ugaj"
    },
    "-L4vnzU4w650rx-A_9nd" : {
      "0-0-0-0" : "ikak,uyiw"
    },
    "-L4vnzUDyU_CsgaqEEvK" : {
      "0-0-0-0" : "emuv,epuk"
    },
    "-L4vnzUaOR7cEN2Wci4F" : {
      "0-0-0-0" : "odid,akeb"
    },
    "-L4vnzWkKxv02FHjjy3M" : {
      "0-0-0-0" : "imeg,aqux"
    },
    "-L4vnzWthjOjCLOn1AUA" : {
      "0-0-0-0" : "ikux,ubop"
    },
    "-L4vnzXqjkUJSNKyYy3r" : {
      "0-0-0-0" : "ikab,izuj"
    },
    "-L4vnzYBKywq31Wm_v2X" : {
      "0-0-0-0" : "ugih,ojon"
    },
    "-L4vnzYOSHfaxdL7bPK4" : {
      "0-0-0-0" : "ecow,oqug"
    },
    "-L4vnzZ4HWuLVYm6_KW6" : {
      "0-0-0-0" : "esuz,enag"
    },
    "-L4vnzZEbtuquAQ8AU8t" : {
      "0-0-0-0" : "ipeq,unuy"
    },
    "-L4vnzZGATPmd7nnFJ8_" : {
      "0-0-0-0" : "imeg,edaj"
    },
    "-L4vnzZKjGpQ3TSEk86h" : {
      "0-0-0-0" : "uhip,ufoh"
    },
    "-L4vnzZY1XuEaD1BAd_b" : {
      "0-0-0-0" : "avuk,igub"
    },
    "-L4vnzZkaaMHj6WRvZQ3" : {
      "0-0-0-0" : "uxam,uboz"
    },
    "-L4vnz_7uvQnDmeUVPgx" : {
      "0-0-0-0" : "oyic,icaj"
    },
    "-L4vnz_RCPiMdbCErqce" : {
      "0-0-0-0" : "eduw,ocig"
    },
    "-L4vnz_u_nx23_UDAszp" : {
      "0-0-0-0" : "uzid,esuz"
    },
    "-L4vnzabKZ0TJ9WpxSzY" : {
      "0-0-0-0" : "akeb,ajep"
    },
    "-L4vnzeuGvl6_MSW-YeD" : {
      "0-0-0-0" : "utof,uraw"
    },
    "-L4vnzew5VpJoTxMtyno" : {
      "0-0-0-0" : "ozuz,igah"
    },
    "-L4vnzfHW--U_F9tWtVo" : {
      "0-0-0-0" : "ehum,axuj"
    },
    "-L4vnzgWrgEseOWvTr5C" : {
      "0-0-0-0" : "epum,oqut"
    },
    "-L4vnzhKe4xCEjxZZtUs" : {
      "0-0-0-0" : "ojon,esuw"
    },
    "-L4vnzhKe4xCEjxZZtUt" : {
      "0-0-0-0" : "axak,oqos"
    },
    "-L4vnzhy4SjyLte5lSbt" : {
      "0-0-0-0" : "ecej,ugaq"
    },
    "-L4vnzidMNSO8T-9pLvo" : {
      "0-0-0-0" : "uvow,usuk"
    },
    "-L4vnzirXqQ7flPqlzqB" : {
      "0-0-0-0" : "afep,uqoj"
    },
    "-L4vnzjO8_dIS_Pawpgj" : {
      "0-0-0-0" : "ukib,uboz"
    },
    "-L4vnzkbsBpEidrT-FYG" : {
      "0-0-0-0" : "osoy,ucuf"
    },
    "-L4vnzkxmvGMgJTpYBR4" : {
      "0-0-0-0" : "oqeb,uyul"
    },
    "-L4vnzlQOkaj1R36Xrlk" : {
      "0-0-0-0" : "uwan,uxuj"
    },
    "-L4vnzlvrB_-i5F_WQfN" : {
      "0-0-0-0" : "ufam,oqig"
    },
    "-L4vnznczM8fWwBk1DyT" : {
      "0-0-0-0" : "uhip,afeg"
    },
    "-L4vnzny53BW_kXzoscD" : {
      "0-0-0-0" : "uweg,uvaj"
    },
    "-L4vnzp5hlgbPlt5IpHP" : {
      "0-0-0-0" : "iwek,igah"
    },
    "-L4vnzpNOUYaBBDlIgz8" : {
      "0-0-0-0" : "ufom,oqek"
    },
    "-L4vnzpSJFQcFm6isFYM" : {
      "0-0-0-0" : "ohep,usuq"
    },
    "-L4vnzpVtOsmQS6DBT5B" : {
      "0-0-0-0" : "ewuf,eqon"
    },
    "-L4vnzr09VRab9bG4Ewn" : {
      "0-0-0-0" : "ezeg,uvab"
    },
    "-L4vnztKinLH0zmBR4P5" : {
      "0-0-0-0" : "egay,unih"
    },
    "-L4vnztU_UJFTDWWd5RJ" : {
      "0-0-0-0" : "igay,afab"
    },
    "-L4vnztppWd7eka0kBRv" : {
      "0-0-0-0" : "ukec,ovaq"
    },
    "-L4vnztq6fWrhUU4umZ_" : {
      "0-0-0-0" : "ojuh,uboq"
    },
    "-L4vnzttmkOzqb8NFvlk" : {
      "0-0-0-0" : "uwab,ubix"
    },
    "-L4vnzu2qfpWf1WZ12WU" : {
      "0-0-0-0" : "icaj,edaq"
    },
    "-L4vnzuQKWI80IF-tlti" : {
      "0-0-0-0" : "areq,aqed"
    },
    "-L4vnzuR-Fc7gjI2CKee" : {
      "0-0-0-0" : "uqiz,obup"
    },
    "-L4vnzwE8BQUc9HtPDm4" : {
      "0-0-0-0" : "ohet,ujip"
    },
    "-L4vnzwwlmSvsuDi5rqF" : {
      "0-0-0-0" : "oqug,ecox"
    },
    "-L4vnzxGCjY7hyjvsbFM" : {
      "0-0-0-0" : "ugeg,usiv"
    },
    "-L4vnzxZqGrLDUYAadoC" : {
      "0-0-0-0" : "ixaf,igex"
    },
    "-L4vnzxZqGrLDUYAadoD" : {
      "0-0-0-0" : "uqiw,oxaz"
    },
    "-L4vnzxaCYumRxaOZ0ht" : {
      "0-0-0-0" : "iwal,ohiv"
    },
    "-L4vnzyfE-OXrMfambSY" : {
      "0-0-0-0" : "ataj,uxas"
    },
    "-L4vo--u5piJS2u6tcdy" : {
      "0-0-0-0" : "efay,ojiy"
    },
    "-L4vo--zhq48aC_Euwnt" : {
      "0-0-0-0" : "uhoc,evaj"
    },
    "-L4vo-0CrNp7NE3nFIvL" : {
      "0-0-0-0" : "avuk,uyeq"
    },
    "-L4vo-0_sMTsKc3QLSKe" : {
      "0-0-0-0" : "evuz,ucoh"
    },
    "-L4vo-1qKmbe8A4y6JUY" : {
      "0-0-0-0" : "ukiz,uriy"
    },
    "-L4vo-2A5ZSGmlUVCSvM" : {
      "0-0-0-0" : "ucuw,uriw"
    },
    "-L4vo-2ZWO2L8rQTSeJU" : {
      "0-0-0-0" : "usay,iqom"
    },
    "-L4vo-3BPVn98x65CDmr" : {
      "0-0-0-0" : "icuh,isuv"
    },
    "-L4vo-3UkrtzX6U1Ajr6" : {
      "0-0-0-0" : "evev,ihak"
    },
    "-L4vo-49rAdNbHFAi4i2" : {
      "0-0-0-0" : "esul,uhiz"
    },
    "-L4vo-63OZhbQ7eaaznx" : {
      "0-0-0-0" : "enag,iwip"
    },
    "-L4vo-63OZhbQ7eaazny" : {
      "0-0-0-0" : "ugeq,ulej"
    },
    "-L4vo-6uHNoZIXv0sLoK" : {
      "0-0-0-0" : "ohiz,atuy"
    },
    "-L4vo-79CRLNlUx1DM4I" : {
      "0-0-0-0" : "evev,acuh"
    },
    "-L4vo-7CvG107p8NtgZM" : {
      "0-0-0-0" : "omeh,uboc"
    },
    "-L4vo-7DNRzqesSOzsCt" : {
      "0-0-0-0" : "umaj,ifaf"
    },
    "-L4vo-7RLjvy5AziSmFh" : {
      "0-0-0-0" : "edup,uwaw"
    },
    "-L4vo-7fqrVMQfhobNOY" : {
      "0-0-0-0" : "oket,egub"
    },
    "-L4vo-8NjV8JhyalaolI" : {
      "0-0-0-0" : "uhod,efay"
    },
    "-L4vo-9U97VGi4Dq-XdQ" : {
      "0-0-0-0" : "afab,iwom"
    },
    "-L4vo-A9t8DIk9JZkGXu" : {
      "0-0-0-0" : "oyey,iqef"
    },
    "-L4vo-A9t8DIk9JZkGXv" : {
      "0-0-0-0" : "axaq,omoq"
    },
    "-L4vo-ABd2w1yFMXN0F4" : {
      "0-0-0-0" : "ewop,utej"
    },
    "-L4vo-CRLTt2WxCYdxfK" : {
      "0-0-0-0" : "ayom,ekak"
    },
    "-L4vo-CsfbKLSJKgFrBN" : {
      "0-0-0-0" : "uveq,epuk"
    },
    "-L4vo-Czf1sy9XI9z8ks" : {
      "0-0-0-0" : "udej,adih"
    },
    "-L4vo-DUN_3K8VKf4p6D" : {
      "0-0-0-0" : "eqob,axaq"
    },
    "-L4vo-E-Jo1ox3gl7DO_" : {
      "0-0-0-0" : "uqiw,afuz"
    },
    "-L4vo-E0a6BRHAm97pvA" : {
      "0-0-0-0" : "otiz,opef"
    },
    "-L4vo-ExfJ02frO_NulW" : {
      "0-0-0-0" : "ucay,uroj"
    },
    "-L4vo-FzY7aiXnvqu6b_" : {
      "0-0-0-0" : "osuk,uyaw"
    },
    "-L4vo-GkXXujR8uT9Q_L" : {
      "0-0-0-0" : "ikof,opeg"
    },
    "-L4vo-H8a_noe0Ga0I7-" : {
      "0-0-0-0" : "oxuj,idix"
    },
    "-L4vo-HG4X4xiA5lPpjq" : {
      "0-0-0-0" : "ufam,oqak"
    },
    "-L4vo-HHZYrVaKBotixE" : {
      "0-0-0-0" : "eviv,afuj"
    },
    "-L4vo-ItxbdYwQ_fRo0s" : {
      "0-0-0-0" : "egif,uzaj"
    },
    "-L4vo-JFQKLgS7kR56W_" : {
      "0-0-0-0" : "oyoj,oxuj"
    },
    "-L4vo-KC0NHhIW2NS1EG" : {
      "0-0-0-0" : "oqos,upej"
    },
    "-L4vo-KM4CADDKF6XLD5" : {
      "0-0-0-0" : "ezot,iwof"
    },
    "-L4vo-KnqOikH-uvByk2" : {
      "0-0-0-0" : "ecow,uzup"
    },
    "-L4vo-L2L6ASMBcyvNl1" : {
      "0-0-0-0" : "enib,ujaq"
    },
    "-L4vo-Lcge0TVIf0_80W" : {
      "0-0-0-0" : "onip,onaf"
    },
    "-L4vo-MLprPCZWDHNanB" : {
      "0-0-0-0" : "ocaz,uhiz"
    },
    "-L4vo-Nx-9FfebHB6izJ" : {
      "0-0-0-0" : "ejom,oqek"
    },
    "-L4vo-O-LvLLGNlVvqty" : {
      "0-0-0-0" : "ojoz,otoj"
    },
    "-L4vo-OjDAcoVZgEkf7A" : {
      "0-0-0-0" : "owep,ugej"
    },
    "-L4vo-PEiHzdVMLQnSjD" : {
      "0-0-0-0" : "evuz,imif"
    },
    "-L4vo-PrN8VyUsjLCh3X" : {
      "0-0-0-0" : "upez,omeq"
    },
    "-L4vo-PwSMkdgIMx3Yzi" : {
      "0-0-0-0" : "oyis,uzuw"
    },
    "-L4vo-QEYZ-8g_G3H8yQ" : {
      "0-0-0-0" : "ifeh,epof"
    },
    "-L4vo-QhX16I92fDl5QI" : {
      "0-0-0-0" : "apuv,ayom"
    },
    "-L4vo-QyQ9f0sb10SBYR" : {
      "0-0-0-0" : "uvap,ifaf"
    },
    "-L4vo-RhY3p0scOR0L9g" : {
      "0-0-0-0" : "obuj,ajep"
    },
    "-L4vo-To6zEtiqdK7okR" : {
      "0-0-0-0" : "ewad,oqiq"
    },
    "-L4vo-Tunh9gS16_gmlJ" : {
      "0-0-0-0" : "axuc,ivek"
    },
    "-L4vo-UTeL3A01ljfNQd" : {
      "0-0-0-0" : "ujim,uwiq"
    },
    "-L4vo-Vua8iF1Zp7Xva8" : {
      "0-0-0-0" : "eqol,azuw"
    },
    "-L4vo-Wgj9lIjv1LSqjF" : {
      "0-0-0-0" : "uraw,ayaf"
    },
    "-L4vo-WhT5JK5xqRKsVz" : {
      "0-0-0-0" : "odaj,uwap"
    },
    "-L4vo-WvIU7qmA9sAH1f" : {
      "0-0-0-0" : "eqes,aliw"
    },
    "-L4vo-X7llDRLWRm_oG0" : {
      "0-0-0-0" : "uzev,atuh"
    },
    "-L4vo-XlsJOLV_wKxsrl" : {
      "0-0-0-0" : "ahef,ofeb"
    },
    "-L4vo-Y5hDKQ0-QmxVfn" : {
      "0-0-0-0" : "ekux,imif"
    },
    "-L4vo-YmIZ8gS_rCHEQQ" : {
      "0-0-0-0" : "ecuh,ezuc"
    },
    "-L4vo-ZTNoJb1LO8nYYG" : {
      "0-0-0-0" : "ukul,ameq"
    },
    "-L4vo-ZdOHImPssvhyso" : {
      "0-0-0-0" : "exuk,aleq"
    },
    "-L4vo-_X3kVC_V3LBmhG" : {
      "0-0-0-0" : "ovus,evev"
    },
    "-L4vo-aJn_QbDd7_x3eJ" : {
      "0-0-0-0" : "exuk,umew"
    },
    "-L4vo-bb-547pULyxVtb" : {
      "0-0-0-0" : "aliw,iyaj"
    },
    "-L4vo-cYZV74B_S24lex" : {
      "0-0-0-0" : "ubaz,inup"
    },
    "-L4vo-cut_wCid2v6GC1" : {
      "0-0-0-0" : "ijex,umaj"
    },
    "-L4vo-d94KW60QBCwOoy" : {
      "0-0-0-0" : "oyoj,ohub"
    },
    "-L4vo-e7c77j3nF1-yOE" : {
      "0-0-0-0" : "ojav,ejul"
    },
    "-L4vo-fKIeift9GP_ukW" : {
      "0-0-0-0" : "ipeq,equx"
    },
    "-L4vo-fegC-VH_-YGMSI" : {
      "0-0-0-0" : "oqos,oqaz"
    },
    "-L4vo-fvRsM8uXbQGeBO" : {
      "0-0-0-0" : "ajiv,uxop"
    },
    "-L4vo-fz3319XKE9_peU" : {
      "0-0-0-0" : "oyiv,ijaj"
    },
    "-L4vo-gR2Y46w05ayDBg" : {
      "0-0-0-0" : "anix,ugez"
    },
    "-L4vo-hZoLm0j8Aq8Wyh" : {
      "0-0-0-0" : "okut,azeh"
    },
    "-L4vo-hp-ZyUvxUk3s0-" : {
      "0-0-0-0" : "equm,onaf"
    },
    "-L4vo-kDcKS13jw8lrDC" : {
      "0-0-0-0" : "ucaw,ivuz"
    },
    "-L4vo-kF99eq9lXPpRJ7" : {
      "0-0-0-0" : "ojux,ufit"
    },
    "-L4vo-l8erP2ADFotW9g" : {
      "0-0-0-0" : "iwuc,eqoc"
    },
    "-L4vo-lEu7MLNEWWltQ-" : {
      "0-0-0-0" : "owiv,ekaf"
    },
    "-L4vo-lWX2KXc5jyxNwG" : {
      "0-0-0-0" : "ecur,uzif"
    },
    "-L4vo-m6YFo8BkfOqsYF" : {
      "0-0-0-0" : "ejav,uyox"
    },
    "-L4vo-m6YFo8BkfOqsYG" : {
      "0-0-0-0" : "izoc,ujif"
    },
    "-L4vo-mHLGVYwPEFdtyQ" : {
      "0-0-0-0" : "ujok,odiz"
    },
    "-L4vo-mdLgL99TMfp-nT" : {
      "0-0-0-0" : "aqac,odiq"
    },
    "-L4vo-mfrbsnAo9_57S9" : {
      "0-0-0-0" : "acuh,uwap"
    },
    "-L4vo-mgYJfCAlqUa6Fo" : {
      "0-0-0-0" : "udik,awus"
    },
    "-L4vo-nKTXnTvFpAosUv" : {
      "0-0-0-0" : "oqan,utiv"
    },
    "-L4vo-nltXLIdKU5iyM2" : {
      "0-0-0-0" : "ocig,esiz"
    },
    "-L4vo-o5suHFHq2v3uKe" : {
      "0-0-0-0" : "ocox,uyuw"
    },
    "-L4vo-oQYUUId2kQDtq9" : {
      "0-0-0-0" : "ajep,ogaj"
    },
    "-L4vo-oavHPfLkDfpuyO" : {
      "0-0-0-0" : "oxeb,ocig"
    },
    "-L4vo-pYafC7d-sdvdud" : {
      "0-0-0-0" : "igah,owiv"
    },
    "-L4vo-paDhGCxCRwOLU1" : {
      "0-0-0-0" : "ewiz,ewad"
    },
    "-L4vo-pnlBv61F-Q_06g" : {
      "0-0-0-0" : "awek,exoc"
    },
    "-L4vo-qbiA9aV9Qj42cu" : {
      "0-0-0-0" : "iruq,etew"
    },
    "-L4vo-qz6AzWzxmBeJtW" : {
      "0-0-0-0" : "ituk,opaw"
    },
    "-L4vo-r9G1B0FCxK9ErX" : {
      "0-0-0-0" : "igab,oxop"
    },
    "-L4vo-tAp57dN1B88p8W" : {
      "0-0-0-0" : "ehog,uriy"
    },
    "-L4vo-uK4O_QtNJMp0Y6" : {
      "0-0-0-0" : "uhux,oquv"
    },
    "-L4vo-uaNqmK40BE5wQb" : {
      "0-0-0-0" : "ozov,uzeb"
    },
    "-L4vo-ue5vNxYDBk1J5V" : {
      "0-0-0-0" : "eraw,epuk"
    },
    "-L4vo-vaFr0hnMlKTUvR" : {
      "0-0-0-0" : "ikab,ayeq"
    },
    "-L4vo-vjM0QZfvnXIVi5" : {
      "0-0-0-0" : "opup,uhip"
    },
    "-L4vo-wGo4ArfStgosJ_" : {
      "0-0-0-0" : "eqon,ogab"
    },
    "-L4vo-wIWzOlexHOxSSb" : {
      "0-0-0-0" : "owok,acax"
    },
    "-L4vo-wcmWIpoTITP48_" : {
      "0-0-0-0" : "edih,ufom"
    },
    "-L4vo-wt8WC9Qx7iilB5" : {
      "0-0-0-0" : "exuk,atez"
    },
    "-L4vo-x89vpf0MWYuXql" : {
      "0-0-0-0" : "uvep,ovaq"
    },
    "-L4vo-yFstahu9odh4gm" : {
      "0-0-0-0" : "eyir,oqeb"
    },
    "-L4vo-z6-6wexx4QKs1a" : {
      "0-0-0-0" : "ejiv,ezac"
    },
    "-L4vo00OY9awYu03XOcX" : {
      "0-0-0-0" : "ifaf,ifof"
    },
    "-L4vo00mXveMHBKx6N-x" : {
      "0-0-0-0" : "obef,oyoj"
    },
    "-L4vo01lHSDbRPhU0bBZ" : {
      "0-0-0-0" : "ufix,asoz"
    },
    "-L4vo01zfP9Z832KTFom" : {
      "0-0-0-0" : "ufof,ivuz"
    },
    "-L4vo02Lt_SiFCSvOteo" : {
      "0-0-0-0" : "esiz,ubih"
    },
    "-L4vo02qvjBzJPKTpIsI" : {
      "0-0-0-0" : "osuz,udud"
    },
    "-L4vo03vlX5cPfgmCaHf" : {
      "0-0-0-0" : "ihib,ufub"
    },
    "-L4vo04uvGfcgdvmwyFW" : {
      "0-0-0-0" : "uwab,axuj"
    },
    "-L4vo06y6qP_Nr_yNIKM" : {
      "0-0-0-0" : "emob,unuy"
    },
    "-L4vo070VEP9EX63DN26" : {
      "0-0-0-0" : "imuh,ucah"
    },
    "-L4vo09LbcLGtrn4w-6u" : {
      "0-0-0-0" : "opoq,udej"
    },
    "-L4vo09nrba5473Sdj55" : {
      "0-0-0-0" : "ekux,iwih"
    },
    "-L4vo0A5ZKIJUejN_ZLV" : {
      "0-0-0-0" : "iqom,oqof"
    },
    "-L4vo0B7osDr1W8ymKEG" : {
      "0-0-0-0" : "ofoc,ubuq"
    },
    "-L4vo0BjutzJNwRQZyW7" : {
      "0-0-0-0" : "atev,ozuz"
    },
    "-L4vo0CEO0S3sSjANyka" : {
      "0-0-0-0" : "ozov,uzeb"
    },
    "-L4vo0CP9J2q_uXJMcr7" : {
      "0-0-0-0" : "uzeb,owid"
    },
    "-L4vo0CTTNGQE4EoYeWv" : {
      "0-0-0-0" : "utib,udej"
    },
    "-L4vo0ChGLBZGwvfXL_L" : {
      "0-0-0-0" : "ixij,avew"
    },
    "-L4vo0DCO5wsrUXg6JRf" : {
      "0-0-0-0" : "esuz,okiw"
    },
    "-L4vo0DDN9HniWXpSrtE" : {
      "0-0-0-0" : "ofib,eyik"
    },
    "-L4vo0DniN7VNdjkeBKp" : {
      "0-0-0-0" : "ewad,enag"
    },
    "-L4vo0EC1cA-l0WoQSaA" : {
      "0-0-0-0" : "izex,ozoq"
    },
    "-L4vo0EFXhfRixeNmRRM" : {
      "0-0-0-0" : "umav,oxuj"
    },
    "-L4vo0EVrKUaD84CuUOB" : {
      "0-0-0-0" : "ihoz,ixeb"
    },
    "-L4vo0EdEMuwO4zA3asv" : {
      "0-0-0-0" : "upuz,esul"
    },
    "-L4vo0EdEMuwO4zA3asw" : {
      "0-0-0-0" : "izoc,ozov"
    },
    "-L4vo0FWxjHv4wJyusdr" : {
      "0-0-0-0" : "azuw,onuv"
    },
    "-L4vo0Fu0LeQjZ0Tbdy6" : {
      "0-0-0-0" : "osob,emiz"
    },
    "-L4vo0Gb3Gdo2thc0dtD" : {
      "0-0-0-0" : "uxal,osib"
    },
    "-L4vo0H8_mo26lrmPTrR" : {
      "0-0-0-0" : "usex,ajiv"
    },
    "-L4vo0I1w6oFl3-vEP3e" : {
      "0-0-0-0" : "uvap,iquw"
    },
    "-L4vo0IEO5VUrhJN4Hvq" : {
      "0-0-0-0" : "uzus,oqof"
    },
    "-L4vo0IQzmA1ZAbKOaQT" : {
      "0-0-0-0" : "izus,oqok"
    },
    "-L4vo0Ijm9u2W7yWmYyD" : {
      "0-0-0-0" : "uyis,epum"
    },
    "-L4vo0JLIgnmjEYcHZrc" : {
      "0-0-0-0" : "ibef,ogab"
    },
    "-L4vo0JO1W2I3KXyq47K" : {
      "0-0-0-0" : "ejiw,ayeq"
    },
    "-L4vo0LYI6-3is79K1ps" : {
      "0-0-0-0" : "oqiq,ozec"
    },
    "-L4vo0MCvTE6nGUIlmJ4" : {
      "0-0-0-0" : "uhih,ucuj"
    },
    "-L4vo0MV8CQF8YcCENeU" : {
      "0-0-0-0" : "akof,axog"
    },
    "-L4vo0MkXwXSmj13WiWX" : {
      "0-0-0-0" : "oket,iwef"
    },
    "-L4vo0NPX5yGh1CJf03D" : {
      "0-0-0-0" : "onuj,awih"
    },
    "-L4vo0O2mnk29AzJlzso" : {
      "0-0-0-0" : "awoj,uyip"
    },
    "-L4vo0OTLhgbeW9AUAao" : {
      "0-0-0-0" : "ekoq,efux"
    },
    "-L4vo0PMqqfdEGydIiBf" : {
      "0-0-0-0" : "ufug,uboc"
    },
    "-L4vo0SZBC2U_DlEb3kH" : {
      "0-0-0-0" : "ewut,otih"
    },
    "-L4vo0Sj7R37US3Wi_gn" : {
      "0-0-0-0" : "ufeb,odaj"
    },
    "-L4vo0SzoMsX_UlXMCVB" : {
      "0-0-0-0" : "odoh,icud"
    },
    "-L4vo0TDAYAJG0vE2F8g" : {
      "0-0-0-0" : "obeq,emev"
    },
    "-L4vo0TEoCXSwbd_QMI1" : {
      "0-0-0-0" : "oyek,obuk"
    },
    "-L4vo0TMvLq12z4050_R" : {
      "0-0-0-0" : "utej,ahiq"
    },
    "-L4vo0Tu108kNIBCWOQS" : {
      "0-0-0-0" : "osih,oxud"
    },
    "-L4vo0UFw2NtB7p4efRr" : {
      "0-0-0-0" : "uxix,iqug"
    },
    "-L4vo0UaAnbVWSsAkkRs" : {
      "0-0-0-0" : "ebaj,ayug"
    },
    "-L4vo0VefU6WlntA0iVU" : {
      "0-0-0-0" : "uvaq,ohep"
    },
    "-L4vo0VkfOJYaSzZmUFq" : {
      "0-0-0-0" : "upad,ozix"
    },
    "-L4vo0WOX4KJWvqp_pRv" : {
      "0-0-0-0" : "ecox,owig"
    },
    "-L4vo0XBBdz2sJrq5WUh" : {
      "0-0-0-0" : "ehoc,ucax"
    },
    "-L4vo0XBBdz2sJrq5WUi" : {
      "0-0-0-0" : "oxat,ixod"
    },
    "-L4vo0XEknbiguLxqixa" : {
      "0-0-0-0" : "izus,oqok"
    },
    "-L4vo0YAHxufrddYLJ4K" : {
      "0-0-0-0" : "egev,uzim"
    },
    "-L4vo0YzsUhi3saoPaDM" : {
      "0-0-0-0" : "ipej,idiy"
    },
    "-L4vo0Z33RnLdCL6Rf2n" : {
      "0-0-0-0" : "uboy,uvow"
    },
    "-L4vo0ZjVprgwY2VFm3R" : {
      "0-0-0-0" : "axaq,ihif"
    },
    "-L4vo0_XEqhUxMp_v3dm" : {
      "0-0-0-0" : "ayom,inup"
    },
    "-L4vo0a7Q_fIWosx_B6W" : {
      "0-0-0-0" : "ilox,uvek"
    },
    "-L4vo0an4K9ufChwweU2" : {
      "0-0-0-0" : "evev,iwuq"
    },
    "-L4vo0c8k0yAhHekNtaG" : {
      "0-0-0-0" : "iwof,iyif"
    },
    "-L4vo0c8k0yAhHekNtaH" : {
      "0-0-0-0" : "owef,usay"
    },
    "-L4vo0cEz35ER_InOxul" : {
      "0-0-0-0" : "iwip,ikab"
    },
    "-L4vo0c_5wTwqY0xKyRK" : {
      "0-0-0-0" : "ayeq,iyif"
    },
    "-L4vo0crlaIeJane6TLc" : {
      "0-0-0-0" : "epab,ijoq"
    },
    "-L4vo0e3Tw133wpzY5Gf" : {
      "0-0-0-0" : "umuy,ateg"
    },
    "-L4vo0eFdoKTgEfG5mNc" : {
      "0-0-0-0" : "eqec,obup"
    },
    "-L4vo0eb2ngNBCvlsWAS" : {
      "0-0-0-0" : "esok,ayuy"
    },
    "-L4vo0h3jOCIE9BoywV3" : {
      "0-0-0-0" : "afoq,ewiq"
    },
    "-L4vo0hFDRMkLl_LC0KX" : {
      "0-0-0-0" : "ucay,uguf"
    },
    "-L4vo0hnAzzdGM-DmeNQ" : {
      "0-0-0-0" : "uxim,oqak"
    },
    "-L4vo0hopzou1WveUUxS" : {
      "0-0-0-0" : "edih,usux"
    },
    "-L4vo0i0fH0bK05So8zD" : {
      "0-0-0-0" : "ogem,exuk"
    },
    "-L4vo0iC8kk54MOfVyqq" : {
      "0-0-0-0" : "uvap,ojex"
    },
    "-L4vo0jL1eQ0heYm_KcY" : {
      "0-0-0-0" : "iyev,ufug"
    },
    "-L4vo0kE4hTnvziaExZM" : {
      "0-0-0-0" : "usiv,ulim"
    },
    "-L4vo0lVKLFse2mmgqj3" : {
      "0-0-0-0" : "awax,unub"
    },
    "-L4vo0nViswkMJjpplNb" : {
      "0-0-0-0" : "ajav,egub"
    },
    "-L4vo0oaZrAcRGhJkTjQ" : {
      "0-0-0-0" : "azuy,ecup"
    },
    "-L4vo0obCEyNsErW5Xdl" : {
      "0-0-0-0" : "uqiz,oqos"
    },
    "-L4vo0odIJkRqv6o3x8Y" : {
      "0-0-0-0" : "agud,ozoq"
    },
    "-L4vo0oq2kQRV7-huaHn" : {
      "0-0-0-0" : "ojix,ukib"
    },
    "-L4vo0pS_8JMuVKPG5e3" : {
      "0-0-0-0" : "iwid,egur"
    },
    "-L4vo0sa6217ROMv6HZu" : {
      "0-0-0-0" : "uleq,evuz"
    },
    "-L4vo0tli4v2c_yratw-" : {
      "0-0-0-0" : "ugej,ukuk"
    },
    "-L4vo0xmqgBDvkSSyUma" : {
      "0-0-0-0" : "oket,urix"
    },
    "-L4vo0xtscue12M_JqNh" : {
      "0-0-0-0" : "emix,ojaw"
    },
    "-L4vo0yIcd99j7M7Dqc7" : {
      "0-0-0-0" : "emev,uniz"
    },
    "-L4vo0yk21XbScVeYsvB" : {
      "0-0-0-0" : "izik,uyox"
    },
    "-L4vo0yk21XbScVeYsvC" : {
      "0-0-0-0" : "eteb,avew"
    },
    "-L4vo0z4y8i_lYXeWBIZ" : {
      "0-0-0-0" : "emoz,ojip"
    },
    "-L4vo0zOYsULYrEp2Xko" : {
      "0-0-0-0" : "uxev,exuw"
    },
    "-L4vo0zwgMKW8zbuWPGT" : {
      "0-0-0-0" : "ikum,uhux"
    },
    "-L4vo1-P0rFNpWZeX-tD" : {
      "0-0-0-0" : "ogoc,izax"
    },
    "-L4vo1-eYzKFEcRUTSS3" : {
      "0-0-0-0" : "owet,opuf"
    },
    "-L4vo1-f93vM3f2MnKdu" : {
      "0-0-0-0" : "inuj,udub"
    },
    "-L4vo1-i9HG06xpSpdTg" : {
      "0-0-0-0" : "uhoc,equh"
    },
    "-L4vo10VWWLvzHNxMBX8" : {
      "0-0-0-0" : "afav,atuh"
    },
    "-L4vo10oWlkeg6SaEyaw" : {
      "0-0-0-0" : "ipib,ukuh"
    },
    "-L4vo10q2qCC0YcT1AsO" : {
      "0-0-0-0" : "ulot,opup"
    },
    "-L4vo115m9mC4R724CEb" : {
      "0-0-0-0" : "ojad,ivuz"
    },
    "-L4vo11kO1RKoGjMm8QF" : {
      "0-0-0-0" : "aqad,ekoc"
    },
    "-L4vo122ePeGPS_eVeXE" : {
      "0-0-0-0" : "okif,ogaf"
    },
    "-L4vo122ePeGPS_eVeXF" : {
      "0-0-0-0" : "ovib,uveq"
    },
    "-L4vo12LH5xFsfZmgebn" : {
      "0-0-0-0" : "ufix,ubop"
    },
    "-L4vo12dW1bYirlj94_D" : {
      "0-0-0-0" : "olab,oyak"
    },
    "-L4vo12mrOqt03DjPlxJ" : {
      "0-0-0-0" : "usay,odod"
    },
    "-L4vo136ADJzyPhQXQAb" : {
      "0-0-0-0" : "ujur,ucay"
    },
    "-L4vo13a329xN748Ejpr" : {
      "0-0-0-0" : "otih,ajuy"
    },
    "-L4vo14jpZqg8hlj2gqz" : {
      "0-0-0-0" : "axaq,eqis"
    },
    "-L4vo15P3SqprG5oykxa" : {
      "0-0-0-0" : "ujur,ejav"
    },
    "-L4vo15R7prBw3ZyK8Ql" : {
      "0-0-0-0" : "ixij,ulej"
    },
    "-L4vo165MycpLsjDbZqk" : {
      "0-0-0-0" : "ovib,uveq"
    },
    "-L4vo16NXCrsijS6kCsD" : {
      "0-0-0-0" : "uhiz,uvej"
    },
    "-L4vo17TPDW9-HmL856q" : {
      "0-0-0-0" : "ogem,ugop"
    },
    "-L4vo1859ZwtuSB2pFZR" : {
      "0-0-0-0" : "ewuf,ujir"
    },
    "-L4vo18M5mqhev-ZB6L9" : {
      "0-0-0-0" : "oyic,efoh"
    },
    "-L4vo18vHt2nYCqzphBw" : {
      "0-0-0-0" : "ecej,uvap"
    },
    "-L4vo19IeHqundHY3_Pu" : {
      "0-0-0-0" : "okoy,exuh"
    },
    "-L4vo19Lqqb9Rz0JLyMp" : {
      "0-0-0-0" : "ugiv,emob"
    },
    "-L4vo19W0R7dcPU5DPGY" : {
      "0-0-0-0" : "ezeg,ugor"
    },
    "-L4vo1AWW7ebejZ9F8GW" : {
      "0-0-0-0" : "idug,akof"
    },
    "-L4vo1AoR1Wd96FDJdMC" : {
      "0-0-0-0" : "ivek,ekiy"
    },
    "-L4vo1BwzjsOhDOkGJu6" : {
      "0-0-0-0" : "esog,obiz"
    },
    "-L4vo1C69omjhWKVP4ZD" : {
      "0-0-0-0" : "ifof,evuq"
    },
    "-L4vo1CJLN1MaEOjvDz3" : {
      "0-0-0-0" : "uzev,egur"
    },
    "-L4vo1DoFBm2IMsKkAIi" : {
      "0-0-0-0" : "ojug,oqiq"
    },
    "-L4vo1EZ7NgcL6Gqns9R" : {
      "0-0-0-0" : "odab,oqul"
    },
    "-L4vo1EhjxCe8vCouWw8" : {
      "0-0-0-0" : "olaq,uyeh"
    },
    "-L4vo1EtisGGALh4UD-x" : {
      "0-0-0-0" : "ejep,ebup"
    },
    "-L4vo1EzG6vqT5-ykHiM" : {
      "0-0-0-0" : "ukuk,oxeb"
    },
    "-L4vo1Fs4Qztqts2ZSsX" : {
      "0-0-0-0" : "ayeq,ofok"
    },
    "-L4vo1GOAtBvuzUSb1A5" : {
      "0-0-0-0" : "iqew,uzug"
    },
    "-L4vo1HGO29xEWeH0Xp2" : {
      "0-0-0-0" : "ufoh,uvaj"
    },
    "-L4vo1Ht4vv1D_I4su1z" : {
      "0-0-0-0" : "uluy,ezac"
    },
    "-L4vo1JqCqnjL2f-SnLp" : {
      "0-0-0-0" : "odab,ukuk"
    },
    "-L4vo1JrH2IDquzqZfTL" : {
      "0-0-0-0" : "ihih,uyiw"
    },
    "-L4vo1KWyNoe8cFbTi1a" : {
      "0-0-0-0" : "ihig,ojug"
    },
    "-L4vo1KXYc_xUjBI3hR8" : {
      "0-0-0-0" : "utej,awup"
    },
    "-L4vo1KmEd9fvCCxKnJo" : {
      "0-0-0-0" : "uxop,uyul"
    },
    "-L4vo1Ks9cg4P0JIDENf" : {
      "0-0-0-0" : "iwof,eviz"
    },
    "-L4vo1LQvAKpH7tcxUWP" : {
      "0-0-0-0" : "ayug,ohuj"
    },
    "-L4vo1LVDt9MwOWuuSb3" : {
      "0-0-0-0" : "ujif,owav"
    },
    "-L4vo1LpMT3cZS_TP5R3" : {
      "0-0-0-0" : "eruz,edaj"
    },
    "-L4vo1M3ya-qxzlsoUhS" : {
      "0-0-0-0" : "ixoy,ojay"
    },
    "-L4vo1MopXXAqNi-_Rt0" : {
      "0-0-0-0" : "ubob,uyiw"
    },
    "-L4vo1MyvJ6rTjATHQT_" : {
      "0-0-0-0" : "uxut,igew"
    },
    "-L4vo1OYE2EyzGeOu-Ae" : {
      "0-0-0-0" : "owol,ufof"
    },
    "-L4vo1Ok5tBnobgHJyG6" : {
      "0-0-0-0" : "abej,idiy"
    },
    "-L4vo1OvWE0CnOsioSgl" : {
      "0-0-0-0" : "evuz,uxuj"
    },
    "-L4vo1PjB5jq-gmu9t2M" : {
      "0-0-0-0" : "ateg,orob"
    },
    "-L4vo1QGECgEMjU_caFi" : {
      "0-0-0-0" : "izax,ewuf"
    },
    "-L4vo1QpENAKMo6q2sjX" : {
      "0-0-0-0" : "ezot,obik"
    },
    "-L4vo1RJsdk-VqE2Vbih" : {
      "0-0-0-0" : "uruq,ozuz"
    },
    "-L4vo1RSdg9_tELXq9Aq" : {
      "0-0-0-0" : "ihiq,eduw"
    },
    "-L4vo1RSdg9_tELXq9Ar" : {
      "0-0-0-0" : "ovus,axuc"
    },
    "-L4vo1RrazpjgWXKSOez" : {
      "0-0-0-0" : "omeq,izip"
    },
    "-L4vo1S5NbjbhxGEzino" : {
      "0-0-0-0" : "ayom,aduv"
    },
    "-L4vo1SsBJsz6tUuji2f" : {
      "0-0-0-0" : "ujur,ucay"
    },
    "-L4vo1TgPYcZ0C-uOOX9" : {
      "0-0-0-0" : "apey,ukuh"
    },
    "-L4vo1UKu66KR5tnUgxV" : {
      "0-0-0-0" : "okoy,uvow"
    },
    "-L4vo1UNg306kS7q3MkI" : {
      "0-0-0-0" : "ezub,uyac"
    },
    "-L4vo1UW_MV1jjuafR5l" : {
      "0-0-0-0" : "ogoc,ijoq"
    },
    "-L4vo1V_yCCBIa8RpkeK" : {
      "0-0-0-0" : "icag,aqej"
    },
    "-L4vo1W0V7JM7HIi3YQF" : {
      "0-0-0-0" : "ocof,akiy"
    },
    "-L4vo1WtJMR0zdJkTejQ" : {
      "0-0-0-0" : "azij,ayeq"
    },
    "-L4vo1Y3Fr9IAhZqxAFa" : {
      "0-0-0-0" : "owef,oqet"
    },
    "-L4vo1YHC1DdRhhMrxwL" : {
      "0-0-0-0" : "okog,emuj"
    },
    "-L4vo1Yh7MY_cefH4hKL" : {
      "0-0-0-0" : "awaf,evaw"
    },
    "-L4vo1Ypu61hIB-B7B6O" : {
      "0-0-0-0" : "ejeb,ayom"
    },
    "-L4vo1ZlqUBJbH3U9iN2" : {
      "0-0-0-0" : "ewop,abej"
    },
    "-L4vo1_6HVU3kx_FnF7L" : {
      "0-0-0-0" : "uruq,omoq"
    },
    "-L4vo1_MdQThunyX_qi5" : {
      "0-0-0-0" : "ujoz,ucux"
    },
    "-L4vo1aWEkq1VmyE61rV" : {
      "0-0-0-0" : "otaj,uqeg"
    },
    "-L4vo1cGxbv6--_emr7x" : {
      "0-0-0-0" : "ezuc,uduj"
    },
    "-L4vo1cTKncU_N2km8Gu" : {
      "0-0-0-0" : "ofuq,usuq"
    },
    "-L4vo1ca5x2E5MelTXu2" : {
      "0-0-0-0" : "ohix,oyok"
    },
    "-L4vo1dYBZZWJlFjAqfr" : {
      "0-0-0-0" : "ewuf,uwal"
    },
    "-L4vo1dc2HvuW9E6FjEM" : {
      "0-0-0-0" : "opup,igab"
    },
    "-L4vo1eP_IbVmESiwOUd" : {
      "0-0-0-0" : "ivaw,ucuv"
    },
    "-L4vo1et37CRLHujnQN2" : {
      "0-0-0-0" : "ugeq,ekew"
    },
    "-L4vo1gPFp9kkSZVn8r5" : {
      "0-0-0-0" : "iloq,ivaw"
    },
    "-L4vo1gip7EBoQO6WaNW" : {
      "0-0-0-0" : "exuw,ojoz"
    },
    "-L4vo1hr_-5gmiIBT7y8" : {
      "0-0-0-0" : "ajof,asiv"
    },
    "-L4vo1hzicFdL5RQcGYx" : {
      "0-0-0-0" : "ujen,aqux"
    },
    "-L4vo1jFAtwc_3Qsie6G" : {
      "0-0-0-0" : "ubuq,inaz"
    },
    "-L4vo1jbZjhM1E0tdwFt" : {
      "0-0-0-0" : "ehog,oxef"
    },
    "-L4vo1kVYMBR7npay-WZ" : {
      "0-0-0-0" : "uhip,axeb"
    },
    "-L4vo1l2QYaqsIsnc0GF" : {
      "0-0-0-0" : "ubag,onuj"
    },
    "-L4vo1mGHED3pFyUDueb" : {
      "0-0-0-0" : "osot,uziz"
    },
    "-L4vo1mHZMCt7B4Z0qTg" : {
      "0-0-0-0" : "ujoq,uxev"
    },
    "-L4vo1nSoQfT5F9ODHj7" : {
      "0-0-0-0" : "esuz,ojil"
    },
    "-L4vo1oO3V4hGv2YtSjq" : {
      "0-0-0-0" : "uvap,ihak"
    },
    "-L4vo1oozY2mHAw-ly9j" : {
      "0-0-0-0" : "ojel,obup"
    },
    "-L4vo1piK_Tr4rGnju4O" : {
      "0-0-0-0" : "upuf,izux"
    },
    "-L4vo1ppdihDKEdpCIMh" : {
      "0-0-0-0" : "aduw,udiz"
    },
    "-L4vo1q9iuWDyR7Bd9dk" : {
      "0-0-0-0" : "ozec,uyut"
    },
    "-L4vo1qhFuRyp9_BAhK4" : {
      "0-0-0-0" : "egev,ejiw"
    },
    "-L4vo1r06p8eWtyE9O5N" : {
      "0-0-0-0" : "ocij,iyit"
    },
    "-L4vo1sjsGI2zlnEqMjW" : {
      "0-0-0-0" : "ipib,ocij"
    },
    "-L4vo1skRE-qfVjhOJCJ" : {
      "0-0-0-0" : "efok,atuj"
    },
    "-L4vo1tdWlEo9j9BRU9q" : {
      "0-0-0-0" : "adih,uvek"
    },
    "-L4vo1tmD3XG1XJOVRXC" : {
      "0-0-0-0" : "awaf,awup"
    },
    "-L4vo1uvl0iyxrAKHh0U" : {
      "0-0-0-0" : "oxap,eqec"
    },
    "-L4vo1vfThaNLCdgQqQ4" : {
      "0-0-0-0" : "umaj,ixub"
    },
    "-L4vo1w4zyJe1QNqv0Jd" : {
      "0-0-0-0" : "ipuj,ujih"
    },
    "-L4vo1waFF07Mv4Y0hI3" : {
      "0-0-0-0" : "unub,uwuz"
    },
    "-L4vo1wczhuKAAG078kn" : {
      "0-0-0-0" : "ubup,ayaf"
    },
    "-L4vo1wd8lG5z2kTH_v_" : {
      "0-0-0-0" : "ayuq,ixow"
    },
    "-L4vo2-GYi0WMZoJBzri" : {
      "0-0-0-0" : "ivaw,uniz"
    },
    "-L4vo2-GYi0WMZoJBzrj" : {
      "0-0-0-0" : "avox,uluv"
    },
    "-L4vo2-ezD4VFLxWNkMO" : {
      "0-0-0-0" : "obuf,upez"
    },
    "-L4vo2-fpw9Fja60a-hZ" : {
      "0-0-0-0" : "efay,ufuy"
    },
    "-L4vo2-w-DBBgx1R73Ww" : {
      "0-0-0-0" : "ufeb,obiz"
    },
    "-L4vo20jVQbTdltdphEH" : {
      "0-0-0-0" : "ejev,okiw"
    },
    "-L4vo20sux95X2jdcqTq" : {
      "0-0-0-0" : "owav,odaj"
    },
    "-L4vo22HMC_ZR9C-BiD9" : {
      "0-0-0-0" : "azij,ekuh"
    },
    "-L4vo22VUKDpSbQuY9Wy" : {
      "0-0-0-0" : "utib,ujoz"
    },
    "-L4vo22vexFpI4iUuCMc" : {
      "0-0-0-0" : "amup,ohiv"
    },
    "-L4vo238_hZtzAVTFgi4" : {
      "0-0-0-0" : "ehaf,upaj"
    },
    "-L4vo23E3mRJc7bfS9AJ" : {
      "0-0-0-0" : "ozaj,uvux"
    },
    "-L4vo24IhD7XT78f2RA1" : {
      "0-0-0-0" : "uvim,iwef"
    },
    "-L4vo24z62rFzuXB3VGC" : {
      "0-0-0-0" : "uyux,idug"
    },
    "-L4vo25OqsReqYU-VhZK" : {
      "0-0-0-0" : "utog,ujen"
    },
    "-L4vo25WSm7l_FOoPwh7" : {
      "0-0-0-0" : "uyox,ujus"
    },
    "-L4vo2621Z61r534Q9Fz" : {
      "0-0-0-0" : "imaw,efux"
    },
    "-L4vo2680XvqM55Aa6JO" : {
      "0-0-0-0" : "ojon,upuv"
    },
    "-L4vo26pc0vV_-iLGfud" : {
      "0-0-0-0" : "egay,ajeb"
    },
    "-L4vo27XivtwoUw2iq--" : {
      "0-0-0-0" : "uzup,otuj"
    },
    "-L4vo283BRJ5TYl-24xy" : {
      "0-0-0-0" : "ujud,efib"
    },
    "-L4vo284ZGSLVSASlrtv" : {
      "0-0-0-0" : "ewun,oqiq"
    },
    "-L4vo28z-NbOwofCWT_K" : {
      "0-0-0-0" : "ewoq,abup"
    },
    "-L4vo29UqJs3brQkcxVQ" : {
      "0-0-0-0" : "uzid,okiw"
    },
    "-L4vo29V-L8Kx83vbDv_" : {
      "0-0-0-0" : "ajep,ovaq"
    },
    "-L4vo2ChJlcKOL226tSY" : {
      "0-0-0-0" : "uqox,iboq"
    },
    "-L4vo2D7UvOSBV5iHKbv" : {
      "0-0-0-0" : "uyaw,ixac"
    },
    "-L4vo2DY3l0m-Azfl0U-" : {
      "0-0-0-0" : "esuz,uziz"
    },
    "-L4vo2Dje_jKKkWb2QZr" : {
      "0-0-0-0" : "oqez,ezej"
    },
    "-L4vo2ELLm1wUG6z4x3P" : {
      "0-0-0-0" : "asiq,iyuf"
    },
    "-L4vo2ESaVnlHV6U556l" : {
      "0-0-0-0" : "ojad,izip"
    },
    "-L4vo2F4Do5Ko7SCBV8O" : {
      "0-0-0-0" : "unuv,onoj"
    },
    "-L4vo2FaYvaQ_rjtYGAm" : {
      "0-0-0-0" : "ocuz,ugiz"
    },
    "-L4vo2GrkRDC2YeHWbrJ" : {
      "0-0-0-0" : "ivuz,enib"
    },
    "-L4vo2GzZv1QbydjPV0j" : {
      "0-0-0-0" : "ejap,ageg"
    },
    "-L4vo2HU2wLlL1Q21ZPQ" : {
      "0-0-0-0" : "aqom,ixeb"
    },
    "-L4vo2H_FsxdJzkCyjm8" : {
      "0-0-0-0" : "adih,uruw"
    },
    "-L4vo2I0BPKz1MdrXAzS" : {
      "0-0-0-0" : "oqey,igay"
    },
    "-L4vo2IO7hpTi6tXPt3O" : {
      "0-0-0-0" : "emuj,ufit"
    },
    "-L4vo2ImljnHlilQT0pz" : {
      "0-0-0-0" : "ixod,afoj"
    },
    "-L4vo2J6fKJNiL-mV90P" : {
      "0-0-0-0" : "owef,ekuh"
    },
    "-L4vo2JW6XU7J4AwRoMn" : {
      "0-0-0-0" : "izip,iyeh"
    },
    "-L4vo2KMoIcWd2Z0knGV" : {
      "0-0-0-0" : "okoy,obik"
    },
    "-L4vo2Kenss1wsp5nogG" : {
      "0-0-0-0" : "ivaw,ajav"
    },
    "-L4vo2LCPHRyxHbdoYG1" : {
      "0-0-0-0" : "ubih,upuz"
    },
    "-L4vo2Libr5cKgyDu3XO" : {
      "0-0-0-0" : "ewad,igak"
    },
    "-L4vo2MHxu0hJUXaQvca" : {
      "0-0-0-0" : "efay,efaq"
    },
    "-L4vo2MmKMgTlDBFWKsH" : {
      "0-0-0-0" : "ucuf,ufof"
    },
    "-L4vo2N-dZ6t3LEI9tWq" : {
      "0-0-0-0" : "uhoc,inaz"
    },
    "-L4vo2OiFHaJhSEOVCRt" : {
      "0-0-0-0" : "exeb,ujux"
    },
    "-L4vo2Oj8rIwhoHOJzhZ" : {
      "0-0-0-0" : "ucax,ihub"
    },
    "-L4vo2P8USBqqnN6kQlT" : {
      "0-0-0-0" : "ayuy,oqak"
    },
    "-L4vo2PRKvVpmpxGwmNC" : {
      "0-0-0-0" : "otiz,efob"
    },
    "-L4vo2Poe8gdzE8-P71j" : {
      "0-0-0-0" : "idux,uyox"
    },
    "-L4vo2QLe8LYgWlZqjKP" : {
      "0-0-0-0" : "onip,afuj"
    },
    "-L4vo2R5fuHh1_Qi--fE" : {
      "0-0-0-0" : "uvap,upaj"
    },
    "-L4vo2RZwj793U-HdvKU" : {
      "0-0-0-0" : "awup,uvow"
    },
    "-L4vo2RhMSEervDqZWbJ" : {
      "0-0-0-0" : "ubih,ijaj"
    },
    "-L4vo2RpQfibDB8yv7BP" : {
      "0-0-0-0" : "eyir,aliw"
    },
    "-L4vo2UI7ufEVtitphux" : {
      "0-0-0-0" : "ovix,uboq"
    },
    "-L4vo2UMqeF7pRZ7Ha46" : {
      "0-0-0-0" : "igah,umaj"
    },
    "-L4vo2UbMuyR8gEvnyfb" : {
      "0-0-0-0" : "uzim,ojav"
    },
    "-L4vo2VDnz8nWE6f09YO" : {
      "0-0-0-0" : "ihiq,uyox"
    },
    "-L4vo2VNeNrfq2z7fNDM" : {
      "0-0-0-0" : "umew,ejem"
    },
    "-L4vo2Wre8MOyN959y1f" : {
      "0-0-0-0" : "ebaj,odiq"
    },
    "-L4vo2Wxkt09mjEoguNA" : {
      "0-0-0-0" : "esug,ovox"
    },
    "-L4vo2XXJvMSe0yut6Lc" : {
      "0-0-0-0" : "oqez,uzif"
    },
    "-L4vo2Y_m1aoJvLEB20H" : {
      "0-0-0-0" : "afep,axoy"
    },
    "-L4vo2_1DU_IxZN9SU-5" : {
      "0-0-0-0" : "avew,asiv"
    },
    "-L4vo2_DALTqIckcZ4P9" : {
      "0-0-0-0" : "ezip,uwec"
    },
    "-L4vo2_DALTqIckcZ4PA" : {
      "0-0-0-0" : "ecur,unuv"
    },
    "-L4vo2_tGoh1LdwoQOic" : {
      "0-0-0-0" : "owig,ahef"
    },
    "-L4vo2b9wzG87VEuZEsk" : {
      "0-0-0-0" : "ipib,udik"
    },
    "-L4vo2bi9f2ffKFZAVMI" : {
      "0-0-0-0" : "adoy,osaz"
    },
    "-L4vo2cUys3sOB51PGVo" : {
      "0-0-0-0" : "abej,ucoh"
    },
    "-L4vo2d4VVgvAEXBUCnK" : {
      "0-0-0-0" : "ewop,avep"
    },
    "-L4vo2dHx1J9AXKKVeGA" : {
      "0-0-0-0" : "efiq,ihih"
    },
    "-L4vo2dOqwlYIfya8dWp" : {
      "0-0-0-0" : "aqij,iwuq"
    },
    "-L4vo2eDaU3Kux25hquJ" : {
      "0-0-0-0" : "esog,egay"
    },
    "-L4vo2fscKJzwV9Hyprv" : {
      "0-0-0-0" : "aqeg,uluy"
    },
    "-L4vo2fscKJzwV9Hyprw" : {
      "0-0-0-0" : "acew,ikox"
    },
    "-L4vo2gHBTT3T0EcI91U" : {
      "0-0-0-0" : "uyiw,owoq"
    },
    "-L4vo2grj_nhQzaf0kii" : {
      "0-0-0-0" : "uboc,uziy"
    },
    "-L4vo2h-3bumEE038sT1" : {
      "0-0-0-0" : "ofuq,ojav"
    },
    "-L4vo2hq8fsk_HGwxVgQ" : {
      "0-0-0-0" : "ikab,ovix"
    },
    "-L4vo2i1vxbVLBlwg2Zh" : {
      "0-0-0-0" : "oxat,ikuz"
    },
    "-L4vo2i4w9wJDX1PoEiF" : {
      "0-0-0-0" : "ovuq,ubaz"
    },
    "-L4vo2iMg7JhLbh7JtJk" : {
      "0-0-0-0" : "uluy,uduj"
    },
    "-L4vo2kDSsGl_pbwdDpf" : {
      "0-0-0-0" : "ucux,ubag"
    },
    "-L4vo2kXU_ZC8LF4-pX8" : {
      "0-0-0-0" : "omeq,ubaz"
    },
    "-L4vo2l4Ai6SUSDGY9I2" : {
      "0-0-0-0" : "eqis,atug"
    },
    "-L4vo2lZcIJJYmKoAoOT" : {
      "0-0-0-0" : "uyux,udej"
    },
    "-L4vo2mYnkNR4HQY52jp" : {
      "0-0-0-0" : "ibip,oxap"
    },
    "-L4vo2nDlH9j34f5Szya" : {
      "0-0-0-0" : "owoq,ibup"
    },
    "-L4vo2nJcN_8HWRM5Xo-" : {
      "0-0-0-0" : "iwal,uxer"
    },
    "-L4vo2ns9GXT2hpDtcQk" : {
      "0-0-0-0" : "odip,ovax"
    },
    "-L4vo2oCt_-jIr_ag44F" : {
      "0-0-0-0" : "oyek,emoc"
    },
    "-L4vo2oDtzGTRShDoyCJ" : {
      "0-0-0-0" : "aziy,oqan"
    },
    "-L4vo2pY3lKT6a0w0wYL" : {
      "0-0-0-0" : "ojuh,udej"
    },
    "-L4vo2p_OybC6d5Lq-aJ" : {
      "0-0-0-0" : "ovus,uzeb"
    },
    "-L4vo2pbZvTlrK6ds6v8" : {
      "0-0-0-0" : "ehix,ipuj"
    },
    "-L4vo2q-QstgYpxTqVkX" : {
      "0-0-0-0" : "ekik,oqiq"
    },
    "-L4vo2q41jTCPL2XMPiv" : {
      "0-0-0-0" : "obuj,eqes"
    },
    "-L4vo2qCNENv4ZPT5d6S" : {
      "0-0-0-0" : "izik,ulej"
    },
    "-L4vo2qYOBFOaQQxjJ7i" : {
      "0-0-0-0" : "uwan,uvih"
    },
    "-L4vo2rciREuXAdg43tZ" : {
      "0-0-0-0" : "eqis,ofuk"
    },
    "-L4vo2rvre6oQZ9iwHg1" : {
      "0-0-0-0" : "apew,uyox"
    },
    "-L4vo2sAfJMqeSRmJBfs" : {
      "0-0-0-0" : "ujoq,oqig"
    },
    "-L4vo2sC-5VhldgDrDVo" : {
      "0-0-0-0" : "uyis,ewoq"
    },
    "-L4vo2sQKRIvXqTqITac" : {
      "0-0-0-0" : "ewuh,icud"
    },
    "-L4vo2sj9MYm4a4wFxhJ" : {
      "0-0-0-0" : "ebaj,exuh"
    },
    "-L4vo2sobWxexFpRdRRj" : {
      "0-0-0-0" : "ewip,ucux"
    },
    "-L4vo2sxhPKu1NgLynv9" : {
      "0-0-0-0" : "ubup,iyif"
    },
    "-L4vo2u38zIBM9RhqnOc" : {
      "0-0-0-0" : "ebip,owat"
    },
    "-L4vo2uKSm6Ry0OyHqmU" : {
      "0-0-0-0" : "ivaw,itaw"
    },
    "-L4vo2uhXMcIDUHYfrrQ" : {
      "0-0-0-0" : "uqal,uyux"
    },
    "-L4vo2v2dY3PSw5TM_sU" : {
      "0-0-0-0" : "iqef,ujoz"
    },
    "-L4vo2wJEA8HCMJWw9-F" : {
      "0-0-0-0" : "ovix,uqiq"
    },
    "-L4vo2wKIIaMyYi8q_q3" : {
      "0-0-0-0" : "axak,omuq"
    },
    "-L4vo2yBUwktGZj-oOx1" : {
      "0-0-0-0" : "oqan,ezup"
    },
    "-L4vo3-7_iV4_xKmsWGI" : {
      "0-0-0-0" : "onuj,aniw"
    },
    "-L4vo3-QQZ3U8K9mmQwZ" : {
      "0-0-0-0" : "oqeb,obeg"
    },
    "-L4vo3-nft75K2uuSdxl" : {
      "0-0-0-0" : "ukec,avaw"
    },
    "-L4vo30ZTucGFxjazQTV" : {
      "0-0-0-0" : "izax,ecuf"
    },
    "-L4vo31OQ0VxvjIhEAGh" : {
      "0-0-0-0" : "ipul,ugos"
    },
    "-L4vo32PNEgxGvpBVWgu" : {
      "0-0-0-0" : "asoz,emuj"
    },
    "-L4vo32itcwwG8g9z4sJ" : {
      "0-0-0-0" : "acag,ogep"
    },
    "-L4vo332I7dAE4b9T91Y" : {
      "0-0-0-0" : "oyis,ibud"
    },
    "-L4vo33mfl4gmDcL1pda" : {
      "0-0-0-0" : "utav,ipej"
    },
    "-L4vo33wGRqY_XuET_N6" : {
      "0-0-0-0" : "ehax,akeb"
    },
    "-L4vo34wk9j6a5klCsOd" : {
      "0-0-0-0" : "ojav,ubuq"
    },
    "-L4vo368x5br4s4_mNvY" : {
      "0-0-0-0" : "utib,omeb"
    },
    "-L4vo36oc7CiGV8PzGEP" : {
      "0-0-0-0" : "igah,uxaw"
    },
    "-L4vo36ybMDJkD68V8TB" : {
      "0-0-0-0" : "ejim,ulim"
    },
    "-L4vo37GuiYRCd6G7D84" : {
      "0-0-0-0" : "ikof,ocix"
    },
    "-L4vo37N8O8BB35alxie" : {
      "0-0-0-0" : "iwiz,uzus"
    },
    "-L4vo39ktFW1sV0VhZh2" : {
      "0-0-0-0" : "asiv,uneh"
    },
    "-L4vo3AO-tOXfrCH-ZFj" : {
      "0-0-0-0" : "oqon,ogog"
    },
    "-L4vo3AeSzaCraMafh33" : {
      "0-0-0-0" : "iwac,aqad"
    },
    "-L4vo3B3NxBFPY6XIOb6" : {
      "0-0-0-0" : "ejem,oxak"
    },
    "-L4vo3Bjdure1H8nkAe3" : {
      "0-0-0-0" : "ezup,ejiv"
    },
    "-L4vo3CRewim1uMNsAIz" : {
      "0-0-0-0" : "ekat,arux"
    },
    "-L4vo3CW4BxM1xCxeqVr" : {
      "0-0-0-0" : "imif,ihiy"
    },
    "-L4vo3DWxEQWpxNJhew0" : {
      "0-0-0-0" : "uxer,uwap"
    },
    "-L4vo3De3f-9QOeD0mWC" : {
      "0-0-0-0" : "uyeh,ulij"
    },
    "-L4vo3E2FK6R2bTY7AFj" : {
      "0-0-0-0" : "efif,utog"
    },
    "-L4vo3E4ebbrNLNY8xHv" : {
      "0-0-0-0" : "ewip,uriw"
    },
    "-L4vo3ESJErSslregv4C" : {
      "0-0-0-0" : "equh,osob"
    },
    "-L4vo3EeFVZZlseh4aX9" : {
      "0-0-0-0" : "usiv,acag"
    },
    "-L4vo3G4z0OdQVASs6wV" : {
      "0-0-0-0" : "okap,axuc"
    },
    "-L4vo3H9Lt2Z-S9pEHoJ" : {
      "0-0-0-0" : "avew,ucax"
    },
    "-L4vo3HHFEdIwcqunqj5" : {
      "0-0-0-0" : "ifiz,ezuv"
    },
    "-L4vo3HLiT84cfwnjBMD" : {
      "0-0-0-0" : "ugiv,iruw"
    },
    "-L4vo3I-n3Z54hiigPvT" : {
      "0-0-0-0" : "ebaj,owoq"
    },
    "-L4vo3Ia0oHrFUHu1VJH" : {
      "0-0-0-0" : "uyaw,ucuj"
    },
    "-L4vo3IhAU9qEbZQM7pr" : {
      "0-0-0-0" : "azop,ifeg"
    },
    "-L4vo3Iqvs2BdytsF3AU" : {
      "0-0-0-0" : "atug,uyiw"
    },
    "-L4vo3JOXpXKbLQWi8aD" : {
      "0-0-0-0" : "egux,akof"
    },
    "-L4vo3JoRbYa2lpiZiDa" : {
      "0-0-0-0" : "edaj,ugaq"
    },
    "-L4vo3KSSgHFN5WYMoDU" : {
      "0-0-0-0" : "oqos,uxam"
    },
    "-L4vo3L5VqAfwstVqIkc" : {
      "0-0-0-0" : "ugaj,utej"
    },
    "-L4vo3LOxu_HBWtiTcEl" : {
      "0-0-0-0" : "ewun,uwiq"
    },
    "-L4vo3LT52rXQACiCLDs" : {
      "0-0-0-0" : "ugot,itaw"
    },
    "-L4vo3LgZw0Y-FvkVX8h" : {
      "0-0-0-0" : "eviv,igew"
    },
    "-L4vo3M2LZIFrKrIMSa0" : {
      "0-0-0-0" : "uzab,oyur"
    },
    "-L4vo3MGqFTUE-KD_OFx" : {
      "0-0-0-0" : "odiz,iviq"
    },
    "-L4vo3MjxQvqYi7PxP6_" : {
      "0-0-0-0" : "aniw,uziy"
    },
    "-L4vo3NQiPLp3oL2I30P" : {
      "0-0-0-0" : "awus,ojad"
    },
    "-L4vo3Nq74ZIszHH1v0n" : {
      "0-0-0-0" : "afep,acax"
    },
    "-L4vo3O9lbF09qGr2F9M" : {
      "0-0-0-0" : "idux,ojiy"
    },
    "-L4vo3OIXFvIUjkpfndz" : {
      "0-0-0-0" : "owug,ipob"
    },
    "-L4vo3OSWNR-Dq6USTAk" : {
      "0-0-0-0" : "opuf,ocof"
    },
    "-L4vo3Ogqm1uWA3j1-ZC" : {
      "0-0-0-0" : "oxaz,uxuj"
    },
    "-L4vo3P4Rusq8XQZ-J77" : {
      "0-0-0-0" : "uvej,awoj"
    },
    "-L4vo3P9Tn5pIaHmBIek" : {
      "0-0-0-0" : "oket,ihih"
    },
    "-L4vo3RAAAFbs95r26YP" : {
      "0-0-0-0" : "oqim,ayuy"
    },
    "-L4vo3SV9Wfy-Vh7zS4U" : {
      "0-0-0-0" : "oteq,afoj"
    },
    "-L4vo3SXeo67q4n8wMsQ" : {
      "0-0-0-0" : "ujip,ihih"
    },
    "-L4vo3Sb0mYUB7oMemSb" : {
      "0-0-0-0" : "eyir,ihiy"
    },
    "-L4vo3TFL8_-pHIEm77U" : {
      "0-0-0-0" : "eqez,ucoh"
    },
    "-L4vo3TYHU93UFdMwlSl" : {
      "0-0-0-0" : "omaj,ixal"
    },
    "-L4vo3TtN8oIvTwXQCJD" : {
      "0-0-0-0" : "enaw,uqil"
    },
    "-L4vo3VchJNwS80Ulf3Y" : {
      "0-0-0-0" : "uwec,odod"
    },
    "-L4vo3W3PRH4sxpaj-R4" : {
      "0-0-0-0" : "ozoq,ixaf"
    },
    "-L4vo3WQOaLJSRPslKfu" : {
      "0-0-0-0" : "ewof,ifaf"
    },
    "-L4vo3X2cxOT19cNvL0N" : {
      "0-0-0-0" : "ejon,efib"
    },
    "-L4vo3Xt54UuzLPuCgIO" : {
      "0-0-0-0" : "emev,eqec"
    },
    "-L4vo3Y8pnG4jlmF4v2M" : {
      "0-0-0-0" : "afav,ewut"
    },
    "-L4vo3YPb3uFpS3ZoEJq" : {
      "0-0-0-0" : "exuh,uyaw"
    },
    "-L4vo3ZX09wKf2-YwZ3u" : {
      "0-0-0-0" : "uqiq,iqoz"
    },
    "-L4vo3__q-vqsdT6025O" : {
      "0-0-0-0" : "oqey,uyaw"
    },
    "-L4vo3_dvCutkym9HI4V" : {
      "0-0-0-0" : "azeh,ufiv"
    },
    "-L4vo3_nIfG6-Quxlzff" : {
      "0-0-0-0" : "oxeb,awih"
    },
    "-L4vo3b-5AnPzGXFQK0Y" : {
      "0-0-0-0" : "ufoh,olab"
    },
    "-L4vo3b20Gupdm32cjTK" : {
      "0-0-0-0" : "equh,okof"
    },
    "-L4vo3b3wua8e9bA72Wo" : {
      "0-0-0-0" : "ayug,uneh"
    },
    "-L4vo3bKwcMSE3YqxoLr" : {
      "0-0-0-0" : "obeg,uzuf"
    },
    "-L4vo3bKwcMSE3YqxoLs" : {
      "0-0-0-0" : "udej,ehuq"
    },
    "-L4vo3cCuz4so2Jw1jo4" : {
      "0-0-0-0" : "iyag,uruw"
    },
    "-L4vo3cvtiSI0CsSKy8F" : {
      "0-0-0-0" : "ahuc,esif"
    },
    "-L4vo3dfxquCjiQIGhTb" : {
      "0-0-0-0" : "ohuj,ibuy"
    },
    "-L4vo3eS7BXfRLg1h9h2" : {
      "0-0-0-0" : "ekid,uzid"
    },
    "-L4vo3g1aZkLIlECcEIY" : {
      "0-0-0-0" : "eqec,aduw"
    },
    "-L4vo3gFEK3zGLuadf4d" : {
      "0-0-0-0" : "oqos,esif"
    },
    "-L4vo3h6stOLpn05jGFh" : {
      "0-0-0-0" : "ivaw,iqex"
    },
    "-L4vo3hFb8r9E_bYiAod" : {
      "0-0-0-0" : "iqen,ehoq"
    },
    "-L4vo3iBORnL4pVhOET9" : {
      "0-0-0-0" : "acax,okuc"
    },
    "-L4vo3jW4E4uM-SwVz8H" : {
      "0-0-0-0" : "uniz,ubij"
    },
    "-L4vo3juW8WfFFdFKtfp" : {
      "0-0-0-0" : "utej,afep"
    },
    "-L4vo3k-i5WF83zRhDCu" : {
      "0-0-0-0" : "ataw,ozuy"
    },
    "-L4vo3kPCcP3NsJUJo6c" : {
      "0-0-0-0" : "afeg,iwoj"
    },
    "-L4vo3kT6cQA7YQOBJ9C" : {
      "0-0-0-0" : "enib,ixoy"
    },
    "-L4vo3kf1p5b3VPNJJm8" : {
      "0-0-0-0" : "uruq,oqeb"
    },
    "-L4vo3lZNccQ_PsstYmj" : {
      "0-0-0-0" : "uwec,igay"
    },
    "-L4vo3mKxD8d3FfMbBlf" : {
      "0-0-0-0" : "esuz,ituw"
    },
    "-L4vo3mxScHXYrFd7gbi" : {
      "0-0-0-0" : "aqaq,iqug"
    },
    "-L4vo3nkehQk1w4XJbbt" : {
      "0-0-0-0" : "oxef,opuf"
    },
    "-L4vo3oIdzuRAyENFEeN" : {
      "0-0-0-0" : "ogep,ejim"
    },
    "-L4vo3oxDkPiMjVsgn7O" : {
      "0-0-0-0" : "uxuj,abej"
    },
    "-L4vo3pEHt7I_0UrZaSX" : {
      "0-0-0-0" : "apaj,uqef"
    },
    "-L4vo3pY1qOWqUw8bua2" : {
      "0-0-0-0" : "ipox,emuj"
    },
    "-L4vo3q2XkqOyMeE5u9S" : {
      "0-0-0-0" : "oket,ucod"
    },
    "-L4vo3qLyKRdu_HoBULe" : {
      "0-0-0-0" : "oyoj,axez"
    },
    "-L4vo3qfUcXQKLPgR8Rt" : {
      "0-0-0-0" : "urix,ucuf"
    },
    "-L4vo3rXDYm8wAvmDyLk" : {
      "0-0-0-0" : "uluv,ugos"
    },
    "-L4vo3rk9DNcIIsDYUL7" : {
      "0-0-0-0" : "ojug,ayow"
    },
    "-L4vo3rqsVgTXVdTZvNl" : {
      "0-0-0-0" : "uzev,eneg"
    },
    "-L4vo3sE4SNKVDHpBE7I" : {
      "0-0-0-0" : "ozat,ayow"
    },
    "-L4vo3sQNVzUABevTaqP" : {
      "0-0-0-0" : "ikak,ijun"
    },
    "-L4vo3skg6Thn6s-hFSb" : {
      "0-0-0-0" : "ocuz,ewun"
    },
    "-L4vo3svTMIohLZzzi-Z" : {
      "0-0-0-0" : "ayug,owet"
    },
    "-L4vo3uJJNqC3CndFOZr" : {
      "0-0-0-0" : "ufub,esuz"
    },
    "-L4vo3vVLKfr0g8mB74z" : {
      "0-0-0-0" : "olaq,uyis"
    },
    "-L4vo3wIpTndtONe77RQ" : {
      "0-0-0-0" : "idux,uqeg"
    },
    "-L4vo3wIpTndtONe77RR" : {
      "0-0-0-0" : "ayug,ekoz"
    },
    "-L4vo3yFcAlUUJLTKNaj" : {
      "0-0-0-0" : "ufuy,izep"
    },
    "-L4vo3z5qXmcy_34jlO_" : {
      "0-0-0-0" : "uxop,ojix"
    },
    "-L4vo3zRj1-Vsqqx1EVk" : {
      "0-0-0-0" : "iyeh,ufeb"
    },
    "-L4vo3zsSTnDL0NJjOry" : {
      "0-0-0-0" : "aseg,ezup"
    },
    "-L4vo4-K6iOoMAftsyGh" : {
      "0-0-0-0" : "onoj,ekat"
    },
    "-L4vo419GkCxocGhEGcC" : {
      "0-0-0-0" : "esug,uruq"
    },
    "-L4vo41_MYVrk6elZgCv" : {
      "0-0-0-0" : "afep,ikuz"
    },
    "-L4vo41k5QAgIaMTQ08j" : {
      "0-0-0-0" : "ivez,exuw"
    },
    "-L4vo42D1bl9xRcZwRQz" : {
      "0-0-0-0" : "enub,uroj"
    },
    "-L4vo438Sm9KWM2R5Q6W" : {
      "0-0-0-0" : "odod,ugop"
    },
    "-L4vo43n1fEdlNLYixfr" : {
      "0-0-0-0" : "ihak,iyut"
    },
    "-L4vo45ECj5aNyIYiFE4" : {
      "0-0-0-0" : "oqaz,exoz"
    },
    "-L4vo45mmyRzPktl1WHC" : {
      "0-0-0-0" : "uvut,esud"
    },
    "-L4vo46TwvgjV2aI3-Ad" : {
      "0-0-0-0" : "izop,atuh"
    },
    "-L4vo47P3Iw9gtbWAbe0" : {
      "0-0-0-0" : "oyak,ihiq"
    },
    "-L4vo47dFCNsjW5p_NDM" : {
      "0-0-0-0" : "ocix,ayiw"
    },
    "-L4vo485l2qzDAolECX8" : {
      "0-0-0-0" : "uteb,ibuy"
    },
    "-L4vo489H7WQkm7OJAOG" : {
      "0-0-0-0" : "aniw,upej"
    },
    "-L4vo48kUd5Yqc6OWXER" : {
      "0-0-0-0" : "oqiw,ipul"
    },
    "-L4vo4AICnjKupc6eEp1" : {
      "0-0-0-0" : "iqug,ikux"
    },
    "-L4vo4Ap6O2csF2bbYKC" : {
      "0-0-0-0" : "ubix,uhew"
    },
    "-L4vo4BEX1dbXowaVi8c" : {
      "0-0-0-0" : "ofuq,ozej"
    },
    "-L4vo4BiaxI-FTRDuLqh" : {
      "0-0-0-0" : "unih,ugaq"
    },
    "-L4vo4CF2550jmqIsPPF" : {
      "0-0-0-0" : "equq,omob"
    },
    "-L4vo4CkfIhIeI4hXdBi" : {
      "0-0-0-0" : "uruq,ovox"
    },
    "-L4vo4CrtApc5HWkOei6" : {
      "0-0-0-0" : "iwef,edih"
    },
    "-L4vo4DVjfRyTEcvFAQ6" : {
      "0-0-0-0" : "avuk,opuf"
    },
    "-L4vo4EKhRJFx5bTOcOy" : {
      "0-0-0-0" : "asuh,uvir"
    },
    "-L4vo4FGhcydpQlN2c1X" : {
      "0-0-0-0" : "ekoz,ecej"
    },
    "-L4vo4Ffihff4cxGaU3f" : {
      "0-0-0-0" : "udub,exoz"
    },
    "-L4vo4FgHbjoGSiBnZZH" : {
      "0-0-0-0" : "ocig,epof"
    },
    "-L4vo4Gw8nkhTZlg-KLz" : {
      "0-0-0-0" : "aleq,ojug"
    },
    "-L4vo4H9VxQYylAIxb7U" : {
      "0-0-0-0" : "apuq,uyac"
    },
    "-L4vo4HSjO95xqwOWL-O" : {
      "0-0-0-0" : "iviq,aduv"
    },
    "-L4vo4HgTApo8GffQ-wQ" : {
      "0-0-0-0" : "uxir,evaw"
    },
    "-L4vo4IHd3KvzQJrYIVm" : {
      "0-0-0-0" : "oxop,ujaq"
    },
    "-L4vo4IPDa2wKZl2FNG9" : {
      "0-0-0-0" : "aqov,eguk"
    },
    "-L4vo4ItmXiZNsSrBr83" : {
      "0-0-0-0" : "opef,iruq"
    },
    "-L4vo4J0rboRZ1nUv5yx" : {
      "0-0-0-0" : "abej,oquv"
    },
    "-L4vo4JWOvXGYD1ouW5j" : {
      "0-0-0-0" : "izaj,ewut"
    },
    "-L4vo4L7yboTn3IGDK0t" : {
      "0-0-0-0" : "odaj,uwur"
    },
    "-L4vo4LKJKSwaDPY03m4" : {
      "0-0-0-0" : "otiz,uduj"
    },
    "-L4vo4NACJtVbyNcXF_e" : {
      "0-0-0-0" : "oket,ugeh"
    },
    "-L4vo4NBPaP9xQEBhMu4" : {
      "0-0-0-0" : "edeg,ulot"
    },
    "-L4vo4NtVejoOLbJSqeq" : {
      "0-0-0-0" : "otof,awur"
    },
    "-L4vo4OS0d0K9zXoq3JL" : {
      "0-0-0-0" : "ipuz,ewiq"
    },
    "-L4vo4OVjqQ_vu6OXeBM" : {
      "0-0-0-0" : "izep,ugaq"
    },
    "-L4vo4PDhOoNk08FMBCK" : {
      "0-0-0-0" : "uvub,ikof"
    },
    "-L4vo4PxdauSGOFPsxMo" : {
      "0-0-0-0" : "efib,omob"
    },
    "-L4vo4QRTqJmPodVQTMo" : {
      "0-0-0-0" : "oxex,iruq"
    },
    "-L4vo4Rl335Dd2AmCuWl" : {
      "0-0-0-0" : "uyac,ojuh"
    },
    "-L4vo4ShBrDdk_X_5Kba" : {
      "0-0-0-0" : "atey,acag"
    },
    "-L4vo4Svqyn0EvJM90gA" : {
      "0-0-0-0" : "atev,eluz"
    },
    "-L4vo4Svqyn0EvJM90gB" : {
      "0-0-0-0" : "ozir,iwiq"
    },
    "-L4vo4TJgK96jdlO45d6" : {
      "0-0-0-0" : "ubaz,uzab"
    },
    "-L4vo4U8SAboEDE_9aHi" : {
      "0-0-0-0" : "oxim,oqiq"
    },
    "-L4vo4VKcObY3pR42xyG" : {
      "0-0-0-0" : "azuy,iqaj"
    },
    "-L4vo4VYIDpcziCmbUY2" : {
      "0-0-0-0" : "enud,opih"
    },
    "-L4vo4WIhwFZ46in_B0n" : {
      "0-0-0-0" : "oyak,uxuy"
    },
    "-L4vo4WJGXAZF0Bc4k0U" : {
      "0-0-0-0" : "imeg,ucog"
    },
    "-L4vo4Wo18F1TyiLQ3HF" : {
      "0-0-0-0" : "anix,uqal"
    },
    "-L4vo4X7HQjkN2Jya1U5" : {
      "0-0-0-0" : "uwit,ejap"
    },
    "-L4vo4XCdwVy_Xcc3zft" : {
      "0-0-0-0" : "ujen,udub"
    },
    "-L4vo4XWhinD00Igo8Ti" : {
      "0-0-0-0" : "ilox,ixel"
    },
    "-L4vo4YCtpXoAvRgwu7E" : {
      "0-0-0-0" : "exoc,ogem"
    },
    "-L4vo4Yh2PxAU2rpccgB" : {
      "0-0-0-0" : "ebop,eqec"
    },
    "-L4vo4YpfvI4TNJYgo4o" : {
      "0-0-0-0" : "uvub,ewit"
    },
    "-L4vo4Ysi5iXInXqZsCa" : {
      "0-0-0-0" : "ojep,ewof"
    },
    "-L4vo4ZPHM4Yjt49t-Mb" : {
      "0-0-0-0" : "ihaq,iwet"
    },
    "-L4vo4ZbgdJz-aYRk4bb" : {
      "0-0-0-0" : "eduw,udoj"
    },
    "-L4vo4Zm9xZQLzMXt1LN" : {
      "0-0-0-0" : "owid,iloq"
    },
    "-L4vo4aX7O8GEaGk1Ow-" : {
      "0-0-0-0" : "ekik,uruq"
    },
    "-L4vo4age2CAw_pw4BN2" : {
      "0-0-0-0" : "ufix,ejiw"
    },
    "-L4vo4bgdVU0nwnDG_Go" : {
      "0-0-0-0" : "oqof,uyeb"
    },
    "-L4vo4bvM6SIfsEGqdE_" : {
      "0-0-0-0" : "ageg,ufub"
    },
    "-L4vo4cKKmSQDR8icfN-" : {
      "0-0-0-0" : "ojug,iqed"
    },
    "-L4vo4cpIvFifM9oMp1E" : {
      "0-0-0-0" : "azij,ojuh"
    },
    "-L4vo4duTLcmJmZVQWaZ" : {
      "0-0-0-0" : "ezip,atug"
    },
    "-L4vo4fLbisEfuwlaxo8" : {
      "0-0-0-0" : "ocig,ivuz"
    },
    "-L4vo4fMRv948E7G3A2X" : {
      "0-0-0-0" : "ewiz,iceh"
    },
    "-L4vo4fO8OJz0zWJrN1b" : {
      "0-0-0-0" : "aliw,aqey"
    },
    "-L4vo4fmixLA8izWHWc-" : {
      "0-0-0-0" : "ojig,uqiq"
    },
    "-L4vo4fqGHqBGm0agZHo" : {
      "0-0-0-0" : "umeg,ewop"
    },
    "-L4vo4gBqCDDSYAdbRow" : {
      "0-0-0-0" : "aguf,oqan"
    },
    "-L4vo4gn6WveF0p4z5Da" : {
      "0-0-0-0" : "ukec,aduv"
    },
    "-L4vo4hrIYsBNGwHpzDR" : {
      "0-0-0-0" : "ixeb,ujur"
    },
    "-L4vo4hx9N8-mJzdcV08" : {
      "0-0-0-0" : "ojad,aqad"
    },
    "-L4vo4hyDEjVxKnwBorQ" : {
      "0-0-0-0" : "ukoz,ocof"
    },
    "-L4vo4iRmBn407w0OLsg" : {
      "0-0-0-0" : "osib,ufiv"
    },
    "-L4vo4jIjyAk1KPhFByl" : {
      "0-0-0-0" : "ubob,eqiv"
    },
    "-L4vo4jTbDeHeWvylm4G" : {
      "0-0-0-0" : "ajav,uzaj"
    },
    "-L4vo4jTbDeHeWvylm4H" : {
      "0-0-0-0" : "ubaz,ikab"
    },
    "-L4vo4k4H1gNsIgg4xA_" : {
      "0-0-0-0" : "uluh,ojix"
    },
    "-L4vo4kPUOznOc8_hZko" : {
      "0-0-0-0" : "obik,ocig"
    },
    "-L4vo4kx4s-khY2z4VFO" : {
      "0-0-0-0" : "ejep,asiw"
    },
    "-L4vo4lACkLatRIjTxHd" : {
      "0-0-0-0" : "ameq,iyif"
    },
    "-L4vo4lMAugmmUS_fpQ0" : {
      "0-0-0-0" : "uzev,iwev"
    },
    "-L4vo4oEKYIbybJHQNmz" : {
      "0-0-0-0" : "ehix,idej"
    },
    "-L4vo4oJDTszirE-N5kd" : {
      "0-0-0-0" : "iruw,umeg"
    },
    "-L4vo4oPSp7QkpLTysxE" : {
      "0-0-0-0" : "uwuz,akof"
    },
    "-L4vo4s3wjnC4tfm_REe" : {
      "0-0-0-0" : "asiq,ujiv"
    },
    "-L4vo4sUU8pkDKLFEu-K" : {
      "0-0-0-0" : "imif,izep"
    },
    "-L4vo4sgUicRk7nANMnS" : {
      "0-0-0-0" : "ezot,aseg"
    },
    "-L4vo4shbKccjjH6ItEZ" : {
      "0-0-0-0" : "ewiv,osib"
    },
    "-L4vo4spRnFgQART83YC" : {
      "0-0-0-0" : "efif,uxas"
    },
    "-L4vo4t2Wr_w8Nodm2df" : {
      "0-0-0-0" : "eyep,uxaw"
    },
    "-L4vo4tyvn1dv9LUvOC-" : {
      "0-0-0-0" : "ipib,iqug"
    },
    "-L4vo4vIO77ROWwbKvXu" : {
      "0-0-0-0" : "ifiz,avux"
    },
    "-L4vo4vJDh3oQH-VDTPp" : {
      "0-0-0-0" : "ijoq,ogaf"
    },
    "-L4vo4vjM-4w8Ar7Z-KU" : {
      "0-0-0-0" : "eqot,izax"
    },
    "-L4vo4wVoQxOe4VV-p2w" : {
      "0-0-0-0" : "unuv,onoj"
    },
    "-L4vo4xhxcYVFSwCqXvu" : {
      "0-0-0-0" : "edaj,izuj"
    },
    "-L4vo4ydaBrfME7vcE_Y" : {
      "0-0-0-0" : "izep,uhod"
    },
    "-L4vo4yfTJASecgA_6Zi" : {
      "0-0-0-0" : "oniq,ufub"
    },
    "-L4vo4yu1pze7n9umL0j" : {
      "0-0-0-0" : "uweq,eboj"
    },
    "-L4vo4zXvAj2V82Qu8rY" : {
      "0-0-0-0" : "uxaq,ihib"
    },
    "-L4vo505JmgVu24QNMTf" : {
      "0-0-0-0" : "icoy,oyiv"
    },
    "-L4vo50E8j-Cyf46TNxe" : {
      "0-0-0-0" : "osij,uhuv"
    },
    "-L4vo51QstbMWN0er_me" : {
      "0-0-0-0" : "aheh,ucaw"
    },
    "-L4vo51WYiZ5uSsM4hlV" : {
      "0-0-0-0" : "anuz,eviv"
    },
    "-L4vo52Iy1JWh_0y9wq2" : {
      "0-0-0-0" : "ufub,ezeb"
    },
    "-L4vo52cQmOfHHRKv8-k" : {
      "0-0-0-0" : "oyix,ujih"
    },
    "-L4vo53MXusLiuH2K5xS" : {
      "0-0-0-0" : "ecaf,ufeb"
    },
    "-L4vo53hbHcXPmo4u4zE" : {
      "0-0-0-0" : "opaq,ogiw"
    },
    "-L4vo54Sh6Ngsr0m5Pzt" : {
      "0-0-0-0" : "uteb,okiw"
    },
    "-L4vo55O5reSQx_pO33c" : {
      "0-0-0-0" : "ucod,ejev"
    },
    "-L4vo56uQy_xwgmk0eRV" : {
      "0-0-0-0" : "ofuq,ikux"
    },
    "-L4vo57hngOfSrIDGR5c" : {
      "0-0-0-0" : "ujir,efoh"
    },
    "-L4vo581Q1nIBVM05cJQ" : {
      "0-0-0-0" : "ebak,izex"
    },
    "-L4vo582572nmlRf2lv0" : {
      "0-0-0-0" : "oqug,owid"
    },
    "-L4vo58b4cY6VErGb3RH" : {
      "0-0-0-0" : "iyit,igak"
    },
    "-L4vo590XIq46q9rxArS" : {
      "0-0-0-0" : "oyek,uxer"
    },
    "-L4vo5AdG2NfrjcGlyqe" : {
      "0-0-0-0" : "ohiv,exuw"
    },
    "-L4vo5Ajhe4jkY8OyoNh" : {
      "0-0-0-0" : "ofaj,ekux"
    },
    "-L4vo5CBZQnQx84Tw-W2" : {
      "0-0-0-0" : "iqex,ofuq"
    },
    "-L4vo5CMeenwxxAc-JsX" : {
      "0-0-0-0" : "ivip,imuh"
    },
    "-L4vo5Cr3pFg1f76-MqA" : {
      "0-0-0-0" : "ayuy,uzaj"
    },
    "-L4vo5D3uPT-rwP7kLb4" : {
      "0-0-0-0" : "urib,aqij"
    },
    "-L4vo5DDgbukgIojmvpq" : {
      "0-0-0-0" : "azup,omeh"
    },
    "-L4vo5DyOvmGs2bdG66M" : {
      "0-0-0-0" : "odaj,ajag"
    },
    "-L4vo5G3ESMX0xrPIsmJ" : {
      "0-0-0-0" : "uhew,iruw"
    },
    "-L4vo5G8z9XQBp9amXsg" : {
      "0-0-0-0" : "ipob,ufeb"
    },
    "-L4vo5G9hZsaOzx5cWrG" : {
      "0-0-0-0" : "ocox,uluh"
    },
    "-L4vo5GORz0IxFoVuB_P" : {
      "0-0-0-0" : "ocig,uyez"
    },
    "-L4vo5GugU7Nm3MjsZgK" : {
      "0-0-0-0" : "ovax,emob"
    },
    "-L4vo5Gy3K-htOZSINM5" : {
      "0-0-0-0" : "afep,uxas"
    },
    "-L4vo5HWKm5PXAZ06Uxu" : {
      "0-0-0-0" : "ihih,uxij"
    },
    "-L4vo5I4FAZKeBGbfRR7" : {
      "0-0-0-0" : "ikum,apuq"
    },
    "-L4vo5IT6OGAb3n0xgft" : {
      "0-0-0-0" : "iqom,uhim"
    },
    "-L4vo5JBld6nIRFWCXeN" : {
      "0-0-0-0" : "igah,ecow"
    },
    "-L4vo5JQMebeo6FT5fNl" : {
      "0-0-0-0" : "ixac,uxut"
    },
    "-L4vo5Jm_q9CirLiQspC" : {
      "0-0-0-0" : "ituk,iruq"
    },
    "-L4vo5MYaqzI58XjIWy5" : {
      "0-0-0-0" : "ejap,ucoh"
    },
    "-L4vo5NtmRNFWgCOXMC5" : {
      "0-0-0-0" : "uzab,inup"
    },
    "-L4vo5O7ggkBQiUd4UiT" : {
      "0-0-0-0" : "igah,ujir"
    },
    "-L4vo5O7ggkBQiUd4UiU" : {
      "0-0-0-0" : "ihuw,uxuj"
    },
    "-L4vo5O_6gMsFiZGoLeO" : {
      "0-0-0-0" : "epek,ehix"
    },
    "-L4vo5Q8CuKpkQnzYnfX" : {
      "0-0-0-0" : "ucay,uvub"
    },
    "-L4vo5ROxMBLIaNItH8U" : {
      "0-0-0-0" : "ehuz,iyaj"
    },
    "-L4vo5RdmLN2Y2gcPP5A" : {
      "0-0-0-0" : "ewop,awut"
    },
    "-L4vo5RyBA3DBeh1bhk5" : {
      "0-0-0-0" : "ifeg,ixal"
    },
    "-L4vo5RyBA3DBeh1bhk6" : {
      "0-0-0-0" : "ogep,egif"
    },
    "-L4vo5S38zzyYGoEWU8s" : {
      "0-0-0-0" : "ebaf,ipob"
    },
    "-L4vo5T7nYsy-MpwYIV-" : {
      "0-0-0-0" : "oqal,ocig"
    },
    "-L4vo5TPa7CZxQKnNWAR" : {
      "0-0-0-0" : "ayeq,ogiw"
    },
    "-L4vo5TexyQmKmoY1Lm3" : {
      "0-0-0-0" : "awih,owol"
    },
    "-L4vo5VV7736uTWMOX3g" : {
      "0-0-0-0" : "ohiv,ayow"
    },
    "-L4vo5VnPCCFLAPkkP4R" : {
      "0-0-0-0" : "upuq,atuj"
    },
    "-L4vo5VsYAKmrhmhTeQb" : {
      "0-0-0-0" : "ipib,ewiz"
    },
    "-L4vo5X5vFCSlgoOWbsE" : {
      "0-0-0-0" : "ujim,iruw"
    },
    "-L4vo5XvYfwF_ioKWTUX" : {
      "0-0-0-0" : "onip,osuk"
    },
    "-L4vo5YmV_lX09Ltyfc9" : {
      "0-0-0-0" : "emev,okoy"
    },
    "-L4vo5Z7zOvXJ5C2YJnE" : {
      "0-0-0-0" : "asuh,iviq"
    },
    "-L4vo5ZaXSE8dkmhDQFI" : {
      "0-0-0-0" : "ezac,ekaf"
    },
    "-L4vo5bRuenfvtWCW1Vy" : {
      "0-0-0-0" : "iloq,ubuq"
    },
    "-L4vo5cFHivwqWy4B2-L" : {
      "0-0-0-0" : "ebaf,okif"
    },
    "-L4vo5d2I7Vlx0ZZyJB1" : {
      "0-0-0-0" : "odaj,ejev"
    },
    "-L4vo5dMQaqzzaWCZ8F8" : {
      "0-0-0-0" : "ipox,uqat"
    },
    "-L4vo5dQL65a9pqgZq4X" : {
      "0-0-0-0" : "eqoc,imuw"
    },
    "-L4vo5dzCogRV8YiMwFR" : {
      "0-0-0-0" : "ibef,oyic"
    },
    "-L4vo5eVSSYMaiA6MwSp" : {
      "0-0-0-0" : "uguf,apuv"
    },
    "-L4vo5f5HNN5nT3ekJYa" : {
      "0-0-0-0" : "iyag,uxaq"
    },
    "-L4vo5fEURK82ThGZJhk" : {
      "0-0-0-0" : "apey,iduw"
    },
    "-L4vo5fSczLSOTJOtwDd" : {
      "0-0-0-0" : "omeb,ubot"
    },
    "-L4vo5fcfLb27tgL90rX" : {
      "0-0-0-0" : "ejav,opaw"
    },
    "-L4vo5fjDdxTztJ8nlF7" : {
      "0-0-0-0" : "inaz,atuy"
    },
    "-L4vo5fv0p1C_F_YU2Rv" : {
      "0-0-0-0" : "ipeq,apey"
    },
    "-L4vo5g-rY6xLCrSm9pD" : {
      "0-0-0-0" : "ekoq,obiz"
    },
    "-L4vo5i7GHQLdlo_qFex" : {
      "0-0-0-0" : "oxak,ahiq"
    },
    "-L4vo5isfS0fAaByt1z8" : {
      "0-0-0-0" : "ekaf,inuj"
    },
    "-L4vo5j1KnioViUEeYh8" : {
      "0-0-0-0" : "izus,ozaw"
    },
    "-L4vo5j3ifAOQQJrIrJ4" : {
      "0-0-0-0" : "idoz,umuy"
    },
    "-L4vo5jxqc4HDnZtqpoU" : {
      "0-0-0-0" : "ituk,anix"
    },
    "-L4vo5k6l28nTxb4kaDj" : {
      "0-0-0-0" : "ovuq,uguf"
    },
    "-L4vo5lVnhRhZpAMjjfY" : {
      "0-0-0-0" : "asuh,efaq"
    },
    "-L4vo5lirCL27YViHdUA" : {
      "0-0-0-0" : "azeh,acax"
    },
    "-L4vo5mzMhwt7Li5SQWk" : {
      "0-0-0-0" : "aqic,efay"
    },
    "-L4vo5oQVW9kKbqrq2mU" : {
      "0-0-0-0" : "uxev,egej"
    },
    "-L4vo5oq9g86LVg-Crzc" : {
      "0-0-0-0" : "eduw,ujoq"
    },
    "-L4vo5p8ERI7nyCBYvQC" : {
      "0-0-0-0" : "ohub,ekew"
    },
    "-L4vo5pT0vibkB-FW1il" : {
      "0-0-0-0" : "evuz,uvim"
    },
    "-L4vo5pt-yTPirasGmk5" : {
      "0-0-0-0" : "osuk,axuj"
    },
    "-L4vo5qHyEJM0m257x-l" : {
      "0-0-0-0" : "ihuw,onoj"
    },
    "-L4vo5rzaPFIr_9Bs5rl" : {
      "0-0-0-0" : "owuk,utof"
    },
    "-L4vo5tm3Ei2Lsb6O9Nk" : {
      "0-0-0-0" : "epuk,ucuw"
    },
    "-L4vo5v8974LolTcl6JC" : {
      "0-0-0-0" : "ageg,izaj"
    },
    "-L4vo5vNaXveYlm5NHsT" : {
      "0-0-0-0" : "oqan,uvow"
    },
    "-L4vo5vYfQhinG0vypXB" : {
      "0-0-0-0" : "iloq,omih"
    },
    "-L4vo5w1oDOF-003sB6O" : {
      "0-0-0-0" : "obeq,ojiy"
    },
    "-L4vo5x5zL_Eje-kkop8" : {
      "0-0-0-0" : "oyak,ufeb"
    },
    "-L4vo5xRIDl4k6DQbgO9" : {
      "0-0-0-0" : "azuc,oqiq"
    },
    "-L4vo5x_qej4Uf8gYsLz" : {
      "0-0-0-0" : "iwoj,uyuw"
    },
    "-L4vo5zciccyza021bEC" : {
      "0-0-0-0" : "uvub,uyeq"
    },
    "-L4vo6-7_mxZVYKt0oQ8" : {
      "0-0-0-0" : "axog,abup"
    },
    "-L4vo6-MDXkR0GiHB9HR" : {
      "0-0-0-0" : "ijex,ixel"
    },
    "-L4vo6-VNIJz_ZbbQSvH" : {
      "0-0-0-0" : "ebaf,ovib"
    },
    "-L4vo6-oIpgkC_A-nwza" : {
      "0-0-0-0" : "ozis,ecup"
    },
    "-L4vo6-pvVt80TjfkEaF" : {
      "0-0-0-0" : "ugeq,oxaz"
    },
    "-L4vo60CUm89IG5sHAKm" : {
      "0-0-0-0" : "azuc,ahek"
    },
    "-L4vo60RZvRef1a1XuvP" : {
      "0-0-0-0" : "ivaw,ejon"
    },
    "-L4vo60ZNK0KEltk5oYu" : {
      "0-0-0-0" : "agud,odiq"
    },
    "-L4vo61vs1b_UFwlrWB0" : {
      "0-0-0-0" : "ipuz,ulij"
    },
    "-L4vo63gwuGX4KT3EkfZ" : {
      "0-0-0-0" : "ehuz,idux"
    },
    "-L4vo63n0HD-4YMXehDK" : {
      "0-0-0-0" : "opoq,igew"
    },
    "-L4vo63oDeYMN2s5qP-N" : {
      "0-0-0-0" : "apuv,edup"
    },
    "-L4vo644gkLaKrRqwOon" : {
      "0-0-0-0" : "ucib,acuh"
    },
    "-L4vo648pQxthUaOC2-M" : {
      "0-0-0-0" : "uboq,umew"
    },
    "-L4vo65FL4GEXNnJS41z" : {
      "0-0-0-0" : "iqew,ecej"
    },
    "-L4vo65P7vYdDwPLtYzw" : {
      "0-0-0-0" : "axak,oqug"
    },
    "-L4vo65jcPlJzTKpGjHm" : {
      "0-0-0-0" : "onaf,uluv"
    },
    "-L4vo660FYNxCR0z3t5m" : {
      "0-0-0-0" : "upad,igub"
    },
    "-L4vo6614oJm8qiHBiAl" : {
      "0-0-0-0" : "oqeb,epuk"
    },
    "-L4vo67ll8uvkDt_kLEp" : {
      "0-0-0-0" : "ekuh,ekaf"
    },
    "-L4vo683Y1_UC-n7j970" : {
      "0-0-0-0" : "ijex,obuf"
    },
    "-L4vo69eA2Cgj6gvKlzI" : {
      "0-0-0-0" : "otoj,eqoj"
    },
    "-L4vo6ARZeusVO5oKjiQ" : {
      "0-0-0-0" : "ovox,otif"
    },
    "-L4vo6B5SAh9ylITp3rk" : {
      "0-0-0-0" : "ihaq,ukaq"
    },
    "-L4vo6BInfLFV9uzkFVO" : {
      "0-0-0-0" : "ivuz,oxeb"
    },
    "-L4vo6BRR3m_ocwCE9zU" : {
      "0-0-0-0" : "uzab,egur"
    },
    "-L4vo6BfnJmR8okPvdAq" : {
      "0-0-0-0" : "ipeq,ogiw"
    },
    "-L4vo6COqN7BmxO7e7UL" : {
      "0-0-0-0" : "enag,izec"
    },
    "-L4vo6Co7xW_PgCQHH2P" : {
      "0-0-0-0" : "aqaq,ucib"
    },
    "-L4vo6Dzn96lmHBD1ahC" : {
      "0-0-0-0" : "uqeg,avep"
    },
    "-L4vo6Ep45YAcFbH0_Vc" : {
      "0-0-0-0" : "idux,otaj"
    },
    "-L4vo6GEKl4bauk3dtGu" : {
      "0-0-0-0" : "opiw,aqiy"
    },
    "-L4vo6IBNB2MQ3l06uBS" : {
      "0-0-0-0" : "ivek,oqan"
    },
    "-L4vo6IZa79gIlD6U8Pd" : {
      "0-0-0-0" : "ihig,ikum"
    },
    "-L4vo6JquR1HYJSYegqS" : {
      "0-0-0-0" : "ucuw,umub"
    },
    "-L4vo6L-7o1DgzHytLuc" : {
      "0-0-0-0" : "ohep,esug"
    },
    "-L4vo6LWEcHKSQVb4WWl" : {
      "0-0-0-0" : "ewut,oqof"
    },
    "-L4vo6LXrMlewo11xoJJ" : {
      "0-0-0-0" : "ewiv,ataj"
    },
    "-L4vo6MB_cf0m1neGaYK" : {
      "0-0-0-0" : "ifeg,icaw"
    },
    "-L4vo6OXhPaFtA_WlF8y" : {
      "0-0-0-0" : "icev,ezog"
    },
    "-L4vo6PZ0Fc-sCDoudR_" : {
      "0-0-0-0" : "afoq,ozuy"
    },
    "-L4vo6QJI_bmwhbQJJTd" : {
      "0-0-0-0" : "uluh,onuv"
    },
    "-L4vo6QL_C5reMUC54-p" : {
      "0-0-0-0" : "ugez,iyaj"
    },
    "-L4vo6R5D-FfGtvH0mi5" : {
      "0-0-0-0" : "acew,eqot"
    },
    "-L4vo6Ra0fEOhZp2N2pe" : {
      "0-0-0-0" : "ikum,uvep"
    },
    "-L4vo6Rli1s3-cy4fw2C" : {
      "0-0-0-0" : "uwab,iyej"
    },
    "-L4vo6SWmIV_zJU8IVWD" : {
      "0-0-0-0" : "imif,uqiq"
    },
    "-L4vo6SpZu3Rn5VbSqvY" : {
      "0-0-0-0" : "ajep,ekoc"
    },
    "-L4vo6U47TWOBnr6b4v2" : {
      "0-0-0-0" : "utof,osij"
    },
    "-L4vo6UKqDYkQllGk0SF" : {
      "0-0-0-0" : "ojep,oqak"
    },
    "-L4vo6V9u5urdlcD7oZu" : {
      "0-0-0-0" : "uxuk,izip"
    },
    "-L4vo6VB9Qmwf_G7MfuX" : {
      "0-0-0-0" : "owat,avux"
    },
    "-L4vo6VSEQXYgHReDcAQ" : {
      "0-0-0-0" : "ubix,ogaj"
    },
    "-L4vo6Vt-2BN23oYjFlZ" : {
      "0-0-0-0" : "owol,evev"
    },
    "-L4vo6XDvs-xX9-FMasY" : {
      "0-0-0-0" : "izip,obiz"
    },
    "-L4vo6ZBEk6VevHhSz3h" : {
      "0-0-0-0" : "afab,aduv"
    },
    "-L4vo6ZpzFPPpVdRCWHP" : {
      "0-0-0-0" : "apew,ecej"
    },
    "-L4vo6_CK2zRzWmVuBRd" : {
      "0-0-0-0" : "ebop,ifiz"
    },
    "-L4vo6_PzWQbi8wv4WWg" : {
      "0-0-0-0" : "atez,ezeb"
    },
    "-L4vo6_YcJGOHjtoNnAp" : {
      "0-0-0-0" : "odid,oqur"
    },
    "-L4vo6_okuYiT6R7dels" : {
      "0-0-0-0" : "ukec,ucux"
    },
    "-L4vo6aZ-qI4IdFWNK_x" : {
      "0-0-0-0" : "icag,ogoc"
    },
    "-L4vo6cPJlWa6umGLPJn" : {
      "0-0-0-0" : "egeb,udur"
    },
    "-L4vo6cz2SH1iD8z5C4c" : {
      "0-0-0-0" : "uvab,akof"
    },
    "-L4vo6dDH5gc8y0RkGfB" : {
      "0-0-0-0" : "okof,awoj"
    },
    "-L4vo6eYJon1KRLY09sx" : {
      "0-0-0-0" : "uqiw,iyit"
    },
    "-L4vo6eri20CTmqTYHc2" : {
      "0-0-0-0" : "ejon,iwet"
    },
    "-L4vo6gMELiSImHidQWO" : {
      "0-0-0-0" : "opeg,ofoc"
    },
    "-L4vo6gYrG2qJCadNwwY" : {
      "0-0-0-0" : "iqed,izuj"
    },
    "-L4vo6golT6pjCmyOcf7" : {
      "0-0-0-0" : "ehum,ocij"
    },
    "-L4vo6hH36YMo5veXS4L" : {
      "0-0-0-0" : "odiq,ehof"
    },
    "-L4vo6hVOW2EVc6htr6G" : {
      "0-0-0-0" : "owav,utog"
    },
    "-L4vo6igJr9CVXJx_EZG" : {
      "0-0-0-0" : "orob,egub"
    },
    "-L4vo6ijOmhxQHMl51rX" : {
      "0-0-0-0" : "isiz,ejom"
    },
    "-L4vo6jrGVyjvHSQFHsM" : {
      "0-0-0-0" : "owok,okog"
    },
    "-L4vo6kxekwVcoTSLYzx" : {
      "0-0-0-0" : "icag,axak"
    },
    "-L4vo6l82RxrO2klMf95" : {
      "0-0-0-0" : "asuh,ibup"
    },
    "-L4vo6lNjyH3z6liH5ZI" : {
      "0-0-0-0" : "iwid,ukoz"
    },
    "-L4vo6m6D7-PFV14yjo0" : {
      "0-0-0-0" : "emev,icak"
    },
    "-L4vo6mkuGMMlLCOukf6" : {
      "0-0-0-0" : "oqur,ugeq"
    },
    "-L4vo6nQe6OC1F2sjPuZ" : {
      "0-0-0-0" : "imaw,uriy"
    },
    "-L4vo6nhJM37JlpHVL0e" : {
      "0-0-0-0" : "imom,oqez"
    },
    "-L4vo6oqzsHC_DNVbtad" : {
      "0-0-0-0" : "ikof,oqiq"
    },
    "-L4vo6oy7VVvGvBd9I_Y" : {
      "0-0-0-0" : "omoq,ufoh"
    },
    "-L4vo6pUR7hIetPeQh1Q" : {
      "0-0-0-0" : "odoh,ewuf"
    },
    "-L4vo6pw5xByN64NhAJL" : {
      "0-0-0-0" : "omob,izux"
    },
    "-L4vo6qEZdGTzg5u-ueO" : {
      "0-0-0-0" : "odoh,ixid"
    },
    "-L4vo6qK3IiiTG6GOIBz" : {
      "0-0-0-0" : "ivek,ihak"
    },
    "-L4vo6qTgfWXB0iaPAIC" : {
      "0-0-0-0" : "ejul,ugaj"
    },
    "-L4vo6rQdJi47Nkpb52y" : {
      "0-0-0-0" : "ipob,ezoh"
    },
    "-L4vo6reqPIdUFPs_6x-" : {
      "0-0-0-0" : "aqom,ayuf"
    },
    "-L4vo6sNPObcmfG9hfGZ" : {
      "0-0-0-0" : "ahiq,ihif"
    },
    "-L4vo6tuAJIxOGZ4zr0X" : {
      "0-0-0-0" : "iwef,uluy"
    },
    "-L4vo6uoXaQBOST3anKn" : {
      "0-0-0-0" : "ukuk,uxaq"
    },
    "-L4vo6vtyZfJAQytAW4S" : {
      "0-0-0-0" : "ekoz,upej"
    },
    "-L4vo6x-2f2pRWn008nI" : {
      "0-0-0-0" : "oqos,ajiv"
    },
    "-L4vo6x0Yfpf2nNqjpQr" : {
      "0-0-0-0" : "odab,uxaq"
    },
    "-L4vo6xF627398VUGW6W" : {
      "0-0-0-0" : "umix,okiw"
    },
    "-L4vo6xQspcaDy3Qz5_O" : {
      "0-0-0-0" : "usay,uleq"
    },
    "-L4vo6xWWchukfrGRoTY" : {
      "0-0-0-0" : "ovib,izux"
    },
    "-L4vo6yV2TlAXC4u4PPX" : {
      "0-0-0-0" : "osob,ayeq"
    },
    "-L4vo6yj5GHy7e4LPAp1" : {
      "0-0-0-0" : "uyif,uwos"
    },
    "-L4vo6yj5GHy7e4LPAp2" : {
      "0-0-0-0" : "usay,ehum"
    },
    "-L4vo6zRzuhm0oi3aHn-" : {
      "0-0-0-0" : "epek,uwuz"
    },
    "-L4vo70nJSh1nkyB6eNh" : {
      "0-0-0-0" : "ejav,ebup"
    },
    "-L4vo71XCzWDvMS7TPMv" : {
      "0-0-0-0" : "odij,iqet"
    },
    "-L4vo72UDZMxgYfL6T7L" : {
      "0-0-0-0" : "abup,iduy"
    },
    "-L4vo72_C3DTmra_-Ja7" : {
      "0-0-0-0" : "ufam,orud"
    },
    "-L4vo73-ZwkZZ22weqsf" : {
      "0-0-0-0" : "ofec,iruw"
    },
    "-L4vo73zZkfi1-MCSKf0" : {
      "0-0-0-0" : "uvek,avuv"
    },
    "-L4vo75Ow0PHU6ECBKRl" : {
      "0-0-0-0" : "unub,obik"
    },
    "-L4vo75afYysvBZt_iX4" : {
      "0-0-0-0" : "uxal,uxut"
    },
    "-L4vo76C1TVeGNsCO7Iv" : {
      "0-0-0-0" : "iwof,ifiz"
    },
    "-L4vo76SZ6lbDO2TZhxU" : {
      "0-0-0-0" : "atey,usuq"
    },
    "-L4vo77hCvbnROptzWjb" : {
      "0-0-0-0" : "iwid,oqim"
    },
    "-L4vo78N6Jb4frodSkuM" : {
      "0-0-0-0" : "ezub,iqem"
    },
    "-L4vo79MQZfgZ09jC1ZT" : {
      "0-0-0-0" : "oteq,owom"
    },
    "-L4vo79MQZfgZ09jC1ZU" : {
      "0-0-0-0" : "iwiz,exuw"
    },
    "-L4vo79QjopYvzmUPcRF" : {
      "0-0-0-0" : "ahoz,uzuw"
    },
    "-L4vo79p5WIYtQBcgz4R" : {
      "0-0-0-0" : "ucuf,ucuw"
    },
    "-L4vo7A2Hem-wYG_mgxV" : {
      "0-0-0-0" : "oyiv,ovuq"
    },
    "-L4vo7ADwkcz2a1D-upJ" : {
      "0-0-0-0" : "uhuv,idoz"
    },
    "-L4vo7AN4d7sstDiXojx" : {
      "0-0-0-0" : "ebip,udud"
    },
    "-L4vo7AS32axDxRZrxxf" : {
      "0-0-0-0" : "uvow,epum"
    },
    "-L4vo7BHb1krvo4UH8GM" : {
      "0-0-0-0" : "ebaj,uxaq"
    },
    "-L4vo7CnEnQNCUxiM3zc" : {
      "0-0-0-0" : "eqoc,uzaj"
    },
    "-L4vo7DGWlHOUyTVabLK" : {
      "0-0-0-0" : "ixaf,ugaj"
    },
    "-L4vo7F-qG9F_PaAwa6l" : {
      "0-0-0-0" : "esuw,opuf"
    },
    "-L4vo7FDf332ugjJjOt4" : {
      "0-0-0-0" : "ekat,unih"
    },
    "-L4vo7G0YC0zL4xwK5g9" : {
      "0-0-0-0" : "osuk,ovof"
    },
    "-L4vo7GTfmZnJ6lVbLWH" : {
      "0-0-0-0" : "uruw,esuz"
    },
    "-L4vo7Gm9bFo38hdEfL6" : {
      "0-0-0-0" : "ojil,enaw"
    },
    "-L4vo7H19BHRzciJ-xOg" : {
      "0-0-0-0" : "uzeb,aqad"
    },
    "-L4vo7HfWtLXkz0ABjqb" : {
      "0-0-0-0" : "olaq,omuq"
    },
    "-L4vo7Hg2KR1en0XhsnB" : {
      "0-0-0-0" : "ujok,uvud"
    },
    "-L4vo7Hv1eMPJw6wD4Du" : {
      "0-0-0-0" : "odod,ibip"
    },
    "-L4vo7Hyt41fCmNBG5H3" : {
      "0-0-0-0" : "ijaj,eqes"
    },
    "-L4vo7Ib3gATDUAHuunj" : {
      "0-0-0-0" : "ugez,idoz"
    },
    "-L4vo7IydAzlwTmG0iAu" : {
      "0-0-0-0" : "iyut,uraw"
    },
    "-L4vo7JGmLqgGqmEgFuQ" : {
      "0-0-0-0" : "epof,ewiv"
    },
    "-L4vo7L0vfRrerM0wDCT" : {
      "0-0-0-0" : "uraj,icaj"
    },
    "-L4vo7LJiONR5Iy54D6I" : {
      "0-0-0-0" : "avux,uyoq"
    },
    "-L4vo7LoY8Asnp8sqCOz" : {
      "0-0-0-0" : "ulej,avux"
    },
    "-L4vo7M6MPEhGsNP_YYZ" : {
      "0-0-0-0" : "abux,ojil"
    },
    "-L4vo7MQwL6jObN-Eh21" : {
      "0-0-0-0" : "aqij,ucoh"
    },
    "-L4vo7MeGNfB2_pTrimv" : {
      "0-0-0-0" : "equm,ejom"
    },
    "-L4vo7NXqCezm9vK-_N0" : {
      "0-0-0-0" : "aguf,umuy"
    },
    "-L4vo7OEKMJ8RO_pc0hN" : {
      "0-0-0-0" : "inuj,ahiq"
    },
    "-L4vo7Ocrb14ZqarT_--" : {
      "0-0-0-0" : "ixod,ezub"
    },
    "-L4vo7PliWFazmw25WqO" : {
      "0-0-0-0" : "exaz,uriw"
    },
    "-L4vo7Pu3zP8fmCQODb4" : {
      "0-0-0-0" : "ujaj,izax"
    },
    "-L4vo7RXLyd3WXFJmTwK" : {
      "0-0-0-0" : "umaw,enub"
    },
    "-L4vo7TarQ6naNBFfjGZ" : {
      "0-0-0-0" : "ivuz,uxuy"
    },
    "-L4vo7VSNDbTN0X4uq3-" : {
      "0-0-0-0" : "uxix,uqeg"
    },
    "-L4vo7VeYdLkPx9eUKeN" : {
      "0-0-0-0" : "uboq,otof"
    },
    "-L4vo7VlhA95BHwYg1jY" : {
      "0-0-0-0" : "uzid,ojoz"
    },
    "-L4vo7WI15PaVyGZ4_1q" : {
      "0-0-0-0" : "ekew,ipej"
    },
    "-L4vo7WWM1YS9x8SgSNf" : {
      "0-0-0-0" : "ezot,ayeq"
    },
    "-L4vo7XlS-XBPdbQKoE1" : {
      "0-0-0-0" : "orob,ovay"
    },
    "-L4vo7Y86X42VUxVgCc_" : {
      "0-0-0-0" : "onoq,ojux"
    },
    "-L4vo7YZwu4WIlRza7Z4" : {
      "0-0-0-0" : "avaw,usiv"
    },
    "-L4vo7Z944WP4iaCITvw" : {
      "0-0-0-0" : "iwip,eruz"
    },
    "-L4vo7ZPqJCgg5qMO2CA" : {
      "0-0-0-0" : "ogog,uxev"
    },
    "-L4vo7_zk7VamOuhhlxU" : {
      "0-0-0-0" : "axuj,utej"
    },
    "-L4vo7aluZY2Ta_f494W" : {
      "0-0-0-0" : "idug,exeb"
    },
    "-L4vo7b-h_1fh677KR1P" : {
      "0-0-0-0" : "ihib,uboq"
    },
    "-L4vo7bJuSXbks24RwDH" : {
      "0-0-0-0" : "osib,ujif"
    },
    "-L4vo7bjgSV2Q9fbdAoU" : {
      "0-0-0-0" : "izig,okap"
    },
    "-L4vo7cK-8NwNSHxoZTW" : {
      "0-0-0-0" : "iwoj,ugeg"
    },
    "-L4vo7cR4-0ibvcPO_vn" : {
      "0-0-0-0" : "ebek,ixoy"
    },
    "-L4vo7cmTNZPoNSlmVxC" : {
      "0-0-0-0" : "oqok,opaz"
    },
    "-L4vo7dMn2e1TVD0lw4X" : {
      "0-0-0-0" : "azij,oyoj"
    },
    "-L4vo7gJ18nCbqzsTRxf" : {
      "0-0-0-0" : "uzim,iwum"
    },
    "-L4vo7guBYcbRIyCT-q3" : {
      "0-0-0-0" : "ixoy,oqeb"
    },
    "-L4vo7haQauLBSLT5yWz" : {
      "0-0-0-0" : "ejul,oyis"
    },
    "-L4vo7hjqZ4WJKZwFQZv" : {
      "0-0-0-0" : "iviq,oxud"
    },
    "-L4vo7hnEz6IogZC05x0" : {
      "0-0-0-0" : "orud,uwab"
    },
    "-L4vo7iLl79WMlsqX0Q_" : {
      "0-0-0-0" : "ekoz,uraj"
    },
    "-L4vo7jP1-bfeLkuixG5" : {
      "0-0-0-0" : "upad,umub"
    },
    "-L4vo7k_ds40LeMf2BRO" : {
      "0-0-0-0" : "osuk,ucux"
    },
    "-L4vo7lcJu_QX-cnWYmq" : {
      "0-0-0-0" : "ofeb,azuc"
    },
    "-L4vo7mZ3eIy8tZ8qGt-" : {
      "0-0-0-0" : "ajuy,aqaj"
    },
    "-L4vo7mwhBc8rXnUd5U0" : {
      "0-0-0-0" : "aqan,izip"
    },
    "-L4vo7myQ7Bv9oYyYoo6" : {
      "0-0-0-0" : "oket,ikuk"
    },
    "-L4vo7nf138GNujZ_cos" : {
      "0-0-0-0" : "eteb,ovus"
    },
    "-L4vo7o78tqgVn-1_kC3" : {
      "0-0-0-0" : "ogep,awut"
    },
    "-L4vo7oSv4glRKdvdeh5" : {
      "0-0-0-0" : "ujes,iwek"
    },
    "-L4vo7p-28Dsd1vWBh7z" : {
      "0-0-0-0" : "efob,iboq"
    },
    "-L4vo7p4EFi9JW1ZUa7S" : {
      "0-0-0-0" : "ocav,uruq"
    },
    "-L4vo7pipv1_Ag6i62oy" : {
      "0-0-0-0" : "uqil,ehoq"
    },
    "-L4vo7pm7ecshGGNjYm8" : {
      "0-0-0-0" : "umix,aqov"
    },
    "-L4vo7saFaHr_f3oUdn3" : {
      "0-0-0-0" : "omog,uqex"
    },
    "-L4vo7tKkOEdxIbGoH56" : {
      "0-0-0-0" : "ebaj,anuz"
    },
    "-L4vo7tQRPDJ7JxmbjMl" : {
      "0-0-0-0" : "eqec,awup"
    },
    "-L4vo7u2LfK7HruSIXy7" : {
      "0-0-0-0" : "ihiy,upuj"
    },
    "-L4vo84iEuLMXP2ixgx-" : {
      "0-0-0-0" : "avox,usux"
    },
    "-L4vo84jOWsW8rRVBMiH" : {
      "0-0-0-0" : "uzuw,afuz"
    },
    "-L4vo84k6Vhm_fDj2_p3" : {
      "0-0-0-0" : "ozuz,ilox"
    },
    "-L4vo87ErHxOgPjudNvh" : {
      "0-0-0-0" : "ixid,ekaf"
    },
    "-L4vo87Kiehj1TCJaJ3z" : {
      "0-0-0-0" : "uniz,ejox"
    },
    "-L4vo88c15SQFSnTLblz" : {
      "0-0-0-0" : "ehoc,asiw"
    },
    "-L4vo88zcmqJ2uorN8_3" : {
      "0-0-0-0" : "opuf,ogaw"
    },
    "-L4vo8906lLBZ7uN_mwR" : {
      "0-0-0-0" : "esuz,ehoq"
    },
    "-L4vo8906lLBZ7uN_mwS" : {
      "0-0-0-0" : "ajif,uveq"
    },
    "-L4vo89b7UIDtK0P_ICt" : {
      "0-0-0-0" : "idix,owet"
    },
    "-L4vo89cRw0nXfztetzL" : {
      "0-0-0-0" : "ebak,ukib"
    },
    "-L4vo89cRw0nXfztetzM" : {
      "0-0-0-0" : "orud,ifof"
    },
    "-L4vo89jyrsYVF13swTv" : {
      "0-0-0-0" : "opaw,ujes"
    },
    "-L4vo89ognQjI4rjRaeP" : {
      "0-0-0-0" : "eraw,ejep"
    },
    "-L4vo89rYXT5ChmbrERc" : {
      "0-0-0-0" : "egew,ihih"
    },
    "-L4vo8Bsgcbgs3dJN7v-" : {
      "0-0-0-0" : "obeq,oxat"
    },
    "-L4vo8CeOSPCD8aYl14m" : {
      "0-0-0-0" : "odip,ixeb"
    },
    "-L4vo8Cyug6B93AygNYt" : {
      "0-0-0-0" : "unub,oyur"
    },
    "-L4vo8DHY2ka6sXEwiWx" : {
      "0-0-0-0" : "otif,ofec"
    },
    "-L4vo8EJIjbR2TJNImTX" : {
      "0-0-0-0" : "oqok,ewiz"
    },
    "-L4vo8EXPNkAXJBAIqsW" : {
      "0-0-0-0" : "uqiq,eyir"
    },
    "-L4vo8FHFyndpJ3L0bNh" : {
      "0-0-0-0" : "ekoc,ifof"
    },
    "-L4vo8FM1fHsBZXKLZyF" : {
      "0-0-0-0" : "axaq,imeq"
    },
    "-L4vo8FulubY7Zj90YzE" : {
      "0-0-0-0" : "ipuj,evaj"
    },
    "-L4vo8GAtb1-FKGxjzZ0" : {
      "0-0-0-0" : "ekuh,ohub"
    },
    "-L4vo8G_tq86PfJGwaYZ" : {
      "0-0-0-0" : "oyiv,ofoc"
    },
    "-L4vo8Hi4jWi-2isoJUf" : {
      "0-0-0-0" : "eqoc,osuk"
    },
    "-L4vo8I7HFwJDWFcf9Ob" : {
      "0-0-0-0" : "idej,uqat"
    },
    "-L4vo8JAu_9zVJDZ3yC3" : {
      "0-0-0-0" : "owef,okap"
    },
    "-L4vo8KfvCf10QAwUkMm" : {
      "0-0-0-0" : "amup,igab"
    },
    "-L4vo8LND3NXx-0k4uHc" : {
      "0-0-0-0" : "ekiy,uxer"
    },
    "-L4vo8Mdh3pPCQl6KgAt" : {
      "0-0-0-0" : "oyix,oxoq"
    },
    "-L4vo8NeGqp6IQT-OAAl" : {
      "0-0-0-0" : "oqul,uzug"
    },
    "-L4vo8OAHDUpBm0B-ddu" : {
      "0-0-0-0" : "uyut,aqej"
    },
    "-L4vo8OJPs-RIbR3WG5z" : {
      "0-0-0-0" : "udiz,enag"
    },
    "-L4vo8PIxLFnIxE6Txn8" : {
      "0-0-0-0" : "asiv,ihuw"
    },
    "-L4vo8PyLNEnbB32gMx1" : {
      "0-0-0-0" : "uyeq,ehuz"
    },
    "-L4vo8RgNKEnxX0vSTyM" : {
      "0-0-0-0" : "oliq,otuj"
    },
    "-L4vo8RmsplFc4nXrF6x" : {
      "0-0-0-0" : "acag,igah"
    },
    "-L4vo8S2hDcurNUW-P0n" : {
      "0-0-0-0" : "ayug,uxuk"
    },
    "-L4vo8SC-qpYB0ZqZaVJ" : {
      "0-0-0-0" : "iwom,ehum"
    },
    "-L4vo8SgIlvyz8hJoEpb" : {
      "0-0-0-0" : "otih,ofih"
    },
    "-L4vo8T9NnjOBWY-Mxcd" : {
      "0-0-0-0" : "obik,ewoq"
    },
    "-L4vo8TBVXyLQoQkaA34" : {
      "0-0-0-0" : "okoy,ecow"
    },
    "-L4vo8TfVA49ZuvUhjN-" : {
      "0-0-0-0" : "ogog,afab"
    },
    "-L4vo8UI18hvSAZSfDfa" : {
      "0-0-0-0" : "etew,avuv"
    },
    "-L4vo8U_vUIzST73akbs" : {
      "0-0-0-0" : "odod,ekux"
    },
    "-L4vo8VMhGbfs_1k-tXB" : {
      "0-0-0-0" : "ecuf,ewop"
    },
    "-L4vo8XFYpD89xe0xlDo" : {
      "0-0-0-0" : "okof,eziy"
    },
    "-L4vo8Xl1IA0fI5HblSR" : {
      "0-0-0-0" : "upaj,ukuk"
    },
    "-L4vo8Yfh0MWx4Wgz6ZL" : {
      "0-0-0-0" : "emev,odij"
    },
    "-L4vo8ZG5Kd21nb9kKYb" : {
      "0-0-0-0" : "oqek,ebud"
    },
    "-L4vo8aRqfVEfsIe8IgE" : {
      "0-0-0-0" : "oqos,ulim"
    },
    "-L4vo8b1O_Wj9N_dC7O4" : {
      "0-0-0-0" : "ucah,aqic"
    },
    "-L4vo8bG2cVMKc7dq2Rz" : {
      "0-0-0-0" : "oqan,ozec"
    },
    "-L4vo8bcq9gkCf3-AYu5" : {
      "0-0-0-0" : "utof,izep"
    },
    "-L4vo8c2pok9WED-hlCV" : {
      "0-0-0-0" : "atux,owuk"
    },
    "-L4vo8cLBMu3Xv5yb_Zd" : {
      "0-0-0-0" : "opih,uwal"
    },
    "-L4vo8cfufrwEPt4wWZ_" : {
      "0-0-0-0" : "ikum,uhew"
    },
    "-L4vo8cfufrwEPt4wWZa" : {
      "0-0-0-0" : "uxim,icuv"
    },
    "-L4vo8d9dpd_O8yvgdK9" : {
      "0-0-0-0" : "uwil,iwuy"
    },
    "-L4vo8dUPnnvmlMEsIlA" : {
      "0-0-0-0" : "isiz,oqey"
    },
    "-L4vo8ejS1U6IZg_0Y0M" : {
      "0-0-0-0" : "aqac,ebop"
    },
    "-L4vo8eq6HPaW_Lj8OvK" : {
      "0-0-0-0" : "opiw,atey"
    },
    "-L4vo8fKC8AU0QFOLV07" : {
      "0-0-0-0" : "ebud,azuw"
    },
    "-L4vo8fLd-TlPWl-SDbb" : {
      "0-0-0-0" : "ufof,ixal"
    },
    "-L4vo8fMTQXJ7TAGVpaC" : {
      "0-0-0-0" : "aseg,uyeh"
    },
    "-L4vo8fbPk_jmmodzwkB" : {
      "0-0-0-0" : "ucaz,uqiq"
    },
    "-L4vo8fwwANXm17Fo_SO" : {
      "0-0-0-0" : "ewiz,enaw"
    },
    "-L4vo8hALvCahJ0yg8gx" : {
      "0-0-0-0" : "ikux,ikox"
    },
    "-L4vo8hiypJUVIk2_cds" : {
      "0-0-0-0" : "oyoj,oqug"
    },
    "-L4vo8jY69rSYOwACDeD" : {
      "0-0-0-0" : "uxuy,oxoq"
    },
    "-L4vo8jY69rSYOwACDeE" : {
      "0-0-0-0" : "ucog,anuz"
    },
    "-L4vo8jxka5NlBlv0voX" : {
      "0-0-0-0" : "ixod,ugej"
    },
    "-L4vo8mZ1uHXACsRhcCK" : {
      "0-0-0-0" : "idix,uzug"
    },
    "-L4vo8mjHn3-o0qNbozy" : {
      "0-0-0-0" : "uroj,ufoh"
    },
    "-L4vo8nHHy8YyLyyjHwG" : {
      "0-0-0-0" : "efux,ipul"
    },
    "-L4vo8nRwXvcOaYksAlh" : {
      "0-0-0-0" : "ifiz,utof"
    },
    "-L4vo8ng-F-KxcBMNKXj" : {
      "0-0-0-0" : "abuq,ojuh"
    },
    "-L4vo8o0bKT6PejM1eZE" : {
      "0-0-0-0" : "ureh,ezup"
    },
    "-L4vo8oFOLuPTv8rosR-" : {
      "0-0-0-0" : "uqex,ujoq"
    },
    "-L4vo8pEIZiYC0Bdk4u2" : {
      "0-0-0-0" : "iqed,ewip"
    },
    "-L4vo8pnulEuD5F_msww" : {
      "0-0-0-0" : "ejij,ugej"
    },
    "-L4vo8puHjZtiZsgnQnx" : {
      "0-0-0-0" : "uxop,uyey"
    },
    "-L4vo8qoAY4W3RTVk0i1" : {
      "0-0-0-0" : "axah,ogoq"
    },
    "-L4vo8tqPKb1ytW3GrIw" : {
      "0-0-0-0" : "ikuk,atux"
    },
    "-L4vo8u6Hn9MQ_tc4Qqf" : {
      "0-0-0-0" : "owid,izep"
    },
    "-L4vo8vAFHDpdznuJM0u" : {
      "0-0-0-0" : "icoy,aleq"
    },
    "-L4vo8vt2suQbJKdeG2I" : {
      "0-0-0-0" : "uyov,owud"
    },
    "-L4vo8wnPHkNJe6bFGFd" : {
      "0-0-0-0" : "otif,enub"
    },
    "-L4vo8x5yFaA_mUEu7St" : {
      "0-0-0-0" : "ayuq,ozob"
    },
    "-L4vo8xFljZGlW2BCRnH" : {
      "0-0-0-0" : "axak,uroj"
    },
    "-L4vo8xV4ugE-fNAiy46" : {
      "0-0-0-0" : "uwit,uxop"
    },
    "-L4vo8xlAlT0RKD2ipTs" : {
      "0-0-0-0" : "ojig,opeg"
    },
    "-L4vo8yDpQw-g0QzT6SJ" : {
      "0-0-0-0" : "awup,ihiy"
    },
    "-L4vo8yVPRpddmqDR2Wm" : {
      "0-0-0-0" : "okif,avux"
    },
    "-L4vo8yrLwf768D2_akM" : {
      "0-0-0-0" : "obup,osib"
    },
    "-L4vo9-9INTU3FeRCRVb" : {
      "0-0-0-0" : "ekat,ugeq"
    },
    "-L4vo9-BJjOoFHP7fPhk" : {
      "0-0-0-0" : "ocav,uvux"
    },
    "-L4vo90DsPg8g1zxN6nA" : {
      "0-0-0-0" : "oteq,uxac"
    },
    "-L4vo90vm9Xs7EdblzcA" : {
      "0-0-0-0" : "uxej,ikum"
    },
    "-L4vo91JBOBXcgk2DIt6" : {
      "0-0-0-0" : "uzab,imom"
    },
    "-L4vo91M4eTDN-oh_aye" : {
      "0-0-0-0" : "iwek,ikak"
    },
    "-L4vo923K5QQuBrZYsXS" : {
      "0-0-0-0" : "ofeb,abej"
    },
    "-L4vo92JWnn8oZRTk7Zu" : {
      "0-0-0-0" : "ubox,asuh"
    },
    "-L4vo93HKz_tuW7LtRd8" : {
      "0-0-0-0" : "ucah,ubup"
    },
    "-L4vo95-IdIgjWbu0D15" : {
      "0-0-0-0" : "ezog,ixak"
    },
    "-L4vo95Ks1cl-JOpGRmN" : {
      "0-0-0-0" : "aziy,uwap"
    },
    "-L4vo95nuHMDByK93U2d" : {
      "0-0-0-0" : "omaj,eqon"
    },
    "-L4vo962g1zaUhSICHss" : {
      "0-0-0-0" : "obuk,ipuz"
    },
    "-L4vo96FSDShkbvXyewt" : {
      "0-0-0-0" : "ozov,ohet"
    },
    "-L4vo96niMPz426WoIw3" : {
      "0-0-0-0" : "ubix,oxef"
    },
    "-L4vo98BnqRqFdWN5EUD" : {
      "0-0-0-0" : "ewav,iqen"
    },
    "-L4vo98UNNZWdGQM90_J" : {
      "0-0-0-0" : "idux,uroj"
    },
    "-L4vo99WjRJHCFdazgX0" : {
      "0-0-0-0" : "owat,iyuf"
    },
    "-L4vo9AV-xY9-uYdAGiW" : {
      "0-0-0-0" : "oxim,ejiv"
    },
    "-L4vo9BVgxPLkzeqYdT7" : {
      "0-0-0-0" : "uhux,okof"
    },
    "-L4vo9C-yCofrWpQ0KxM" : {
      "0-0-0-0" : "ihuw,uyey"
    },
    "-L4vo9C3w4IkP1oE2XeU" : {
      "0-0-0-0" : "ehoq,uluy"
    },
    "-L4vo9DMcbesHk6l0ZFm" : {
      "0-0-0-0" : "upuz,ixel"
    },
    "-L4vo9DdPfwhrzpVDF6F" : {
      "0-0-0-0" : "ovay,ajuy"
    },
    "-L4vo9Ed5QD_9DYPXnZi" : {
      "0-0-0-0" : "usay,izux"
    },
    "-L4vo9Eli5r-o-XkQENt" : {
      "0-0-0-0" : "ikuz,uwal"
    },
    "-L4vo9FD4E5DzUC9PL5x" : {
      "0-0-0-0" : "awup,okiw"
    },
    "-L4vo9FHYMcmNnUObdZ5" : {
      "0-0-0-0" : "otih,ejep"
    },
    "-L4vo9JOjdWjYAvcumjG" : {
      "0-0-0-0" : "ikum,udej"
    },
    "-L4vo9KoPKpYhjpdw87D" : {
      "0-0-0-0" : "oqul,ucah"
    },
    "-L4vo9LPt7SdalPxwtaL" : {
      "0-0-0-0" : "aqad,iyaj"
    },
    "-L4vo9MDhoiZsLbRZN09" : {
      "0-0-0-0" : "ozis,itaw"
    },
    "-L4vo9N0E03DtLb646oG" : {
      "0-0-0-0" : "ugeh,uyaw"
    },
    "-L4vo9OKUHE15xJsgy_F" : {
      "0-0-0-0" : "ageg,owuk"
    },
    "-L4vo9OdydrfBZCKcF9W" : {
      "0-0-0-0" : "ejav,udiz"
    },
    "-L4vo9Pa6fz7k7sgGRND" : {
      "0-0-0-0" : "ifeg,efib"
    },
    "-L4vo9TlGbKFnh0p27km" : {
      "0-0-0-0" : "icag,uvaq"
    },
    "-L4vo9UUa74oz0kbi9hs" : {
      "0-0-0-0" : "apey,ovox"
    },
    "-L4vo9UnNsVyvTAbzW0x" : {
      "0-0-0-0" : "ajif,ewuf"
    },
    "-L4vo9VJNLT_39s8SFbx" : {
      "0-0-0-0" : "anix,owep"
    },
    "-L4vo9W1ose1WKiUcbIi" : {
      "0-0-0-0" : "uteb,ujus"
    },
    "-L4vo9WIWn42Vk8SNhMy" : {
      "0-0-0-0" : "ucax,iwek"
    },
    "-L4vo9WPWRsKkmNZ0969" : {
      "0-0-0-0" : "ejon,ejeb"
    },
    "-L4vo9X8JloQMmHU1-d5" : {
      "0-0-0-0" : "iqoz,uqeg"
    },
    "-L4vo9XNRrd5eBA3RUKT" : {
      "0-0-0-0" : "iduw,uxuj"
    },
    "-L4vo9XOrmvdapgGw6vf" : {
      "0-0-0-0" : "ixak,uqal"
    },
    "-L4vo9XaGXlAzOHPTR_r" : {
      "0-0-0-0" : "uyip,uyux"
    },
    "-L4vo9XkPayV46_UD2Zc" : {
      "0-0-0-0" : "ojug,aqux"
    },
    "-L4vo9Zk2DRBrmIFsYqG" : {
      "0-0-0-0" : "ejeb,uhiz"
    },
    "-L4vo9_PI8NC6HnmmWaN" : {
      "0-0-0-0" : "ekiy,egub"
    },
    "-L4vo9_vj912t5c0pD2S" : {
      "0-0-0-0" : "oxud,epuy"
    },
    "-L4vo9b8scx8DyrMEocZ" : {
      "0-0-0-0" : "idoz,oxuj"
    },
    "-L4vo9bU8Nn_zBLJ-AW7" : {
      "0-0-0-0" : "ejul,uluy"
    },
    "-L4vo9bhpNRxNPpfmcsB" : {
      "0-0-0-0" : "udud,iduw"
    },
    "-L4vo9c7BZk9HGKZzxv6" : {
      "0-0-0-0" : "idoz,uhux"
    },
    "-L4vo9fZPB0NFfa4vZYQ" : {
      "0-0-0-0" : "opuf,emuj"
    },
    "-L4vo9gMowejy4j0eu3w" : {
      "0-0-0-0" : "ehuq,edaj"
    },
    "-L4vo9gbL_nqrzMbNAzc" : {
      "0-0-0-0" : "otih,osah"
    },
    "-L4vo9guFll7e__XNZln" : {
      "0-0-0-0" : "uhip,uboq"
    },
    "-L4vo9h8_gKyIwNf59Q0" : {
      "0-0-0-0" : "edaj,uxuk"
    },
    "-L4vo9hDCiNHOibrkfb9" : {
      "0-0-0-0" : "ehoq,efok"
    },
    "-L4vo9h_k3fr2wvQYC4M" : {
      "0-0-0-0" : "aqov,uzuq"
    },
    "-L4vo9hpZ70VV3MVQgbi" : {
      "0-0-0-0" : "atez,inup"
    },
    "-L4vo9hvOKv77zO2XKFo" : {
      "0-0-0-0" : "ewun,oqeb"
    },
    "-L4vo9izZCYNCcj4SsYS" : {
      "0-0-0-0" : "eviz,oxex"
    },
    "-L4vo9j9bdsSeZlzxusG" : {
      "0-0-0-0" : "iwiq,ehaf"
    },
    "-L4vo9kZ27I2VMyHcp7K" : {
      "0-0-0-0" : "ekat,ojip"
    },
    "-L4vo9lnbzk6Vjm1B4OG" : {
      "0-0-0-0" : "icev,akiy"
    },
    "-L4vo9ltKs7cquJr0hJd" : {
      "0-0-0-0" : "uvek,azeh"
    },
    "-L4vo9n2fWFYVZpKGGff" : {
      "0-0-0-0" : "olaq,etew"
    },
    "-L4vo9oW25uGxGubQzlk" : {
      "0-0-0-0" : "emix,oqug"
    },
    "-L4vo9ohj1XUQYej-qir" : {
      "0-0-0-0" : "ayaf,iquq"
    },
    "-L4vo9psURq2SN2ff7Bx" : {
      "0-0-0-0" : "iwet,uxaq"
    },
    "-L4vo9q4FTcnHtlCxobe" : {
      "0-0-0-0" : "ajiv,obuf"
    },
    "-L4vo9s2X2OIT6bDZerx" : {
      "0-0-0-0" : "exuk,axuc"
    },
    "-L4vo9sO-acXCzcvk1bW" : {
      "0-0-0-0" : "aduw,oqug"
    },
    "-L4vo9tIL-odBEEeAqTG" : {
      "0-0-0-0" : "oxop,obeb"
    },
    "-L4vo9tZCwy_EUU05k8O" : {
      "0-0-0-0" : "odiz,uyez"
    },
    "-L4vo9uR_fY2qfnURHui" : {
      "0-0-0-0" : "opaz,ijaj"
    },
    "-L4vo9uVZIaIIto41Sq_" : {
      "0-0-0-0" : "ahuc,ejiv"
    },
    "-L4vo9uyfj60dbMXe1SW" : {
      "0-0-0-0" : "ejox,asiv"
    },
    "-L4vo9v25e4d7q5U4krw" : {
      "0-0-0-0" : "emoc,ihel"
    },
    "-L4vo9vEHv4alhbPghkg" : {
      "0-0-0-0" : "uqiw,ikof"
    },
    "-L4vo9w9MWqof1wreKOp" : {
      "0-0-0-0" : "afuz,azup"
    },
    "-L4vo9wIDTKE4MsL93t_" : {
      "0-0-0-0" : "ejiv,ujih"
    },
    "-L4vo9we4zFABfOJ7LVw" : {
      "0-0-0-0" : "aqom,ogix"
    },
    "-L4vo9yKRbvKBa7DzsZq" : {
      "0-0-0-0" : "obef,eqoj"
    },
    "-L4vo9zWt6ML8M5vt5OI" : {
      "0-0-0-0" : "acuh,uxij"
    },
    "-L4voA-gaQ036cC2vpuR" : {
      "0-0-0-0" : "ixid,atuh"
    },
    "-L4voA0HyhX0BJBMcMqY" : {
      "0-0-0-0" : "iqem,ozoq"
    },
    "-L4voA0rPVOY9saxKbV2" : {
      "0-0-0-0" : "udoj,aliw"
    },
    "-L4voA12GWk7pbpRIlit" : {
      "0-0-0-0" : "axeb,imif"
    },
    "-L4voA1mm4W04gdxvOY1" : {
      "0-0-0-0" : "oqok,uziy"
    },
    "-L4voA2JfNNLYL5sXPuA" : {
      "0-0-0-0" : "icuv,ayaf"
    },
    "-L4voA2K64668AvE_D1j" : {
      "0-0-0-0" : "evaw,efoh"
    },
    "-L4voA4CKymLAOKpwt0p" : {
      "0-0-0-0" : "uvux,ezeg"
    },
    "-L4voA5ZcfCoEXVrEfIZ" : {
      "0-0-0-0" : "ocig,exeb"
    },
    "-L4voA5ei87LBTA-vsvo" : {
      "0-0-0-0" : "ixac,enex"
    },
    "-L4voA6Y1SUsO5420rdM" : {
      "0-0-0-0" : "exeb,ejom"
    },
    "-L4voA6u6kTIECgkPQGP" : {
      "0-0-0-0" : "ukuy,adih"
    },
    "-L4voA9mdB_uX1VNBLZM" : {
      "0-0-0-0" : "ujoz,ozob"
    },
    "-L4voAA7Tm8quqWN-EwH" : {
      "0-0-0-0" : "oyoj,ukuy"
    },
    "-L4voADBVRg5AEFHODXt" : {
      "0-0-0-0" : "ugeh,asiw"
    },
    "-L4voADlg3EbE1JvKin7" : {
      "0-0-0-0" : "uqox,ucah"
    },
    "-L4voADmN9Akbm9D7BWp" : {
      "0-0-0-0" : "obuk,ugeq"
    },
    "-L4voAEG60af9-PZxc5J" : {
      "0-0-0-0" : "inaz,egeb"
    },
    "-L4voAEXmjlBoxdGgS1h" : {
      "0-0-0-0" : "usiv,esih"
    },
    "-L4voAExB9WM0VEJSp8R" : {
      "0-0-0-0" : "apaj,afab"
    },
    "-L4voAF48Lljo36wKKdi" : {
      "0-0-0-0" : "uvux,odoh"
    },
    "-L4voAF5RKISvMsf3pv3" : {
      "0-0-0-0" : "axoy,ojip"
    },
    "-L4voAFyugqqeMLwuy4z" : {
      "0-0-0-0" : "eqes,idiy"
    },
    "-L4voAGuXi9yAzUGHC9V" : {
      "0-0-0-0" : "owev,apuq"
    },
    "-L4voAHDOKDhrflyU96p" : {
      "0-0-0-0" : "adih,epum"
    },
    "-L4voAIQRhRhozU1NzYa" : {
      "0-0-0-0" : "uqat,otif"
    },
    "-L4voAIz-k4X57dCJyuL" : {
      "0-0-0-0" : "ifaf,azub"
    },
    "-L4voAJYuLpQpslq43SR" : {
      "0-0-0-0" : "eqoc,iwev"
    },
    "-L4voAKDtZdftQMkXtwY" : {
      "0-0-0-0" : "uvow,unaj"
    },
    "-L4voAKV0XvMVPaCw8hl" : {
      "0-0-0-0" : "ocuz,egur"
    },
    "-L4voALN6HdyY6bnjtnM" : {
      "0-0-0-0" : "ahoz,adih"
    },
    "-L4voAN63zDORCLhp2xF" : {
      "0-0-0-0" : "ozej,ujip"
    },
    "-L4voANGvoTcOYya3aIm" : {
      "0-0-0-0" : "ewut,eyir"
    },
    "-L4voANMBXTgVn-4VsWz" : {
      "0-0-0-0" : "usex,ofoc"
    },
    "-L4voAPuHDvhwNAI-LsN" : {
      "0-0-0-0" : "osih,oyic"
    },
    "-L4voAQ1AvqQPJ1ji3P2" : {
      "0-0-0-0" : "ucuf,ukiz"
    },
    "-L4voAQLaovUssJXB_BG" : {
      "0-0-0-0" : "eqob,ekiy"
    },
    "-L4voAQgkWSAlnk5-hJL" : {
      "0-0-0-0" : "uzup,opiw"
    },
    "-L4voAQiwJK_KrDi5ZDl" : {
      "0-0-0-0" : "unaj,emiz"
    },
    "-L4voARUKyLBSJPm-1iS" : {
      "0-0-0-0" : "eyir,areq"
    },
    "-L4voARVwQ9n33cBJBkM" : {
      "0-0-0-0" : "epof,ipuw"
    },
    "-L4voASG9pwjgK9L6gZZ" : {
      "0-0-0-0" : "icaw,uyif"
    },
    "-L4voATnIh17PyIJQfd0" : {
      "0-0-0-0" : "efux,idiy"
    },
    "-L4voAU3Rv5kyOjy8JG4" : {
      "0-0-0-0" : "ibud,ejiv"
    },
    "-L4voAUeNwfFOiT1I0iU" : {
      "0-0-0-0" : "oyoj,iyev"
    },
    "-L4voAVYmlXtzkzXIBs2" : {
      "0-0-0-0" : "opaw,aqij"
    },
    "-L4voAVZcVF2-E-L5VTN" : {
      "0-0-0-0" : "okut,ozit"
    },
    "-L4voAWjh1W6gnhZGK3h" : {
      "0-0-0-0" : "uzid,ezup"
    },
    "-L4voAWkZqYNXljQuZZJ" : {
      "0-0-0-0" : "oxef,umuy"
    },
    "-L4voAWlod-3ZoGlt76l" : {
      "0-0-0-0" : "iwid,iqew"
    },
    "-L4voAXGDDb6RI3G5oHV" : {
      "0-0-0-0" : "eraw,ikuz"
    },
    "-L4voAYlXrM_RXsYNB3g" : {
      "0-0-0-0" : "utiq,ageq"
    },
    "-L4voAYnHW6ssZ0_GyHy" : {
      "0-0-0-0" : "exoz,iwet"
    },
    "-L4voAZXKO4Po7maj1Ky" : {
      "0-0-0-0" : "ipuz,iwum"
    },
    "-L4voAZYRFfkJ0zKGfva" : {
      "0-0-0-0" : "opup,awoj"
    },
    "-L4voAZc19pDHQvF18Mg" : {
      "0-0-0-0" : "urib,axuc"
    },
    "-L4voA_mO-VD_tuO8i_C" : {
      "0-0-0-0" : "imeq,oyic"
    },
    "-L4voAaQygcl-t4pveNM" : {
      "0-0-0-0" : "ewik,usuk"
    },
    "-L4voAar4ZA3WGygggfC" : {
      "0-0-0-0" : "uqiz,uwiq"
    },
    "-L4voAcYTfhHpJbP9m_3" : {
      "0-0-0-0" : "efok,esug"
    },
    "-L4voAcrpHFQfhrf9Mhk" : {
      "0-0-0-0" : "itaw,ojuh"
    },
    "-L4voAcrpHFQfhrf9Mhl" : {
      "0-0-0-0" : "iwuy,ilox"
    },
    "-L4voAeIG3DEAVgKuQwN" : {
      "0-0-0-0" : "akeb,okuc"
    },
    "-L4voAeNhIjiLDSNAHMh" : {
      "0-0-0-0" : "ukuh,akiy"
    },
    "-L4voAeh4It9FhZoYv_V" : {
      "0-0-0-0" : "iqom,ozit"
    },
    "-L4voAf482ageRwA-Z_7" : {
      "0-0-0-0" : "ajof,ugeg"
    },
    "-L4voAfR43-sSx0FvxpK" : {
      "0-0-0-0" : "ugic,esuw"
    },
    "-L4voAfgLuC_HFn2Wx5J" : {
      "0-0-0-0" : "ihub,afuj"
    },
    "-L4voAgo-YHVeoJ1VZzU" : {
      "0-0-0-0" : "ecow,anix"
    },
    "-L4voAiPcgwoRikHmrY0" : {
      "0-0-0-0" : "ahek,ebaj"
    },
    "-L4voAj1Q_inakByjC7W" : {
      "0-0-0-0" : "iyiq,uhim"
    },
    "-L4voAlxvsnhmk5rFTcp" : {
      "0-0-0-0" : "afoq,atug"
    },
    "-L4voAocHLb8DPUzsXHL" : {
      "0-0-0-0" : "izec,uxuy"
    },
    "-L4voAopyLp3773UO7iD" : {
      "0-0-0-0" : "udog,ihub"
    },
    "-L4voApCqoQd5aGchiJd" : {
      "0-0-0-0" : "eteb,iyuf"
    },
    "-L4voApQQ6RoxFrypyGl" : {
      "0-0-0-0" : "aleq,efaq"
    },
    "-L4voAqCs3c-flKlljok" : {
      "0-0-0-0" : "ujoq,odij"
    },
    "-L4voAqTOuwzM1ZKrTZZ" : {
      "0-0-0-0" : "ugej,ahek"
    },
    "-L4voArw2ZtsCcXWjqiv" : {
      "0-0-0-0" : "ewut,ozis"
    },
    "-L4voAscTcIOQzGJc9YU" : {
      "0-0-0-0" : "imif,adih"
    },
    "-L4voAw0ECx_inRJL0FI" : {
      "0-0-0-0" : "osaz,uzof"
    },
    "-L4voAwp4WN6ggN0JKEL" : {
      "0-0-0-0" : "ozaw,uzab"
    },
    "-L4voAxDk12HS_0mmTOB" : {
      "0-0-0-0" : "iduh,equh"
    },
    "-L4voAxR36t5DI5MFEGh" : {
      "0-0-0-0" : "axuc,ixaf"
    },
    "-L4voAz7iwA5xqmg3LvV" : {
      "0-0-0-0" : "iwom,ayiw"
    },
    "-L4voB1Iujm89wzRyeSe" : {
      "0-0-0-0" : "ocav,areq"
    },
    "-L4voB1VVLDw1oxcHzAa" : {
      "0-0-0-0" : "ageg,efay"
    },
    "-L4voB247uLoXiMBJ6_s" : {
      "0-0-0-0" : "ezac,icak"
    },
    "-L4voB2WJXtQrX3M75r9" : {
      "0-0-0-0" : "ovay,ubag"
    },
    "-L4voB2daHkI-B0rjuEX" : {
      "0-0-0-0" : "uvub,ipuw"
    },
    "-L4voB3f3rkQO9kWepob" : {
      "0-0-0-0" : "eqoj,ugiv"
    },
    "-L4voB45v_mUsWw-_eSS" : {
      "0-0-0-0" : "ujir,ixow"
    },
    "-L4voB4Mi9OeuPg_Ybbu" : {
      "0-0-0-0" : "eviv,oxux"
    },
    "-L4voB5vwpIytlHStWcu" : {
      "0-0-0-0" : "eqoc,ewof"
    },
    "-L4voB60JotB0hdqXYkh" : {
      "0-0-0-0" : "oqib,umub"
    },
    "-L4voB60JotB0hdqXYki" : {
      "0-0-0-0" : "eviv,aqiy"
    },
    "-L4voB6WP8xIf1noPBIu" : {
      "0-0-0-0" : "uwux,izik"
    },
    "-L4voB6qQE32DgyNIcip" : {
      "0-0-0-0" : "uraj,egej"
    },
    "-L4voB7Fofq7bGe66OGF" : {
      "0-0-0-0" : "ofok,ikak"
    },
    "-L4voB88tFu9zA3yU1ZH" : {
      "0-0-0-0" : "odaj,upad"
    },
    "-L4voB8uieTJS74vBzqC" : {
      "0-0-0-0" : "ovib,ewuh"
    },
    "-L4voB9uLfhtTPxhpr4f" : {
      "0-0-0-0" : "imeq,axuj"
    },
    "-L4voBAXIoxTsHc7Sg76" : {
      "0-0-0-0" : "ewof,ejem"
    },
    "-L4voBBV76Iv2fdM_Kwk" : {
      "0-0-0-0" : "iwev,ipox"
    },
    "-L4voBDrc9RV0RDT-tJp" : {
      "0-0-0-0" : "uxim,aniw"
    },
    "-L4voBE6uDOWQTST6jl0" : {
      "0-0-0-0" : "ogaf,ihub"
    },
    "-L4voBEdQ7QFESGdjmwX" : {
      "0-0-0-0" : "edih,izux"
    },
    "-L4voBElyoFdapipsS9n" : {
      "0-0-0-0" : "iqew,ixak"
    },
    "-L4voBGR-JKSpKWbLjj3" : {
      "0-0-0-0" : "iwid,ezoh"
    },
    "-L4voBH-vQuZx9n3lMa5" : {
      "0-0-0-0" : "eqoj,ugiv"
    },
    "-L4voBH6mdvPkQBtHZSp" : {
      "0-0-0-0" : "iduy,owev"
    },
    "-L4voBI_GD-14i9n37_8" : {
      "0-0-0-0" : "idej,epuk"
    },
    "-L4voBIdWBGJgmB8Zeux" : {
      "0-0-0-0" : "efob,omih"
    },
    "-L4voBJWJOSTfNu9ORr8" : {
      "0-0-0-0" : "ukoz,uxaq"
    },
    "-L4voBJsxfLFdVAzkoYI" : {
      "0-0-0-0" : "ujux,ukuy"
    },
    "-L4voBLQlid2vg3p79Z5" : {
      "0-0-0-0" : "osah,oqul"
    },
    "-L4voBLlefcqrnikTUZt" : {
      "0-0-0-0" : "ivek,izuj"
    },
    "-L4voBLvguDfrHspMAMR" : {
      "0-0-0-0" : "epuk,ipul"
    },
    "-L4voBM4xdG1JTMlOgTD" : {
      "0-0-0-0" : "iceh,ujiv"
    },
    "-L4voBMZY53ZDv5SwyaZ" : {
      "0-0-0-0" : "asiq,iyif"
    },
    "-L4voBQNL2OSinv9Y5cv" : {
      "0-0-0-0" : "isiz,ejij"
    },
    "-L4voBQx17K9LdJF2z9U" : {
      "0-0-0-0" : "iqew,efoh"
    },
    "-L4voBRK4xWOZrDRFOwX" : {
      "0-0-0-0" : "agud,owud"
    },
    "-L4voBRxulQemTDB3ra7" : {
      "0-0-0-0" : "ayaf,oyis"
    },
    "-L4voBSMSLRKVEfWqRhw" : {
      "0-0-0-0" : "ewoq,uvut"
    },
    "-L4voBSaN9jgksLK38fe" : {
      "0-0-0-0" : "ucoh,utog"
    },
    "-L4voBTL8fYDdBIuW_p8" : {
      "0-0-0-0" : "owok,ihib"
    },
    "-L4voBV2yNl4guX50k5J" : {
      "0-0-0-0" : "udub,akeb"
    },
    "-L4voBVKAc6OJoGXnyOP" : {
      "0-0-0-0" : "enud,odod"
    },
    "-L4voBW-D0cm9gziuyln" : {
      "0-0-0-0" : "uraw,eduw"
    },
    "-L4voBZDVDrSJs3p5TnW" : {
      "0-0-0-0" : "ufof,efiq"
    },
    "-L4voBZmy010m5J-8ecm" : {
      "0-0-0-0" : "udiz,ohiz"
    },
    "-L4voBacoOYFChd7W_32" : {
      "0-0-0-0" : "odaj,esug"
    },
    "-L4voBbHZUo1hMemI6Zp" : {
      "0-0-0-0" : "iceh,uvud"
    },
    "-L4voBbXafOH-cJG4JzP" : {
      "0-0-0-0" : "uzif,uyem"
    },
    "-L4voBd8lDBV1HBUeFuY" : {
      "0-0-0-0" : "uzof,ugeg"
    },
    "-L4voBfSHdgVOQuXokls" : {
      "0-0-0-0" : "edeg,aziy"
    },
    "-L4voBg6HIFjcSnu69xX" : {
      "0-0-0-0" : "uzus,ekux"
    },
    "-L4voBg_cHoanCwE9Adg" : {
      "0-0-0-0" : "oliq,ujir"
    },
    "-L4voBgcM2Umk7JXuUHe" : {
      "0-0-0-0" : "ikab,aheh"
    },
    "-L4voBhH0bcIEoVjPhTZ" : {
      "0-0-0-0" : "uboq,uqiz"
    },
    "-L4voBj0RQRZo7sH9cHT" : {
      "0-0-0-0" : "eqoc,ulot"
    },
    "-L4voBjHqRvcengsrq4P" : {
      "0-0-0-0" : "uxaq,aliw"
    },
    "-L4voBjxmIj3TGd3D3fy" : {
      "0-0-0-0" : "upip,ohiz"
    },
    "-L4voBkaA3h6Nro_GiET" : {
      "0-0-0-0" : "ufeb,aqeg"
    },
    "-L4voBkqyhlhAERKjlke" : {
      "0-0-0-0" : "ubix,ulim"
    },
    "-L4voBlMCThPior4XtRB" : {
      "0-0-0-0" : "awaf,ehoh"
    },
    "-L4voBm41YMOLO_NyRgW" : {
      "0-0-0-0" : "iyit,iqef"
    },
    "-L4voBm41YMOLO_NyRgX" : {
      "0-0-0-0" : "evuz,uvub"
    },
    "-L4voBmQUQL4um16yhZh" : {
      "0-0-0-0" : "uvep,uzaj"
    },
    "-L4voBmRLFIQzmgCEWUH" : {
      "0-0-0-0" : "azod,iqex"
    },
    "-L4voBnLB7BL8alXAS1o" : {
      "0-0-0-0" : "uraw,equq"
    },
    "-L4voBoHUAVGVu-dTXyG" : {
      "0-0-0-0" : "ebek,owet"
    },
    "-L4voBspltbKZhg6qRc1" : {
      "0-0-0-0" : "ewav,uleq"
    },
    "-L4voBu9aD0JSN6NCrTX" : {
      "0-0-0-0" : "uneb,uveq"
    },
    "-L4voBuN2DqpN-Ch7IXJ" : {
      "0-0-0-0" : "uhoc,emiz"
    },
    "-L4voBwhVF0xByk7LHC2" : {
      "0-0-0-0" : "uroj,ufez"
    },
    "-L4voBx792wYBzo2qVRo" : {
      "0-0-0-0" : "ipob,aniw"
    },
    "-L4voBxhimWoeWURecDN" : {
      "0-0-0-0" : "ixak,axog"
    },
    "-L4voBzo_P28fCgoksYO" : {
      "0-0-0-0" : "oxoq,ixac"
    },
    "-L4voC-_OgI20_V-8P6m" : {
      "0-0-0-0" : "onuv,eqoj"
    },
    "-L4voC-dGREXVxEKN2Jf" : {
      "0-0-0-0" : "izik,oyak"
    },
    "-L4voC05OcLNgoCl6BDI" : {
      "0-0-0-0" : "ujif,ucux"
    },
    "-L4voC1eFlB4NN1lPPwt" : {
      "0-0-0-0" : "ezup,ewiq"
    },
    "-L4voC1zBC9zOFpL0tys" : {
      "0-0-0-0" : "ecur,upiw"
    },
    "-L4voC3ZuVhuOTJfRQgz" : {
      "0-0-0-0" : "ijaj,iyuf"
    },
    "-L4voC3ft9xxQ8jWim08" : {
      "0-0-0-0" : "eteb,ogiw"
    },
    "-L4voC5XoQAaAZAZMhvk" : {
      "0-0-0-0" : "axuj,eqoj"
    },
    "-L4voC5__9MyIMmfrAkz" : {
      "0-0-0-0" : "inup,ifeh"
    },
    "-L4voC7_BfMCM8gKgXF9" : {
      "0-0-0-0" : "ihaq,ageg"
    },
    "-L4voC7jIAACYMXhGGeN" : {
      "0-0-0-0" : "uzeb,efif"
    },
    "-L4voC8ZMfJHnz1Di_yN" : {
      "0-0-0-0" : "opef,afav"
    },
    "-L4voC8qV1wb9BOCooXg" : {
      "0-0-0-0" : "exoz,uvab"
    },
    "-L4voC9yjcfbFdxB3-Lp" : {
      "0-0-0-0" : "iqet,okut"
    },
    "-L4voCDOCbnrnFd22K8s" : {
      "0-0-0-0" : "atuh,ameq"
    },
    "-L4voCDnxDGlkxxMTu_A" : {
      "0-0-0-0" : "ujes,esul"
    },
    "-L4voCE0iRk0AeYGJeUp" : {
      "0-0-0-0" : "ajep,igay"
    },
    "-L4voCEk1wMsRAh0HvEk" : {
      "0-0-0-0" : "arux,udud"
    },
    "-L4voCF3D31Q3vHDqCuB" : {
      "0-0-0-0" : "ixub,aqac"
    },
    "-L4voCF6Tr963V-yoqzv" : {
      "0-0-0-0" : "iwev,urix"
    },
    "-L4voCFoy90foczzg2RU" : {
      "0-0-0-0" : "axeb,uxam"
    },
    "-L4voCFqVlkWSYHf1xeX" : {
      "0-0-0-0" : "ewop,ecej"
    },
    "-L4voCG8YeQRWQvqvvBD" : {
      "0-0-0-0" : "ekiy,ijol"
    },
    "-L4voCGcrCLMthYCPPot" : {
      "0-0-0-0" : "ayaf,uguf"
    },
    "-L4voCGxsoPWbCJoKvQE" : {
      "0-0-0-0" : "omoq,oqon"
    },
    "-L4voCHeGe0FQHp3qVho" : {
      "0-0-0-0" : "afav,igab"
    },
    "-L4voCHg4NElLgw_rr6x" : {
      "0-0-0-0" : "iwal,uyux"
    },
    "-L4voCIjp5-6YTRGvlaP" : {
      "0-0-0-0" : "ucuw,aqic"
    },
    "-L4voCInn2TUM3IkpbLI" : {
      "0-0-0-0" : "ehoq,apey"
    },
    "-L4voCIoNBbHIkChmA2X" : {
      "0-0-0-0" : "anix,uneb"
    },
    "-L4voCMjhr3rJiaHr8cJ" : {
      "0-0-0-0" : "ojep,ikox"
    },
    "-L4voCMtyRRyitCdB1pn" : {
      "0-0-0-0" : "iduh,aqom"
    },
    "-L4voCOz5FDY0JXk7fQs" : {
      "0-0-0-0" : "uwit,ucod"
    },
    "-L4voCPxh8xBjH1vN1vN" : {
      "0-0-0-0" : "ataj,uyey"
    },
    "-L4voCQ_UitsK66IK2Ko" : {
      "0-0-0-0" : "oqut,uvub"
    },
    "-L4voCR1XFTKxKHiZnD5" : {
      "0-0-0-0" : "ikab,uxam"
    },
    "-L4voCRIscle0kM8t8RR" : {
      "0-0-0-0" : "iqew,epum"
    },
    "-L4voCSf1vFrbVtbM0jp" : {
      "0-0-0-0" : "odij,uniz"
    },
    "-L4voCSf1vFrbVtbM0jq" : {
      "0-0-0-0" : "axoy,ubot"
    },
    "-L4voCTLBbT26M7siEE0" : {
      "0-0-0-0" : "imaw,aqaj"
    },
    "-L4voCUxw17pbLXVdajG" : {
      "0-0-0-0" : "urix,epum"
    },
    "-L4voCVOiLVTAD1H9gGM" : {
      "0-0-0-0" : "edaq,oqey"
    },
    "-L4voCVlQ3pXxV-aDBPK" : {
      "0-0-0-0" : "uzim,ufof"
    },
    "-L4voCVznNZDD6gA11LB" : {
      "0-0-0-0" : "efaq,imeg"
    },
    "-L4voCWsHovkwcSuJFt8" : {
      "0-0-0-0" : "ewun,ulij"
    },
    "-L4voCXJ2ZFTQCAm8D5a" : {
      "0-0-0-0" : "ofaj,avaw"
    },
    "-L4voCYIXvReCm45koxl" : {
      "0-0-0-0" : "agug,iyiq"
    },
    "-L4voCZBlLS2RDgUo-DL" : {
      "0-0-0-0" : "uxaw,eyix"
    },
    "-L4voC_Hagl3ByZfkya4" : {
      "0-0-0-0" : "izux,owev"
    },
    "-L4voC_hF-3dZPo99v1e" : {
      "0-0-0-0" : "exoz,epum"
    },
    "-L4voC_rDzY3uY4fR8QN" : {
      "0-0-0-0" : "ifeg,ucuf"
    },
    "-L4voC_sodLiA6ttBr_a" : {
      "0-0-0-0" : "oliq,eruz"
    },
    "-L4voCaQCls-zwjveyWC" : {
      "0-0-0-0" : "ijol,awih"
    },
    "-L4voCaoIMD-Zto1wsWs" : {
      "0-0-0-0" : "asiw,oqiq"
    },
    "-L4voCc9ibYC2XkfQowu" : {
      "0-0-0-0" : "ipej,ihiq"
    },
    "-L4voCeAgTO7N-Es289I" : {
      "0-0-0-0" : "ohix,izot"
    },
    "-L4voCelaurNA9luVsFk" : {
      "0-0-0-0" : "ekew,eyep"
    },
    "-L4voCfTsUbol7mfIoRh" : {
      "0-0-0-0" : "oqek,odiz"
    },
    "-L4voCfxnOXeck5M_IGI" : {
      "0-0-0-0" : "ocav,oxok"
    },
    "-L4voCggncRAL0XlKEAk" : {
      "0-0-0-0" : "ohet,uzev"
    },
    "-L4voChYWuW8PWFY8Qcy" : {
      "0-0-0-0" : "eguk,owiv"
    },
    "-L4voChxXpCp5eqqg9zK" : {
      "0-0-0-0" : "uxac,aqov"
    },
    "-L4voChzqxZq3p-W-qXu" : {
      "0-0-0-0" : "oxeb,enag"
    },
    "-L4voCiKrp5MDjaxLsuP" : {
      "0-0-0-0" : "ozis,oxak"
    },
    "-L4voCiZuiA3YjjMm9fj" : {
      "0-0-0-0" : "udog,uzof"
    },
    "-L4voCjWyk-wY87uGbhW" : {
      "0-0-0-0" : "ufam,eduw"
    },
    "-L4voClo4Pqo89uI1132" : {
      "0-0-0-0" : "obeb,edeg"
    },
    "-L4voClw9UcWSK4uMtHa" : {
      "0-0-0-0" : "avew,utof"
    },
    "-L4voCnEu0OWI2etLH6M" : {
      "0-0-0-0" : "ogeb,ifeh"
    },
    "-L4voCoIFMPbiwc76AvB" : {
      "0-0-0-0" : "iyej,atey"
    },
    "-L4voCox-UAl4TMmb1R8" : {
      "0-0-0-0" : "ujih,evev"
    },
    "-L4voCqRqau6g_T503Wy" : {
      "0-0-0-0" : "uqal,apuq"
    },
    "-L4voCqhaTbmzLatTysu" : {
      "0-0-0-0" : "okiv,ecur"
    },
    "-L4voCrmt8lLSiPgCIf9" : {
      "0-0-0-0" : "ogoc,eqoc"
    },
    "-L4voCtPFCKZIh8KlnAI" : {
      "0-0-0-0" : "oqic,ifeg"
    },
    "-L4voCtq_aE2PM2pAUOK" : {
      "0-0-0-0" : "ukuh,usux"
    },
    "-L4voCwiLazvrAOyF02K" : {
      "0-0-0-0" : "oqos,oqet"
    },
    "-L4voCxsppHOYT3_2zqo" : {
      "0-0-0-0" : "ojip,uyaw"
    },
    "-L4voCxwSD6Pxd3MBtGb" : {
      "0-0-0-0" : "esog,ogem"
    },
    "-L4voCzOWNUAUDHkNANI" : {
      "0-0-0-0" : "ajav,oxat"
    },
    "-L4voD-_BkVhvcUx5fEJ" : {
      "0-0-0-0" : "odid,atuj"
    },
    "-L4voD-_BkVhvcUx5fEK" : {
      "0-0-0-0" : "owig,ozuz"
    },
    "-L4voD0eEWzX96VzDhHS" : {
      "0-0-0-0" : "uwiq,uzev"
    },
    "-L4voD0wljWztLoNNFcF" : {
      "0-0-0-0" : "utiq,awup"
    },
    "-L4voD2WGLISKKgWwmz6" : {
      "0-0-0-0" : "uxim,oyok"
    },
    "-L4voD2YsJh5vSzYHNS0" : {
      "0-0-0-0" : "uxal,ujud"
    },
    "-L4voD2mej_4DzQVxtKC" : {
      "0-0-0-0" : "ehoh,utif"
    },
    "-L4voD2qht1vAKOFtEhV" : {
      "0-0-0-0" : "emev,enub"
    },
    "-L4voD5dSRW8pv-ephy-" : {
      "0-0-0-0" : "uwit,ayeq"
    },
    "-L4voD7FL8YsP1RS_euf" : {
      "0-0-0-0" : "uweq,obeb"
    },
    "-L4voD7fP_KhURcOz19y" : {
      "0-0-0-0" : "oqim,inup"
    },
    "-L4voD7qi1c4SCof4JNZ" : {
      "0-0-0-0" : "ucuj,ogaj"
    },
    "-L4voDB30oJpa706xOlt" : {
      "0-0-0-0" : "ugeg,aqej"
    },
    "-L4voDBD6z0yqu6d06zF" : {
      "0-0-0-0" : "udub,iwof"
    },
    "-L4voDBD6z0yqu6d06zG" : {
      "0-0-0-0" : "izux,ikak"
    },
    "-L4voDBOJeMgIMWOPR1w" : {
      "0-0-0-0" : "anuz,efay"
    },
    "-L4voDBOJeMgIMWOPR1x" : {
      "0-0-0-0" : "iwal,uboc"
    },
    "-L4voDCfXFP0wIi_WxZB" : {
      "0-0-0-0" : "izuj,iboq"
    },
    "-L4voDDczOCmy5IOBlh-" : {
      "0-0-0-0" : "afav,eyik"
    },
    "-L4voDDz6t_xcqdahGvn" : {
      "0-0-0-0" : "upip,abuq"
    },
    "-L4voDEOeHjQ2PiqQAV9" : {
      "0-0-0-0" : "upuv,ugez"
    },
    "-L4voDFGCGLvQlLC4ezL" : {
      "0-0-0-0" : "uruq,ixud"
    },
    "-L4voDFq9V2RmGvkXpjL" : {
      "0-0-0-0" : "ujaq,ejom"
    },
    "-L4voDGRCGnH6Ulcqxhm" : {
      "0-0-0-0" : "izax,idiy"
    },
    "-L4voDHqy_mVJj9wjp1D" : {
      "0-0-0-0" : "icoy,uzab"
    },
    "-L4voDIEehYWKQ1S8lcQ" : {
      "0-0-0-0" : "eqoj,uriy"
    },
    "-L4voDIqGeYNH15jfvct" : {
      "0-0-0-0" : "uweg,iwev"
    },
    "-L4voDK7ILyg62KDjMlH" : {
      "0-0-0-0" : "ocox,ohet"
    },
    "-L4voDKotIGhEhrenTMe" : {
      "0-0-0-0" : "afuz,uyey"
    },
    "-L4voDKpirtT4d7kyjGt" : {
      "0-0-0-0" : "uhiz,onaf"
    },
    "-L4voDLSTV6Ga7ExqS1I" : {
      "0-0-0-0" : "ufof,axeb"
    },
    "-L4voDLT2fNV93vUMJtg" : {
      "0-0-0-0" : "upad,otaj"
    },
    "-L4voDMGC5iEsb2jiWnG" : {
      "0-0-0-0" : "avaj,igay"
    },
    "-L4voDMgR18UNDQKirI6" : {
      "0-0-0-0" : "izus,ayaf"
    },
    "-L4voDNJSxuFzO-6Fr9U" : {
      "0-0-0-0" : "eqec,oniq"
    },
    "-L4voDNa3o8o42_bH8zp" : {
      "0-0-0-0" : "uzuq,ukoz"
    },
    "-L4voDNpANkZSI9PzGne" : {
      "0-0-0-0" : "egay,ajav"
    },
    "-L4voDOCliJkvDn3ZQ35" : {
      "0-0-0-0" : "uhip,icag"
    },
    "-L4voDPvk_Y81n1giI2h" : {
      "0-0-0-0" : "uhod,ujus"
    },
    "-L4voDSMYJw0l_o4e-Gk" : {
      "0-0-0-0" : "iduy,awaf"
    },
    "-L4voDSqWNCoHW2q6kqc" : {
      "0-0-0-0" : "ufeb,olab"
    },
    "-L4voDSw_x4x0skHNVOx" : {
      "0-0-0-0" : "edav,ukuh"
    },
    "-L4voDTATbLMHkg-cTel" : {
      "0-0-0-0" : "utif,ohix"
    },
    "-L4voDU9hIX3XDEi0Ha3" : {
      "0-0-0-0" : "izep,ufub"
    },
    "-L4voDUOUgafz2HYWPI5" : {
      "0-0-0-0" : "atez,oqig"
    },
    "-L4voDVg4NLa0g62PrKX" : {
      "0-0-0-0" : "ozaj,ufit"
    },
    "-L4voDWROVBl4AJEEDKF" : {
      "0-0-0-0" : "obiz,iwum"
    },
    "-L4voDWen6kDylHa2cmT" : {
      "0-0-0-0" : "abux,ajep"
    },
    "-L4voDYP-bs3IoFQZXM3" : {
      "0-0-0-0" : "efif,ihog"
    },
    "-L4voDZ3zwlj4NH46Dej" : {
      "0-0-0-0" : "avox,igew"
    },
    "-L4voDZpZSWDAw0w9BpT" : {
      "0-0-0-0" : "izus,okog"
    },
    "-L4voDa_jaYExrh0-t7p" : {
      "0-0-0-0" : "izax,uvav"
    },
    "-L4voDbtGC_F5lV5qcfd" : {
      "0-0-0-0" : "ezif,orud"
    },
    "-L4voDc6yblJXDU-Kyp6" : {
      "0-0-0-0" : "igub,owev"
    },
    "-L4voDcqZqTgT2h5Ot6Z" : {
      "0-0-0-0" : "otiz,uyuw"
    },
    "-L4voDcyz6jZ6_ymWt1c" : {
      "0-0-0-0" : "ocof,uhew"
    },
    "-L4voDd1kZBRudME7XeK" : {
      "0-0-0-0" : "uneb,uboz"
    },
    "-L4voDdUAi2ZFVbR_gsJ" : {
      "0-0-0-0" : "ubop,equq"
    },
    "-L4voDeBS9iH7VfHy0ZH" : {
      "0-0-0-0" : "oket,osob"
    },
    "-L4voDgKaHrDFq6_b1-H" : {
      "0-0-0-0" : "uguf,ucuf"
    },
    "-L4voDgOfikxiC7DxTQi" : {
      "0-0-0-0" : "ukec,ejiw"
    },
    "-L4voDgsnJRi6QlF8vIa" : {
      "0-0-0-0" : "ipej,apuv"
    },
    "-L4voDm9tTJb6gad9Na5" : {
      "0-0-0-0" : "udoj,ezuw"
    },
    "-L4voDn52Z0V77fv3gk9" : {
      "0-0-0-0" : "uxas,egif"
    },
    "-L4voDozbuozjBOvDPAO" : {
      "0-0-0-0" : "uvut,ozir"
    },
    "-L4voDpDfYTGntXivHn2" : {
      "0-0-0-0" : "ojuh,uxal"
    },
    "-L4voDpKI6fsHOWgiN62" : {
      "0-0-0-0" : "ewiv,ucuv"
    },
    "-L4voDpesP8biNY6Ie5S" : {
      "0-0-0-0" : "oxef,usiv"
    },
    "-L4voDpqLTe8XUlzWB1u" : {
      "0-0-0-0" : "esok,oguw"
    },
    "-L4voDrqBd267JiktAR1" : {
      "0-0-0-0" : "ipul,azup"
    },
    "-L4voDt87XFZNR-B9Yit" : {
      "0-0-0-0" : "ovib,icuv"
    },
    "-L4voDuZpJDKfVeIYl7O" : {
      "0-0-0-0" : "uyov,ujur"
    },
    "-L4voDvPSPQsZpLKfnsF" : {
      "0-0-0-0" : "anuz,idux"
    },
    "-L4voDvdZSr8O064cVXT" : {
      "0-0-0-0" : "ozov,ikof"
    },
    "-L4voDvdZSr8O064cVXU" : {
      "0-0-0-0" : "osuk,ezip"
    },
    "-L4voDvt6hXf41JYazmI" : {
      "0-0-0-0" : "ecuh,uziz"
    },
    "-L4voDyQa3ufXlyHPZXf" : {
      "0-0-0-0" : "egeb,oyoj"
    },
    "-L4voDy_MU8AWnWm7Cmg" : {
      "0-0-0-0" : "uhim,uzeb"
    },
    "-L4voE06vBUAYh3mG0PV" : {
      "0-0-0-0" : "osaz,ezac"
    },
    "-L4voE0JOi_L74XNv7wa" : {
      "0-0-0-0" : "oxud,eqes"
    },
    "-L4voE0bTrdLAd0LXnaP" : {
      "0-0-0-0" : "ojux,ayeq"
    },
    "-L4voE2ElYtk2GnnN_6V" : {
      "0-0-0-0" : "obeb,ukiz"
    },
    "-L4voE5ot1u4dCQWqJ3q" : {
      "0-0-0-0" : "oxux,uxix"
    },
    "-L4voE61gSh2Z2tsAwJ2" : {
      "0-0-0-0" : "igab,ozoq"
    },
    "-L4voE6AoBnj2OAi-HjB" : {
      "0-0-0-0" : "ofok,uqex"
    },
    "-L4voE6S_VStsSLIRgG7" : {
      "0-0-0-0" : "obeb,iqed"
    },
    "-L4voE6heQXDC-YBjLGv" : {
      "0-0-0-0" : "uyux,ezuv"
    },
    "-L4voE6x_NAdGnbpRGDy" : {
      "0-0-0-0" : "ibud,ekuh"
    },
    "-L4voE9So9Qh75B9AHZH" : {
      "0-0-0-0" : "ekuh,ukij"
    },
    "-L4voEATo4m7wSEMEx4q" : {
      "0-0-0-0" : "uboy,uwec"
    },
    "-L4voEBUakjHD--rLVR8" : {
      "0-0-0-0" : "okiv,onuv"
    },
    "-L4voECSTYPV610SBvqU" : {
      "0-0-0-0" : "onuj,ohuj"
    },
    "-L4voECYemXboxIxjusZ" : {
      "0-0-0-0" : "edeg,oqig"
    },
    "-L4voECi1EgQycmhMQBa" : {
      "0-0-0-0" : "urix,umix"
    },
    "-L4voECmfWC1LA9wXc8K" : {
      "0-0-0-0" : "ekiy,oyic"
    },
    "-L4voEEkjiQ2SjIakfjl" : {
      "0-0-0-0" : "uwur,oxak"
    },
    "-L4voEF5pFkljWeVIaeF" : {
      "0-0-0-0" : "odip,anuz"
    },
    "-L4voEGdqSrbCZ1SCAYp" : {
      "0-0-0-0" : "ojav,avaj"
    },
    "-L4voEIVoKsqTVJrLJ4G" : {
      "0-0-0-0" : "urib,ojav"
    },
    "-L4voEIo40X6wsGCDd1t" : {
      "0-0-0-0" : "ewav,axak"
    },
    "-L4voEJ8gn8gSxls2VL_" : {
      "0-0-0-0" : "uqiz,ebaj"
    },
    "-L4voEKJUQHWveMT8Qtn" : {
      "0-0-0-0" : "oxak,uyem"
    },
    "-L4voEL9hbn2J_R7nGue" : {
      "0-0-0-0" : "evuz,ejem"
    },
    "-L4voELG0jHXHBhuGZ3l" : {
      "0-0-0-0" : "ujoq,ugej"
    },
    "-L4voENAm6J9ZJIvmK21" : {
      "0-0-0-0" : "opaq,ogem"
    },
    "-L4voENH0dLmhYZ0lBGE" : {
      "0-0-0-0" : "ekoc,uluy"
    },
    "-L4voEOZDF8xnxmn26nj" : {
      "0-0-0-0" : "obuk,eraw"
    },
    "-L4voEOrezYwNU8lgFyY" : {
      "0-0-0-0" : "iwek,inuj"
    },
    "-L4voEPN-MWAv3S_zuP2" : {
      "0-0-0-0" : "ofoc,ewuf"
    },
    "-L4voEPYpFGLe4010UqF" : {
      "0-0-0-0" : "ovug,uhuv"
    },
    "-L4voER24Fc7xRjt-m6P" : {
      "0-0-0-0" : "okiw,ugor"
    },
    "-L4voES-LZTgRrTVJ1VH" : {
      "0-0-0-0" : "uyut,ezej"
    },
    "-L4voESxuSMJ_kICXZEA" : {
      "0-0-0-0" : "ekuh,afuj"
    },
    "-L4voETa2F-hiXiUqDrD" : {
      "0-0-0-0" : "abux,ujoz"
    },
    "-L4voEU-r-kxk0uYxgfC" : {
      "0-0-0-0" : "usux,inaz"
    },
    "-L4voEVWDnvXutTVaboe" : {
      "0-0-0-0" : "uhip,ipuw"
    },
    "-L4voEVnRLjLwaL7LSlr" : {
      "0-0-0-0" : "ozec,aqom"
    },
    "-L4voEWTv-HHdpRoAlbO" : {
      "0-0-0-0" : "ojon,acew"
    },
    "-L4voEWc3kTC7UbiLGlY" : {
      "0-0-0-0" : "ecuf,ojel"
    },
    "-L4voEXdiYoDULYzn8Ao" : {
      "0-0-0-0" : "upuf,ugeh"
    },
    "-L4voEXoFe4VdUI52fgE" : {
      "0-0-0-0" : "eziy,ugiv"
    },
    "-L4voEXy844OUOKphnyS" : {
      "0-0-0-0" : "ovay,odip"
    },
    "-L4voEYSTqAlKnW3yYuV" : {
      "0-0-0-0" : "axuz,ocox"
    },
    "-L4voEZA6mxc983bGLKD" : {
      "0-0-0-0" : "uqal,izax"
    },
    "-L4voE_ZonFyW2cFUQ3R" : {
      "0-0-0-0" : "uleq,ajep"
    },
    "-L4voEaupCgxpl4EuBQb" : {
      "0-0-0-0" : "ewuh,emix"
    },
    "-L4voEb4Lg-hgKbqIysG" : {
      "0-0-0-0" : "ugiz,evaw"
    },
    "-L4voEbnZ1PfiOXbrpht" : {
      "0-0-0-0" : "omuy,odaj"
    },
    "-L4voEdf-pK79ijpD2pl" : {
      "0-0-0-0" : "aqic,egur"
    },
    "-L4voEe0vhFQLeeryYby" : {
      "0-0-0-0" : "esug,ucod"
    },
    "-L4voEeBqcxoK-2M9gd1" : {
      "0-0-0-0" : "ozix,ogix"
    },
    "-L4voEeOeP1IJE8POSoz" : {
      "0-0-0-0" : "ufix,esul"
    },
    "-L4voEfD225xoDmASIbe" : {
      "0-0-0-0" : "ohet,ugos"
    },
    "-L4voEfKZSVuLsyMRAXj" : {
      "0-0-0-0" : "umix,ejev"
    },
    "-L4voEfcNQO9CgclCzOV" : {
      "0-0-0-0" : "oxat,icaj"
    },
    "-L4voEioDnbDUj1Lpli1" : {
      "0-0-0-0" : "osaz,oqek"
    },
    "-L4voEjmt3IG14uu4yX6" : {
      "0-0-0-0" : "uwit,afuz"
    },
    "-L4voEln-RLTqk-PNM3H" : {
      "0-0-0-0" : "ujes,ovof"
    },
    "-L4voEmEZ3EmMktrP_Zo" : {
      "0-0-0-0" : "ugot,equq"
    },
    "-L4voEmEZ3EmMktrP_Zp" : {
      "0-0-0-0" : "eruz,ulot"
    },
    "-L4voEmRuejlNrbShGRM" : {
      "0-0-0-0" : "atev,oliq"
    },
    "-L4voEmWsqYH02dVoptD" : {
      "0-0-0-0" : "igak,ehoq"
    },
    "-L4voEn70MmVjkWI1T7k" : {
      "0-0-0-0" : "asoz,ibud"
    },
    "-L4voEnAs-dwQl8OpBES" : {
      "0-0-0-0" : "eyab,ehoq"
    },
    "-L4voEnMdo_xYvQ5iQaF" : {
      "0-0-0-0" : "ohub,uyul"
    },
    "-L4voEoRnZrXTla89beJ" : {
      "0-0-0-0" : "afuz,inaz"
    },
    "-L4voEpJ1YPDRCF7LMwt" : {
      "0-0-0-0" : "eguk,edaq"
    },
    "-L4voEpWIivuR9EvwDlD" : {
      "0-0-0-0" : "awih,ihiq"
    },
    "-L4voEqXAeXtpZ3UqaF4" : {
      "0-0-0-0" : "ocox,ewad"
    },
    "-L4voErNzwf4ejCmyj8J" : {
      "0-0-0-0" : "uvub,exeb"
    },
    "-L4voEsMYbO7NDQvHOTK" : {
      "0-0-0-0" : "esuz,uwap"
    },
    "-L4voEsoHaxf9Dvnwjq3" : {
      "0-0-0-0" : "ixac,icaj"
    },
    "-L4voEtelkGKyDVeUk8n" : {
      "0-0-0-0" : "osoy,uvab"
    },
    "-L4voEv-sRLXeBoavewD" : {
      "0-0-0-0" : "unih,umav"
    },
    "-L4voEw7nS7m8co0wNcd" : {
      "0-0-0-0" : "otiz,oxoq"
    },
    "-L4voEw7nS7m8co0wNce" : {
      "0-0-0-0" : "ibuy,uxuj"
    },
    "-L4voEwHVUsRlD21YETC" : {
      "0-0-0-0" : "uwal,ofih"
    },
    "-L4voEwZiGCN2h30ZIze" : {
      "0-0-0-0" : "iwef,ikum"
    },
    "-L4voEwrkzdlC2_AjxhQ" : {
      "0-0-0-0" : "ecup,oqib"
    },
    "-L4voExR-2OEHi9tR-Hg" : {
      "0-0-0-0" : "ipuw,abej"
    },
    "-L4voExbjUiYZgiQJQet" : {
      "0-0-0-0" : "ukij,ojeb"
    },
    "-L4voEzJ-N-obWBTOzbq" : {
      "0-0-0-0" : "ewiv,uduj"
    },
    "-L4voF-0IZxpfRGv0RGe" : {
      "0-0-0-0" : "opeg,uqoj"
    },
    "-L4voF-QiKZ_ZDXuEYE9" : {
      "0-0-0-0" : "aniw,awaf"
    },
    "-L4voF-RHb3vJfStpPMD" : {
      "0-0-0-0" : "oqib,odij"
    },
    "-L4voF0tDE6AWWn_1bIa" : {
      "0-0-0-0" : "ujir,otuj"
    },
    "-L4voF2jIcmcbcW0oO61" : {
      "0-0-0-0" : "ucax,ofov"
    },
    "-L4voF4wToXLBb-9WwMj" : {
      "0-0-0-0" : "evaj,ojig"
    },
    "-L4voF7hOx-bGRFy5Dz2" : {
      "0-0-0-0" : "ugor,ujus"
    },
    "-L4voF88WVeQlN6_fZc6" : {
      "0-0-0-0" : "iwak,obik"
    },
    "-L4voF9IvAoTzoAEmVAk" : {
      "0-0-0-0" : "iqem,ujur"
    },
    "-L4voFA8wKjIn_Wk7oMg" : {
      "0-0-0-0" : "ojip,uzuf"
    },
    "-L4voFBLOePnFn3GkfPT" : {
      "0-0-0-0" : "uhux,uqoj"
    },
    "-L4voFDyswkTddYu9Ah7" : {
      "0-0-0-0" : "acag,ucuw"
    },
    "-L4voFF_FO05UC46g7v_" : {
      "0-0-0-0" : "igew,oqur"
    },
    "-L4voFGHbG51GBFxT5I1" : {
      "0-0-0-0" : "oyok,afoq"
    },
    "-L4voFGpvfqKTXrfJPCn" : {
      "0-0-0-0" : "ukoz,uhod"
    },
    "-L4voFH-zoWHDgcWB_ll" : {
      "0-0-0-0" : "obeb,ihog"
    },
    "-L4voFH6clAW9nDtGA4d" : {
      "0-0-0-0" : "uziy,ewun"
    },
    "-L4voFHOJsRzTYe9OG1S" : {
      "0-0-0-0" : "egay,uvux"
    },
    "-L4voFHm7Y1kWA02JgpQ" : {
      "0-0-0-0" : "obeg,atuj"
    },
    "-L4voFIG7mcyNx9SP8qN" : {
      "0-0-0-0" : "ipox,ogix"
    },
    "-L4voFJD4LdAz0XINy0Z" : {
      "0-0-0-0" : "enub,efiq"
    },
    "-L4voFKtfY2av6On0jkh" : {
      "0-0-0-0" : "eluz,upuz"
    },
    "-L4voFMp9Rd94mkst86r" : {
      "0-0-0-0" : "oniq,uxej"
    },
    "-L4voFMxRr4Q5VjFdd_M" : {
      "0-0-0-0" : "ulim,otuj"
    },
    "-L4voFNiSoDicv6Pgo1Y" : {
      "0-0-0-0" : "adoy,ojiy"
    },
    "-L4voFNiSoDicv6Pgo1Z" : {
      "0-0-0-0" : "ozir,ihih"
    },
    "-L4voFOF_NT1qogm7DE_" : {
      "0-0-0-0" : "ukuh,iqug"
    },
    "-L4voFOfxxqI7kyPyJAC" : {
      "0-0-0-0" : "ubij,ebaf"
    },
    "-L4voFPCc-8_-5QwOD30" : {
      "0-0-0-0" : "aduv,icuv"
    },
    "-L4voFQHC8454ZfS6a4I" : {
      "0-0-0-0" : "ubot,ugeq"
    },
    "-L4voFQn8I1unnVPezzu" : {
      "0-0-0-0" : "atuj,iyeh"
    },
    "-L4voFR3yUpOziMqA7br" : {
      "0-0-0-0" : "udub,eraw"
    },
    "-L4voFRho2Hon1EXk14Y" : {
      "0-0-0-0" : "esoy,ekid"
    },
    "-L4voFS-f75KgEpI3rsH" : {
      "0-0-0-0" : "azuc,ewuf"
    },
    "-L4voFUJ9cOA-1R7c27j" : {
      "0-0-0-0" : "atev,asiv"
    },
    "-L4voFV-lBjIgP0g9Nda" : {
      "0-0-0-0" : "ucaz,exoz"
    },
    "-L4voFVyAKmdhvA96Ds_" : {
      "0-0-0-0" : "uqox,eqon"
    },
    "-L4voFXTp_4kIuMZp5Sb" : {
      "0-0-0-0" : "acuh,ixow"
    },
    "-L4voFY3VO8m3QLxOEzF" : {
      "0-0-0-0" : "eyab,esug"
    },
    "-L4voFYS95K57mOOCka0" : {
      "0-0-0-0" : "ecox,izuj"
    },
    "-L4voFY_5kmPP1x9pI0B" : {
      "0-0-0-0" : "ojon,uyis"
    },
    "-L4voFZVgPpZziMhMNSn" : {
      "0-0-0-0" : "oyiv,oxap"
    },
    "-L4voF_4DHpcgWg8HQL8" : {
      "0-0-0-0" : "unih,adih"
    },
    "-L4voF_x5wttRLuIXro6" : {
      "0-0-0-0" : "ujen,owuk"
    },
    "-L4voFac7iT5suN1WtMY" : {
      "0-0-0-0" : "ehum,omuy"
    },
    "-L4voFbkTofIm6y5KS23" : {
      "0-0-0-0" : "ataj,iyif"
    },
    "-L4voFdM_VCFlSoDrcAw" : {
      "0-0-0-0" : "ojux,ejiw"
    },
    "-L4voFeMymD-QUlSc5S8" : {
      "0-0-0-0" : "urib,ukiw"
    },
    "-L4voFgdkWwZ9-ip88i7" : {
      "0-0-0-0" : "uvub,eqiv"
    },
    "-L4voFgsrCLnJ4PULUag" : {
      "0-0-0-0" : "agud,uqeg"
    },
    "-L4voFhKQ3xanj35rLnV" : {
      "0-0-0-0" : "ekoz,ayow"
    },
    "-L4voFhjTX-PSf10wqQk" : {
      "0-0-0-0" : "udur,iyeh"
    },
    "-L4voFhjTX-PSf10wqQl" : {
      "0-0-0-0" : "icaj,ulim"
    },
    "-L4voFiT_HUeDKlhcsS2" : {
      "0-0-0-0" : "ozir,eqiv"
    },
    "-L4voFjoRnWxfKKXZLLB" : {
      "0-0-0-0" : "ahuc,eyoj"
    },
    "-L4voFkiKNi-zLnS7Sz7" : {
      "0-0-0-0" : "ehoc,omoq"
    },
    "-L4voFkiKNi-zLnS7Sz8" : {
      "0-0-0-0" : "ezeb,izuj"
    },
    "-L4voFmZFWthK4DD7n65" : {
      "0-0-0-0" : "upez,owik"
    },
    "-L4voFmnjvHqrhhOwQ6B" : {
      "0-0-0-0" : "unuv,uloj"
    },
    "-L4voFoomGqOSkcK3SzW" : {
      "0-0-0-0" : "ogep,ofov"
    },
    "-L4voFp1Zwb4a_RSjLQ9" : {
      "0-0-0-0" : "ituk,uvej"
    },
    "-L4voFqig2Ho4IRF5fv7" : {
      "0-0-0-0" : "uhoc,atev"
    },
    "-L4voFrNx6fJKHaK5vvu" : {
      "0-0-0-0" : "ojip,ubih"
    },
    "-L4voFsGZRpVASsib2lq" : {
      "0-0-0-0" : "opef,ojon"
    },
    "-L4voFtFBZYvYGYWOyMl" : {
      "0-0-0-0" : "odaj,esih"
    },
    "-L4voFxEAMdT0o6gGdrm" : {
      "0-0-0-0" : "ukuk,uneh"
    },
    "-L4voFxX3YNzYEyuh7_I" : {
      "0-0-0-0" : "ikuk,awus"
    },
    "-L4voFxokVjrDD7FCRiN" : {
      "0-0-0-0" : "ihub,idiy"
    },
    "-L4voFxq9ojeLDXMI0-o" : {
      "0-0-0-0" : "ageg,afuj"
    },
    "-L4voFy24f7xpI9QLEdy" : {
      "0-0-0-0" : "ujaj,usuq"
    },
    "-L4voFysRRLx-avkat0a" : {
      "0-0-0-0" : "ihoz,okiv"
    },
    "-L4voFzQ3PBjvkAWj87n" : {
      "0-0-0-0" : "ujaq,icud"
    },
    "-L4voFzhZ9Qp6hLWcr97" : {
      "0-0-0-0" : "iqet,ocox"
    },
    "-L4voG103qNWtCGFNpDP" : {
      "0-0-0-0" : "axeb,ogoq"
    },
    "-L4voG1HmAe_mG7Llz2p" : {
      "0-0-0-0" : "okoy,unih"
    },
    "-L4voG2J8KFoQB-iwAKp" : {
      "0-0-0-0" : "oqut,ukoz"
    },
    "-L4voG2RgOWGvAAbU26G" : {
      "0-0-0-0" : "iqom,ufiv"
    },
    "-L4voG39tah9cvnfCsj4" : {
      "0-0-0-0" : "uvim,aguf"
    },
    "-L4voG3VrQnG16GMFkOy" : {
      "0-0-0-0" : "esul,iqed"
    },
    "-L4voG7fRAvXOt6Sm7WU" : {
      "0-0-0-0" : "aqej,ixub"
    },
    "-L4voG8hs_rgq1gNfpM_" : {
      "0-0-0-0" : "evev,uqef"
    },
    "-L4voG9KyWZLGyS781ha" : {
      "0-0-0-0" : "uneh,oyur"
    },
    "-L4voGBcQs2qkmNdAk0H" : {
      "0-0-0-0" : "anuz,ugiz"
    },
    "-L4voGC17yAM4zJjKhu6" : {
      "0-0-0-0" : "ufit,ixeb"
    },
    "-L4voGDOJH9ARQB7ccXS" : {
      "0-0-0-0" : "udur,ubuq"
    },
    "-L4voGDrrKy4SmbAAaOp" : {
      "0-0-0-0" : "oquv,avux"
    },
    "-L4voGE29Ff2Ee1xyKok" : {
      "0-0-0-0" : "uvek,oqic"
    },
    "-L4voGHAB4-MKQ_9LpZq" : {
      "0-0-0-0" : "ozuy,iyiq"
    },
    "-L4voGHQkzVRqqS37sCG" : {
      "0-0-0-0" : "osuk,ejiv"
    },
    "-L4voGH_ZMzXYgOUqCFK" : {
      "0-0-0-0" : "upuv,ilox"
    },
    "-L4voGHal68PLOyyHPDb" : {
      "0-0-0-0" : "ajof,ozob"
    },
    "-L4voGHsAjIYwKbnCufo" : {
      "0-0-0-0" : "enex,izik"
    },
    "-L4voGIiKVGpDqq2mLXQ" : {
      "0-0-0-0" : "aqov,oqiq"
    },
    "-L4voGJN2uce7U7_A8X-" : {
      "0-0-0-0" : "avew,ehof"
    },
    "-L4voGK-PANq1yFbJK_1" : {
      "0-0-0-0" : "ovaq,ihaq"
    },
    "-L4voGN7273rlKdiXMth" : {
      "0-0-0-0" : "iwet,uwur"
    },
    "-L4voGO6_SER5gOjDYau" : {
      "0-0-0-0" : "upip,ayow"
    },
    "-L4voGPD97YxknhzeorQ" : {
      "0-0-0-0" : "umaj,azuw"
    },
    "-L4voGRDauEZxh4PYFgM" : {
      "0-0-0-0" : "owug,uleq"
    },
    "-L4voGTD_vQBFJYKC-vT" : {
      "0-0-0-0" : "ikab,ucoh"
    },
    "-L4voGTOGOJEWbKo874n" : {
      "0-0-0-0" : "ayuy,ovus"
    },
    "-L4voGV-uoW-adn1quXe" : {
      "0-0-0-0" : "ukuy,oxoh"
    },
    "-L4voGVlqpRf9-62AvjS" : {
      "0-0-0-0" : "edih,uxij"
    },
    "-L4voGW4w5-dWpXuZs2h" : {
      "0-0-0-0" : "uqaw,edup"
    },
    "-L4voG_RJlGUU-89jnEP" : {
      "0-0-0-0" : "ojad,ajep"
    },
    "-L4voGa1FcRhkf93FruI" : {
      "0-0-0-0" : "ezex,eqes"
    },
    "-L4voGampCmdPRjk7K4B" : {
      "0-0-0-0" : "obuk,upuf"
    },
    "-L4voGbZpKKysTrIjh5c" : {
      "0-0-0-0" : "iqew,ivaw"
    },
    "-L4voGdOspj2Nancr0zE" : {
      "0-0-0-0" : "olab,ojon"
    },
    "-L4voGdbg_6LRaZe4WI9" : {
      "0-0-0-0" : "owek,egev"
    },
    "-L4voGeAO15xKFrRXDQV" : {
      "0-0-0-0" : "ikak,ofib"
    },
    "-L4voGg81FcpEIxD4_o-" : {
      "0-0-0-0" : "owik,uweq"
    },
    "-L4voGgLsCh5G4m1J9ti" : {
      "0-0-0-0" : "ebak,uvih"
    },
    "-L4voGhs_1783T9rspz8" : {
      "0-0-0-0" : "ucod,ecuh"
    },
    "-L4voGjx46Xgy0swTSui" : {
      "0-0-0-0" : "ujoz,ukij"
    },
    "-L4voGkCcz8J2TPSVNUV" : {
      "0-0-0-0" : "oguw,ofec"
    },
    "-L4voGlKYDraK7AkjYss" : {
      "0-0-0-0" : "oyix,uvih"
    },
    "-L4voGlMLJ4vdzxekSy8" : {
      "0-0-0-0" : "emev,ihol"
    },
    "-L4voGoo8JGa-TqT6C6V" : {
      "0-0-0-0" : "azub,uxal"
    },
    "-L4voGphKRcfBscCp121" : {
      "0-0-0-0" : "uzus,iyuf"
    },
    "-L4voGqFJW3yfVjMhDnZ" : {
      "0-0-0-0" : "ihel,iyej"
    },
    "-L4voGrIyolCPKqFOw2T" : {
      "0-0-0-0" : "oxim,ijol"
    },
    "-L4voGrQXwyuzRUC4xe0" : {
      "0-0-0-0" : "ekak,umew"
    },
    "-L4voGuz_ggFaYPjI1Tk" : {
      "0-0-0-0" : "epek,iwuc"
    },
    "-L4voGvyEnOhZqeS55hH" : {
      "0-0-0-0" : "omaj,opoq"
    },
    "-L4voGw1suoRsIKtQmbB" : {
      "0-0-0-0" : "uzaj,oqic"
    },
    "-L4voGwQd10qE70CrthN" : {
      "0-0-0-0" : "okiw,oxeb"
    },
    "-L4voGwbNn6Wv7m-O413" : {
      "0-0-0-0" : "ucah,uxal"
    },
    "-L4voGwcuIy235EQy5Bx" : {
      "0-0-0-0" : "ayug,uxev"
    },
    "-L4voGwra6eXvpMHqQ-T" : {
      "0-0-0-0" : "oqut,otaj"
    },
    "-L4voGx2hR6_C1STxEMe" : {
      "0-0-0-0" : "efay,efux"
    },
    "-L4voGxNHfxbTzsJ1p3U" : {
      "0-0-0-0" : "adih,esog"
    },
    "-L4voGxb2GI2eJTfPda1" : {
      "0-0-0-0" : "ugor,ubox"
    },
    "-L4voGxz62ljZ0hQR-y_" : {
      "0-0-0-0" : "uvej,udur"
    },
    "-L4voGyZMXJ0NX4PCzOt" : {
      "0-0-0-0" : "ayaf,imuh"
    },
    "-L4voGzbaayGV2mbNLAG" : {
      "0-0-0-0" : "oqut,uriy"
    },
    "-L4voGzd4IulMUFr9b7Q" : {
      "0-0-0-0" : "eyik,iviq"
    },
    "-L4voH-npFNCbwEYHhmT" : {
      "0-0-0-0" : "izig,ihak"
    },
    "-L4voH09pn5ESGdJyL0Y" : {
      "0-0-0-0" : "urib,epuk"
    },
    "-L4voH0I71KqPX1_lsZi" : {
      "0-0-0-0" : "uvir,aguf"
    },
    "-L4voH2LU95srE_7RJOc" : {
      "0-0-0-0" : "unuv,utaj"
    },
    "-L4voH2cSCPNWu4J5INO" : {
      "0-0-0-0" : "ekat,axaq"
    },
    "-L4voH2tCPjiSNao7oqa" : {
      "0-0-0-0" : "ulij,onaf"
    },
    "-L4voH3BhxT3D6TyhmsM" : {
      "0-0-0-0" : "ejav,ezex"
    },
    "-L4voH5fmr1YrALxsWA0" : {
      "0-0-0-0" : "owef,uyeb"
    },
    "-L4voH5q4Ovf7afJwzNV" : {
      "0-0-0-0" : "esug,aziy"
    },
    "-L4voH69tuYKo6hJtJoc" : {
      "0-0-0-0" : "axez,ogep"
    },
    "-L4voH6KHSpYIMql1vL4" : {
      "0-0-0-0" : "uzaj,anuz"
    },
    "-L4voH7IiLEwlBtdb4lx" : {
      "0-0-0-0" : "acew,oqof"
    },
    "-L4voH8oksw6q4fZuisF" : {
      "0-0-0-0" : "aduv,ucuv"
    },
    "-L4voHAkvQSnsLK7r_sM" : {
      "0-0-0-0" : "ateg,iwih"
    },
    "-L4voHBJELvImzAGhOLW" : {
      "0-0-0-0" : "ehoc,iwek"
    },
    "-L4voHC0GdSW3FAktVMd" : {
      "0-0-0-0" : "uhip,uxij"
    },
    "-L4voHCJPpmJUb8lE3IZ" : {
      "0-0-0-0" : "abuq,ipib"
    },
    "-L4voHDUzbBqQcSKZyU0" : {
      "0-0-0-0" : "ejav,uvaj"
    },
    "-L4voHG3Dj9IbdJLnU87" : {
      "0-0-0-0" : "uluv,ivuz"
    },
    "-L4voHG9n_onKu6tQxsi" : {
      "0-0-0-0" : "ovix,afep"
    },
    "-L4voHGQu8pK59APzWzQ" : {
      "0-0-0-0" : "otoj,utiv"
    },
    "-L4voHGtOt0WUZ8mzLr3" : {
      "0-0-0-0" : "ojay,usex"
    },
    "-L4voHH5ds6aZkd6u4Xo" : {
      "0-0-0-0" : "ecox,eyix"
    },
    "-L4voHHVu3k2nPIKhoMo" : {
      "0-0-0-0" : "ayiw,ipuz"
    },
    "-L4voHH_n0_9xEdDFHYe" : {
      "0-0-0-0" : "ufeb,obeq"
    },
    "-L4voHHpL8SXGngk8Xf9" : {
      "0-0-0-0" : "uvab,ufoh"
    },
    "-L4voHIcnH9jbn1-hA2x" : {
      "0-0-0-0" : "ogaf,ewip"
    },
    "-L4voHMQEEj_hFrprPfu" : {
      "0-0-0-0" : "ehoh,eyab"
    },
    "-L4voHRQgZl0iq_mu_mo" : {
      "0-0-0-0" : "iquw,ogoq"
    },
    "-L4voHUZVXZWO0U1V0cX" : {
      "0-0-0-0" : "oteq,uhuv"
    },
    "-L4voHW6OvMUeO4YLAZw" : {
      "0-0-0-0" : "odij,eguk"
    },
    "-L4voHWgiyxmQ7mKhAss" : {
      "0-0-0-0" : "ojep,ujim"
    },
    "-L4voHXEqrY6_w9Ez5_8" : {
      "0-0-0-0" : "ohuz,ojuh"
    },
    "-L4voHXSywa70H46gXp_" : {
      "0-0-0-0" : "eyab,uvub"
    },
    "-L4voHYUT-8phTZXPZWA" : {
      "0-0-0-0" : "ulob,igak"
    },
    "-L4voHYdhxi-DhXHr4Bv" : {
      "0-0-0-0" : "oqeb,azup"
    },
    "-L4voHZyd7CSA76PuKgS" : {
      "0-0-0-0" : "ukiw,adih"
    },
    "-L4voH_NPMEG-LV4VytQ" : {
      "0-0-0-0" : "uzid,oquv"
    },
    "-L4voHa67k9DH5qON5lq" : {
      "0-0-0-0" : "ixod,ujiv"
    },
    "-L4voHac-mp4L5hCj6H-" : {
      "0-0-0-0" : "uvav,ixal"
    },
    "-L4voHalye_0YwKQWXLM" : {
      "0-0-0-0" : "ebud,uxal"
    },
    "-L4voHb6NsDh_9v6kDVZ" : {
      "0-0-0-0" : "awek,asiw"
    },
    "-L4voHciHjFljii1w5LK" : {
      "0-0-0-0" : "opuf,ojil"
    },
    "-L4voHcknRpm8-75DGv2" : {
      "0-0-0-0" : "oxex,eyix"
    },
    "-L4voHdl2FGGx-iSEnGd" : {
      "0-0-0-0" : "ewad,ozir"
    },
    "-L4voHeBe5ypGps1s9YQ" : {
      "0-0-0-0" : "utog,uboz"
    },
    "-L4voHf8wU90SBBa5KgB" : {
      "0-0-0-0" : "ofaj,esif"
    },
    "-L4voHg3tkNys5jH9r-i" : {
      "0-0-0-0" : "ewiz,ovug"
    },
    "-L4voHhQv_rcG_dHn48g" : {
      "0-0-0-0" : "okoy,igex"
    },
    "-L4voHhTRBErqJ765Yr-" : {
      "0-0-0-0" : "evaw,efoh"
    },
    "-L4voHiVhQihjfgu-PtM" : {
      "0-0-0-0" : "onoq,ohiv"
    },
    "-L4voHkZqpk9KBJN-z7o" : {
      "0-0-0-0" : "ezif,oxex"
    },
    "-L4voHkyWkrICCFrY1no" : {
      "0-0-0-0" : "uboy,ejav"
    },
    "-L4voHl_4yptI9Dha-kj" : {
      "0-0-0-0" : "opeg,umez"
    },
    "-L4voHllBjF5B1nrDYOS" : {
      "0-0-0-0" : "asiq,osuz"
    },
    "-L4voHlzW_u7jTUNQLl3" : {
      "0-0-0-0" : "oqak,adoy"
    },
    "-L4voHmTvP5ECkvEWItR" : {
      "0-0-0-0" : "ucod,ugiz"
    },
    "-L4voHpS7w3MTlMo44Hq" : {
      "0-0-0-0" : "odod,ejul"
    },
    "-L4voHpq29Ph0QeBJRWD" : {
      "0-0-0-0" : "ikuz,ipib"
    },
    "-L4voHqcDCmjyVLn4P4l" : {
      "0-0-0-0" : "ovus,ikak"
    },
    "-L4voHrVEfYOaPw3_Gzj" : {
      "0-0-0-0" : "ixid,axuz"
    },
    "-L4voHrnIC4zV9mzbG3E" : {
      "0-0-0-0" : "epum,uluy"
    },
    "-L4voHrqhxBSXMsS4tzI" : {
      "0-0-0-0" : "okap,uduj"
    },
    "-L4voHs9Nv4WSW0hVcu8" : {
      "0-0-0-0" : "ojav,uhod"
    },
    "-L4voHsBYEkR-scBYPdw" : {
      "0-0-0-0" : "emoc,exuh"
    },
    "-L4voHsMwVmVkfyvq0md" : {
      "0-0-0-0" : "ekux,otif"
    },
    "-L4voHshecpmzVrWT0pP" : {
      "0-0-0-0" : "ojep,oyic"
    },
    "-L4voHsywMJLzCFnMRJD" : {
      "0-0-0-0" : "ilox,oqan"
    },
    "-L4voHtfw_msPpaCuD-U" : {
      "0-0-0-0" : "oliq,azup"
    },
    "-L4voHtj3fsMwsMR7SWT" : {
      "0-0-0-0" : "evaw,azij"
    },
    "-L4voHtmsRR98zirBfYA" : {
      "0-0-0-0" : "odip,okut"
    },
    "-L4voHuHM6TQIknRFQa2" : {
      "0-0-0-0" : "osoy,ulot"
    },
    "-L4voHuJSaKsc9W95u_1" : {
      "0-0-0-0" : "orud,ibip"
    },
    "-L4voHuTGtSVnYNPcZVk" : {
      "0-0-0-0" : "uzab,obuk"
    },
    "-L4voHxiacE5JzuKBc9B" : {
      "0-0-0-0" : "ofoc,ozoq"
    },
    "-L4voHxyIbmlHWudjAGc" : {
      "0-0-0-0" : "eqol,oqez"
    },
    "-L4voHzbsJxgqPBV-WWQ" : {
      "0-0-0-0" : "iwev,ixub"
    },
    "-L4voI-9EzlDkj0FaFPe" : {
      "0-0-0-0" : "oteq,uyac"
    },
    "-L4voI26mCEqOGxZCHNN" : {
      "0-0-0-0" : "ujen,ahek"
    },
    "-L4voI3a_gjq24GQ87IZ" : {
      "0-0-0-0" : "eteb,ituk"
    },
    "-L4voI5tq2RLvkMVMxGz" : {
      "0-0-0-0" : "emuj,efay"
    },
    "-L4voI68E_ryfL10wEFH" : {
      "0-0-0-0" : "afoq,ubag"
    },
    "-L4voI7U96WQW2Dqm_m2" : {
      "0-0-0-0" : "ewuf,ecaf"
    },
    "-L4voI8RKK7e0s36zh2t" : {
      "0-0-0-0" : "izax,izip"
    },
    "-L4voI8ThGNb4x9M34xk" : {
      "0-0-0-0" : "equh,orob"
    },
    "-L4voI8h7EVlBUaaoMN-" : {
      "0-0-0-0" : "izex,izig"
    },
    "-L4voI9K8Z4_PV3bVtVP" : {
      "0-0-0-0" : "ucah,ofaj"
    },
    "-L4voI9cYChrk70K3L8a" : {
      "0-0-0-0" : "odaj,ilox"
    },
    "-L4voIA-xx8kbmdGQJ26" : {
      "0-0-0-0" : "ovaq,utof"
    },
    "-L4voICHkKfCFvOIae64" : {
      "0-0-0-0" : "ajun,uboy"
    },
    "-L4voIDGk2rVI3zX5Dgx" : {
      "0-0-0-0" : "ubox,umez"
    },
    "-L4voIDdYZZwXbwOQuCc" : {
      "0-0-0-0" : "uwil,ugeh"
    },
    "-L4voIFmBsjYluN2cczj" : {
      "0-0-0-0" : "ovib,uvud"
    },
    "-L4voIHKkP07o1pZ2k1A" : {
      "0-0-0-0" : "ovof,icev"
    },
    "-L4voIHNB4f7AB0rDkKR" : {
      "0-0-0-0" : "ozec,awoj"
    },
    "-L4voIHb3iTyl3q74Q49" : {
      "0-0-0-0" : "udur,uwux"
    },
    "-L4voIIFixj0ze0evsaQ" : {
      "0-0-0-0" : "avaw,uzus"
    },
    "-L4voIIcPGMbqNTOG8I3" : {
      "0-0-0-0" : "upez,aqeg"
    },
    "-L4voIItHvAvL43Ys9Os" : {
      "0-0-0-0" : "ateg,upuj"
    },
    "-L4voIKBu_jC8cgfnx8-" : {
      "0-0-0-0" : "ekiy,ukij"
    },
    "-L4voIKOUDn_dgZ7Lp99" : {
      "0-0-0-0" : "oqim,osij"
    },
    "-L4voIKWP_2rc3SSrbvY" : {
      "0-0-0-0" : "iloq,uvir"
    },
    "-L4voILFXtESd0IxZMpH" : {
      "0-0-0-0" : "ubox,uqad"
    },
    "-L4voIQwMHetXZ-xTSeq" : {
      "0-0-0-0" : "owat,ewop"
    },
    "-L4voIS-4Yhie3RQxgMW" : {
      "0-0-0-0" : "epum,uyif"
    },
    "-L4voISAhyvihYQs5WxG" : {
      "0-0-0-0" : "ejem,omuq"
    },
    "-L4voISeoD5ppZjEXIPP" : {
      "0-0-0-0" : "ojeb,uboy"
    },
    "-L4voIV0YLNkNCbKLfPd" : {
      "0-0-0-0" : "utof,izec"
    },
    "-L4voIYecsV-LYNI5Qew" : {
      "0-0-0-0" : "uboq,iwom"
    },
    "-L4voIZ01suYu5E7A1MM" : {
      "0-0-0-0" : "uxaq,iyit"
    },
    "-L4voIZz1J9TPaImyIDg" : {
      "0-0-0-0" : "odoh,ihiq"
    },
    "-L4voI_ElM6xc2NFdieZ" : {
      "0-0-0-0" : "aheh,ojix"
    },
    "-L4voI_JOyp23Naaczm9" : {
      "0-0-0-0" : "ofib,ewad"
    },
    "-L4voI_Wvmumkm7apybd" : {
      "0-0-0-0" : "eqob,uriw"
    },
    "-L4voI_kQAt_JpNYtD_i" : {
      "0-0-0-0" : "ajep,ecup"
    },
    "-L4voI_l6JLmRGUEq7a5" : {
      "0-0-0-0" : "opoq,uxaw"
    },
    "-L4voIc6IkLSOyuBU91R" : {
      "0-0-0-0" : "ojux,ahuc"
    },
    "-L4voIc7d9mwqenvHcIo" : {
      "0-0-0-0" : "imom,ocix"
    },
    "-L4voIchOyEN8-sYUnf2" : {
      "0-0-0-0" : "oqak,ihif"
    },
    "-L4voIdIq9zq9Tc4fRgn" : {
      "0-0-0-0" : "ufeb,ugot"
    },
    "-L4voIdMicKKZxBxuesL" : {
      "0-0-0-0" : "iqen,akeg"
    },
    "-L4voIel75zB3GyQ_CbB" : {
      "0-0-0-0" : "aqad,eqoj"
    },
    "-L4voIf9ZuKyCnkv3uoP" : {
      "0-0-0-0" : "ehoc,uxej"
    },
    "-L4voIhJX7JJ0Xb3QNxl" : {
      "0-0-0-0" : "omog,oqak"
    },
    "-L4voIhjoVAOX4uOxaTG" : {
      "0-0-0-0" : "uhih,uyeq"
    },
    "-L4voIkBnZfkxy632CHA" : {
      "0-0-0-0" : "ixow,owol"
    },
    "-L4voIllGmFf1u-oconB" : {
      "0-0-0-0" : "ikox,osuz"
    },
    "-L4voImA4NIustHMcvu9" : {
      "0-0-0-0" : "izik,egej"
    },
    "-L4voImW2eHrT7--wuBS" : {
      "0-0-0-0" : "iwuc,iruw"
    },
    "-L4voImmY4ex4D-02lMh" : {
      "0-0-0-0" : "ecup,uweq"
    },
    "-L4voImtZXAqKWe1yoqT" : {
      "0-0-0-0" : "ovuq,aziy"
    },
    "-L4voInogyb7bS4cYpId" : {
      "0-0-0-0" : "ewad,ukuk"
    },
    "-L4voIoWvP2YNRSmpcOy" : {
      "0-0-0-0" : "idux,onoq"
    },
    "-L4voIosnKjlAXkewbgS" : {
      "0-0-0-0" : "umub,ecej"
    },
    "-L4voIpUErAPz9q-SiCy" : {
      "0-0-0-0" : "isiz,ukij"
    },
    "-L4voIs08YVTp0d2cq74" : {
      "0-0-0-0" : "ejem,eziy"
    },
    "-L4voIsFnvEU2z4fUG7H" : {
      "0-0-0-0" : "owik,ozov"
    },
    "-L4voIuYuSnNOXEh_tbB" : {
      "0-0-0-0" : "apaj,aqiy"
    },
    "-L4voIwVLAAsdvD4hcOI" : {
      "0-0-0-0" : "uyem,apew"
    },
    "-L4voIx2t8DdUgysxGiL" : {
      "0-0-0-0" : "equm,agud"
    },
    "-L4voIxJBkCeInmbws8V" : {
      "0-0-0-0" : "ejem,imaw"
    },
    "-L4voIxkGBG039uTmJ__" : {
      "0-0-0-0" : "ocof,iyiq"
    },
    "-L4voIytQHgod_ibxqgP" : {
      "0-0-0-0" : "izep,ihih"
    },
    "-L4voIzXtbm0wpgwjfPF" : {
      "0-0-0-0" : "ukec,uhew"
    },
    "-L4voIzf4Jny2qmwAqAK" : {
      "0-0-0-0" : "uyeq,ugiv"
    },
    "-L4voIznevMAjfRXmBgS" : {
      "0-0-0-0" : "oyok,odod"
    },
    "-L4voIzrjT7O064m7uUW" : {
      "0-0-0-0" : "osij,uyip"
    },
    "-L4voJ-RdcT7V6_6JMbQ" : {
      "0-0-0-0" : "ujip,ijol"
    },
    "-L4voJ04CvqX0zuntxjk" : {
      "0-0-0-0" : "olaq,uneb"
    },
    "-L4voJ1VV69sFLGaxaHe" : {
      "0-0-0-0" : "uboz,ewuf"
    },
    "-L4voJ1hxsN5i-zpgYhs" : {
      "0-0-0-0" : "ipuz,ovax"
    },
    "-L4voJ2wbfAzU5oIZN7Z" : {
      "0-0-0-0" : "ulij,aqic"
    },
    "-L4voJ3MRHrv3d_0Trw1" : {
      "0-0-0-0" : "uziz,uqiz"
    },
    "-L4voJ4GESZ5IQmbc3Pl" : {
      "0-0-0-0" : "obuf,ixac"
    },
    "-L4voJ4TJmljh3eR9z3n" : {
      "0-0-0-0" : "efib,aqed"
    },
    "-L4voJ5ZKiR5Ij3hW2vi" : {
      "0-0-0-0" : "ubag,egev"
    },
    "-L4voJ6fIfyU5TAGXOjv" : {
      "0-0-0-0" : "ofov,ugop"
    },
    "-L4voJ8O03ClBGRKJAZx" : {
      "0-0-0-0" : "ohax,izux"
    },
    "-L4voJ9HFPh15iZp9WLP" : {
      "0-0-0-0" : "ojux,olab"
    },
    "-L4voJ9da6xjrBS58P6Y" : {
      "0-0-0-0" : "oqon,osob"
    },
    "-L4voJBZomw6M5v8URNU" : {
      "0-0-0-0" : "avew,ofib"
    },
    "-L4voJBfZEZNMnpLsaYG" : {
      "0-0-0-0" : "ataj,ajiv"
    },
    "-L4voJEOO3UvSwD_iadC" : {
      "0-0-0-0" : "eqob,ecur"
    },
    "-L4voJF-WA5pnvagutn4" : {
      "0-0-0-0" : "emev,upuf"
    },
    "-L4voJFMN-MMT92ERpp9" : {
      "0-0-0-0" : "esug,uxac"
    },
    "-L4voJFhW4UkXHVh33w_" : {
      "0-0-0-0" : "axoy,izux"
    },
    "-L4voJHOm_h7w9TGm9m4" : {
      "0-0-0-0" : "oliq,oqug"
    },
    "-L4voJJuMIr19Yixw03A" : {
      "0-0-0-0" : "ohax,omob"
    },
    "-L4voJJzSojZKhZ2kbDF" : {
      "0-0-0-0" : "ejav,evaj"
    },
    "-L4voJKYPUxvPBEmEv9f" : {
      "0-0-0-0" : "ecup,ajof"
    },
    "-L4voJL34oRM-ew4D3M_" : {
      "0-0-0-0" : "izip,ejav"
    },
    "-L4voJLIZl2BFvlgyzVX" : {
      "0-0-0-0" : "oxap,uyaw"
    },
    "-L4voJMgniZvilQCtqR0" : {
      "0-0-0-0" : "efiq,uwux"
    },
    "-L4voJPpuWomlhxF0Rpe" : {
      "0-0-0-0" : "ijol,iyej"
    },
    "-L4voJQD4TTWrX5yHXpa" : {
      "0-0-0-0" : "ajiv,ijex"
    },
    "-L4voJSZox-DJ0Fp_jYH" : {
      "0-0-0-0" : "epab,ohax"
    },
    "-L4voJT-GqCLy_fE9p1J" : {
      "0-0-0-0" : "izus,ewuf"
    },
    "-L4voJTBMTOysP1IRDP8" : {
      "0-0-0-0" : "aqom,eduw"
    },
    "-L4voJTrWi6BRWC_l6R1" : {
      "0-0-0-0" : "oqaz,eboj"
    },
    "-L4voJVJtf2ht10JDl4t" : {
      "0-0-0-0" : "ujok,isuv"
    },
    "-L4voJVp-EjFNIJqrXSL" : {
      "0-0-0-0" : "ogaj,uyaw"
    },
    "-L4voJWwPJgzAxNRnkMs" : {
      "0-0-0-0" : "uvab,okut"
    },
    "-L4voJXnCFSvWQ7x9KiJ" : {
      "0-0-0-0" : "ofuk,ekoz"
    },
    "-L4voJYKfhmBJQygZANp" : {
      "0-0-0-0" : "avew,umuy"
    },
    "-L4voJYztHMXWPwzRQ9H" : {
      "0-0-0-0" : "uruq,ixod"
    },
    "-L4voJZaIoCgskVprQDU" : {
      "0-0-0-0" : "ojon,igah"
    },
    "-L4voJ_5DNyFehRhHCCW" : {
      "0-0-0-0" : "ezup,ojad"
    },
    "-L4voJbB2-HhEYcKXm9S" : {
      "0-0-0-0" : "uboq,uyis"
    },
    "-L4voJblQnokWFarWHTH" : {
      "0-0-0-0" : "esuw,uroj"
    },
    "-L4voJc-k3misshrJRqR" : {
      "0-0-0-0" : "aniw,opiw"
    },
    "-L4voJc2insqIytSq3PZ" : {
      "0-0-0-0" : "ekoc,iwev"
    },
    "-L4voJcdlmzknngEeKX1" : {
      "0-0-0-0" : "awur,ugaj"
    },
    "-L4voJck8soEYm6x18a5" : {
      "0-0-0-0" : "awup,owig"
    },
    "-L4voJdBj99Nhu0gpejL" : {
      "0-0-0-0" : "evuz,uroj"
    },
    "-L4voJduxBu0hY6LBfvd" : {
      "0-0-0-0" : "ugic,ukiz"
    },
    "-L4voJeTEPx_OAWhrn1f" : {
      "0-0-0-0" : "ucaw,utiv"
    },
    "-L4voJeTEPx_OAWhrn1g" : {
      "0-0-0-0" : "igaq,ocav"
    },
    "-L4voJenYQ_SEkv0H4Ex" : {
      "0-0-0-0" : "udiz,eqez"
    },
    "-L4voJfViMt6ZHQHGZ3J" : {
      "0-0-0-0" : "omeb,ehix"
    },
    "-L4voJh59nZYthekfB2r" : {
      "0-0-0-0" : "ehaf,ocig"
    },
    "-L4voJirEQfpSkFapTFN" : {
      "0-0-0-0" : "ozis,ukuh"
    },
    "-L4voJj7kIWck4uc4TG2" : {
      "0-0-0-0" : "iwuq,ewof"
    },
    "-L4voJk7DoVBGI67QiM4" : {
      "0-0-0-0" : "uvap,izik"
    },
    "-L4voJl--chRgKdSW_M9" : {
      "0-0-0-0" : "ayug,ocij"
    },
    "-L4voJlRWTJjb2MCb_rE" : {
      "0-0-0-0" : "owiv,ezuc"
    },
    "-L4voJlSUZ244v9MYXrB" : {
      "0-0-0-0" : "onuj,owep"
    },
    "-L4voJlj98JSXrrXbE3w" : {
      "0-0-0-0" : "uyeh,ufof"
    },
    "-L4voJltdWoQiFBLd_tl" : {
      "0-0-0-0" : "esug,ihih"
    },
    "-L4voJmez9FPI4tGtCE-" : {
      "0-0-0-0" : "obeb,atuy"
    },
    "-L4voJmlmOHB3du00RzW" : {
      "0-0-0-0" : "omog,esud"
    },
    "-L4voJmzStDMehGm-rOp" : {
      "0-0-0-0" : "ujux,iwuc"
    },
    "-L4voJoOVt2hWwmeU1vo" : {
      "0-0-0-0" : "umaj,eyik"
    },
    "-L4voJqVizN3w4Asuznv" : {
      "0-0-0-0" : "avew,eyep"
    },
    "-L4voJrEFglLsUyD0wUW" : {
      "0-0-0-0" : "idux,afav"
    },
    "-L4voJrmh0gbn_aPNb-D" : {
      "0-0-0-0" : "ucog,eyix"
    },
    "-L4voJtSBCHIsSaHN0Vv" : {
      "0-0-0-0" : "emuj,ugeq"
    },
    "-L4voJtqeEVa6VCmdi7d" : {
      "0-0-0-0" : "uzif,uxir"
    },
    "-L4voJu2N3eh7XVsXk2B" : {
      "0-0-0-0" : "asoz,amup"
    },
    "-L4voJwCgjRkpvlOQpAl" : {
      "0-0-0-0" : "axuz,opaz"
    },
    "-L4voJxapDhe_k0HZkWG" : {
      "0-0-0-0" : "uhih,oyur"
    },
    "-L4voJxcdesyGZORnaCX" : {
      "0-0-0-0" : "uyac,uxuj"
    },
    "-L4voJyDb03vBCllamJC" : {
      "0-0-0-0" : "omaj,uxej"
    },
    "-L4voJyLC0YsE724Vo3M" : {
      "0-0-0-0" : "otof,ejeb"
    },
    "-L4voK-5taD6MebqzKjq" : {
      "0-0-0-0" : "uvoq,aqac"
    },
    "-L4voK-TMgT9LkucT3WF" : {
      "0-0-0-0" : "equx,ihih"
    },
    "-L4voK1rzJ_zUvED1kwp" : {
      "0-0-0-0" : "iruw,ifof"
    },
    "-L4voK3P9IVWjyjkgcwK" : {
      "0-0-0-0" : "oyey,upip"
    },
    "-L4voK3v32pyTkdNjMo4" : {
      "0-0-0-0" : "iwiq,ayeq"
    },
    "-L4voK4pHEmiu_5CBzMG" : {
      "0-0-0-0" : "ufoh,ojix"
    },
    "-L4voK7kEGOON0DTDfDU" : {
      "0-0-0-0" : "ibuy,udik"
    },
    "-L4voK7pmDTTMoJv-VD_" : {
      "0-0-0-0" : "uzof,ihif"
    },
    "-L4voK9q-swMcEgtPiuN" : {
      "0-0-0-0" : "ipeq,ecej"
    },
    "-L4voK9q-swMcEgtPiuO" : {
      "0-0-0-0" : "ojav,uwuz"
    },
    "-L4voKALxNvLVf9dJk3w" : {
      "0-0-0-0" : "ayow,oyek"
    },
    "-L4voKAPrqV7IMZ0RBID" : {
      "0-0-0-0" : "ageg,azuc"
    },
    "-L4voKAxcwefpxjN4xOg" : {
      "0-0-0-0" : "ezub,usuq"
    },
    "-L4voKB0njRXBzkAnwXy" : {
      "0-0-0-0" : "ikuz,usay"
    },
    "-L4voKBfWWCfjgAD3F6v" : {
      "0-0-0-0" : "idej,ojux"
    },
    "-L4voKBy_nn-GBaq2jBF" : {
      "0-0-0-0" : "uvoq,uzug"
    },
    "-L4voKDirwQHowxqv0xA" : {
      "0-0-0-0" : "ucah,ufuy"
    },
    "-L4voKEsIThibvjdoq62" : {
      "0-0-0-0" : "ugiv,utiq"
    },
    "-L4voKG5ijXpJVEYa55j" : {
      "0-0-0-0" : "ozoq,aziy"
    },
    "-L4voKGFHZlqhuGGmUAO" : {
      "0-0-0-0" : "aziy,uvav"
    },
    "-L4voKGx4Hvc_ZO6STsY" : {
      "0-0-0-0" : "oxim,egux"
    },
    "-L4voKHEGVgIkUQ6GsB1" : {
      "0-0-0-0" : "esif,opoq"
    },
    "-L4voKJYXX58CaEuLZ-g" : {
      "0-0-0-0" : "odij,ovus"
    },
    "-L4voKJwcPBcm-LOaocK" : {
      "0-0-0-0" : "uyuw,ayiw"
    },
    "-L4voKK7C-AZZ2R-Qerc" : {
      "0-0-0-0" : "ujoq,ufez"
    },
    "-L4voKL5varns82M7g3e" : {
      "0-0-0-0" : "ogix,uwit"
    },
    "-L4voKMFLbq8afXil8RS" : {
      "0-0-0-0" : "ezaw,ufom"
    },
    "-L4voKMd1AoUbzH5ZdOK" : {
      "0-0-0-0" : "oqib,ihiq"
    },
    "-L4voKP3Frio_YUlIhuT" : {
      "0-0-0-0" : "esuw,efux"
    },
    "-L4voKPlP7SvtSmLcy_T" : {
      "0-0-0-0" : "ewiz,uwal"
    },
    "-L4voKQjMHuHtVgI4vRv" : {
      "0-0-0-0" : "edaj,ukiw"
    },
    "-L4voKQlYXLCoKYx_UC9" : {
      "0-0-0-0" : "orob,ulim"
    },
    "-L4voKRGz728KtBchsIf" : {
      "0-0-0-0" : "enaw,ujih"
    },
    "-L4voKRHEWyjRUSil5Gv" : {
      "0-0-0-0" : "etew,uhew"
    },
    "-L4voKRHEWyjRUSil5Gw" : {
      "0-0-0-0" : "emiz,uyac"
    },
    "-L4voKRJ41hb8wc-qz7w" : {
      "0-0-0-0" : "avuk,uboc"
    },
    "-L4voKRi4XD33Mj6lWdD" : {
      "0-0-0-0" : "owid,ekit"
    },
    "-L4voKRlznoIw44zYR2n" : {
      "0-0-0-0" : "olab,oniq"
    },
    "-L4voKTD7IJMMYyCL3uC" : {
      "0-0-0-0" : "obup,iyuf"
    },
    "-L4voKTOq9_6lWtJ3tyV" : {
      "0-0-0-0" : "uboz,equm"
    },
    "-L4voKTaTXEMYSHW7dey" : {
      "0-0-0-0" : "uzuw,uyuw"
    },
    "-L4voKUV5fI9RQnr0_u6" : {
      "0-0-0-0" : "uyem,iwuq"
    },
    "-L4voKXHfkQx-B323saV" : {
      "0-0-0-0" : "oqos,izus"
    },
    "-L4voKZZel0naklq4bxs" : {
      "0-0-0-0" : "esul,oqut"
    },
    "-L4voKZ_EYpDN3SgfWIM" : {
      "0-0-0-0" : "ojex,abup"
    },
    "-L4voK_G1IHI95Y32vMr" : {
      "0-0-0-0" : "ogoq,oguw"
    },
    "-L4voKbNowX6XZNPkRck" : {
      "0-0-0-0" : "edih,osuk"
    },
    "-L4voKbeRW8SvGBKkuuv" : {
      "0-0-0-0" : "evaw,obef"
    },
    "-L4voKcIjergNj5zT3FO" : {
      "0-0-0-0" : "ewav,ebip"
    },
    "-L4voKctlV-75dwK0ozC" : {
      "0-0-0-0" : "uwap,uweg"
    },
    "-L4voKdOHa7fOktQP5QN" : {
      "0-0-0-0" : "ocof,ehoc"
    },
    "-L4voKe4hHG0SltxJYmb" : {
      "0-0-0-0" : "azuw,exuh"
    },
    "-L4voKeLQEv-V4vCItuY" : {
      "0-0-0-0" : "ubot,ixid"
    },
    "-L4voKfDGUA7tmyqf0Eo" : {
      "0-0-0-0" : "uwan,egub"
    },
    "-L4voKg6VnGiRPBimTt6" : {
      "0-0-0-0" : "odip,uwit"
    },
    "-L4voKiCS99tKcRBwKdT" : {
      "0-0-0-0" : "upaj,uruw"
    },
    "-L4voKiuVuqM1N0NLKTI" : {
      "0-0-0-0" : "owom,ukiw"
    },
    "-L4voKkiBNKtrdQHokyh" : {
      "0-0-0-0" : "ajep,uqef"
    },
    "-L4voKlhX8ndm4bdHf7s" : {
      "0-0-0-0" : "azub,ihib"
    },
    "-L4voKm1CjTUazp0ZoHH" : {
      "0-0-0-0" : "obiz,iqef"
    },
    "-L4voKmCR9dO16A3Osbh" : {
      "0-0-0-0" : "oyic,ejep"
    },
    "-L4voKmbfIucHA7ALQrQ" : {
      "0-0-0-0" : "uwec,iyiq"
    },
    "-L4voKsD-tozgw8VtQk6" : {
      "0-0-0-0" : "exuh,uyez"
    },
    "-L4voKtDowHYCGWCJLQg" : {
      "0-0-0-0" : "ivoh,otuj"
    },
    "-L4voKuiR9ec-FwwfT2O" : {
      "0-0-0-0" : "udej,aliw"
    },
    "-L4voKw0_5qYn1Tj9c5d" : {
      "0-0-0-0" : "otif,uyov"
    },
    "-L4voKwE81bZIyB4LzUL" : {
      "0-0-0-0" : "opuf,afep"
    },
    "-L4voKxxOd0xmOx9ywzc" : {
      "0-0-0-0" : "ogoq,uneb"
    },
    "-L4voKycyQaQQGX2Oxma" : {
      "0-0-0-0" : "uraj,ugih"
    },
    "-L4voKzFmgGn2YzHj0I2" : {
      "0-0-0-0" : "uxam,ohet"
    },
    "-L4voL0raJQ5JRPHuhE5" : {
      "0-0-0-0" : "ofaj,ixoy"
    },
    "-L4voL21UCb6F0r35esP" : {
      "0-0-0-0" : "apaj,ovax"
    },
    "-L4voL25QQAyXvfGeUn9" : {
      "0-0-0-0" : "eyir,ituw"
    },
    "-L4voL2QXF5lE0H90HSh" : {
      "0-0-0-0" : "ujen,iwip"
    },
    "-L4voL2XmZfshNF-sh2L" : {
      "0-0-0-0" : "uvap,umav"
    },
    "-L4voL3WxY3MBYSiiy6o" : {
      "0-0-0-0" : "ageg,uvud"
    },
    "-L4voL4Hf6mi6pK2sFRX" : {
      "0-0-0-0" : "azeh,eyir"
    },
    "-L4voL4afLbtSmBDSbrW" : {
      "0-0-0-0" : "umaj,ecej"
    },
    "-L4voL4bXK87DXxGkZnb" : {
      "0-0-0-0" : "ofuk,owuk"
    },
    "-L4voL4xcy73NOEFCOUg" : {
      "0-0-0-0" : "ovay,igab"
    },
    "-L4voL6XZfpxHuKoMFEV" : {
      "0-0-0-0" : "upip,ubuq"
    },
    "-L4voL9-IZbTDC9LS3dT" : {
      "0-0-0-0" : "afav,upej"
    },
    "-L4voL9QjpjVpcLcPfMo" : {
      "0-0-0-0" : "awup,aqov"
    },
    "-L4voLAAEP9zkcmG6yey" : {
      "0-0-0-0" : "uriy,izux"
    },
    "-L4voLAMjN5vEEDSzXKr" : {
      "0-0-0-0" : "ezex,izax"
    },
    "-L4voLAamXZXAQPUm9be" : {
      "0-0-0-0" : "egux,ojig"
    },
    "-L4voLBcKuUNZwT7o5kZ" : {
      "0-0-0-0" : "edav,oxok"
    },
    "-L4voLByAWgCIlFgZr4I" : {
      "0-0-0-0" : "ocix,ihib"
    },
    "-L4voLD9VOI77Ve_tMm0" : {
      "0-0-0-0" : "ekak,uwuz"
    },
    "-L4voLDmfCK-y8H53ZNB" : {
      "0-0-0-0" : "owuk,ocav"
    },
    "-L4voLE7iwFIf1BxFQaH" : {
      "0-0-0-0" : "ejeb,icuv"
    },
    "-L4voLEyF8vrMk2bS93U" : {
      "0-0-0-0" : "ekak,aduv"
    },
    "-L4voLFcEwg0D4a8KoJQ" : {
      "0-0-0-0" : "ecox,uqiz"
    },
    "-L4voLFvvV92w5n1EBGW" : {
      "0-0-0-0" : "edaj,azuw"
    },
    "-L4voLHxglGVVdzmmKwK" : {
      "0-0-0-0" : "esog,ebud"
    },
    "-L4voLK3JSVUOG1Y3-cX" : {
      "0-0-0-0" : "ayuq,ogeb"
    },
    "-L4voLM77ACk2qAzJzwC" : {
      "0-0-0-0" : "uqaw,uhew"
    },
    "-L4voLMZyLJ3HdUbkeUU" : {
      "0-0-0-0" : "iyiq,igab"
    },
    "-L4voLMdSFiWWXhupl58" : {
      "0-0-0-0" : "ojig,iwuy"
    },
    "-L4voLMm4dQuYdMVVw8s" : {
      "0-0-0-0" : "ujur,opoq"
    },
    "-L4voLNL5K2LQk-fBgv2" : {
      "0-0-0-0" : "ekit,ofuq"
    },
    "-L4voLPpybmDUY_VSalO" : {
      "0-0-0-0" : "ejav,eqoj"
    },
    "-L4voLQZDSTjHWmfROjP" : {
      "0-0-0-0" : "imeg,ovay"
    },
    "-L4voLRH3KcGQgY6VyiD" : {
      "0-0-0-0" : "uwur,ogaj"
    },
    "-L4voLRi3fjM3rMlc9_j" : {
      "0-0-0-0" : "uhoc,ehoh"
    },
    "-L4voLSTv64xZXcUOvRb" : {
      "0-0-0-0" : "ecup,icuh"
    },
    "-L4voLT10IDCUTcxOclj" : {
      "0-0-0-0" : "ucah,eyix"
    },
    "-L4voLTCN1CBiHIsuukM" : {
      "0-0-0-0" : "ewof,ohiv"
    },
    "-L4voLU_Wlj6nB-W68NG" : {
      "0-0-0-0" : "ufit,ufiv"
    },
    "-L4voLVLE6W9wuGG_s4b" : {
      "0-0-0-0" : "ekoc,ujip"
    },
    "-L4voLVi0eS0viWUx20O" : {
      "0-0-0-0" : "ejap,odij"
    },
    "-L4voLWSFrR_W1-mO1qP" : {
      "0-0-0-0" : "uyeh,ezuv"
    },
    "-L4voLXNcwS8JC1p8qkv" : {
      "0-0-0-0" : "urix,ubop"
    },
    "-L4voLa-06KEr4Zk_gxU" : {
      "0-0-0-0" : "exuk,usay"
    },
    "-L4voLaL6WXHc8CLHEol" : {
      "0-0-0-0" : "ejev,oqug"
    },
    "-L4voLavf7xP2Hn--5Ng" : {
      "0-0-0-0" : "ageg,iwip"
    },
    "-L4voLbUGCag3NOOXhCl" : {
      "0-0-0-0" : "isiz,upiw"
    },
    "-L4voLbf_Vp0eQWEIFkN" : {
      "0-0-0-0" : "iqom,uyul"
    },
    "-L4voLbyWzCOMDxpzvYj" : {
      "0-0-0-0" : "emoz,acax"
    },
    "-L4voLcCqu0OR9J2GeJ2" : {
      "0-0-0-0" : "oquv,ucay"
    },
    "-L4voLfDZT5DatQvUbu2" : {
      "0-0-0-0" : "exoc,uboy"
    },
    "-L4voLfT2RLwONtGgWqL" : {
      "0-0-0-0" : "aqov,evuq"
    },
    "-L4voLfey1E3D4tSe1wB" : {
      "0-0-0-0" : "ixub,ogeb"
    },
    "-L4voLhJumXvjPVbANMD" : {
      "0-0-0-0" : "uwap,obuk"
    },
    "-L4voLhLftCWnaHRtOgK" : {
      "0-0-0-0" : "usuk,ozat"
    },
    "-L4voLhLftCWnaHRtOgL" : {
      "0-0-0-0" : "ovax,aqov"
    },
    "-L4voLiqkhbx1HspLCBo" : {
      "0-0-0-0" : "ofoc,ozaj"
    },
    "-L4voLjttDvGyxdAbIRR" : {
      "0-0-0-0" : "ozis,ojix"
    },
    "-L4voLk5Q67gGvrRYq1-" : {
      "0-0-0-0" : "ekik,ugos"
    },
    "-L4voLkBwgwsPDkZ02Cw" : {
      "0-0-0-0" : "afep,asiw"
    },
    "-L4voLkgPlTeglcnW6aV" : {
      "0-0-0-0" : "uwuz,odab"
    },
    "-L4voLlisWVjbTwoRN_T" : {
      "0-0-0-0" : "obuk,ujir"
    },
    "-L4voLlxdW9tihwgtTrt" : {
      "0-0-0-0" : "ixid,ihiy"
    },
    "-L4voLmg69W1SNrlBvUy" : {
      "0-0-0-0" : "obeg,ewiv"
    },
    "-L4voLo3kdfB-JwteTJl" : {
      "0-0-0-0" : "ifiz,epum"
    },
    "-L4voLp3VH4aah7R6RCQ" : {
      "0-0-0-0" : "ecup,uziy"
    },
    "-L4voLp_ROsouG2M7Atk" : {
      "0-0-0-0" : "udog,uvim"
    },
    "-L4voLq9JPA6zTO7tsYa" : {
      "0-0-0-0" : "ofuq,okif"
    },
    "-L4voLuIjI883CD36svp" : {
      "0-0-0-0" : "ateg,efux"
    },
    "-L4voLvA2k7ZUIbaw_oy" : {
      "0-0-0-0" : "obeg,oqal"
    },
    "-L4voLvo20wz1o9G_g9e" : {
      "0-0-0-0" : "ucaz,ukuk"
    },
    "-L4voLwWpRl2eiryPmwU" : {
      "0-0-0-0" : "uhod,ucaw"
    },
    "-L4voLx26qOJU_g6zfQn" : {
      "0-0-0-0" : "uzof,ezup"
    },
    "-L4voLysLDj6BL79JJI7" : {
      "0-0-0-0" : "eqis,ovay"
    },
    "-L4voLzYvEyEvDIMTrQt" : {
      "0-0-0-0" : "ugot,equx"
    },
    "-L4voM8EJp019S_9nQQE" : {
      "0-0-0-0" : "ufeb,ugej"
    },
    "-L4voM8FOpHEc-T3yNTE" : {
      "0-0-0-0" : "ewop,ipib"
    },
    "-L4voMAKq37NRNh5tBQ5" : {
      "0-0-0-0" : "ojep,iyev"
    },
    "-L4voMAyN3UOiXbB0giZ" : {
      "0-0-0-0" : "atug,ezac"
    },
    "-L4voMCGCAIxloCTERWe" : {
      "0-0-0-0" : "anix,upuz"
    },
    "-L4voMCJ2NJDDh0k3EY5" : {
      "0-0-0-0" : "igab,ibek"
    },
    "-L4voMCLLnOZt3K2KcnK" : {
      "0-0-0-0" : "ehum,ajof"
    },
    "-L4voMCPpAylC4MvZhtv" : {
      "0-0-0-0" : "izep,ifiz"
    },
    "-L4voMCZAYbMmfCTErcv" : {
      "0-0-0-0" : "uziy,eviv"
    },
    "-L4voMCqEitVk6oYKTMO" : {
      "0-0-0-0" : "atez,uyeh"
    },
    "-L4voMDIJVjjJt4MwGcT" : {
      "0-0-0-0" : "ogaw,ihig"
    },
    "-L4voMDKBxhaZYyKigug" : {
      "0-0-0-0" : "iqom,avux"
    },
    "-L4voMDY6EF1sjGozt9b" : {
      "0-0-0-0" : "ahiq,ukiw"
    },
    "-L4voMDcFLvj2l5O4nSG" : {
      "0-0-0-0" : "uqal,exeb"
    },
    "-L4voMDvX5sY3eL7RFNI" : {
      "0-0-0-0" : "esiz,iyut"
    },
    "-L4voME31qHfdAYEBH_J" : {
      "0-0-0-0" : "uzuq,uwiq"
    },
    "-L4voMEgjJHvczksRa3W" : {
      "0-0-0-0" : "obuf,aqij"
    },
    "-L4voMEo1cq3gyG_qYLh" : {
      "0-0-0-0" : "owik,umaj"
    },
    "-L4voMFF1GvgsdoxAL9x" : {
      "0-0-0-0" : "ujur,upuq"
    },
    "-L4voMGTcE3Cz497Igpw" : {
      "0-0-0-0" : "inuj,egay"
    },
    "-L4voMInsZ7O_qOJ0v9d" : {
      "0-0-0-0" : "egej,ijol"
    },
    "-L4voMJVzClqHaHADBuS" : {
      "0-0-0-0" : "ujaq,ubih"
    },
    "-L4voMJemB3C9KhNdyN2" : {
      "0-0-0-0" : "onuv,ubot"
    },
    "-L4voMJwUe6unwC2ByPT" : {
      "0-0-0-0" : "uwur,owoq"
    },
    "-L4voMKRD9VRCU5nHTwC" : {
      "0-0-0-0" : "omog,uleq"
    },
    "-L4voMLumNh9BM8TIXDM" : {
      "0-0-0-0" : "ufeb,axog"
    },
    "-L4voMMSp2ST-ox3OthS" : {
      "0-0-0-0" : "ucaw,ocof"
    },
    "-L4voMMtBw83Weaywrxv" : {
      "0-0-0-0" : "ufiv,uziz"
    },
    "-L4voMN7rdiwZuBtixJP" : {
      "0-0-0-0" : "igew,icoy"
    },
    "-L4voMPEMsJEfLfvM4Mo" : {
      "0-0-0-0" : "exuk,omob"
    },
    "-L4voMPaSdG3NKYTxSu9" : {
      "0-0-0-0" : "oxop,upuj"
    },
    "-L4voMPeUVKPMuDHMmHs" : {
      "0-0-0-0" : "obiz,uweg"
    },
    "-L4voMQv7FWuJoLbzITh" : {
      "0-0-0-0" : "urix,ipuw"
    },
    "-L4voMRbkNgXFOYCrycj" : {
      "0-0-0-0" : "ehoh,uqad"
    },
    "-L4voMSVCloXMGZhbcSf" : {
      "0-0-0-0" : "aqij,izip"
    },
    "-L4voMSkMWkUGyjFvaMc" : {
      "0-0-0-0" : "ejul,ezuc"
    },
    "-L4voMU-ipWL4LoVwt8l" : {
      "0-0-0-0" : "emob,ukuy"
    },
    "-L4voMXTOJBmu7yjLOFg" : {
      "0-0-0-0" : "ojay,izex"
    },
    "-L4voM_dCYKpDcEq17Lc" : {
      "0-0-0-0" : "aqij,osih"
    },
    "-L4voM_itpjZrQrXu0so" : {
      "0-0-0-0" : "epek,ivip"
    },
    "-L4voMafdAcs6JYsTkSJ" : {
      "0-0-0-0" : "iduh,opiw"
    },
    "-L4voMduq3KDt7noxm8_" : {
      "0-0-0-0" : "ojon,ibek"
    },
    "-L4voMe-eCFmNsU9vdbZ" : {
      "0-0-0-0" : "uluh,okut"
    },
    "-L4voMf3iDsSAjylPkfD" : {
      "0-0-0-0" : "igex,ivoh"
    },
    "-L4voMgiLnpsTgTe-dGo" : {
      "0-0-0-0" : "urib,ayeq"
    },
    "-L4voMjVE1RA5cWksL9q" : {
      "0-0-0-0" : "ugot,ulob"
    },
    "-L4voMk8RGdBkXoG3VR-" : {
      "0-0-0-0" : "oyey,ozuy"
    },
    "-L4voMknvohCdgE7j8Ls" : {
      "0-0-0-0" : "ugeg,ahuc"
    },
    "-L4voMlTSrtMh-VvnVUq" : {
      "0-0-0-0" : "uwil,ukiw"
    },
    "-L4voMlVL9INdcJsB6En" : {
      "0-0-0-0" : "evev,ugej"
    },
    "-L4voMolViJMGRFTC7-g" : {
      "0-0-0-0" : "iyit,uxam"
    },
    "-L4voMq8jqOqG6PJAHkD" : {
      "0-0-0-0" : "abux,iwoj"
    },
    "-L4voMqAwPGjj7Lm27KI" : {
      "0-0-0-0" : "orud,ucax"
    },
    "-L4voMqhxCUJET_anBy0" : {
      "0-0-0-0" : "avux,uwuz"
    },
    "-L4voMqk20kZzbLBaqz9" : {
      "0-0-0-0" : "ujaj,ewut"
    },
    "-L4voMr5fedo-8KTqeq-" : {
      "0-0-0-0" : "ufix,oxuj"
    },
    "-L4voMrSbzGLqgzV8roj" : {
      "0-0-0-0" : "egay,icak"
    },
    "-L4voMrY1SzCB3YYjOL6" : {
      "0-0-0-0" : "enaw,atuy"
    },
    "-L4voMseap1bsQlhEfEl" : {
      "0-0-0-0" : "uwab,esoy"
    },
    "-L4voMsxnCyT-g-98XWd" : {
      "0-0-0-0" : "uzev,uyul"
    },
    "-L4voMt66wMCQLg9UAEw" : {
      "0-0-0-0" : "uxej,ukiz"
    },
    "-L4voMtGq3ebIykvmJB-" : {
      "0-0-0-0" : "unuv,otuj"
    },
    "-L4voMuEY1BhEZWIAzom" : {
      "0-0-0-0" : "ameq,umeg"
    },
    "-L4voMuYEFOasH-2KxUo" : {
      "0-0-0-0" : "omoq,azop"
    },
    "-L4voMvX_z_3ig5lPqqF" : {
      "0-0-0-0" : "ayaf,enaw"
    },
    "-L4voMxjKXfBlVSCXFNf" : {
      "0-0-0-0" : "ujus,ezuv"
    },
    "-L4voMy9n7yo_BnokFPz" : {
      "0-0-0-0" : "uziz,ipib"
    },
    "-L4voMy9n7yo_BnokFQ-" : {
      "0-0-0-0" : "owiv,avaj"
    },
    "-L4voMynmxkNg0fo0kJ6" : {
      "0-0-0-0" : "uhip,ufix"
    },
    "-L4voMythyAj7NvPre9s" : {
      "0-0-0-0" : "iyit,oqof"
    },
    "-L4voMzN7j-2E066cd_4" : {
      "0-0-0-0" : "oqaz,iyiq"
    },
    "-L4voMzuyp6Cb-z1PWOC" : {
      "0-0-0-0" : "izip,ocof"
    },
    "-L4voN0D0qVAycYtQsvm" : {
      "0-0-0-0" : "aqan,uvoq"
    },
    "-L4voN0D0qVAycYtQsvn" : {
      "0-0-0-0" : "apey,oqut"
    },
    "-L4voN0x2ewJPoZ1ZH8p" : {
      "0-0-0-0" : "ujur,abuq"
    },
    "-L4voN108jedmcvU32vs" : {
      "0-0-0-0" : "ujoq,ehuq"
    },
    "-L4voN1jPA0M8zFacRet" : {
      "0-0-0-0" : "oyic,ekat"
    },
    "-L4voN2BaCSqcLJJoHJ-" : {
      "0-0-0-0" : "ujaq,ucax"
    },
    "-L4voN2T9hpUtiRi2GL8" : {
      "0-0-0-0" : "efaq,ohuz"
    },
    "-L4voN2_F8zP2eDVBvpo" : {
      "0-0-0-0" : "afeg,osot"
    },
    "-L4voN2aP6q0SJtnGLjg" : {
      "0-0-0-0" : "ewut,esiz"
    },
    "-L4voN309F1HpBMvsR5O" : {
      "0-0-0-0" : "opiw,ipib"
    },
    "-L4voN4GwwiQzGZOJDwB" : {
      "0-0-0-0" : "usay,ofok"
    },
    "-L4voN4zwCcUIHNOrwZ4" : {
      "0-0-0-0" : "uhoc,uxop"
    },
    "-L4voN5k5f2jsVB4qdfF" : {
      "0-0-0-0" : "ucuf,eyir"
    },
    "-L4voN630-dZfc8jAXta" : {
      "0-0-0-0" : "ihiy,ikux"
    },
    "-L4voN8HtPQoDxl7VYeX" : {
      "0-0-0-0" : "usux,iqen"
    },
    "-L4voN8dZhBRD_hvjWWd" : {
      "0-0-0-0" : "upuq,ocuz"
    },
    "-L4voN8hTqSqbLT5w5Ck" : {
      "0-0-0-0" : "avox,inuj"
    },
    "-L4voNBl7YrTpvZyTgpj" : {
      "0-0-0-0" : "igah,ekaf"
    },
    "-L4voNBsG0G9Vh8P94g2" : {
      "0-0-0-0" : "enub,ojad"
    },
    "-L4voNCMCiKlJxq7P2qI" : {
      "0-0-0-0" : "exaz,ayeq"
    },
    "-L4voND7Jv-h5RgQ8WB1" : {
      "0-0-0-0" : "uweq,idiy"
    },
    "-L4voNDtmOr3kXTwYVpY" : {
      "0-0-0-0" : "ecow,uzuq"
    },
    "-L4voNEHMoDdhC40m5Wl" : {
      "0-0-0-0" : "afuj,ebaf"
    },
    "-L4voNHE3FzYwStLIDad" : {
      "0-0-0-0" : "abup,awur"
    },
    "-L4voNIW_htEeNshdX-S" : {
      "0-0-0-0" : "azup,axaq"
    },
    "-L4voNImKAXGaXCPwdR6" : {
      "0-0-0-0" : "uzuf,ekux"
    },
    "-L4voNM-0QCyVC9WdmfB" : {
      "0-0-0-0" : "ovay,ivip"
    },
    "-L4voNM1Blc7r-KlpEy9" : {
      "0-0-0-0" : "ixij,atev"
    },
    "-L4voNMSmyxtJF4jv4sI" : {
      "0-0-0-0" : "aqaq,ozit"
    },
    "-L4voNNu75Pn94xxXExR" : {
      "0-0-0-0" : "epek,uyeq"
    },
    "-L4voNO61rSkFwd91w9s" : {
      "0-0-0-0" : "opeg,ihib"
    },
    "-L4voNOp3R9By9LjYgeE" : {
      "0-0-0-0" : "ecuh,uxut"
    },
    "-L4voNPCN-HQFop4qNMn" : {
      "0-0-0-0" : "evuq,iqed"
    },
    "-L4voNPPiMPUA--ty7Px" : {
      "0-0-0-0" : "atuh,ulej"
    },
    "-L4voNRUiMI2jnQbaD6J" : {
      "0-0-0-0" : "ekoz,uqoj"
    },
    "-L4voNSb998UbfMoxLVp" : {
      "0-0-0-0" : "exaz,uyeh"
    },
    "-L4voNTvRHFb7yLqDEP6" : {
      "0-0-0-0" : "ecow,ujaj"
    },
    "-L4voNUCR5ROg0n8onn1" : {
      "0-0-0-0" : "ujen,ejev"
    },
    "-L4voNUYhFQjz7P1aTbe" : {
      "0-0-0-0" : "uboc,oqim"
    },
    "-L4voNUysq26E9arGpXC" : {
      "0-0-0-0" : "ukuy,epuk"
    },
    "-L4voNV9tDVEueGc1NMk" : {
      "0-0-0-0" : "ojav,uwab"
    },
    "-L4voNVXqfXp_XRohL8w" : {
      "0-0-0-0" : "ohuj,imeg"
    },
    "-L4voNWlrriaUBgDlrnX" : {
      "0-0-0-0" : "ejap,ezoh"
    },
    "-L4voNX0wW63enWKJBKl" : {
      "0-0-0-0" : "ohuz,ezoh"
    },
    "-L4voNXAXquWCSRK06Ym" : {
      "0-0-0-0" : "owoq,uxas"
    },
    "-L4voNXNy4YXrrayrtpR" : {
      "0-0-0-0" : "ufuy,ekok"
    },
    "-L4voNXUOLou6QkVjF91" : {
      "0-0-0-0" : "iqom,ewuf"
    },
    "-L4voNXXa27hKXXWZYEJ" : {
      "0-0-0-0" : "okuc,efok"
    },
    "-L4voNYv6FbUNCSaeM5T" : {
      "0-0-0-0" : "ewuh,unuy"
    },
    "-L4voNZ6xWEr11LVSIAY" : {
      "0-0-0-0" : "ovug,enud"
    },
    "-L4voNawSWI7ZkPbr6B9" : {
      "0-0-0-0" : "iqen,opef"
    },
    "-L4voNayuWvTA5CAvmQh" : {
      "0-0-0-0" : "aqux,ipuj"
    },
    "-L4voNb1kijhCMiXw9H9" : {
      "0-0-0-0" : "upip,izec"
    },
    "-L4voNcF1VUX9rFi4yz4" : {
      "0-0-0-0" : "ezuc,ulij"
    },
    "-L4voNeHquY9N2kaAW0a" : {
      "0-0-0-0" : "iloq,ewip"
    },
    "-L4voNehbsefLILnKzuT" : {
      "0-0-0-0" : "enaw,ekoq"
    },
    "-L4voNeiB9gCXIiZYOKW" : {
      "0-0-0-0" : "ekoz,ugih"
    },
    "-L4voNfy2PALO5bePE_c" : {
      "0-0-0-0" : "uziz,oqos"
    },
    "-L4voNg-Fhijfwl9piWo" : {
      "0-0-0-0" : "oxak,isiz"
    },
    "-L4voNgspK1G9n3LK3Ac" : {
      "0-0-0-0" : "apaj,ijex"
    },
    "-L4voNhS-UdW16N3MP4y" : {
      "0-0-0-0" : "aqij,ekok"
    },
    "-L4voNiE6yfOt6xmEj-j" : {
      "0-0-0-0" : "ubob,ehuq"
    },
    "-L4voNiMZf_7kf73pb7h" : {
      "0-0-0-0" : "ibek,oyix"
    },
    "-L4voNjlGFe4h6TGTXmM" : {
      "0-0-0-0" : "izot,ugaj"
    },
    "-L4voNjt9q1kP6MOMOOv" : {
      "0-0-0-0" : "oxop,obeq"
    },
    "-L4voNk3MSXq-dpR4g6I" : {
      "0-0-0-0" : "opih,utiv"
    },
    "-L4voNkqQ3OI_qknC7Ma" : {
      "0-0-0-0" : "exuh,edaj"
    },
    "-L4voNmih7fiP38-uhLT" : {
      "0-0-0-0" : "esud,ufam"
    },
    "-L4voNoL6coms0Xfn_DM" : {
      "0-0-0-0" : "ivek,aheh"
    },
    "-L4voNpJA81EYcwaLqwa" : {
      "0-0-0-0" : "enux,owiv"
    },
    "-L4voNpRhlzxOpzthZ-s" : {
      "0-0-0-0" : "uqaw,aqej"
    },
    "-L4voNq6WD9n_kkBAZT7" : {
      "0-0-0-0" : "iqef,oxok"
    },
    "-L4voNsFZWn-GfEfS8gk" : {
      "0-0-0-0" : "eviv,exoz"
    },
    "-L4voNsFZWn-GfEfS8gl" : {
      "0-0-0-0" : "ipib,icag"
    },
    "-L4voNsn_ap2vDbZM6eh" : {
      "0-0-0-0" : "odoh,iqug"
    },
    "-L4voNvw66VXjB2utFhk" : {
      "0-0-0-0" : "ohax,uteb"
    },
    "-L4voNw1sOG9FM57gHgU" : {
      "0-0-0-0" : "ucog,osuk"
    },
    "-L4voNwIg6I4GmVIwI0M" : {
      "0-0-0-0" : "avux,afuj"
    },
    "-L4voNx34_ED1FQmRD9g" : {
      "0-0-0-0" : "otiz,uxij"
    },
    "-L4voNyYMOfsHNIcX1LJ" : {
      "0-0-0-0" : "ezoh,iqex"
    },
    "-L4voNyYMOfsHNIcX1LK" : {
      "0-0-0-0" : "odip,uyeb"
    },
    "-L4voNy_dxjljZdhp6gO" : {
      "0-0-0-0" : "uriy,iyag"
    },
    "-L4voO1PE_LeLDVJqEcn" : {
      "0-0-0-0" : "oyek,iqug"
    },
    "-L4voO24QDbJScb_aGD-" : {
      "0-0-0-0" : "uzif,igak"
    },
    "-L4voO2KhtY_hRae5hSJ" : {
      "0-0-0-0" : "apey,uqiw"
    },
    "-L4voO2vlfkqvP_lTlnS" : {
      "0-0-0-0" : "icud,esih"
    },
    "-L4voO3eHNyOY0ot3L0t" : {
      "0-0-0-0" : "egeb,uzaj"
    },
    "-L4voO4VVdmcL15OfJbm" : {
      "0-0-0-0" : "idug,oqet"
    },
    "-L4voO6_BZvdwmBHqKU_" : {
      "0-0-0-0" : "awur,apuv"
    },
    "-L4voO6hHcVh_Y1rxvEG" : {
      "0-0-0-0" : "uvab,upez"
    },
    "-L4voO79tgYcHCpdIRkz" : {
      "0-0-0-0" : "ugic,uhuv"
    },
    "-L4voO7vcxoKVxlris2s" : {
      "0-0-0-0" : "ivip,oyiv"
    },
    "-L4voO8E-yEnDDU2ImSO" : {
      "0-0-0-0" : "ebaf,uvej"
    },
    "-L4voO8LcYly69lv_niL" : {
      "0-0-0-0" : "upip,odiq"
    },
    "-L4voO9ZPEwyKXxbQzTc" : {
      "0-0-0-0" : "uwit,ofoc"
    },
    "-L4voO9gnquGG-YJuzBH" : {
      "0-0-0-0" : "iqex,ohiz"
    },
    "-L4voOATgurIYSNK_T5N" : {
      "0-0-0-0" : "ecur,uhih"
    },
    "-L4voOAWLUZpu-j8a8Pp" : {
      "0-0-0-0" : "ebaf,ecuh"
    },
    "-L4voOB1rw5aSNWuTV38" : {
      "0-0-0-0" : "uwit,emuv"
    },
    "-L4voOBcN4lTEHDwX2Wl" : {
      "0-0-0-0" : "eraw,ekak"
    },
    "-L4voOCK_tFOQdp6KWQ5" : {
      "0-0-0-0" : "omeb,oxex"
    },
    "-L4voOCceEC-0_QIPC_e" : {
      "0-0-0-0" : "ekid,edup"
    },
    "-L4voOFcht_nqv7ez7ET" : {
      "0-0-0-0" : "ogem,uwos"
    },
    "-L4voOFwmawAMuYpRqhQ" : {
      "0-0-0-0" : "ovus,ipib"
    },
    "-L4voOH8GxalIByBNje0" : {
      "0-0-0-0" : "uxal,egew"
    },
    "-L4voOHBjGhrDFJ_jQAU" : {
      "0-0-0-0" : "ogab,egay"
    },
    "-L4voOI7ePcXGTqfHYwJ" : {
      "0-0-0-0" : "ipib,ixaf"
    },
    "-L4voOIpkMwTkmzdKhs3" : {
      "0-0-0-0" : "oqug,uyaw"
    },
    "-L4voOL49QI75hY_I8Vn" : {
      "0-0-0-0" : "ewik,okof"
    },
    "-L4voOLeMmrlH_lp3XMq" : {
      "0-0-0-0" : "ajun,uyuw"
    },
    "-L4voONEtnnKJw_7BjhT" : {
      "0-0-0-0" : "ifeh,ojig"
    },
    "-L4voONJbJFo_uII4zUa" : {
      "0-0-0-0" : "okof,edaj"
    },
    "-L4voOPUDj0DfIVZU5k0" : {
      "0-0-0-0" : "ufom,okut"
    },
    "-L4voOQ2QdvnFsM60rQB" : {
      "0-0-0-0" : "azuw,iruw"
    },
    "-L4voOQArbzFF7FUJwWp" : {
      "0-0-0-0" : "idix,edav"
    },
    "-L4voOQArbzFF7FUJwWq" : {
      "0-0-0-0" : "ogab,iwih"
    },
    "-L4voOQBxteK09knSMUL" : {
      "0-0-0-0" : "ofec,oqiq"
    },
    "-L4voORCez5K5oprcT7u" : {
      "0-0-0-0" : "osob,aqiy"
    },
    "-L4voORDcBPmpGwjhjHX" : {
      "0-0-0-0" : "uyez,uduj"
    },
    "-L4voORlteYMktMQTM5s" : {
      "0-0-0-0" : "ekit,uraw"
    },
    "-L4voOS4YcNLcplAwzsX" : {
      "0-0-0-0" : "edeg,usuk"
    },
    "-L4voOSiWrkVdj1dfX1v" : {
      "0-0-0-0" : "ebak,uziy"
    },
    "-L4voOTMqXlyiJ7G-M01" : {
      "0-0-0-0" : "asuh,ozob"
    },
    "-L4voOVD_XSEjI7ENIBA" : {
      "0-0-0-0" : "iquw,afoj"
    },
    "-L4voOVLjPSLRA7VDvjK" : {
      "0-0-0-0" : "iqoz,owud"
    },
    "-L4voOVR6I3iulUTqPhz" : {
      "0-0-0-0" : "ejom,iyit"
    },
    "-L4voOXAT9_TlXitFXEh" : {
      "0-0-0-0" : "ilox,ibud"
    },
    "-L4voOYbVYcI-p3cPXcD" : {
      "0-0-0-0" : "uxuj,ofuk"
    },
    "-L4voOZFKWlAD66wyOsm" : {
      "0-0-0-0" : "ocuz,uhiz"
    },
    "-L4voOZQhk8muRtayiHp" : {
      "0-0-0-0" : "oyek,iwiz"
    },
    "-L4voOawo8nxbbdwOb1O" : {
      "0-0-0-0" : "uluy,ibip"
    },
    "-L4voOawo8nxbbdwOb1P" : {
      "0-0-0-0" : "ajif,avaj"
    },
    "-L4voOcPEjMvjPv8eBrc" : {
      "0-0-0-0" : "ejim,owat"
    },
    "-L4voOdse6LiSP900Rfo" : {
      "0-0-0-0" : "etug,iwev"
    },
    "-L4voOe4YqLzwc7Tof03" : {
      "0-0-0-0" : "obuf,ujus"
    },
    "-L4voOe6GzeOTjVeLf2G" : {
      "0-0-0-0" : "ekux,efoh"
    },
    "-L4voOhNwzxkKexB9qzr" : {
      "0-0-0-0" : "utog,asiv"
    },
    "-L4voOh_Pu8UY4W_OGUH" : {
      "0-0-0-0" : "uwal,oyis"
    },
    "-L4voOhjY9ztODaC30Bz" : {
      "0-0-0-0" : "izuj,uwuz"
    },
    "-L4voOiB3nHLG7J3MhE9" : {
      "0-0-0-0" : "eviz,ekik"
    },
    "-L4voOiiXB6xPxwQkWF3" : {
      "0-0-0-0" : "imom,ezac"
    },
    "-L4voOirnfl01hxeE5pB" : {
      "0-0-0-0" : "avaw,eraw"
    },
    "-L4voOj5EL0Ymq0x_Acs" : {
      "0-0-0-0" : "ifaf,ezup"
    },
    "-L4voOjqc7VRoJD768iM" : {
      "0-0-0-0" : "orob,owom"
    },
    "-L4voOkB0TBf5HTlH8Ba" : {
      "0-0-0-0" : "ewiz,uzid"
    },
    "-L4voOktcgD4K7sS5W8L" : {
      "0-0-0-0" : "uriy,equh"
    },
    "-L4voOlctVCUC6BEWVde" : {
      "0-0-0-0" : "opef,icaj"
    },
    "-L4voOmVEgo4ZhO0miEP" : {
      "0-0-0-0" : "ebaj,omuq"
    },
    "-L4voOmhWXNw1BtL7UVA" : {
      "0-0-0-0" : "utiv,ekuh"
    },
    "-L4voOn8A8teOih86-N5" : {
      "0-0-0-0" : "ewiq,iriw"
    },
    "-L4voOnEk5C7670j8Q4w" : {
      "0-0-0-0" : "ujus,uyuw"
    },
    "-L4voOnGrQCWFwsV13O7" : {
      "0-0-0-0" : "ucuv,ozoq"
    },
    "-L4voOnP-ljNBY7dSw3Q" : {
      "0-0-0-0" : "upuq,uvav"
    },
    "-L4voOnm2pnVMl3bL7q7" : {
      "0-0-0-0" : "ataw,obuj"
    },
    "-L4voOpo5EqPIF7VdV_d" : {
      "0-0-0-0" : "odij,uyul"
    },
    "-L4voOqCt7bj-7Rinq7a" : {
      "0-0-0-0" : "uteb,iyej"
    },
    "-L4voOrP138AubFUQcWH" : {
      "0-0-0-0" : "uyov,iyif"
    },
    "-L4voOsrw4wkrwtXxxIn" : {
      "0-0-0-0" : "avep,oteq"
    },
    "-L4voOu_e4dl4Zi1gw8V" : {
      "0-0-0-0" : "enub,ubuq"
    },
    "-L4voOukQUwlSPnvpgiL" : {
      "0-0-0-0" : "uvaj,uriw"
    },
    "-L4voOvV5hebOPtExI7l" : {
      "0-0-0-0" : "equh,ewun"
    },
    "-L4voOvs4jNhPW0EN3tO" : {
      "0-0-0-0" : "onuv,opup"
    },
    "-L4voOwQrZMEcNxXbprW" : {
      "0-0-0-0" : "ofeb,uzup"
    },
    "-L4voOxum8DV5SlJrCBf" : {
      "0-0-0-0" : "uboq,oxeb"
    },
    "-L4voOyLqZGGa5dmxwyw" : {
      "0-0-0-0" : "egay,ozix"
    },
    "-L4voOyyU_2fAg-e2P_k" : {
      "0-0-0-0" : "uvow,adez"
    },
    "-L4voOzMLP2SWX3NhU2Q" : {
      "0-0-0-0" : "oxuj,uhoc"
    },
    "-L4voP-BblAQp11Gtmge" : {
      "0-0-0-0" : "uluv,ofoc"
    },
    "-L4voP-cjjwTpQVopv8v" : {
      "0-0-0-0" : "uzuf,aliw"
    },
    "-L4voP1bSQ7-jdcHmU4L" : {
      "0-0-0-0" : "uqox,ubij"
    },
    "-L4voP38qQExmiJX4A66" : {
      "0-0-0-0" : "oyix,ihuw"
    },
    "-L4voP3pVYp8lO4HdptV" : {
      "0-0-0-0" : "ubob,edih"
    },
    "-L4voP4TuWYsoXmdEXSZ" : {
      "0-0-0-0" : "oqet,ibef"
    },
    "-L4voP4WTIZcag7aucSl" : {
      "0-0-0-0" : "anix,uyem"
    },
    "-L4voP6QCibucmd-YtZO" : {
      "0-0-0-0" : "akeb,aqed"
    },
    "-L4voP7GTI855Y2VzPD3" : {
      "0-0-0-0" : "ewiq,usuk"
    },
    "-L4voP7Q2Pr8IMF7kikC" : {
      "0-0-0-0" : "iduw,uxam"
    },
    "-L4voP9a8krcdznZ5Kg7" : {
      "0-0-0-0" : "ugaj,igaq"
    },
    "-L4voP9wRW_AqhklBaYT" : {
      "0-0-0-0" : "uwil,uvek"
    },
    "-L4voPBnNSxCX_N_Zrso" : {
      "0-0-0-0" : "utav,ugez"
    },
    "-L4voPC08J8UOiZxx9DG" : {
      "0-0-0-0" : "uboc,avaw"
    },
    "-L4voPDKWLtqXTwHUYoc" : {
      "0-0-0-0" : "uwec,ihel"
    },
    "-L4voPDMqdOpbV1kAghx" : {
      "0-0-0-0" : "uzab,egub"
    },
    "-L4voPDXpgAWAbOZu1hS" : {
      "0-0-0-0" : "akof,ajiv"
    },
    "-L4voPGLbvojZiygHmOn" : {
      "0-0-0-0" : "ataw,ogeb"
    },
    "-L4voPG_MDBewUQcAuvV" : {
      "0-0-0-0" : "ekoc,uyeh"
    },
    "-L4voPGrBX_PLxv6gZnE" : {
      "0-0-0-0" : "ehuz,efux"
    },
    "-L4voPJJ6vvPcaqG9LP_" : {
      "0-0-0-0" : "etug,oqek"
    },
    "-L4voPJsn1Blmi8Dg68R" : {
      "0-0-0-0" : "ovib,owug"
    },
    "-L4voPKiioMKhFX1lPxS" : {
      "0-0-0-0" : "ebek,iyev"
    },
    "-L4voPM_3Srl0Zytj2Ra" : {
      "0-0-0-0" : "ubot,oxat"
    },
    "-L4voPMnr7O8N7wRC9be" : {
      "0-0-0-0" : "axaq,uvep"
    },
    "-L4voPMwzn6b4D3y8uSG" : {
      "0-0-0-0" : "egif,ikum"
    },
    "-L4voPND_g5gMFmXaK6M" : {
      "0-0-0-0" : "atey,odij"
    },
    "-L4voPNbhifA0K72x2lT" : {
      "0-0-0-0" : "omoq,aqij"
    },
    "-L4voPOmazKxB74F7KbM" : {
      "0-0-0-0" : "usuk,iqaj"
    },
    "-L4voPOyk8vRfMbDEo5d" : {
      "0-0-0-0" : "odab,ukuh"
    },
    "-L4voPPRd8OTFoIr-KdS" : {
      "0-0-0-0" : "igex,utav"
    },
    "-L4voPQAes5ABUdDASpk" : {
      "0-0-0-0" : "ucod,uwaw"
    },
    "-L4voPS_DijDGKCJSgPv" : {
      "0-0-0-0" : "uvub,ofib"
    },
    "-L4voPSlnUv11Pzu8GET" : {
      "0-0-0-0" : "ovix,ogab"
    },
    "-L4voPSnWtyI2aDUOanu" : {
      "0-0-0-0" : "ijol,eteb"
    },
    "-L4voPTVH00TZOhz1fFu" : {
      "0-0-0-0" : "ojip,awek"
    },
    "-L4voPU70vRdwI-Edza9" : {
      "0-0-0-0" : "iwal,ewuf"
    },
    "-L4voPU_u38DiGf1I-BS" : {
      "0-0-0-0" : "ibuy,esuw"
    },
    "-L4voPUfVAccE2n3p15b" : {
      "0-0-0-0" : "acax,eyik"
    },
    "-L4voPWRZTkT2Tbppru2" : {
      "0-0-0-0" : "efib,ucuw"
    },
    "-L4voPXsICZRIkorP7ts" : {
      "0-0-0-0" : "omuq,utif"
    },
    "-L4voPZXm0Q50YQhUScz" : {
      "0-0-0-0" : "ojad,ihih"
    },
    "-L4voPauc-AewPA-sCPC" : {
      "0-0-0-0" : "ulij,oxuj"
    },
    "-L4voPb9-lT3VUxF_4Vv" : {
      "0-0-0-0" : "ipib,umaw"
    },
    "-L4voPcSqASzPyAjQdcN" : {
      "0-0-0-0" : "inaz,oyix"
    },
    "-L4voPfVH8cu6qAbebh7" : {
      "0-0-0-0" : "evuq,uxuj"
    },
    "-L4voPhwgJTbSEPNdqW7" : {
      "0-0-0-0" : "otaj,akof"
    },
    "-L4voPiLxTy-4lfaG_jx" : {
      "0-0-0-0" : "owok,ozit"
    },
    "-L4voPisk4-Jx9sK2VQX" : {
      "0-0-0-0" : "imaw,ucax"
    },
    "-L4voPjyrvaq3plkuV_-" : {
      "0-0-0-0" : "ehix,ehax"
    },
    "-L4voPkwOA0VuhGwiVQS" : {
      "0-0-0-0" : "uleq,otuj"
    },
    "-L4voPlrFkFVRaGdwjcv" : {
      "0-0-0-0" : "imeq,epuy"
    },
    "-L4voPlsApCr0QNWh8nZ" : {
      "0-0-0-0" : "otih,epof"
    },
    "-L4voPm0zuQ9FKbXJfhb" : {
      "0-0-0-0" : "ehof,iyut"
    },
    "-L4voPmsdxEaIfaOQvlJ" : {
      "0-0-0-0" : "opaw,ihuw"
    },
    "-L4voPn786QY1W0ed2z8" : {
      "0-0-0-0" : "ezot,uwil"
    },
    "-L4voPnxb1pACk1sZkpn" : {
      "0-0-0-0" : "atuh,ukul"
    },
    "-L4voPpn86IlM7qB0Ipw" : {
      "0-0-0-0" : "uneb,ohet"
    },
    "-L4voPq3aErwLk8vsjQl" : {
      "0-0-0-0" : "omoq,ijol"
    },
    "-L4voPqcKfCCvGJ3qTRz" : {
      "0-0-0-0" : "ozit,egej"
    },
    "-L4voPqkObBkK1x9LpsW" : {
      "0-0-0-0" : "uzab,oquv"
    },
    "-L4voPqw7IbaGFcIIJZb" : {
      "0-0-0-0" : "ejav,uzuw"
    },
    "-L4voPr7Vciwnjh1FtsA" : {
      "0-0-0-0" : "ojaw,ofov"
    },
    "-L4voPs85mRSCDlbukW0" : {
      "0-0-0-0" : "ebip,uxej"
    },
    "-L4voPsfj8huGgMYpmX2" : {
      "0-0-0-0" : "uweg,avuv"
    },
    "-L4voPtJfXmUKq5n5gYf" : {
      "0-0-0-0" : "oqiw,opih"
    },
    "-L4voPtK8me6mkyjACQ2" : {
      "0-0-0-0" : "uboq,ocij"
    },
    "-L4voPtyL-KnzYlVeN-e" : {
      "0-0-0-0" : "afoj,emoc"
    },
    "-L4voPwO9qlI8vU1Eo3-" : {
      "0-0-0-0" : "aniw,egej"
    },
    "-L4voPyByAEc7QWkeoVF" : {
      "0-0-0-0" : "ekoc,omeb"
    },
    "-L4voPyPNNw0WUnTad3-" : {
      "0-0-0-0" : "obup,ayug"
    },
    "-L4voQ0pqTLKCz9pQGAD" : {
      "0-0-0-0" : "atev,eruz"
    },
    "-L4voQ1705ZLs7bYMscp" : {
      "0-0-0-0" : "ikum,eyik"
    },
    "-L4voQ1wuQSGX4ru27sh" : {
      "0-0-0-0" : "ocig,ayuf"
    },
    "-L4voQ24yJ0HpuYN8P4s" : {
      "0-0-0-0" : "afuj,uzok"
    },
    "-L4voQ2EIN6DCUgUR-jE" : {
      "0-0-0-0" : "ofeb,owig"
    },
    "-L4voQ2eShxIeqoFl7QL" : {
      "0-0-0-0" : "uxaq,avaw"
    },
    "-L4voQ2k-qaLT7X0Ptuh" : {
      "0-0-0-0" : "iyit,uhih"
    },
    "-L4voQ35F7Wvitp4sdE2" : {
      "0-0-0-0" : "ipox,axuj"
    },
    "-L4voQ480Hh3GSJQUjfE" : {
      "0-0-0-0" : "uweg,obef"
    },
    "-L4voQ58207PF95rY0dP" : {
      "0-0-0-0" : "emuv,iyiq"
    },
    "-L4voQ5wsfvitlpYla-a" : {
      "0-0-0-0" : "ovus,ejul"
    },
    "-L4voQ6Gx7Ys5aQnEaXe" : {
      "0-0-0-0" : "efux,usuq"
    },
    "-L4voQ6f1wLrg4d6bWVr" : {
      "0-0-0-0" : "iqef,ugez"
    },
    "-L4voQ6rRy5xlhdqOs-r" : {
      "0-0-0-0" : "ibup,iduw"
    },
    "-L4voQ7c_59OeSs_4Uad" : {
      "0-0-0-0" : "awax,uzok"
    },
    "-L4voQ7z2M6c5hTytL-x" : {
      "0-0-0-0" : "ixac,iqom"
    },
    "-L4voQ8LU1vTnIbdqVDH" : {
      "0-0-0-0" : "akiy,ibef"
    },
    "-L4voQAygONYNoBgWKbz" : {
      "0-0-0-0" : "uwal,uyif"
    },
    "-L4voQB-tu4aq68IlWwV" : {
      "0-0-0-0" : "uqiz,iwuc"
    },
    "-L4voQDh_hTAax2fu9Pp" : {
      "0-0-0-0" : "ikof,oniq"
    },
    "-L4voQFn_QAP4J_OoEfP" : {
      "0-0-0-0" : "osib,orud"
    },
    "-L4voQG3jkme3kbTnf8I" : {
      "0-0-0-0" : "ogaj,uwiq"
    },
    "-L4voQGPMyIuhXftIsG9" : {
      "0-0-0-0" : "usay,ugih"
    },
    "-L4voQGgCjaGt3IiQfEJ" : {
      "0-0-0-0" : "eqon,oqof"
    },
    "-L4voQGgCjaGt3IiQfEK" : {
      "0-0-0-0" : "equq,egew"
    },
    "-L4voQHUSHy_ph_jk3r9" : {
      "0-0-0-0" : "axak,uvih"
    },
    "-L4voQHjwmuXsB_f1CYy" : {
      "0-0-0-0" : "atuh,odod"
    },
    "-L4voQIgI8z3H92Giry8" : {
      "0-0-0-0" : "apuq,uwec"
    },
    "-L4voQJxFAQ0SK2buTF8" : {
      "0-0-0-0" : "ofec,oyiv"
    },
    "-L4voQKVHxSfGZxl7-y7" : {
      "0-0-0-0" : "icaj,iquw"
    },
    "-L4voQMJci6mJCrBxdZq" : {
      "0-0-0-0" : "uvav,efiq"
    },
    "-L4voQP36AQNbv4fx2CE" : {
      "0-0-0-0" : "ucog,ituk"
    },
    "-L4voQPm-XZ9I0G69rct" : {
      "0-0-0-0" : "usuq,owev"
    },
    "-L4voQQiCRB2vvfXsJr7" : {
      "0-0-0-0" : "oxux,iwom"
    },
    "-L4voQRIBLqerrap0sg2" : {
      "0-0-0-0" : "axog,ubop"
    },
    "-L4voQSrgbXGu-Cy_UVC" : {
      "0-0-0-0" : "ipej,oqof"
    },
    "-L4voQTCVNf5MfOz-Ojr" : {
      "0-0-0-0" : "iwip,ekoq"
    },
    "-L4voQTVYB9OmgZ6SIQv" : {
      "0-0-0-0" : "odaj,ocij"
    },
    "-L4voQT_LQETilXngajo" : {
      "0-0-0-0" : "owet,awup"
    },
    "-L4voQUFJSvUGbynwUdK" : {
      "0-0-0-0" : "udej,usux"
    },
    "-L4voQUl2lf6D1qrIEyP" : {
      "0-0-0-0" : "ewav,oqey"
    },
    "-L4voQVDYmy-aVc8tEDX" : {
      "0-0-0-0" : "ecur,ogog"
    },
    "-L4voQVDYmy-aVc8tEDY" : {
      "0-0-0-0" : "iwek,uleq"
    },
    "-L4voQVfVXwdrX2w7gkE" : {
      "0-0-0-0" : "iqen,ivoh"
    },
    "-L4voQVusdZXNrc49vm-" : {
      "0-0-0-0" : "ezuv,egej"
    },
    "-L4voQYNvOrBWqoGBQbR" : {
      "0-0-0-0" : "odip,evev"
    },
    "-L4voQYOT8u4SFOWX1pF" : {
      "0-0-0-0" : "udur,ayuf"
    },
    "-L4voQYqbQ3ApdggB3GG" : {
      "0-0-0-0" : "ewiv,ayuq"
    },
    "-L4voQZVR_5YSYMTM_LM" : {
      "0-0-0-0" : "oxeb,awaf"
    },
    "-L4voQZ_CbkPhOXzGbnh" : {
      "0-0-0-0" : "utiq,uzuq"
    },
    "-L4voQ_3M_VrChqOcBx_" : {
      "0-0-0-0" : "itaw,icuh"
    },
    "-L4voQ_aOTUMuFPfUZz7" : {
      "0-0-0-0" : "uziz,ukuh"
    },
    "-L4voQbt3qrlBnASuFDN" : {
      "0-0-0-0" : "uzev,otuj"
    },
    "-L4voQd3_w7hpkrhGRL4" : {
      "0-0-0-0" : "ozec,ofuq"
    },
    "-L4voQdV0Vi8KeXsMmKF" : {
      "0-0-0-0" : "ucuw,uzev"
    },
    "-L4voQdnfe2OppuaJFpy" : {
      "0-0-0-0" : "ubag,ucod"
    },
    "-L4voQe1WypplyD4wA6U" : {
      "0-0-0-0" : "izaj,aqey"
    },
    "-L4voQhDpzmfLYMvcQsD" : {
      "0-0-0-0" : "asiq,onoj"
    },
    "-L4voQj9hgr-2Xhy6-PJ" : {
      "0-0-0-0" : "udub,etew"
    },
    "-L4voQj_X0qYLSOX--j4" : {
      "0-0-0-0" : "ucog,ewip"
    },
    "-L4voQkkAdAuuGhHtc1l" : {
      "0-0-0-0" : "ocox,ufez"
    },
    "-L4voQklOpgHInotWe4Z" : {
      "0-0-0-0" : "ilox,izik"
    },
    "-L4voQld6mQJw2rJdeAN" : {
      "0-0-0-0" : "upaj,unaj"
    },
    "-L4voQlfUsB5kiHhP7eg" : {
      "0-0-0-0" : "epek,ayuq"
    },
    "-L4voQlpASGqmrCRszL_" : {
      "0-0-0-0" : "oxop,epek"
    },
    "-L4voQmI3_aLZ4vk0Cur" : {
      "0-0-0-0" : "aduw,ugej"
    },
    "-L4voQmb9KFavsi1ienu" : {
      "0-0-0-0" : "ujim,okut"
    },
    "-L4voQoBLRH58L_uIfbR" : {
      "0-0-0-0" : "odiz,otof"
    },
    "-L4voQoe-ffsbYZT9kkP" : {
      "0-0-0-0" : "iqed,evuz"
    },
    "-L4voQos8BWPc_FXflS4" : {
      "0-0-0-0" : "enex,eraw"
    },
    "-L4voQppz7ISHXB6MHs6" : {
      "0-0-0-0" : "omeq,isiz"
    },
    "-L4voQqGb-5iLTTMNCsQ" : {
      "0-0-0-0" : "uluv,iqen"
    },
    "-L4voQrPT89I37JuFvaX" : {
      "0-0-0-0" : "aliw,ivez"
    },
    "-L4voQrleMiV5skURcw0" : {
      "0-0-0-0" : "atuh,igoc"
    },
[truncated: 966,955 more chars]
