# Supplementary material for: CurmElo: The theory and practice of a forced-choice approach to producing preference rankings
Source: PLoS One. 2021 May 27;16(5):e0252145. doi: 10.1371/journal.pone.0252145 (PMC8158949; doi:10.1371/journal.pone.0252145)
Supplement: S1 Data — (ZIP) [file pone.0252145.s005.zip › curmelo-paper-replication-package/curmelo-data-and-analysis/4_names_4l_400_v2_mean_1000_kfac_20_rpa_400_elo.txt]

name	elo
ivek	1396.56737231
asiq	1383.15408285
avox	1366.67571353
ejon	1312.32720054
omog	1283.32302731
otif	1282.53707442
ojav	1278.76147812
ebud	1271.33827576
ufix	1265.88295537
anix	1257.86236063
awek	1246.25544548
epek	1246.02765826
izus	1240.76977142
owek	1236.12238881
ozis	1235.03151338
azop	1221.09215155
ixel	1220.245644
emev	1216.04743613
opaw	1215.50451145
uzus	1215.28569983
uzok	1212.70833161
ovay	1210.26515917
axoy	1207.1410679
ozir	1206.39260357
imeg	1205.41186984
atux	1205.14066761
otiz	1204.17009163
uvap	1202.78162673
awax	1199.16166257
izop	1199.11257736
okoy	1195.01890754
uboz	1194.46735403
ebak	1193.95660298
icoy	1193.83703809
enud	1193.148382
omaj	1191.79930871
oyek	1188.64885369
ebek	1188.05568077
ibuy	1183.96054409
ezip	1179.75814663
ovox	1178.46629873
eviv	1177.14864389
ewop	1173.74373222
equm	1172.9918001
ezub	1172.2102214
opaz	1171.70280475
enux	1171.51372849
ikab	1171.12710362
ewoq	1170.21075469
axah	1170.00755345
emuv	1169.73439242
osaz	1169.71989349
okap	1167.32894575
ubob	1167.18250599
evuz	1164.70881967
uvaq	1164.51244673
oxef	1163.40862438
eluz	1161.313099
ufam	1160.55623855
uweg	1160.16048595
ovaq	1158.95398973
enub	1158.86461837
oliq	1158.64981171
oyix	1158.11854598
uzab	1152.1655935
emoc	1151.70111515
ewiz	1151.19434774
ecox	1150.18171311
oxoh	1149.76876898
umeg	1149.25986722
etug	1148.06234587
oxim	1148.02598708
abux	1147.14733107
ageg	1146.7379062
ojay	1146.65058007
ayom	1145.02634836
ewut	1142.17568413
ipox	1141.5218464
ehoc	1140.6640807
ugot	1140.53498131
ezej	1140.276983
umaj	1139.76410943
agud	1139.66824675
udur	1138.33087239
azuc	1138.1337338
omeb	1137.9778687
ecup	1137.60506956
eqiv	1136.10648503
uwan	1133.83969107
izip	1133.44213473
ezot	1132.88144372
azod	1132.61824511
usiv	1132.26047467
awup	1131.25548342
uzim	1131.12051259
ovax	1130.81440138
opeg	1130.55760516
upad	1130.3846493
oxaz	1130.18554558
obeq	1128.92411319
ezac	1127.73859397
ukiz	1127.22851131
oniq	1126.65571
esoy	1125.72026504
ebaj	1124.56651353
ayug	1124.0875409
ihub	1123.73336627
umaw	1123.38454113
uqiz	1123.34476682
afav	1122.12486864
owat	1121.92480414
odiz	1121.77170155
udog	1120.63240776
uxal	1120.58195157
uraj	1119.63149978
olab	1119.07818161
uwos	1117.86993771
odaj	1117.59312906
edav	1117.0198821
oqal	1115.89573587
emix	1115.79969302
atez	1115.17480768
adug	1114.93770389
aqan	1114.68510544
ogix	1113.24323699
ataj	1112.39422039
afab	1112.36576951
adez	1112.3328846
exaz	1111.56109472
urib	1111.20752136
esug	1110.97993425
ojep	1110.42672327
owok	1110.03092188
ufom	1109.68741402
inaz	1109.25457197
obuk	1107.78989017
adoy	1106.65415077
umix	1106.52040548
ovix	1106.00110261
onoq	1105.90551211
eyab	1105.62691202
uvir	1104.20517657
icaw	1103.02271123
iwid	1102.95519468
evev	1101.50751391
odip	1101.30553839
oqim	1101.29221967
ozec	1100.72240818
iwal	1098.7977159
ezif	1098.73208593
ucaw	1098.34234167
ehum	1097.894307
ejav	1097.12990304
esok	1097.11884962
axog	1097.10265292
omeq	1097.09328867
imeq	1095.89090285
olaq	1095.62914457
oteq	1095.2034996
eraw	1094.27879368
umez	1094.03708898
upez	1093.95333434
oqos	1093.95149772
oket	1093.87972492
aqic	1092.9199457
osuk	1092.72125983
aqom	1092.41837856
ozit	1091.52198992
azij	1091.50213639
ohep	1091.49070088
aqed	1091.29738096
azub	1090.93913898
avaw	1090.58463508
ojeb	1089.87595326
izax	1089.71997226
odab	1089.66069306
idoz	1089.27840248
ofaj	1089.24883427
aqac	1089.06537244
izig	1088.9376507
ojaw	1088.76396564
aduw	1088.66730243
ucog	1088.3512193
esuz	1088.26557198
urix	1087.5533254
axeb	1087.47332707
atix	1087.32783113
ezeb	1087.07459618
uzid	1086.91391707
orob	1085.24985081
opaq	1085.08518098
uzif	1085.04418006
ojad	1084.3668169
avux	1084.02162464
ubaz	1083.93734897
uqil	1083.46435718
atev	1083.18100774
owuk	1082.97320932
owol	1082.66404244
ozaw	1082.40392882
emoz	1082.00099786
uzev	1081.97951856
ajun	1080.07782325
ocuz	1079.81043469
apaj	1079.54990009
usay	1079.51183468
odid	1079.42290688
ojex	1079.37463683
azuy	1079.21124828
esiz	1079.16904665
ameq	1078.62325389
ejox	1077.64024804
ebop	1077.53993687
okif	1077.50014635
ijun	1077.34115985
oyok	1076.99176016
uleq	1076.98461968
uxir	1076.78021747
ewun	1076.75331958
icaj	1075.8063613
axez	1075.33726944
ocaz	1075.0946415
atug	1074.87395991
ezog	1074.62144704
ubix	1074.5748425
oyak	1074.55465017
arux	1073.81869588
oqey	1073.14466644
areq	1072.75517832
opup	1072.50949989
esog	1070.77421593
oxux	1070.7317854
onip	1070.51205852
aqaq	1070.4704564
ozat	1070.3346982
oqon	1070.16426292
udiz	1069.97828738
ukul	1069.67617411
agug	1069.5608909
exoc	1068.60149403
axuz	1068.52324611
aqij	1067.57757229
ovus	1067.28091679
uxer	1067.05462776
egev	1066.82386486
enex	1065.68886926
ihol	1064.72346405
ayaf	1064.61025931
uxix	1064.14931132
ohiv	1063.81000841
osot	1063.72627125
acax	1062.89753401
ozej	1062.66855794
aleq	1062.31495206
izik	1061.97129539
ehuz	1061.01301155
uruq	1060.61548603
igak	1060.43114571
utiq	1060.25956671
eqob	1059.85090455
azup	1059.82294014
ujok	1059.68208551
ataw	1059.61013325
ijex	1059.23918502
ezoh	1059.1369018
uxim	1058.89657893
ozov	1058.8290539
iqex	1058.79238147
ejul	1058.79009977
ezup	1058.47469951
ebaf	1057.07182924
eqon	1056.65720198
ajag	1056.62675125
ujen	1056.61457771
efob	1056.47099959
eqot	1056.30541133
uqad	1055.47813252
acag	1055.27737979
osih	1055.25910847
ozaj	1054.95360063
usex	1054.54481687
uqal	1054.20466321
ejom	1054.19914138
ulot	1054.04046956
abej	1053.94880443
unuv	1053.66854621
okof	1053.39901666
ulob	1053.14211471
izot	1053.14052342
ogaf	1052.92562404
ogaw	1052.49395386
obuf	1052.0581135
apey	1051.25277675
ohuz	1051.03199691
esif	1051.00384928
osoy	1050.80423402
isuc	1050.43795304
opef	1050.3071468
ateg	1049.99203528
aqad	1049.61047993
ibud	1049.37792999
afep	1049.12363872
apew	1049.11850442
oxap	1049.05269009
emiz	1048.45038512
idug	1048.40711716
uboy	1048.39850921
omob	1048.271723
ubop	1048.26772382
ogem	1048.16063693
obeg	1048.12261828
esul	1048.02090264
ujaj	1047.93705635
izec	1047.75981231
imaw	1047.36778501
anuz	1047.29761367
oxat	1047.24853754
evaw	1046.97339512
imom	1046.89582584
izep	1046.82576615
enib	1046.48597554
odoh	1046.3335467
oxex	1045.68580448
ipeq	1045.59740694
ejim	1045.03451933
ojug	1044.65554581
ekit	1044.65421206
azeh	1044.4574845
ilox	1043.94381852
oxeb	1043.77978785
oyey	1043.64977041
efux	1043.09437122
ajav	1043.08692845
oyoj	1043.01345591
ezex	1042.99821789
ozob	1042.44360077
egif	1042.19570134
ekux	1042.05141254
iduh	1041.79446038
ejiv	1041.0935081
eqoc	1040.98267067
opuf	1040.65276794
epof	1040.38745279
ucaz	1039.72998656
usuk	1039.32199586
emuj	1039.18941925
egur	1039.08394416
isuv	1038.82254104
iwek	1038.6244816
imif	1038.53854808
ewof	1038.41061045
akiy	1038.33947614
owef	1038.00073249
ejem	1037.82109363
eneg	1037.64987023
ajof	1037.13568566
obiz	1036.988093
avew	1036.93074061
atey	1036.63872763
ikox	1036.59756908
osob	1036.48614408
oqaz	1036.3145511
ivip	1036.17258924
eruz	1035.48378343
exeb	1035.11364918
uvub	1035.11202819
akeb	1034.77947532
efay	1034.68428631
iwiz	1034.17700242
icev	1033.92944834
uqox	1033.3214975
izuj	1033.1569644
ubot	1033.06307129
ureh	1033.02714183
ekaf	1032.70463235
oqet	1032.38394997
owik	1031.74993771
edup	1031.66494783
ojil	1031.65120424
epum	1031.45133434
upuq	1030.9319694
aseg	1030.56990623
uqaw	1030.45777853
uzub	1030.27419361
ixoy	1030.21140611
izoc	1030.13410758
upaj	1030.04168037
efaq	1029.98675878
iwof	1029.85349122
avuk	1028.35783989
umuy	1028.26299539
utiv	1028.17859825
ecuf	1027.75126088
ivuz	1027.37586522
igab	1027.21868654
efib	1027.1945845
ozuz	1026.71274171
edih	1026.68586902
idix	1026.65545022
obef	1026.50775616
iwoj	1026.43275548
ipob	1026.14090734
asiv	1026.05760113
ekat	1025.84589274
ihak	1025.7274383
axak	1025.51409605
owet	1025.25627872
ohax	1025.19812062
izex	1025.13615988
amup	1025.04939407
exuh	1024.62200315
ehaf	1024.46173636
uhip	1024.11076866
ekik	1023.74525375
uzuf	1023.49348141
ubox	1023.3845937
usuq	1023.27520832
awur	1022.75588137
owug	1022.41549202
ojon	1022.37851804
ofok	1022.34949999
ivaw	1022.13996709
ukoz	1021.33760625
ubup	1021.25058679
ibek	1021.112396
uziz	1020.72558214
ezuv	1020.57405843
opiw	1020.21069305
ajif	1020.01686449
ogab	1019.93613094
udub	1019.77696416
ixeb	1019.73656172
exoz	1019.62602105
ucah	1019.45886959
umav	1019.38482537
uwab	1019.2430575
ekew	1019.18989469
uyox	1018.90203499
ufub	1018.59985062
ehax	1018.58984969
ixak	1018.42732816
oyis	1017.72896859
uvim	1017.41543374
odod	1017.14366759
onuj	1017.01083026
owud	1016.99079992
ozix	1016.89141168
otaj	1016.25435207
ayuf	1016.18270682
ujur	1016.10496893
ajeb	1015.67629725
aniw	1015.4954458
asuh	1015.48233844
ibup	1015.1571137
ucib	1015.08761761
ezuw	1014.91018232
uteb	1014.81978014
evaj	1014.39121632
uwec	1014.1485337
ehix	1013.77246751
iboq	1012.72971175
ojix	1012.01439898
efif	1011.90446481
ocav	1011.59869662
utaj	1011.40295426
okut	1011.11783736
ihoz	1010.95391824
axaq	1010.87485026
ocox	1010.34811781
omoq	1010.21089353
eqin	1009.95063186
otof	1009.48552531
uxas	1008.62433881
oxop	1008.16754266
orud	1008.02362902
uhim	1007.81611504
aqux	1006.39159268
uyac	1006.29384558
uwap	1006.10227233
asiw	1006.0863868
ogoc	1006.04536642
oqeb	1006.01907032
efok	1005.98080879
ojel	1005.56304489
ekok	1005.54623928
unih	1005.06370238
exuk	1004.93108875
uloj	1004.84645522
okuc	1004.72494589
ufuy	1004.32460874
awaf	1004.17426651
ikak	1003.9883355
ehof	1003.74819311
oqan	1003.59836347
ipuz	1003.53144047
iwak	1003.2346259
icud	1003.08362963
ebup	1003.06250627
avep	1003.05023155
uboc	1003.00971702
ifeg	1002.79076212
ufug	1002.74308843
eteb	1001.73473418
eguk	1001.69366093
ofov	1001.4258512
obeb	1001.19332972
owev	1000.88530591
uvut	1000.7652701
avuv	1000.56679528
izaj	1000.34158416
ohiz	1000.23153561
ejij	999.610364688
eqis	999.58042882
eyix	999.522485099
iwuq	999.321759016
uluv	999.142412794
upuv	999.057938469
ubag	999.048610332
ecow	999.013096661
odij	998.609852832
osib	998.429118431
eqec	998.249005817
etew	998.210046598
oqur	998.167487173
awut	997.810212011
osah	997.75413471
odiq	997.661959204
ohet	997.397927284
ituk	997.165430144
uhoc	996.792067252
upip	996.774830922
uxaq	996.689939459
ewit	996.201839769
uwur	996.117544006
ocig	996.065916685
ocix	995.659065102
okog	995.452553259
uvaj	994.768238962
ejap	994.43395632
epab	993.920551925
emob	993.918553245
ufez	993.898312852
uvow	993.82771247
ahiq	993.611975189
ujes	993.59462019
ewav	993.158913468
ukuy	992.461480644
omeh	992.37430659
udej	992.28155254
ekak	992.046580403
onaf	991.87468317
otih	991.841971394
ogep	991.540617023
afoq	990.885508918
ewad	990.584914203
osuz	989.984195645
ihib	989.893410625
iqem	989.796931848
uhod	989.78723884
ofeb	989.389490582
utav	989.387104524
omih	989.34180442
utif	988.970522694
eqol	988.683707825
esud	988.589339814
ayuq	988.475034975
oyur	988.471934728
uwit	988.24028075
owep	988.237577973
oyic	987.855728871
onuv	987.32844537
ekuh	987.029932408
aziy	986.462960149
aheh	986.398069638
ujip	985.622089427
iqom	985.519824348
uqat	985.194860094
uluh	985.114695289
ahuc	984.966671382
utib	984.816879946
aliw	984.671105372
acuh	984.424757654
uveq	984.333098564
ezaw	984.224834018
upuj	984.222833439
ipej	984.049914606
ogaj	983.98984336
ofib	983.685704406
ewik	983.560256356
enag	983.393378812
idux	983.223877884
inuj	983.071133419
iqew	983.008915127
ezuc	982.77697963
utof	982.689155312
owav	982.361465029
apuq	981.825218106
unub	981.251103479
ewuf	980.944215611
ayuy	980.876215356
isiz	980.602965778
ofuk	980.513748769
iyit	980.490991841
igoc	980.301212823
ajuy	979.943323322
ifaf	979.686894019
ivoh	979.497991623
okiv	979.41578415
ecej	979.34324336
ihaq	978.869694956
iyeh	978.659043078
uvud	978.564534493
ukec	978.471957793
atuy	977.868772425
utog	977.522584416
akof	977.378579335
imuh	977.015376535
ovug	976.283435062
ehoq	976.167033209
ucux	975.958364623
ucax	975.525418026
ikum	975.36055805
ekoz	975.304951116
akeg	975.115924724
ovib	975.046880035
uzuq	974.069045122
uhux	973.798432827
apuv	973.672451851
ihig	973.671494149
uyov	973.357723179
eviz	973.206926716
abuq	973.146200741
azuw	972.354368377
ojoz	972.205026291
uvek	971.632409424
ifiz	971.608903086
egeb	971.558524695
ojuh	970.538291195
ixid	970.158333177
ucuf	970.071769627
iqed	970.061536441
ekid	969.870309352
equx	969.68242189
ugos	969.585418556
ujoz	969.278202867
aduv	968.934506689
uxuy	968.473959123
ikuz	968.331053152
ecur	968.111114721
uyip	968.047085668
ucod	967.898700273
eyep	967.677519714
ewuh	967.569144041
owid	967.469364787
upuz	967.082538254
ajep	966.964967639
iloq	966.677175047
ajiv	966.287710439
inup	966.108342885
owig	965.806863216
ufit	965.752161596
atuj	965.662786781
ocof	965.563092709
uboq	965.350139994
ucuw	964.371061829
edeg	964.15992723
ogeb	963.416065
ibef	963.325063601
iwum	963.093986811
uyut	963.026701999
oqek	962.948099201
enaw	962.933230559
ogog	962.838213883
edaq	962.831369844
eziy	962.574221819
uzeb	962.573028153
icag	962.267651587
edaj	962.034116501
ahoz	961.84877684
ogoq	961.747316617
igah	960.874977425
afuz	960.36364212
uweq	960.159210006
eqez	959.915202848
iwef	959.611707494
iqef	959.610749539
egux	959.583750036
ovof	959.561616451
axuj	959.185712892
owom	959.027941606
ulim	958.903835769
ucay	958.89325212
ujir	958.519157233
uwal	958.498058058
uzuw	958.349958981
aqov	958.19908913
ugic	957.828348276
icuv	957.803745692
izux	957.650453248
uvoq	957.595739554
atuh	957.134568286
oxud	956.646249075
ixow	956.499748834
ozuy	955.933514221
ekoc	955.788250838
avaj	955.741201193
acew	955.62391161
eduw	955.305499872
umew	954.64849146
ivez	954.595793378
ecuh	954.379652593
osij	954.278202459
ixaf	953.840324066
ufeb	953.69456332
asoz	953.510694822
ohuj	953.028002965
ikof	952.545000447
efiq	951.864415831
uvej	951.780766925
ugeg	951.67523122
eboj	951.360001209
ixal	951.359990854
oqib	951.249925469
onoj	951.144511761
obup	951.020033546
ewip	950.82582837
ujus	950.68841981
ihel	950.382865947
ukuk	950.202193529
usux	950.056662163
uyux	950.035475924
ijoq	949.950307676
eqes	949.624063358
ufoh	949.173759961
ayow	949.137656377
ulej	949.032053081
ecaf	948.596838822
uvab	948.471410338
equh	948.443991207
ihuw	948.192752757
ayiw	948.151392542
iwac	948.005017028
ejeb	947.410949537
iduy	947.082028437
epuk	947.078190136
ujim	946.998127283
uhiz	946.378214663
ekoq	946.327355634
ehog	945.932163538
ohub	945.86576727
ukaq	945.635453061
abup	945.587684661
ofec	945.420253232
iwip	945.254317691
iwiq	944.700171811
uhuv	944.433744016
ehuq	944.052869956
eyir	943.894976173
opih	943.306034412
ugor	943.297085728
ofuq	942.898487033
idej	942.728919836
uxop	942.68280229
ugiz	942.569883107
iwuc	942.473320614
ipib	942.396295853
ixac	942.040573035
itaw	941.249108352
ehoh	941.102992951
uxam	940.263939119
uvav	940.014326914
uyeh	939.801288824
oguw	939.214416752
iqoz	939.211002003
uzof	939.113391695
uxac	939.055986366
evuq	939.051314869
axuc	938.775113235
uqef	938.748815998
oqut	938.54566429
uyif	938.397926131
omuy	938.09276043
unaj	938.001881771
uniz	937.577184844
aguf	937.547110546
ikuk	937.540559502
oqez	937.250598754
oqul	936.87061659
uyem	936.142563996
uwil	935.714301618
aqiy	935.628059434
iwuy	935.615728822
ibip	935.592212282
uwaw	935.04852578
ahek	934.583376666
uyis	934.552007632
utej	934.503464195
uqiq	933.542093587
uzug	933.504977388
opoq	933.016420786
icak	932.982291002
ipul	932.690861433
uqiw	932.624489065
ejev	932.512493675
ujux	932.484656435
epuy	932.12908681
umub	932.106397951
ufob	931.763718499
ebip	931.601434828
ituw	931.560016494
uhih	931.130829946
ugiv	930.555385513
ojip	930.552593748
otoj	930.413989552
uneb	929.89503841
uyey	929.773780546
iduw	929.408844585
ewiv	929.171027193
ekiy	929.113777732
uvux	927.744374367
efoh	927.377355505
udud	926.779605782
egay	926.680937536
udoj	926.641698211
unuy	926.282686937
icuh	926.05618803
uroj	925.624180297
upuf	925.524445469
ejep	925.362610456
ageq	925.060656483
ixod	924.303733936
iyut	923.491627624
oxak	923.468371222
ayeq	922.906038466
icih	922.485190312
ofih	921.812805947
ezeg	921.812214098
ubij	921.726642669
igex	921.686468273
uyaw	921.545915156
ewiq	920.183870462
obuj	920.081636314
uneh	920.005599539
ovuq	919.919327693
ozoq	919.812837914
oqak	919.649303789
iviq	919.549933757
uriy	919.439438843
ojux	919.196352099
imuw	919.013501937
igaq	918.836754921
ofoc	918.654565408
oyiv	918.395832932
iyej	918.075521436
iwom	916.858715546
upiw	916.846108239
esuw	916.374583725
ijol	915.771546807
ujud	915.349262326
awih	915.342822858
ugeh	914.841446104
uyeb	914.507363687
ugaq	914.475784732
aqey	914.432741927
uzaj	914.30496376
ojig	914.112304175
ulij	913.825530261
afeg	913.520457959
ukib	913.251942708
uqex	911.752023196
uxut	911.487403242
uziy	911.407905679
oqiw	910.980107129
uxaw	909.957988546
oxuj	909.648334877
ipuj	909.64700959
iwet	909.363218888
otuj	909.066602519
ihif	909.063744191
equq	909.060828587
awus	908.625043425
upej	907.980518306
iqen	907.568473324
adih	907.543038084
aqaj	907.510475101
owiv	907.213698911
oqok	906.561839776
ugej	906.081783523
iruq	905.506830473
eyoj	904.672195883
ixud	904.638000042
egew	904.281316017
aqeg	903.987034818
ahef	903.985833091
obik	903.561200339
uvep	903.30514088
ucuv	902.565982824
iyag	902.438905977
afoj	902.297959874
uraw	901.874918081
ufiv	901.243738936
uqeg	900.826099324
ucoh	900.448501638
ohix	900.31523127
iyev	900.282570378
ujiv	899.82985648
uyul	899.731494813
oqic	899.703972571
uwuz	899.513702132
ujif	898.625008253
ixub	898.018983469
oxoq	897.779684808
ugez	896.860807828
ugih	896.714159019
ugeq	896.554921828
iquw	896.325796705
eqoj	895.128346585
uqoj	894.303335362
ocij	893.738632109
iwev	893.721294921
ubuq	893.303332348
ugop	892.224437555
ugaj	891.871682112
ihog	890.986627501
awoj	890.984527099
ifeh	890.957879004
iyiq	889.875241092
iyif	889.80581872
igub	889.735990481
uyez	888.754796247
uxev	888.688381834
ihiy	887.525547068
iqug	887.033052832
ukiw	885.821409811
uyeq	885.413790405
ukij	884.544005622
ujaq	884.440551708
ejiw	884.045277638
uguf	882.187447914
uwiq	882.180718412
ipuw	881.722505034
igew	881.721783987
ijaj	881.316056583
ubih	881.114673737
oqof	880.882522438
idiy	879.918157881
ikux	879.246609046
ifof	879.116224674
iqet	878.176494652
uvih	877.120202982
uwux	875.738667503
oquv	874.952299155
ucuj	873.745869613
uhew	873.712726883
ihiq	873.540088805
afuj	872.86340818
oxok	872.818911956
egej	872.464597034
iqaj	872.332499735
ukuh	872.233818365
uduj	871.551119246
uyuw	871.279119986
okiw	869.526070775
uluy	868.768546435
egub	868.564512784
omuq	868.418654249
oqig	868.281741503
ixij	866.807201418
iceh	866.226506621
ojiy	865.335153184
ujoq	865.295165909
oqug	864.341683322
uriw	863.837732726
uyiw	863.367908021
udik	862.219025081
iquq	862.049631704
ufof	862.000979821
iriw	861.309524457
iwih	860.499858061
uxej	860.313249593
uruw	859.585398034
uzup	859.101799558
iyaj	858.988903683
iyuf	857.590827775
uxuj	857.08114631
aqej	856.516751332
esih	855.089839573
uxuk	850.985612466
ujih	847.073020398
oqiq	847.006787023
eyik	844.194160592
iruw	842.574567743
uyoq	842.548240414
igay	836.118397565
ogiw	835.137983309
owoq	833.428359268
exuw	833.285326101
usiy	830.692306703
uxij	807.388921148
ihih	777.725104047
