# Supplementary material for: CurmElo: The theory and practice of a forced-choice approach to producing preference rankings
Source: PLoS One. 2021 May 27;16(5):e0252145. doi: 10.1371/journal.pone.0252145 (PMC8158949; doi:10.1371/journal.pone.0252145)
Supplement: S1 Data — (ZIP) [file pone.0252145.s005.zip › curmelo-paper-replication-package/curmelo-data-and-analysis/4_polarization.csv]

name	rank_breaks	elo	5	4	3	2	1	centered
ivek	0.3	1396.56737231	1.0	0.727272727273	0.777777777778	0.818181818182	0.625	396.56737231
asiq	0.6	1383.15408285	0.75	0.9	0.7	0.777777777778	0.833333333333	383.15408285
avox	0.7	1366.67571353	0.875	0.75	0.8	1.0	1.0	366.67571353
ejon	0.7	1312.32720054	0.727272727273	0.75	0.666666666667	0.75	0.833333333333	312.32720054
omog	0.2	1283.32302731	0.857142857143	1.0	1.0	0.857142857143	0.571428571429	283.32302731
otif	0.2	1282.53707442	1.0	0.666666666667	0.625	0.8	0.571428571429	282.53707442
ojav	0.4	1278.76147812	1.0	0.555555555556	0.8	0.9	0.636363636364	278.76147812
ebud	0.3	1271.33827576	0.888888888889	0.8	0.875	0.571428571429	0.833333333333	271.33827576
ufix	0.1	1265.88295537	1.0	0.846153846154	0.714285714286	0.571428571429	0.666666666667	265.88295537
anix	0.4	1257.86236063	0.777777777778	0.888888888889	0.545454545455	0.875	0.666666666667	257.86236063
awek	0.4	1246.25544548	0.615384615385	0.785714285714	1.0	0.75	0.0	246.25544548
epek	0.5	1246.02765826	0.9	0.333333333333	0.75	1.0	0.666666666667	246.02765826
izus	0.2	1240.76977142	1.0	0.714285714286	0.777777777778	0.75	0.5	240.76977142
owek	0.3	1236.12238881	1.0	0.666666666667	0.857142857143	1.0	0.4	236.12238881
ozis	0.0	1235.03151338	0.9	0.833333333333	0.75	0.666666666667	0.625	235.03151338
azop	0.2	1221.09215155	0.888888888889	0.666666666667	0.5	0.888888888889	0.5	221.09215155
ixel	0.5	1220.245644	0.714285714286	0.571428571429	1.0	0.5	1.0	220.245644
emev	0.1	1216.04743613	0.777777777778	0.777777777778	0.769230769231	0.428571428571	0.545454545455	216.04743613
opaw	0.2	1215.50451145	0.818181818182	0.714285714286	0.714285714286	0.777777777778	0.333333333333	215.50451145
uzus	0.6	1215.28569983	0.769230769231	0.5	1.0	0.6	0.8	215.28569983
uzok	0.3	1212.70833161	0.625	0.769230769231	0.818181818182	0.571428571429	0.5	212.70833161
ovay	0.0	1210.26515917	1.0	0.75	0.7	0.555555555556	0.538461538462	210.26515917
axoy	0.1	1207.1410679	0.833333333333	0.75	0.666666666667	0.727272727273	0.333333333333	207.1410679
ozir	0.2	1206.39260357	0.857142857143	0.857142857143	0.545454545455	0.833333333333	0.6	206.39260357
imeg	0.1	1205.41186984	0.833333333333	0.727272727273	0.7	0.4	0.6875	205.41186984
atux	0.1	1205.14066761	0.833333333333	0.714285714286	0.8	0.666666666667	0.5	205.14066761
otiz	0.2	1204.17009163	0.818181818182	0.75	0.8	0.625	0.666666666667	204.17009163
uvap	0.5	1202.78162673	0.916666666667	0.625	0.5	0.545454545455	1.0	202.78162673
awax	0.6	1199.16166257	0.625	0.8	0.714285714286	0.6	0.833333333333	199.16166257
izop	0.2	1199.11257736	0.909090909091	1.0	0.8	0.333333333333	0.375	199.11257736
okoy	0.1	1195.01890754	0.857142857143	0.8	0.857142857143	0.428571428571	0.375	195.01890754
uboz	0.3	1194.46735403	0.7	0.636363636364	0.833333333333	0.5	0.6	194.46735403
ebak	0.3	1193.95660298	0.875	1.0	0.666666666667	0.5	0.7	193.95660298
icoy	0.1	1193.83703809	0.833333333333	0.857142857143	0.75	0.636363636364	0.5	193.83703809
enud	0.3	1193.148382	0.777777777778	0.7	0.75	0.625	0.714285714286	193.148382
omaj	0.2	1191.79930871	0.727272727273	0.75	0.625	0.714285714286	0.5	191.79930871
oyek	0.4	1188.64885369	0.75	0.583333333333	0.857142857143	0.727272727273	0.666666666667	188.64885369
ebek	0.4	1188.05568077	0.583333333333	0.733333333333	0.875	0.6	0.333333333333	188.05568077
ibuy	0.3	1183.96054409	0.727272727273	0.785714285714	0.333333333333	0.714285714286	0.6	183.96054409
ezip	0.0	1179.75814663	0.777777777778	0.777777777778	0.75	0.625	0.428571428571	179.75814663
ovox	0.3	1178.46629873	0.714285714286	0.9	0.4	0.7	0.666666666667	178.46629873
eviv	0.2	1177.14864389	0.666666666667	1.0	0.916666666667	0.5	0.5	177.14864389
ewop	0.1	1173.74373222	0.888888888889	0.777777777778	0.6	0.75	0.125	173.74373222
equm	0.3	1172.9918001	0.875	0.818181818182	0.4	0.5	0.666666666667	172.9918001
ezub	0.2	1172.2102214	0.833333333333	1.0	0.538461538462	0.75	0.428571428571	172.2102214
opaz	0.3	1171.70280475	0.666666666667	1.0	0.75	0.571428571429	0.666666666667	171.70280475
enux	0.3	1171.51372849	0.75	0.888888888889	0.75	0.833333333333	0.4	171.51372849
ikab	0.4	1171.12710362	1.0	0.333333333333	0.6	0.714285714286	0.428571428571	171.12710362
ewoq	0.2	1170.21075469	0.857142857143	0.8	0.818181818182	0.25	0.571428571429	170.21075469
axah	0.2	1170.00755345	0.75	1.0	0.5	0.428571428571	0.444444444444	170.00755345
emuv	0.5	1169.73439242	0.555555555556	0.875	0.888888888889	0.5	0.571428571429	169.73439242
osaz	0.2	1169.71989349	0.8	0.916666666667	0.666666666667	0.285714285714	0.5	169.71989349
okap	0.1	1167.32894575	0.909090909091	0.875	0.777777777778	0.0	0.285714285714	167.32894575
ubob	0.2	1167.18250599	0.818181818182	0.785714285714	0.4	0.285714285714	0.636363636364	167.18250599
evuz	0.3	1164.70881967	0.764705882353	0.428571428571	0.714285714286	0.571428571429	0.5	164.70881967
uvaq	0.4	1164.51244673	0.571428571429	0.692307692308	0.7	0.666666666667	0.5	164.51244673
oxef	0.4	1163.40862438	0.818181818182	0.615384615385	0.4	0.636363636364	0.636363636364	163.40862438
eluz	0.1	1161.313099	0.916666666667	0.833333333333	0.5	0.555555555556	0.333333333333	161.313099
ufam	0.0	1160.55623855	0.888888888889	0.833333333333	0.75	0.5	0.5	160.55623855
uweg	0.2	1160.16048595	0.769230769231	0.666666666667	0.833333333333	0.6	0.25	160.16048595
ovaq	0.3	1158.95398973	0.916666666667	0.454545454545	0.666666666667	0.4	0.666666666667	158.95398973
enub	0.0	1158.86461837	0.857142857143	0.857142857143	0.8	0.666666666667	0.384615384615	158.86461837
oliq	0.3	1158.64981171	0.818181818182	1.0	0.333333333333	0.8	0.428571428571	158.64981171
oyix	0.2	1158.11854598	0.846153846154	0.666666666667	0.444444444444	0.8	0.428571428571	158.11854598
uzab	0.2	1152.1655935	0.857142857143	0.625	0.833333333333	0.75	0.333333333333	152.1655935
emoc	0.2	1151.70111515	0.714285714286	0.666666666667	0.875	0.5	0.5	151.70111515
ewiz	0.2	1151.19434774	0.727272727273	0.785714285714	0.666666666667	0.25	0.333333333333	151.19434774
ecox	0.3	1150.18171311	0.625	0.666666666667	0.888888888889	0.6	0.545454545455	150.18171311
oxoh	0.6	1149.76876898	1.0	0.5	0.545454545455	0.571428571429	0.625	149.76876898
umeg	0.2	1149.25986722	0.769230769231	0.5	0.7	0.666666666667	0.4	149.25986722
etug	0.4	1148.06234587	0.818181818182	0.727272727273	0.25	0.5	0.75	148.06234587
oxim	0.2	1148.02598708	0.777777777778	0.666666666667	1.0	0.666666666667	0.5	148.02598708
abux	0.2	1147.14733107	1.0	0.785714285714	0.5	0.8		147.14733107
ageg	0.1	1146.7379062	0.785714285714	0.545454545455	0.666666666667	0.5	0.5	146.7379062
ojay	0.2	1146.65058007	0.8	1.0	0.6	0.692307692308	0.333333333333	146.65058007
ayom	0.1	1145.02634836	0.857142857143	0.769230769231	0.5	0.6	0.4	145.02634836
ewut	0.1	1142.17568413	0.833333333333	0.75	0.666666666667	0.714285714286	0.4	142.17568413
ipox	0.4	1141.5218464	0.636363636364	0.857142857143	0.6	0.5	0.666666666667	141.5218464
ehoc	0.1	1140.6640807	0.818181818182	0.666666666667	0.692307692308	0.555555555556	0.363636363636	140.6640807
ugot	0.7	1140.53498131	0.714285714286	0.571428571429	0.545454545455	0.8	0.857142857143	140.53498131
ezej	0.1	1140.276983	0.727272727273	0.75	0.666666666667	0.571428571429	0.0	140.276983
umaj	0.2	1139.76410943	0.769230769231	0.875	0.777777777778	0.333333333333	0.333333333333	139.76410943
agud	0.4	1139.66824675	0.666666666667	1.0	1.0	0.571428571429	0.833333333333	139.66824675
udur	0.2	1138.33087239	0.833333333333	0.625	0.666666666667	0.666666666667	0.363636363636	138.33087239
azuc	0.1	1138.1337338	0.666666666667	1.0	0.666666666667	0.5	0.375	138.1337338
omeb	0.0	1137.9778687	0.714285714286	0.714285714286	0.625	0.625	0.538461538462	137.9778687
ecup	0.0	1137.60506956	0.818181818182	0.75	0.571428571429	0.5	0.375	137.60506956
eqiv	0.2	1136.10648503	0.888888888889	0.636363636364	0.625	0.75	0.285714285714	136.10648503
uwan	0.3	1133.83969107	0.714285714286	0.714285714286	0.75	0.428571428571	0.666666666667	133.83969107
izip	0.3	1133.44213473	0.555555555556	0.818181818182	0.692307692308	0.666666666667	0.307692307692	133.44213473
ezot	0.4	1132.88144372	0.7	0.625	0.666666666667	0.875	0.4	132.88144372
azod	0.3	1132.61824511	0.857142857143	0.6	1.0	0.75	0.6	132.61824511
usiv	0.3	1132.26047467	0.666666666667	0.833333333333	0.888888888889	0.375	0.25	132.26047467
awup	0.1	1131.25548342	0.777777777778	0.857142857143	0.583333333333	0.5	0.375	131.25548342
uzim	0.3	1131.12051259	0.75	0.75	0.833333333333	0.25	0.666666666667	131.12051259
ovax	0.3	1130.81440138	0.75	0.857142857143	0.4	0.666666666667	0.545454545455	130.81440138
opeg	0.5	1130.55760516	0.714285714286	0.714285714286	0.555555555556	0.571428571429	0.833333333333	130.55760516
upad	0.4	1130.3846493	1.0	0.5	0.75	0.6	0.625	130.3846493
oxaz	0.4	1130.18554558	0.714285714286	1.0	0.2	0.875	0.333333333333	130.18554558
obeq	0.5	1128.92411319	0.555555555556	0.555555555556	0.777777777778	1.0	0.428571428571	128.92411319
ezac	0.6	1127.73859397	0.545454545455	0.333333333333	0.875	0.444444444444	0.6	127.73859397
ukiz	0.2	1127.22851131	0.923076923077	0.555555555556	0.714285714286	0.333333333333	0.363636363636	127.22851131
oniq	0.1	1126.65571	0.875	0.714285714286	0.714285714286	0.428571428571	0.444444444444	126.65571
esoy	0.7	1125.72026504	0.5	0.7	0.625	1.0	0.666666666667	125.72026504
ebaj	0.1	1124.56651353	1.0	0.6	0.777777777778	0.555555555556	0.5	124.56651353
ayug	0.4	1124.0875409	1.0	0.5	0.714285714286	0.6	0.666666666667	124.0875409
ihub	0.5	1123.73336627	0.625	0.857142857143	0.5	0.666666666667	0.636363636364	123.73336627
umaw	0.6	1123.38454113	0.625	0.666666666667	0.9	0.333333333333	0.714285714286	123.38454113
uqiz	0.3	1123.34476682	0.875	0.5	0.666666666667	0.333333333333	0.583333333333	123.34476682
afav	0.4	1122.12486864	0.666666666667	0.625	0.444444444444	0.666666666667	0.642857142857	122.12486864
owat	0.4	1121.92480414	0.666666666667	0.75	1.0	0.75	0.6	121.92480414
odiz	0.2	1121.77170155	0.75	0.7	0.875	0.5	0.166666666667	121.77170155
udog	0.4	1120.63240776	0.444444444444	0.875	0.7	0.6	0.571428571429	120.63240776
uxal	0.1	1120.58195157	0.785714285714	0.625	0.5	0.555555555556	0.4	120.58195157
uraj	0.2	1119.63149978	0.7	0.769230769231	0.75	0.444444444444	0.4	119.63149978
olab	0.8	1119.07818161	0.428571428571	0.636363636364	0.428571428571	0.75	1.0	119.07818161
uwos	0.4	1117.86993771	1.0	0.666666666667	0.5	0.583333333333	0.8	117.86993771
odaj	0.2	1117.59312906	0.857142857143	0.8	0.4	0.75	0.444444444444	117.59312906
edav	0.1	1117.0198821	0.75	0.666666666667	0.625	0.25	0.625	117.0198821
oqal	0.4	1115.89573587	0.571428571429	1.0	0.727272727273	0.75	0.333333333333	115.89573587
emix	0.0	1115.79969302	1.0	0.7	0.666666666667	0.6	0.333333333333	115.79969302
atez	0.2	1115.17480768	1.0	0.571428571429	0.727272727273	0.416666666667	0.454545454545	115.17480768
adug	0.4	1114.93770389	0.714285714286	0.8	0.5	0.5	0.777777777778	114.93770389
aqan	0.1	1114.68510544	0.75	1.0	0.75	0.714285714286	0.307692307692	114.68510544
ogix	0.0	1113.24323699	0.833333333333	0.8	0.769230769231	0.5	0.142857142857	113.24323699
ataj	0.2	1112.39422039	0.8	0.625	0.8	0.333333333333	0.5	112.39422039
afab	0.2	1112.36576951	0.8	0.625	0.428571428571	0.5	0.5	112.36576951
adez	0.2	1112.3328846	0.714285714286	0.5	0.888888888889	0.5	0.5	112.3328846
exaz	0.4	1111.56109472	0.727272727273	0.8	1.0	0.4	0.428571428571	111.56109472
urib	0.0	1111.20752136	0.8	0.666666666667	0.666666666667	0.583333333333	0.333333333333	111.20752136
esug	0.1	1110.97993425	0.8	0.9	0.625	0.5	0.3	110.97993425
ojep	0.4	1110.42672327	0.9	0.285714285714	0.5	0.75	0.428571428571	110.42672327
owok	0.5	1110.03092188	0.4	0.857142857143	0.75	0.545454545455	0.666666666667	110.03092188
ufom	0.4	1109.68741402	0.538461538462	0.666666666667	0.727272727273	0.642857142857	0.444444444444	109.68741402
inaz	0.2	1109.25457197	0.909090909091	0.7	0.363636363636	0.2	0.625	109.25457197
obuk	0.1	1107.78989017	0.75	0.888888888889	0.666666666667	0.5	0.125	107.78989017
adoy	0.3	1106.65415077	0.857142857143	0.5	0.714285714286	0.857142857143	0.3	106.65415077
umix	0.2	1106.52040548	1.0	0.571428571429	0.5	0.636363636364	0.5	106.52040548
ovix	0.3	1106.00110261	0.75	0.666666666667	0.857142857143	0.428571428571	0.461538461538	106.00110261
onoq	0.4	1105.90551211	0.7	0.777777777778	0.545454545455	0.428571428571	0.714285714286	105.90551211
eyab	0.5	1105.62691202	0.555555555556	0.714285714286	0.666666666667	0.833333333333	0.5	105.62691202
uvir	0.2	1104.20517657	0.75	0.714285714286	0.75	0.285714285714	0.5	104.20517657
icaw	0.1	1103.02271123	0.666666666667	0.7	0.666666666667	0.666666666667		103.02271123
iwid	0.6	1102.95519468	0.666666666667	0.285714285714	0.75	0.8	0.5	102.95519468
evev	0.2	1101.50751391	0.75	0.583333333333	0.7	0.25	0.461538461538	101.50751391
odip	0.5	1101.30553839	0.666666666667	0.8	0.555555555556	1.0	0.625	101.30553839
oqim	0.2	1101.29221967	0.75	0.8	0.625	0.75	0.4	101.29221967
ozec	0.4	1100.72240818	0.7	0.7	0.25	1.0	0.571428571429	100.72240818
iwal	0.2	1098.7977159	0.75	0.857142857143	0.533333333333	0.714285714286	0.181818181818	98.7977159
ezif	0.7	1098.73208593	0.25	0.7	0.714285714286	0.75	0.5	98.73208593
ucaw	0.3	1098.34234167	0.833333333333	0.75	0.444444444444	0.571428571429	0.714285714286	98.34234167
ehum	0.1	1097.894307	0.857142857143	0.666666666667	0.5	0.625	0.25	97.894307
ejav	0.2	1097.12990304	0.888888888889	0.5	0.444444444444	0.666666666667	0.444444444444	97.12990304
esok	0.3	1097.11884962	0.75	0.692307692308	0.428571428571	0.777777777778	0.333333333333	97.11884962
axog	0.0	1097.10265292	0.8	0.727272727273	0.571428571429	0.5	0.3	97.10265292
omeq	0.2	1097.09328867	1.0	0.666666666667	0.333333333333	0.666666666667	0.5	97.09328867
imeq	0.2	1095.89090285	0.833333333333	0.714285714286	0.555555555556	0.8	0.285714285714	95.89090285
olaq	0.4	1095.62914457	0.6	0.875	0.5	1.0	0.0	95.62914457
oteq	0.2	1095.2034996	1.0	0.545454545455	0.777777777778	0.6	0.285714285714	95.2034996
eraw	0.2	1094.27879368	0.777777777778	0.75	0.4	0.777777777778	0.25	94.27879368
umez	0.0	1094.03708898	0.727272727273	0.714285714286	0.571428571429	0.5	0.5	94.03708898
upez	0.4	1093.95333434	0.666666666667	0.454545454545	0.777777777778	0.625	0.5	93.95333434
oqos	0.0	1093.95149772	0.75	0.75	0.666666666667	0.5	0.333333333333	93.95149772
oket	0.2	1093.87972492	0.666666666667	0.833333333333	0.75	0.5	0.5	93.87972492
aqic	0.6	1092.9199457	0.454545454545	0.888888888889	0.4	0.714285714286	0.75	92.9199457
osuk	0.2	1092.72125983	0.9	0.545454545455	0.571428571429	0.4	0.5	92.72125983
aqom	0.0	1092.41837856	0.833333333333	0.769230769231	0.6	0.454545454545	0.285714285714	92.41837856
ozit	0.2	1091.52198992	1.0	0.75	0.428571428571	0.333333333333	0.714285714286	91.52198992
azij	0.1	1091.50213639	0.833333333333	0.625	0.727272727273	0.5	0.375	91.50213639
ohep	0.4	1091.49070088	0.857142857143	0.5	0.571428571429	0.714285714286	0.571428571429	91.49070088
aqed	0.2	1091.29738096	0.7	0.785714285714	0.75	0.3	0.166666666667	91.29738096
azub	0.5	1090.93913898	0.714285714286	0.555555555556	0.5	0.8	0.625	90.93913898
avaw	0.2	1090.58463508	0.7	0.75	0.6	0.4	0.454545454545	90.58463508
ojeb	0.6	1089.87595326	0.571428571429	0.6	0.857142857143	0.333333333333	0.625	89.87595326
izax	0.6	1089.71997226	0.375	1.0	0.636363636364	0.5	0.75	89.71997226
odab	0.4	1089.66069306	0.555555555556	0.7	0.888888888889	0.25	0.4	89.66069306
idoz	0.5	1089.27840248	0.666666666667	0.571428571429	0.75	0.857142857143	0.333333333333	89.27840248
ofaj	0.4	1089.24883427	0.7	0.5	0.666666666667	1.0	0.333333333333	89.24883427
aqac	0.5	1089.06537244	0.857142857143	0.333333333333	0.5	0.8	0.625	89.06537244
izig	0.1	1088.9376507	0.666666666667	0.666666666667	0.666666666667	0.416666666667	0.571428571429	88.9376507
ojaw	0.3	1088.76396564	1.0	0.625	0.666666666667	0.8	0.333333333333	88.76396564
aduw	0.6	1088.66730243	0.875	0.571428571429	0.285714285714	0.625	1.0	88.66730243
ucog	0.3	1088.3512193	1.0	0.555555555556	0.666666666667	1.0	0.5	88.3512193
esuz	0.2	1088.26557198	0.666666666667	0.857142857143	0.8	0.461538461538	0.375	88.26557198
urix	0.7	1087.5533254	0.428571428571	0.714285714286	0.6	0.75	0.666666666667	87.5533254
axeb	0.6	1087.47332707	0.5	0.75	0.2	0.6	0.75	87.47332707
atix	0.2	1087.32783113	1.0	0.666666666667	0.625	1.0	0.5	87.32783113
ezeb	0.3	1087.07459618	0.875	0.444444444444	0.5	0.75	0.25	87.07459618
uzid	0.2	1086.91391707	0.727272727273	0.642857142857	0.833333333333	0.428571428571	0.25	86.91391707
orob	0.6	1085.24985081	0.625	0.625	0.666666666667	0.4	0.714285714286	85.24985081
opaq	0.1	1085.08518098	1.0	0.7	0.555555555556	0.571428571429	0.5	85.08518098
uzif	0.5	1085.04418006	0.625	0.4	0.8	0.714285714286	0.428571428571	85.04418006
ojad	0.3	1084.3668169	0.5	0.833333333333	0.625	0.615384615385	0.444444444444	84.3668169
avux	0.3	1084.02162464	0.666666666667	0.555555555556	0.571428571429	0.636363636364	0.25	84.02162464
ubaz	0.2	1083.93734897	0.666666666667	0.571428571429	1.0	0.5	0.428571428571	83.93734897
uqil	0.1	1083.46435718	0.75	0.6	0.666666666667	0.5	0.5	83.46435718
atev	0.5	1083.18100774	0.666666666667	0.0	0.777777777778	0.545454545455	0.6	83.18100774
owuk	0.3	1082.97320932	1.0	0.5	0.625	0.714285714286	0.25	82.97320932
owol	0.6	1082.66404244	0.625	0.375	0.25	0.9	0.666666666667	82.66404244
ozaw	0.1	1082.40392882	0.75	0.75	0.545454545455	0.666666666667	0.5	82.40392882
emoz	0.3	1082.00099786	0.777777777778	0.571428571429	0.444444444444	0.6	0.571428571429	82.00099786
uzev	0.2	1081.97951856	0.777777777778	0.4	0.666666666667	0.666666666667	0.4	81.97951856
ajun	0.6	1080.07782325	0.666666666667	0.333333333333	0.75	0.777777777778	0.4	80.07782325
ocuz	0.3	1079.81043469	0.666666666667	0.714285714286	0.428571428571	0.666666666667	0.625	79.81043469
apaj	0.4	1079.54990009	0.333333333333	0.75	0.769230769231	0.625	0.3	79.54990009
usay	0.1	1079.51183468	0.625	0.8	0.583333333333	0.545454545455	0.5	79.51183468
odid	0.3	1079.42290688	0.727272727273	0.444444444444	0.777777777778	0.615384615385	0.272727272727	79.42290688
ojex	0.3	1079.37463683	0.857142857143	0.444444444444	0.666666666667	0.545454545455	0.5	79.37463683
azuy	0.4	1079.21124828	0.5	0.8	0.857142857143	0.666666666667	0.25	79.21124828
esiz	0.2	1079.16904665	0.9	0.5	0.428571428571	0.75	0.285714285714	79.16904665
ameq	0.3	1078.62325389	0.888888888889	0.555555555556	0.555555555556	0.142857142857	0.583333333333	78.62325389
ejox	0.4	1077.64024804	0.5	0.666666666667	0.5	0.8	0.428571428571	77.64024804
ebop	0.2	1077.53993687	0.666666666667	0.75	0.625	0.0	0.625	77.53993687
okif	0.3	1077.50014635	0.7	0.625	0.555555555556	0.714285714286	0.285714285714	77.50014635
ijun	0.4	1077.34115985	0.428571428571	0.916666666667	0.4	0.0	0.75	77.34115985
oyok	0.3	1076.99176016	0.375	1.0	0.833333333333	0.636363636364	0.2	76.99176016
uleq	0.2	1076.98461968	0.818181818182	0.833333333333	0.555555555556	0.25	0.454545454545	76.98461968
uxir	0.3	1076.78021747	1.0	0.555555555556	0.8	0.833333333333	0.25	76.78021747
ewun	0.2	1076.75331958	0.8	0.5	0.5	0.666666666667	0.0	76.75331958
icaj	0.2	1075.8063613	0.857142857143	0.636363636364	0.666666666667	0.25	0.4	75.8063613
axez	0.3	1075.33726944	0.7	0.4	0.75	0.625	0.333333333333	75.33726944
ocaz	0.2	1075.0946415	0.75	0.875	0.666666666667	0.2	0.5	75.0946415
atug	0.0	1074.87395991	0.857142857143	0.714285714286	0.5	0.4	0.4	74.87395991
ezog	0.2	1074.62144704	0.75	0.636363636364	0.833333333333	0.5	0.142857142857	74.62144704
ubix	0.2	1074.5748425	0.777777777778	0.833333333333	0.444444444444	0.6	0.375	74.5748425
oyak	0.1	1074.55465017	1.0	0.875	0.428571428571	0.5	0.142857142857	74.55465017
arux	0.4	1073.81869588	0.875	0.571428571429	0.333333333333	0.5	0.75	73.81869588
oqey	0.4	1073.14466644	0.7	0.444444444444	0.666666666667	0.8	0.333333333333	73.14466644
areq	0.1	1072.75517832	0.909090909091	0.7	0.363636363636	0.444444444444	0.363636363636	72.75517832
opup	0.0	1072.50949989	1.0	0.666666666667	0.571428571429	0.5	0.333333333333	72.50949989
esog	0.3	1070.77421593	0.636363636364	0.7	0.75	0.5	0.166666666667	70.77421593
oxux	0.1	1070.7317854	0.875	0.5	0.833333333333	0.454545454545	0.2	70.7317854
onip	0.2	1070.51205852	0.857142857143	0.5	0.75	0.0	0.5	70.51205852
aqaq	0.0	1070.4704564	1.0	0.818181818182	0.5	0.3	0.181818181818	70.4704564
ozat	0.1	1070.3346982	0.875	0.7	0.5	0.166666666667	0.5	70.3346982
oqon	0.2	1070.16426292	1.0	0.5	0.6	0.6	0.0	70.16426292
udiz	0.3	1069.97828738	0.833333333333	0.571428571429	0.666666666667	0.8	0.111111111111	69.97828738
ukul	0.4	1069.67617411	1.0	0.571428571429	0.444444444444	0.5	1.0	69.67617411
agug	0.2	1069.5608909	1.0	0.5	0.375	0.5	0.5	69.5608909
exoc	0.3	1068.60149403	0.5	0.857142857143	0.333333333333	0.777777777778	0.285714285714	68.60149403
axuz	0.0	1068.52324611	0.857142857143	0.714285714286	0.5	0.5	0.428571428571	68.52324611
aqij	0.0	1067.57757229	0.857142857143	0.714285714286	0.636363636364	0.375	0.2	67.57757229
ovus	0.3	1067.28091679	0.75	0.75	0.181818181818	0.444444444444	0.6	67.28091679
uxer	0.5	1067.05462776	0.363636363636	1.0	0.5	1.0	0.5	67.05462776
egev	0.3	1066.82386486	0.8	0.666666666667	0.571428571429	1.0	0.285714285714	66.82386486
enex	0.4	1065.68886926	0.666666666667	0.428571428571	0.833333333333	0.666666666667	0.555555555556	65.68886926
ihol	0.4	1064.72346405	0.6	0.666666666667	0.4	0.5	0.555555555556	64.72346405
ayaf	0.0	1064.61025931	0.7	0.625	0.555555555556	0.555555555556	0.375	64.61025931
uxix	0.6	1064.14931132	0.571428571429	0.666666666667	0.428571428571	0.714285714286	0.636363636364	64.14931132
ohiv	0.0	1063.81000841	0.8	0.714285714286	0.583333333333	0.333333333333	0.25	63.81000841
osot	0.5	1063.72627125	0.5	0.666666666667	0.666666666667	0.555555555556	0.571428571429	63.72627125
acax	0.3	1062.89753401	1.0	0.5	0.833333333333	0.363636363636	0.545454545455	62.89753401
ozej	0.2	1062.66855794	0.818181818182	0.625	1.0	0.333333333333	0.0	62.66855794
aleq	0.3	1062.31495206	0.7	0.625	0.4	0.714285714286	0.333333333333	62.31495206
izik	0.0	1061.97129539	0.75	0.714285714286	0.571428571429	0.333333333333	0.0	61.97129539
ehuz	0.3	1061.01301155	0.666666666667	0.333333333333	0.857142857143	0.666666666667	0.333333333333	61.01301155
uruq	0.3	1060.61548603	0.777777777778	0.555555555556	0.571428571429	0.6	0.285714285714	60.61548603
igak	0.0	1060.43114571	0.714285714286	0.692307692308	0.555555555556	0.5	0.416666666667	60.43114571
utiq	0.4	1060.25956671	0.555555555556	0.714285714286	0.5	0.571428571429	0.545454545455	60.25956671
eqob	0.2	1059.85090455	0.875	0.555555555556	0.714285714286	0.2	0.25	59.85090455
azup	0.4	1059.82294014	0.444444444444	0.777777777778	0.8	0.666666666667	0.2	59.82294014
ujok	0.5	1059.68208551	0.6	0.5	0.666666666667	0.625	0.6	59.68208551
ataw	0.2	1059.61013325	0.75	0.666666666667	0.2	0.583333333333	0.375	59.61013325
ijex	0.1	1059.23918502	0.846153846154	0.5	0.428571428571	0.5	0.272727272727	59.23918502
ezoh	0.1	1059.1369018	0.7	0.625	0.454545454545	0.6	0.454545454545	59.1369018
uxim	0.4	1058.89657893	0.6	0.8	0.75	0.285714285714	0.666666666667	58.89657893
ozov	0.2	1058.8290539	0.833333333333	1.0	0.5	0.272727272727	0.428571428571	58.8290539
iqex	0.2	1058.79238147	0.75	0.666666666667	0.571428571429	0.25	0.625	58.79238147
ejul	0.2	1058.79009977	0.875	0.4	0.636363636364	0.5	0.25	58.79009977
ezup	0.3	1058.47469951	0.888888888889	0.545454545455	0.333333333333	0.285714285714	0.666666666667	58.47469951
ebaf	0.3	1057.07182924	0.571428571429	0.75	0.625	0.6	0.2	57.07182924
eqon	0.1	1056.65720198	1.0	0.5	0.833333333333	0.444444444444	0.230769230769	56.65720198
ajag	0.4	1056.62675125	0.571428571429	0.8	0.666666666667	0.714285714286	0.166666666667	56.62675125
ujen	0.0	1056.61457771	0.666666666667	0.625	0.6	0.4	0.285714285714	56.61457771
efob	0.1	1056.47099959	0.75	0.714285714286	0.5	0.555555555556	0.222222222222	56.47099959
eqot	0.4	1056.30541133	0.888888888889	0.571428571429	0.111111111111	1.0	0.555555555556	56.30541133
uqad	0.1	1055.47813252	0.777777777778	0.8	0.428571428571	0.4	0.333333333333	55.47813252
acag	0.3	1055.27737979	0.5	0.833333333333	0.777777777778	0.363636363636	0.5	55.27737979
osih	0.2	1055.25910847	0.538461538462	0.875	0.7	0.363636363636	0.25	55.25910847
ozaj	0.2	1054.95360063	0.727272727273	0.714285714286	0.142857142857	0.571428571429	0.571428571429	54.95360063
usex	0.5	1054.54481687	0.625	0.714285714286	0.25	0.833333333333	0.5	54.54481687
uqal	0.1	1054.20466321	0.714285714286	0.666666666667	0.428571428571	0.444444444444	0.4	54.20466321
ejom	0.3	1054.19914138	0.583333333333	0.75	1.0	0.4	0.2	54.19914138
ulot	0.4	1054.04046956	0.625	0.428571428571	0.727272727273	0.5	0.5	54.04046956
abej	0.1	1053.94880443	0.714285714286	0.6	0.625	0.333333333333	0.3	53.94880443
unuv	0.1	1053.66854621	0.714285714286	0.7	0.5	0.3	0.428571428571	53.66854621
okof	0.5	1053.39901666	0.888888888889	0.461538461538	0.25	1.0	0.5	53.39901666
ulob	0.4	1053.14211471	0.75	0.6	0.375	0.666666666667	0.625	53.14211471
izot	0.3	1053.14052342	0.5	0.8	0.875	0.222222222222	0.2	53.14052342
ogaf	0.0	1052.92562404	0.833333333333	0.7	0.666666666667	0.5	0.272727272727	52.92562404
ogaw	0.1	1052.49395386	0.8	1.0	0.75	0.333333333333	0.333333333333	52.49395386
obuf	0.5	1052.0581135	0.777777777778	0.5	0.0	0.555555555556	0.571428571429	52.0581135
apey	0.2	1051.25277675	0.9	0.571428571429	0.444444444444	0.333333333333	0.5	51.25277675
ohuz	0.3	1051.03199691	0.6	0.666666666667	0.6	0.625	0.428571428571	51.03199691
esif	0.1	1051.00384928	0.75	0.75	0.538461538462	0.6	0.2	51.00384928
osoy	0.3	1050.80423402	0.8	0.555555555556	0.571428571429	0.8	0.285714285714	50.80423402
isuc	0.2	1050.43795304	0.8	0.6	0.666666666667	0.333333333333	0.4	50.43795304
opef	0.5	1050.3071468	0.4	0.714285714286	0.714285714286	0.8	0.285714285714	50.3071468
ateg	0.1	1049.99203528	0.8	1.0	0.5	0.428571428571	0.285714285714	49.99203528
aqad	0.5	1049.61047993	0.833333333333	0.375	0.6	1.0	0.5	49.61047993
ibud	0.5	1049.37792999	0.75	0.2	0.5	0.875	0.5	49.37792999
afep	0.3	1049.12363872	0.727272727273	0.375	0.666666666667	0.5	0.5	49.12363872
apew	0.0	1049.11850442	0.888888888889	0.75	0.5	0.333333333333	0.222222222222	49.11850442
oxap	0.6	1049.05269009	0.545454545455	0.444444444444	0.333333333333	0.833333333333	0.636363636364	49.05269009
emiz	0.7	1048.45038512	0.25	0.625	0.555555555556	0.5	0.7	48.45038512
idug	0.5	1048.40711716	0.666666666667	0.545454545455	0.555555555556	0.375	0.75	48.40711716
uboy	0.1	1048.39850921	1.0	0.75	0.857142857143	0.363636363636	0.2	48.39850921
omob	0.4	1048.271723	0.5	0.857142857143	0.333333333333	0.75	0.5	48.271723
ubop	0.2	1048.26772382	0.777777777778	0.8	0.75	0.0	0.25	48.26772382
ogem	0.1	1048.16063693	0.875	0.555555555556	0.571428571429	0.454545454545	0.285714285714	48.16063693
obeg	0.1	1048.12261828	0.75	0.714285714286	0.5	0.0	0.5	48.12261828
esul	0.2	1048.02090264	0.727272727273	0.666666666667	0.4	0.714285714286	0.142857142857	48.02090264
ujaj	0.5	1047.93705635	0.6	0.727272727273	0.333333333333	1.0	0.444444444444	47.93705635
izec	0.4	1047.75981231	0.769230769231	0.666666666667	0.0	0.4	0.714285714286	47.75981231
imaw	0.2	1047.36778501	0.75	0.5	0.857142857143	0.375	0.285714285714	47.36778501
anuz	0.2	1047.29761367	0.666666666667	0.6	0.8	0.428571428571	0.3	47.29761367
oxat	0.2	1047.24853754	0.777777777778	1.0	0.4	0.666666666667	0.333333333333	47.24853754
evaw	0.1	1046.97339512	0.727272727273	0.5	0.6	0.454545454545	0.454545454545	46.97339512
imom	0.4	1046.89582584	0.6	0.666666666667	0.428571428571	0.666666666667	0.5	46.89582584
izep	0.5	1046.82576615	0.666666666667	0.5	0.5	0.75	0.571428571429	46.82576615
enib	0.7	1046.48597554	0.571428571429	0.333333333333	0.666666666667	0.625	0.666666666667	46.48597554
odoh	0.2	1046.3335467	0.666666666667	0.444444444444	0.666666666667	0.6	0.333333333333	46.3335467
oxex	0.1	1045.68580448	0.769230769231	0.6	0.428571428571	0.571428571429	0.272727272727	45.68580448
ipeq	0.5	1045.59740694	0.875	0.5	0.0	0.571428571429	0.625	45.59740694
ejim	0.3	1045.03451933	0.666666666667	0.571428571429	0.5	0.4	0.6	45.03451933
ojug	0.1	1044.65554581	1.0	0.5	0.5	0.4	0.5	44.65554581
ekit	0.3	1044.65421206	0.666666666667	0.833333333333	0.75	0.0	0.4	44.65421206
azeh	0.0	1044.4574845	0.714285714286	0.666666666667	0.555555555556	0.5	0.333333333333	44.4574845
ilox	0.3	1043.94381852	0.666666666667	0.714285714286	0.5	0.4	0.666666666667	43.94381852
oxeb	0.2	1043.77978785	0.625	0.666666666667	0.642857142857	0.5	0.25	43.77978785
oyey	0.1	1043.64977041	1.0	0.5	0.857142857143	0.25	0.0	43.64977041
efux	0.5	1043.09437122	0.666666666667	0.333333333333	0.75	0.375	0.6	43.09437122
ajav	0.7	1043.08692845	0.5	0.636363636364	0.444444444444	0.75	0.666666666667	43.08692845
oyoj	0.2	1043.01345591	0.636363636364	0.625	0.777777777778	0.333333333333	0.2	43.01345591
ezex	0.1	1042.99821789	1.0	0.6	0.428571428571	0.6	0.125	42.99821789
ozob	0.3	1042.44360077	0.714285714286	0.666666666667	0.0	0.428571428571	0.625	42.44360077
egif	0.1	1042.19570134	0.909090909091	0.5	0.4	0.416666666667	0.285714285714	42.19570134
ekux	0.5	1042.05141254	0.5	0.5	0.571428571429	0.727272727273	0.416666666667	42.05141254
iduh	0.3	1041.79446038	0.444444444444	0.714285714286	0.666666666667	0.5	0.333333333333	41.79446038
ejiv	0.3	1041.0935081	0.7	0.75	0.333333333333	0.583333333333	0.428571428571	41.0935081
eqoc	0.0	1040.98267067	0.785714285714	0.6	0.416666666667	0.4	0.4	40.98267067
opuf	0.2	1040.65276794	0.666666666667	0.75	0.363636363636	0.5	0.333333333333	40.65276794
epof	0.1	1040.38745279	0.705882352941	0.5	0.636363636364	0.384615384615	0.0	40.38745279
ucaz	0.4	1039.72998656	0.5	0.666666666667	0.727272727273	0.625	0.166666666667	39.72998656
usuk	0.4	1039.32199586	0.5	0.636363636364	0.666666666667	0.555555555556	0.375	39.32199586
emuj	0.4	1039.18941925	0.625	0.6	0.25	0.714285714286	0.555555555556	39.18941925
egur	0.2	1039.08394416	0.75	0.5	0.8	0.444444444444	0.2	39.08394416
isuv	0.2	1038.82254104	0.5	0.75	0.692307692308	0.363636363636	0.25	38.82254104
iwek	0.1	1038.6244816	1.0	0.545454545455	0.571428571429	0.375	0.333333333333	38.6244816
imif	0.4	1038.53854808	0.75	0.8	0.0	0.454545454545	0.727272727273	38.53854808
ewof	0.3	1038.41061045	0.75	0.555555555556	0.625	0.222222222222	0.583333333333	38.41061045
akiy	0.2	1038.33947614	0.8	0.625	0.4	0.333333333333	0.5	38.33947614
owef	0.2	1038.00073249	0.75	0.4	0.7	0.538461538462	0.375	38.00073249
ejem	0.3	1037.82109363	0.714285714286	0.444444444444	0.833333333333	0.5	0.2	37.82109363
eneg	0.2	1037.64987023	0.75	0.857142857143	0.545454545455	0.25	0.272727272727	37.64987023
ajof	0.3	1037.13568566	0.833333333333	0.5	0.454545454545	0.571428571429	0.5	37.13568566
obiz	0.3	1036.988093	0.625	0.5	0.5	0.727272727273	0.384615384615	36.988093
avew	0.3	1036.93074061	0.5	0.636363636364	0.5	0.6	0.5	36.93074061
atey	0.4	1036.63872763	0.714285714286	0.5	0.5	0.375	0.8	36.63872763
ikox	0.7	1036.59756908	0.444444444444	0.5	0.833333333333	0.571428571429	0.571428571429	36.59756908
osob	0.4	1036.48614408	0.75	0.375	0.75	0.466666666667	0.6	36.48614408
oqaz	0.1	1036.3145511	0.75	0.666666666667	0.466666666667	0.5	0.428571428571	36.3145511
ivip	0.3	1036.17258924	0.636363636364	0.625	0.714285714286	0.25	0.428571428571	36.17258924
eruz	0.2	1035.48378343	0.714285714286	0.7	0.75	0.416666666667	0.222222222222	35.48378343
exeb	0.2	1035.11364918	0.666666666667	0.75	0.4	0.454545454545	0.285714285714	35.11364918
uvub	0.1	1035.11202819	0.777777777778	0.444444444444	0.571428571429	0.428571428571	0.375	35.11202819
akeb	0.2	1034.77947532	0.666666666667	0.888888888889	0.571428571429	0.25	0.444444444444	34.77947532
efay	0.1	1034.68428631	0.714285714286	0.75	0.571428571429	0.555555555556	0.307692307692	34.68428631
iwiz	0.2	1034.17700242	0.8	0.5	0.75	0.166666666667	0.272727272727	34.17700242
icev	0.4	1033.92944834	0.428571428571	0.571428571429	1.0	0.571428571429	0.428571428571	33.92944834
uqox	0.1	1033.3214975	0.777777777778	0.833333333333	0.5	0.416666666667	0.0	33.3214975
izuj	0.2	1033.1569644	0.857142857143	0.444444444444	0.8	0.666666666667	0.222222222222	33.1569644
ubot	0.2	1033.06307129	0.777777777778	0.625	0.375	0.75	0.222222222222	33.06307129
ureh	0.1	1033.02714183	0.555555555556	0.666666666667	0.555555555556	0.5	0.5	33.02714183
ekaf	0.2	1032.70463235	0.636363636364	0.5	0.75	0.285714285714	0.25	32.70463235
oqet	0.3	1032.38394997	0.7	0.692307692308	0.2	0.333333333333	0.6	32.38394997
owik	0.4	1031.74993771	0.666666666667	0.555555555556	0.375	0.833333333333	0.444444444444	31.74993771
edup	0.1	1031.66494783	1.0	0.615384615385	0.4	0.6	0.2	31.66494783
ojil	0.2	1031.65120424	1.0	0.5	0.666666666667	0.2	0.333333333333	31.65120424
epum	0.6	1031.45133434	0.571428571429	0.666666666667	0.222222222222	0.555555555556	0.777777777778	31.45133434
upuq	0.4	1030.9319694	0.571428571429	0.5	0.571428571429	0.625	0.428571428571	30.9319694
aseg	0.6	1030.56990623	0.333333333333	0.666666666667	0.7	0.75	0.2	30.56990623
uqaw	0.2	1030.45777853	0.615384615385	0.666666666667	0.571428571429	0.6	0.125	30.45777853
uzub	0.4	1030.27419361	0.636363636364	0.5	0.428571428571	1.0	0.444444444444	30.27419361
ixoy	0.2	1030.21140611	0.7	0.6	0.4	0.555555555556	0.454545454545	30.21140611
izoc	0.6	1030.13410758	0.571428571429	0.454545454545	0.555555555556	0.636363636364	0.571428571429	30.13410758
upaj	0.3	1030.04168037	0.727272727273	0.6	0.25	0.666666666667	0.333333333333	30.04168037
efaq	0.2	1029.98675878	0.777777777778	0.5	0.666666666667	0.3	0.444444444444	29.98675878
iwof	0.4	1029.85349122	0.636363636364	0.5	0.538461538462	0.714285714286	0.0	29.85349122
avuk	0.2	1028.35783989	0.875	0.636363636364	0.222222222222	0.4	0.375	28.35783989
umuy	0.0	1028.26299539	0.6	0.6	0.6	0.5	0.4	28.26299539
utiv	0.1	1028.17859825	0.8	0.545454545455	0.571428571429	0.375	0.333333333333	28.17859825
ecuf	0.1	1027.75126088	0.857142857143	0.833333333333	0.666666666667	0.272727272727	0.3	27.75126088
ivuz	0.2	1027.37586522	0.727272727273	0.7	0.142857142857	0.6	0.166666666667	27.37586522
igab	0.1	1027.21868654	0.571428571429	0.75	0.5	0.454545454545	0.333333333333	27.21868654
efib	0.3	1027.1945845	0.75	0.5	0.6	0.625	0.142857142857	27.1945845
ozuz	0.4	1026.71274171	0.75	0.4	1.0	0.285714285714	0.5	26.71274171
edih	0.1	1026.68586902	1.0	0.75	0.333333333333	0.2	0.272727272727	26.68586902
idix	0.5	1026.65545022	0.444444444444	0.625	0.6	0.666666666667	0.428571428571	26.65545022
obef	0.3	1026.50775616	1.0	0.333333333333	0.571428571429	0.571428571429	0.555555555556	26.50775616
iwoj	0.1	1026.43275548	0.615384615385	0.888888888889	0.444444444444	0.285714285714	0.0	26.43275548
ipob	0.1	1026.14090734	0.833333333333	0.615384615385	0.571428571429	0.222222222222	0.285714285714	26.14090734
asiv	0.3	1026.05760113	0.8	0.375	0.75	0.166666666667	0.5	26.05760113
ekat	0.7	1025.84589274	0.363636363636	0.571428571429	0.75	0.461538461538	0.666666666667	25.84589274
ihak	0.2	1025.7274383	1.0	0.571428571429	0.25	0.666666666667	0.166666666667	25.7274383
axak	0.3	1025.51409605	0.8	0.5	0.3	0.625	0.333333333333	25.51409605
owet	0.3	1025.25627872	0.4	0.666666666667	0.833333333333	0.333333333333	0.333333333333	25.25627872
ohax	0.2	1025.19812062	0.666666666667	0.75	0.75	0.333333333333	0.2	25.19812062
izex	0.4	1025.13615988	0.875	0.428571428571	0.5	0.444444444444	0.461538461538	25.13615988
amup	0.3	1025.04939407	1.0	0.375	0.555555555556	0.5	0.428571428571	25.04939407
exuh	0.4	1024.62200315	0.571428571429	0.666666666667	0.25	0.714285714286	0.2	24.62200315
ehaf	0.1	1024.46173636	0.875	0.666666666667	0.25	0.428571428571	0.25	24.46173636
uhip	0.1	1024.11076866	1.0	0.666666666667	0.333333333333	0.2	0.285714285714	24.11076866
ekik	0.2	1023.74525375	0.555555555556	0.5	0.75	0.5	0.5	23.74525375
uzuf	0.6	1023.49348141	0.6	0.0	0.4	0.714285714286	0.428571428571	23.49348141
ubox	0.5	1023.3845937	1.0	0.25	0.571428571429	0.571428571429	0.6	23.3845937
usuq	0.1	1023.27520832	1.0	0.571428571429	0.666666666667	0.111111111111	0.0	23.27520832
awur	0.1	1022.75588137	0.75	0.6	0.666666666667	0.285714285714	0.2	22.75588137
owug	0.1	1022.41549202	0.625	0.714285714286	0.5	0.5	0.2	22.41549202
ojon	0.3	1022.37851804	0.5	0.714285714286	0.625	0.545454545455	0.166666666667	22.37851804
ofok	0.0	1022.34949999	0.75	0.6	0.571428571429	0.428571428571	0.166666666667	22.34949999
ivaw	0.4	1022.13996709	0.538461538462	0.5	0.0	0.909090909091	0.375	22.13996709
ukoz	0.4	1021.33760625	0.545454545455	0.545454545455	0.625	0.583333333333	0.285714285714	21.33760625
ubup	0.5	1021.25058679	0.375	0.714285714286	0.5	0.777777777778	0.25	21.25058679
ibek	0.3	1021.112396	0.5	0.666666666667	0.545454545455	0.4	0.5	21.112396
uziz	0.2	1020.72558214	0.625	0.777777777778	0.4	0.428571428571	0.363636363636	20.72558214
ezuv	0.4	1020.57405843	0.75	0.333333333333	1.0	0.833333333333	0.25	20.57405843
opiw	0.5	1020.21069305	0.625	0.555555555556	0.333333333333	0.545454545455	0.75	20.21069305
ajif	0.1	1020.01686449	0.8	0.444444444444	0.75	0.285714285714	0.25	20.01686449
ogab	0.1	1019.93613094	0.75	0.636363636364	0.5	0.142857142857	0.5	19.93613094
udub	0.5	1019.77696416	0.571428571429	0.428571428571	0.4	0.75	0.555555555556	19.77696416
ixeb	0.0	1019.73656172	0.666666666667	0.571428571429	0.571428571429	0.5625	0.2	19.73656172
exoz	0.3	1019.62602105	0.833333333333	0.307692307692	0.5	0.444444444444	0.4	19.62602105
ucah	0.3	1019.45886959	1.0	0.375	0.625	0.5	0.5	19.45886959
umav	0.1	1019.38482537	0.833333333333	0.6	0.571428571429	0.166666666667	0.4	19.38482537
uwab	0.3	1019.2430575	0.625	0.75	0.375	0.625	0.416666666667	19.2430575
ekew	0.6	1019.18989469	0.384615384615	0.888888888889	0.375	0.5	0.571428571429	19.18989469
uyox	0.3	1018.90203499	0.428571428571	0.8	0.666666666667	0.0	0.2	18.90203499
ufub	0.3	1018.59985062	0.857142857143	0.5	0.6	0.333333333333	0.555555555556	18.59985062
ehax	0.1	1018.58984969	0.875	0.444444444444	0.5	0.333333333333	0.285714285714	18.58984969
ixak	0.7	1018.42732816	0.4	0.666666666667	0.333333333333	0.444444444444	0.8	18.42732816
oyis	0.5	1017.72896859	0.777777777778	0.375	0.428571428571	0.4	0.666666666667	17.72896859
uvim	0.2	1017.41543374	0.833333333333	0.636363636364	0.666666666667	0.0	0.333333333333	17.41543374
odod	0.0	1017.14366759	0.714285714286	0.625	0.5	0.444444444444	0.4	17.14366759
onuj	0.2	1017.01083026	0.833333333333	0.5	0.666666666667	0.166666666667	0.5	17.01083026
owud	0.2	1016.99079992	0.714285714286	0.533333333333	0.4	0.6	0.333333333333	16.99079992
ozix	0.1	1016.89141168	0.666666666667	0.571428571429	0.5	0.375	0.5	16.89141168
otaj	0.2	1016.25435207	0.636363636364	0.8	0.444444444444	0.5	0.166666666667	16.25435207
ayuf	0.3	1016.18270682	0.769230769231	0.5	0.857142857143	0.166666666667	0.266666666667	16.18270682
ujur	0.3	1016.10496893	0.555555555556	0.75	0.333333333333	0.5	0.416666666667	16.10496893
ajeb	0.3	1015.67629725	0.8	0.5	0.571428571429	0.666666666667	0.2	15.67629725
aniw	0.2	1015.4954458	0.727272727273	0.625	0.7	0.142857142857	0.272727272727	15.4954458
asuh	0.3	1015.48233844	0.916666666667	0.25	0.285714285714	0.642857142857	0.222222222222	15.48233844
ibup	0.0	1015.1571137	0.857142857143	0.6	0.428571428571	0.384615384615	0.333333333333	15.1571137
ucib	0.3	1015.08761761	0.571428571429	0.5	0.5	0.5	0.538461538462	15.08761761
ezuw	0.3	1014.91018232	0.7	0.375	0.555555555556	0.666666666667	0.166666666667	14.91018232
uteb	0.4	1014.81978014	0.647058823529	0.571428571429	0.363636363636	0.666666666667	0.444444444444	14.81978014
evaj	0.3	1014.39121632	0.545454545455	0.714285714286	0.555555555556	0.166666666667	0.5	14.39121632
uwec	0.3	1014.1485337	0.727272727273	0.333333333333	0.428571428571	0.6	0.0	14.1485337
ehix	0.3	1013.77246751	0.4	0.75	0.4	0.714285714286	0.375	13.77246751
iboq	0.2	1012.72971175	0.571428571429	0.833333333333	0.666666666667	0.375	0.285714285714	12.72971175
ojix	0.3	1012.01439898	0.666666666667	0.428571428571	0.666666666667	0.285714285714	0.5	12.01439898
efif	0.2	1011.90446481	1.0	0.4	0.5	0.25	0.333333333333	11.90446481
ocav	0.4	1011.59869662	0.636363636364	0.0	0.666666666667	0.625	0.142857142857	11.59869662
utaj	0.1	1011.40295426	0.666666666667	0.666666666667	0.545454545455	0.25	0.333333333333	11.40295426
okut	0.7	1011.11783736	0.454545454545	0.5	0.6	0.666666666667	0.5	11.11783736
ihoz	0.2	1010.95391824	0.666666666667	0.4	0.6	0.5	0.333333333333	10.95391824
axaq	0.2	1010.87485026	0.636363636364	0.444444444444	0.6	0.571428571429	0.25	10.87485026
ocox	0.8	1010.34811781	0.4	0.333333333333	0.555555555556	0.7	0.666666666667	10.34811781
omoq	0.0	1010.21089353	0.666666666667	0.666666666667	0.666666666667	0.444444444444	0.375	10.21089353
eqin	0.2	1009.95063186	0.888888888889	0.444444444444	0.285714285714	0.5	0.2	9.95063186
otof	0.4	1009.48552531	0.571428571429	0.6	0.666666666667	0.285714285714	0.333333333333	9.48552531
uxas	0.3	1008.62433881	0.375	0.75	0.75	0.625	0.333333333333	8.62433881
oxop	0.3	1008.16754266	0.428571428571	0.75	0.375	0.75	0.375	8.16754266
orud	0.0	1008.02362902	0.818181818182	0.75	0.25	0.25	0.181818181818	8.02362902
uhim	0.1	1007.81611504	0.857142857143	0.666666666667	0.454545454545	0.142857142857	0.25	7.81611504
aqux	0.5	1006.39159268	0.4	0.545454545455	0.75	0.666666666667	0.0	6.39159268
uyac	0.1	1006.29384558	0.5	0.8	0.5	0.333333333333	0.25	6.29384558
uwap	0.4	1006.10227233	0.857142857143	0.375	0.25	0.6	0.555555555556	6.10227233
asiw	0.3	1006.0863868	0.545454545455	0.8	1.0	0.5	0.0	6.0863868
ogoc	0.7	1006.04536642	0.4	0.583333333333	0.375	0.545454545455	0.666666666667	6.04536642
oqeb	0.4	1006.01907032	1.0	0.5	0.25	0.4	0.571428571429	6.01907032
efok	0.4	1005.98080879	0.571428571429	0.75	0.285714285714	0.384615384615	0.5	5.98080879
ojel	0.2	1005.56304489	0.5	0.636363636364	0.4	0.5	0.4	5.56304489
ekok	0.3	1005.54623928	0.5	0.5	0.5	0.625	0.461538461538	5.54623928
unih	0.0	1005.06370238	0.636363636364	0.571428571429	0.5	0.4	0.3	5.06370238
exuk	0.2	1004.93108875	0.875	0.833333333333	0.2	0.444444444444	0.214285714286	4.93108875
uloj	0.4	1004.84645522	0.5	0.5	0.625	0.555555555556	0.0	4.84645522
okuc	0.0	1004.72494589	0.75	0.75	0.428571428571	0.428571428571	0.285714285714	4.72494589
ufuy	0.3	1004.32460874	0.666666666667	0.875	0.285714285714	0.25	0.375	4.32460874
awaf	0.1	1004.17426651	0.714285714286	0.555555555556	0.5	0.333333333333	0.4	4.17426651
ikak	0.3	1003.9883355	0.833333333333	0.428571428571	0.444444444444	0.5	0.375	3.9883355
ehof	0.3	1003.74819311	0.571428571429	0.8	0.333333333333	0.444444444444	0.4	3.74819311
oqan	0.6	1003.59836347	0.0	0.6	0.6	0.7	0.538461538462	3.59836347
ipuz	0.2	1003.53144047	0.642857142857	0.555555555556	0.285714285714	0.538461538462	0.5	3.53144047
iwak	0.2	1003.2346259	1.0	0.5	0.571428571429	0.3	0.5	3.2346259
icud	0.3	1003.08362963	0.818181818182	0.0	0.428571428571	0.4	0.166666666667	3.08362963
ebup	0.0	1003.06250627	0.636363636364	0.555555555556	0.5	0.5	0.4	3.06250627
avep	0.3	1003.05023155	0.666666666667	0.571428571429	0.8	0.166666666667	0.333333333333	3.05023155
uboc	0.4	1003.00971702	0.714285714286	0.444444444444	0.5	0.4	0.555555555556	3.00971702
ifeg	0.1	1002.79076212	0.666666666667	0.7	0.5	0.375	0.25	2.79076212
ufug	0.4	1002.74308843	0.428571428571	0.285714285714	0.8	0.777777777778	0.2	2.74308843
eteb	0.2	1001.73473418	0.538461538462	0.833333333333	0.571428571429	0.333333333333	0.2	1.73473418
eguk	0.1	1001.69366093	0.777777777778	0.615384615385	0.5	0.125	0.222222222222	1.69366093
ofov	0.1	1001.4258512	0.75	0.833333333333	0.5	0.416666666667	0.25	1.4258512
obeb	0.3	1001.19332972	0.875	0.5	0.363636363636	0.0	0.571428571429	1.19332972
owev	0.1	1000.88530591	0.857142857143	0.571428571429	0.571428571429	0.0	0.285714285714	0.88530591
uvut	0.4	1000.7652701	0.666666666667	0.4	0.75	0.375	0.5	0.7652701
avuv	0.2	1000.56679528	0.714285714286	0.454545454545	0.5	0.5	0.333333333333	0.56679528
izaj	0.5	1000.34158416	0.666666666667	0.25	0.5	0.5	0.666666666667	0.34158416
ohiz	0.2	1000.23153561	0.636363636364	0.5	0.6	0.142857142857	0.5	0.23153561
ejij	0.2	999.610364688	0.7	0.666666666667	0.166666666667	0.0	0.428571428571	-0.389635312
eqis	0.3	999.58042882	0.75	0.428571428571	0.5	0.5	0.5	-0.41957118
eyix	0.2	999.522485099	0.666666666667	0.75	0.5	0.166666666667	0.272727272727	-0.477514901
iwuq	0.2	999.321759016	0.75	0.428571428571	0.6	0.444444444444	0.166666666667	-0.678240984
uluv	0.1	999.142412794	0.75	0.5	0.625	0.333333333333	0.142857142857	-0.857587206
upuv	0.4	999.057938469	0.6	0.5	0.166666666667	0.6	0.555555555556	-0.942061531
ubag	0.2	999.048610332	0.714285714286	0.5	0.5	0.555555555556	0.285714285714	-0.951389668
ecow	0.1	999.013096661	0.8	0.461538461538	0.625	0.4	0.25	-0.986903339
odij	0.1	998.609852832	0.7	0.7	0.5	0.2	0.25	-1.390147168
osib	0.2	998.429118431	0.625	0.571428571429	0.666666666667	0.428571428571	0.333333333333	-1.570881569
eqec	0.1	998.249005817	0.833333333333	0.636363636364	0.75	0.25	0.230769230769	-1.750994183
etew	0.2	998.210046598	0.538461538462	0.7	0.5	0.2	0.285714285714	-1.789953402
oqur	0.4	998.167487173	0.666666666667	0.444444444444	0.5	0.333333333333	0.666666666667	-1.832512827
awut	0.1	997.810212011	0.8	0.5	0.666666666667	0.4	0.142857142857	-2.189787989
osah	0.5	997.75413471	0.5	0.625	0.625	0.666666666667	0.272727272727	-2.24586529
odiq	0.5	997.661959204	0.833333333333	0.0	0.5	0.857142857143	0.25	-2.338040796
ohet	0.3	997.397927284	0.625	0.8	0.142857142857	0.555555555556	0.4	-2.602072716
ituk	0.2	997.165430144	0.857142857143	0.5	0.333333333333	0.571428571429	0.285714285714	-2.834569856
uhoc	0.2	996.792067252	0.5	0.727272727273	0.666666666667	0.333333333333	0.285714285714	-3.207932748
upip	0.4	996.774830922	0.75	0.5	0.333333333333	0.5	0.571428571429	-3.225169078
uxaq	0.3	996.689939459	0.625	0.444444444444	0.727272727273	0.5	0.230769230769	-3.310060541
ewit	0.5	996.201839769	0.571428571429	0.333333333333	0.636363636364	0.444444444444	0.5	-3.798160231
uwur	0.4	996.117544006	0.333333333333	1.0	0.5	0.571428571429	0.333333333333	-3.882455994
ocig	0.3	996.065916685	0.666666666667	0.75	0.307692307692	0.428571428571	0.375	-3.934083315
ocix	0.3	995.659065102	0.8	0.384615384615	0.571428571429	0.25	0.428571428571	-4.340934898
okog	0.1	995.452553259	0.833333333333	0.625	0.363636363636	0.5	0.333333333333	-4.547446741
uvaj	0.4	994.768238962	0.75	0.2	0.333333333333	0.75	0.3	-5.231761038
ejap	0.5	994.43395632	0.6	0.285714285714	0.583333333333	0.666666666667	0.375	-5.56604368
epab	0.3	993.920551925	0.6	0.625	0.666666666667	0.375	0.2	-6.079448075
emob	0.3	993.918553245	0.428571428571	0.666666666667	0.666666666667	0.555555555556	0.375	-6.081446755
ufez	0.3	993.898312852	0.538461538462	0.6	0.4	0.25	0.5	-6.101687148
uvow	0.1	993.82771247	0.6	0.5	0.571428571429	0.5	0.428571428571	-6.17228753
ahiq	0.1	993.611975189	0.8	0.5	0.5	0.142857142857	0.2	-6.388024811
ujes	0.5	993.59462019	0.5	0.571428571429	0.25	0.8	0.333333333333	-6.40537981
ewav	0.3	993.158913468	0.666666666667	0.0	0.666666666667	0.615384615385	0.125	-6.841086532
ukuy	0.3	992.461480644	0.571428571429	0.6	0.666666666667	0.333333333333	0.166666666667	-7.538519356
omeh	0.4	992.37430659	0.4	0.333333333333	0.75	0.571428571429	0.2	-7.62569341
udej	0.5	992.28155254	0.777777777778	0.307692307692	0.428571428571	1.0	0.4	-7.71844746
ekak	0.5	992.046580403	0.428571428571	0.833333333333	0.375	0.545454545455	0.444444444444	-7.953419597
onaf	0.2	991.87468317	0.833333333333	0.0	0.6	0.5	0.0	-8.12531683
otih	0.2	991.841971394	0.818181818182	0.4	0.333333333333	0.6	0.142857142857	-8.158028606
ogep	0.4	991.540617023	0.466666666667	0.571428571429	0.636363636364	0.571428571429	0.0	-8.459382977
afoq	0.1	990.885508918	0.75	0.666666666667	0.6	0.125	0.166666666667	-9.114491082
ewad	0.3	990.584914203	0.714285714286	0.555555555556	0.2	0.615384615385	0.428571428571	-9.415085797
osuz	0.4	989.984195645	0.7	0.2	0.5	0.25	0.5	-10.015804355
ihib	0.1	989.893410625	0.625	0.833333333333	0.363636363636	0.333333333333	0.0	-10.106589375
iqem	0.0	989.796931848	0.818181818182	0.6	0.2	0.2	0.0	-10.203068152
uhod	0.3	989.78723884	0.833333333333	0.666666666667	0.222222222222	0.428571428571	0.444444444444	-10.21276116
ofeb	0.3	989.389490582	0.636363636364	0.333333333333	0.714285714286	0.5	0.222222222222	-10.610509418
utav	0.1	989.387104524	0.7	0.666666666667	0.375	0.0	0.333333333333	-10.612895476
omih	0.2	989.34180442	0.875	0.333333333333	0.333333333333	0.4	0.0	-10.65819558
utif	0.1	988.970522694	0.7	0.6	0.142857142857	0.5	0.0	-11.029477306
eqol	0.2	988.683707825	0.571428571429	0.4	0.714285714286	0.333333333333	0.333333333333	-11.316292175
esud	0.2	988.589339814	0.6	0.714285714286	0.333333333333	0.4	0.3	-11.410660186
ayuq	0.4	988.475034975	0.5	0.5	0.5	0.444444444444	0.571428571429	-11.524965025
oyur	0.2	988.471934728	0.454545454545	0.875	0.4	0.333333333333	0.375	-11.528065272
uwit	0.3	988.24028075	0.5	1.0	0.8	0.0	0.384615384615	-11.75971925
owep	0.3	988.237577973	0.8	0.4	0.25	0.571428571429	0.333333333333	-11.762422027
oyic	0.2	987.855728871	0.625	0.375	0.727272727273	0.375	0.3	-12.144271129
onuv	0.2	987.32844537	0.777777777778	0.5	0.6	0.571428571429	0.2	-12.67155463
ekuh	0.3	987.029932408	0.375	0.857142857143	0.75	0.428571428571	0.333333333333	-12.970067592
aziy	0.4	986.462960149	0.363636363636	0.538461538462	0.777777777778	0.5	0.285714285714	-13.537039851
aheh	0.3	986.398069638	0.625	0.5	1.0	0.222222222222	0.266666666667	-13.601930362
ujip	0.1	985.622089427	1.0	0.625	0.2	0.1	0.142857142857	-14.377910573
iqom	0.3	985.519824348	0.857142857143	0.222222222222	0.666666666667	0.5	0.272727272727	-14.480175652
uqat	0.3	985.194860094	0.571428571429	0.714285714286	0.333333333333	0.666666666667	0.307692307692	-14.805139906
uluh	0.1	985.114695289	0.777777777778	0.5	0.5	0.0	0.142857142857	-14.885304711
ahuc	0.6	984.966671382	0.5	0.4	0.285714285714	0.666666666667	0.666666666667	-15.033328618
utib	0.3	984.816879946	0.666666666667	0.363636363636	1.0	0.428571428571	0.25	-15.183120054
aliw	0.1	984.671105372	0.875	0.6	0.333333333333	0.0	0.166666666667	-15.328894628
acuh	0.0	984.424757654	0.857142857143	0.571428571429	0.5	0.4	0.0	-15.575242346
uveq	0.2	984.333098564	0.666666666667	0.375	0.571428571429	0.571428571429	0.2	-15.666901436
ezaw	0.2	984.224834018	0.7	0.714285714286	0.5	0.25	0.294117647059	-15.775165982
upuj	0.2	984.222833439	0.5	0.5	0.75	0.375	0.166666666667	-15.777166561
ipej	0.5	984.049914606	0.636363636364	0.333333333333	0.333333333333	0.428571428571	0.6	-15.950085394
ogaj	0.3	983.98984336	0.833333333333	0.636363636364	0.125	0.222222222222	0.333333333333	-16.01015664
ofib	0.1	983.685704406	0.833333333333	0.666666666667	0.4	0.454545454545	0.222222222222	-16.314295594
ewik	0.7	983.560256356	0.5	0.4	0.461538461538	0.5	0.666666666667	-16.439743644
enag	0.2	983.393378812	0.833333333333	1.0	0.25	0.3	0.25	-16.606621188
idux	0.2	983.223877884	0.75	0.384615384615	0.6	0.454545454545	0.285714285714	-16.776122116
inuj	0.2	983.071133419	0.545454545455	0.8	0.6	0.333333333333	0.222222222222	-16.928866581
iqew	0.3	983.008915127	0.8	0.375	0.545454545455	0.571428571429	0.142857142857	-16.991084873
ezuc	0.2	982.77697963	0.666666666667	0.583333333333	0.2	0.583333333333	0.272727272727	-17.22302037
utof	0.3	982.689155312	0.625	0.428571428571	0.571428571429	0.6	0.25	-17.310844688
owav	0.3	982.361465029	0.75	0.6	0.25	0.142857142857	0.714285714286	-17.638534971
apuq	0.4	981.825218106	0.5	0.571428571429	0.6	0.0	0.5	-18.174781894
unub	0.3	981.251103479	0.555555555556	0.5	0.4	0.666666666667	0.2	-18.748896521
ewuf	0.0	980.944215611	0.833333333333	0.555555555556	0.538461538462	0.333333333333	0.214285714286	-19.055784389
ayuy	0.0	980.876215356	1.0	0.666666666667	0.5	0.285714285714	0.0	-19.123784644
isiz	0.3	980.602965778	0.625	0.428571428571	0.25	0.6	0.333333333333	-19.397034222
ofuk	0.5	980.513748769	0.6	0.75	0.25	0.428571428571	0.615384615385	-19.486251231
iyit	0.2	980.490991841	0.555555555556	0.857142857143	0.285714285714	0.4	0.285714285714	-19.509008159
igoc	0.1	980.301212823	0.6	0.777777777778	0.285714285714	0.285714285714	0.25	-19.698787177
ajuy	0.3	979.943323322	0.7	0.25	0.428571428571	0.4	0.4	-20.056676678
ifaf	0.2	979.686894019	0.727272727273	0.5	0.2	0.4	0.25	-20.313105981
ivoh	0.2	979.497991623	0.6	0.666666666667	0.285714285714	0.571428571429	0.166666666667	-20.502008377
okiv	0.6	979.41578415	0.25	0.714285714286	0.428571428571	0.5	0.444444444444	-20.58421585
ecej	0.1	979.34324336	0.75	0.5	0.375	0.5	0.363636363636	-20.65675664
ihaq	0.1	978.869694956	0.888888888889	0.571428571429	0.2	0.428571428571	0.1	-21.130305044
iyeh	0.4	978.659043078	0.857142857143	0.5	0.0	0.142857142857	0.571428571429	-21.340956922
uvud	0.3	978.564534493	0.5	0.5	0.5	0.538461538462	0.285714285714	-21.435465507
ukec	0.4	978.471957793	0.8	0.357142857143	0.375	0.285714285714	0.5	-21.528042207
atuy	0.3	977.868772425	0.8	0.4	0.444444444444	0.333333333333	0.428571428571	-22.131227575
utog	0.7	977.522584416	0.357142857143	0.75	0.5	0.571428571429	0.666666666667	-22.477415584
akof	0.5	977.378579335	0.5	0.5	0.285714285714	0.444444444444	0.666666666667	-22.621420665
imuh	0.3	977.015376535	0.25	0.666666666667	0.666666666667	0.583333333333	0.0	-22.984623465
ovug	0.2	976.283435062	0.4	0.625	0.5	0.4	0.333333333333	-23.716564938
ehoq	0.1	976.167033209	0.571428571429	0.6	0.555555555556	0.375	0.272727272727	-23.832966791
ucux	0.2	975.958364623	0.666666666667	0.333333333333	0.5	0.5	0.333333333333	-24.041635377
ucax	0.2	975.525418026	0.833333333333	0.444444444444	0.4	0.363636363636	0.4375	-24.474581974
ikum	0.4	975.36055805	0.5	0.333333333333	0.692307692308	0.454545454545	0.4	-24.63944195
ekoz	0.2	975.304951116	0.8	0.333333333333	0.5	0.444444444444	0.3	-24.695048884
akeg	0.3	975.115924724	0.416666666667	0.666666666667	0.6	0.571428571429	0.0	-24.884075276
ovib	0.1	975.046880035	0.571428571429	0.7	0.5	0.5	0.166666666667	-24.953119965
uzuq	0.1	974.069045122	0.5	0.777777777778	0.444444444444	0.285714285714	0.2	-25.930954878
uhux	0.2	973.798432827	0.6	0.8	0.333333333333	0.444444444444	0.0	-26.201567173
apuv	0.5	973.672451851	0.571428571429	0.363636363636	0.454545454545	0.75	0.454545454545	-26.327548149
ihig	0.0	973.671494149	0.666666666667	0.555555555556	0.444444444444	0.4	0.166666666667	-26.328505851
uyov	0.1	973.357723179	0.857142857143	0.333333333333	0.555555555556	0.166666666667	0.0	-26.642276821
eviz	0.4	973.206926716	0.5	0.666666666667	0.545454545455	0.571428571429	0.125	-26.793073284
abuq	0.3	973.146200741	0.5	0.714285714286	0.461538461538	0.583333333333	0.166666666667	-26.853799259
azuw	0.4	972.354368377	0.727272727273	0.363636363636	0.428571428571	0.2	0.533333333333	-27.645631623
ojoz	0.3	972.205026291	0.625	0.6	0.666666666667	0.2	0.222222222222	-27.794973709
uvek	0.8	971.632409424	0.4	0.454545454545	0.5	0.6	0.5	-28.367590576
ifiz	0.5	971.608903086	0.5	0.555555555556	0.5	0.2	0.714285714286	-28.391096914
egeb	0.5	971.558524695	0.6	0.25	0.454545454545	0.6	0.571428571429	-28.441475305
ojuh	0.1	970.538291195	0.8	0.4	0.7	0.272727272727	0.25	-29.461708805
ixid	0.5	970.158333177	0.285714285714	0.428571428571	0.777777777778	0.529411764706	0.222222222222	-29.841666823
ucuf	0.1	970.071769627	0.636363636364	0.625	0.4	0.222222222222	0.285714285714	-29.928230373
iqed	0.4	970.061536441	0.666666666667	0.714285714286	0.0	0.454545454545	0.555555555556	-29.938463559
ekid	0.4	969.870309352	0.5	0.333333333333	0.666666666667	0.6	0.3	-30.129690648
equx	0.5	969.68242189	0.2	0.777777777778	0.5	0.222222222222	0.428571428571	-30.31757811
ugos	0.4	969.585418556	0.8	0.5	0.0	0.0	1.0	-30.414581444
ujoz	0.4	969.278202867	0.555555555556	0.2	0.625	0.5	0.333333333333	-30.721797133
aduv	0.2	968.934506689	0.625	0.545454545455	0.2	0.4	0.25	-31.065493311
uxuy	0.1	968.473959123	0.727272727273	0.666666666667	0.571428571429	0.1	0.3	-31.526040877
ikuz	0.0	968.331053152	0.666666666667	0.571428571429	0.5	0.375	0.25	-31.668946848
ecur	0.2	968.111114721	0.666666666667	0.777777777778	0.333333333333	0.230769230769	0.25	-31.888885279
uyip	0.1	968.047085668	0.5	0.625	0.5	0.25	0.222222222222	-31.952914332
ucod	0.2	967.898700273	0.375	0.727272727273	0.666666666667	0.25	0.0	-32.101299727
eyep	0.3	967.677519714	0.666666666667	0.545454545455	0.2	0.25	0.5	-32.322480286
ewuh	0.1	967.569144041	0.9	0.428571428571	0.583333333333	0.166666666667	0.133333333333	-32.430855959
owid	0.5	967.469364787	0.428571428571	0.5	0.5	0.555555555556	0.4	-32.530635213
upuz	0.4	967.082538254	0.416666666667	0.583333333333	0.727272727273	0.5	0.235294117647	-32.917461746
ajep	0.3	966.964967639	0.5	0.833333333333	0.6	0.111111111111	0.416666666667	-33.035032361
iloq	0.3	966.677175047	0.7	0.25	0.6	0.0	0.333333333333	-33.322824953
ajiv	0.1	966.287710439	0.625	0.454545454545	0.6	0.363636363636	0.285714285714	-33.712289561
inup	0.1	966.108342885	0.714285714286	0.428571428571	0.714285714286	0.285714285714	0.266666666667	-33.891657115
owig	0.3	965.806863216	0.846153846154	0.2	0.4	0.428571428571	0.2	-34.193136784
ufit	0.3	965.752161596	0.7	0.5	0.25	0.285714285714	0.5	-34.247838404
atuj	0.0	965.662786781	0.7	0.625	0.6	0.2	0.125	-34.337213219
ocof	0.2	965.563092709	0.666666666667	0.4	0.333333333333	0.571428571429	0.285714285714	-34.436907291
uboq	0.3	965.350139994	0.714285714286	0.444444444444	0.4	0.3	0.5	-34.649860006
ucuw	0.3	964.371061829	0.714285714286	0.6	0.333333333333	0.363636363636	0.4	-35.628938171
edeg	0.0	964.15992723	0.7	0.666666666667	0.363636363636	0.363636363636	0.181818181818	-35.84007277
ogeb	0.3	963.416065	0.714285714286	1.0	0.25	0.428571428571	0.266666666667	-36.583935
ibef	0.1	963.325063601	0.5	0.8	0.5	0.333333333333	0.25	-36.674936399
iwum	0.1	963.093986811	0.857142857143	0.6	0.333333333333	0.375	0.0	-36.906013189
uyut	0.2	963.026701999	0.625	0.5	0.333333333333	0.25	0.5	-36.973298001
oqek	0.0	962.948099201	1.0	0.666666666667	0.5	0.2	0.2	-37.051900799
enaw	0.2	962.933230559	0.6	0.444444444444	0.571428571429	0.5	0.333333333333	-37.066769441
ogog	0.2	962.838213883	0.75	0.714285714286	0.222222222222	0.142857142857	0.375	-37.161786117
edaq	0.2	962.831369844	0.571428571429	0.6	0.166666666667	0.538461538462	0.166666666667	-37.168630156
eziy	0.2	962.574221819	0.625	0.714285714286	0.5	0.166666666667	0.2	-37.425778181
uzeb	0.3	962.573028153	0.5	0.5	0.7	0.272727272727	0.363636363636	-37.426971847
icag	0.3	962.267651587	0.571428571429	0.625	0.444444444444	0.222222222222	0.5	-37.732348413
edaj	0.5	962.034116501	0.727272727273	0.333333333333	0.333333333333	0.4	0.444444444444	-37.965883499
ahoz	0.0	961.84877684	0.8	0.6	0.4	0.2	0.166666666667	-38.15122316
ogoq	0.6	961.747316617	0.4	0.5	0.555555555556	0.8	0.181818181818	-38.252683383
igah	0.5	960.874977425	0.555555555556	0.5	0.25	0.285714285714	0.833333333333	-39.125022575
afuz	0.6	960.36364212	0.615384615385	0.125	0.333333333333	0.666666666667	0.4	-39.63635788
uweq	0.2	960.159210006	0.8	0.5	0.714285714286	0.0	0.142857142857	-39.840789994
eqez	0.2	959.915202848	0.625	0.666666666667	0.5	0.25	0.272727272727	-40.084797152
iwef	0.2	959.611707494	0.8	0.857142857143	0.285714285714	0.428571428571	0.142857142857	-40.388292506
iqef	0.2	959.610749539	0.7	0.3	0.5	0.5	0.0	-40.389250461
egux	0.4	959.583750036	0.375	0.625	0.454545454545	0.6	0.0	-40.416249964
ovof	0.4	959.561616451	0.555555555556	0.666666666667	0.2	1.0	0.166666666667	-40.438383549
axuj	0.2	959.185712892	0.75	0.25	0.666666666667	0.4	0.0	-40.814287108
owom	0.2	959.027941606	0.6	0.857142857143	0.428571428571	0.0	0.3	-40.972058394
ulim	0.3	958.903835769	0.857142857143	0.142857142857	0.6	0.142857142857	0.4	-41.096164231
ucay	0.6	958.89325212	0.5	0.5	0.142857142857	0.75	0.545454545455	-41.10674788
ujir	0.3	958.519157233	0.5	0.571428571429	0.6	0.5	0.166666666667	-41.480842767
uwal	0.1	958.498058058	0.625	0.555555555556	0.375	0.545454545455	0.25	-41.501941942
uzuw	0.4	958.349958981	0.5	0.571428571429	0.2	0.333333333333	0.375	-41.650041019
aqov	0.2	958.19908913	0.714285714286	0.461538461538	0.5	0.222222222222	0.444444444444	-41.80091087
ugic	0.4	957.828348276	0.5	0.428571428571	0.333333333333	0.5	0.444444444444	-42.171651724
icuv	0.5	957.803745692	0.363636363636	0.375	1.0	0.555555555556	0.333333333333	-42.196254308
izux	0.4	957.650453248	0.285714285714	0.636363636364	0.444444444444	0.571428571429	0.125	-42.349546752
uvoq	0.3	957.595739554	0.428571428571	0.666666666667	0.25	0.4	0.363636363636	-42.404260446
atuh	0.3	957.134568286	0.5	0.428571428571	0.4	0.555555555556	0.333333333333	-42.865431714
oxud	0.2	956.646249075	0.545454545455	0.4	0.5	0.428571428571	0.272727272727	-43.353750925
ixow	0.1	956.499748834	0.545454545455	0.666666666667	0.428571428571	0.333333333333	0.125	-43.500251166
ozuy	0.3	955.933514221	0.75	0.25	0.4	0.5	0.222222222222	-44.066485779
ekoc	0.4	955.788250838	0.545454545455	0.571428571429	0.6	0.166666666667	0.444444444444	-44.211749162
avaj	0.3	955.741201193	0.6	0.571428571429	0.285714285714	0.333333333333	0.428571428571	-44.258798807
acew	0.0	955.62391161	0.642857142857	0.4	0.363636363636	0.357142857143	0.0	-44.37608839
eduw	0.3	955.305499872	0.7	0.428571428571	0.333333333333	0.8	0.2	-44.694500128
umew	0.3	954.64849146	0.8	0.4	0.285714285714	0.333333333333	0.4	-45.35150854
ivez	0.3	954.595793378	0.636363636364	0.2	0.5	0.166666666667	0.333333333333	-45.404206622
ecuh	0.1	954.379652593	0.583333333333	0.571428571429	0.375	0.166666666667	0.333333333333	-45.620347407
osij	0.2	954.278202459	0.666666666667	0.428571428571	0.357142857143	0.666666666667	0.142857142857	-45.721797541
ixaf	0.3	953.840324066	0.555555555556	0.454545454545	0.333333333333	1.0	0.166666666667	-46.159675934
ufeb	0.7	953.69456332	0.461538461538	0.384615384615	0.0	0.555555555556	0.727272727273	-46.30543668
asoz	0.5	953.510694822	0.166666666667	0.666666666667	0.5	0.8	0.166666666667	-46.489305178
ohuj	0.2	953.028002965	0.5	0.5	0.375	0.333333333333	0.5	-46.971997035
ikof	0.3	952.545000447	0.833333333333	0.454545454545	0.4	0.1	0.571428571429	-47.454999553
efiq	0.3	951.864415831	0.6	0.333333333333	0.333333333333	0.75	0.0	-48.135584169
uvej	0.5	951.780766925	0.75	0.363636363636	0.25	0.375	0.4	-48.219233075
ugeg	0.2	951.67523122	0.5	0.555555555556	0.545454545455	0.4	0.125	-48.32476878
eboj	0.1	951.360001209	0.555555555556	0.6	0.555555555556	0.461538461538	0.166666666667	-48.639998791
ixal	0.1	951.359990854	0.6	0.5	0.428571428571	0.285714285714	0.333333333333	-48.640009146
oqib	0.5	951.249925469	0.857142857143	0.0	0.428571428571	0.222222222222	0.571428571429	-48.750074531
onoj	0.3	951.144511761	0.75	0.25	0.6	0.2	0.5	-48.855488239
obup	0.2	951.020033546	0.727272727273	0.375	0.454545454545	0.142857142857	0.285714285714	-48.979966454
ewip	0.1	950.82582837	0.5	0.666666666667	0.428571428571	0.375	0.333333333333	-49.17417163
ujus	0.1	950.68841981	0.714285714286	0.333333333333	0.454545454545	0.285714285714	0.2	-49.31158019
ihel	0.2	950.382865947	0.714285714286	0.5	0.222222222222	0.5	0.333333333333	-49.617134053
ukuk	0.3	950.202193529	0.4	0.5	0.727272727273	0.333333333333	0.25	-49.797806471
usux	0.0	950.056662163	0.714285714286	0.5	0.333333333333	0.285714285714	0.166666666667	-49.943337837
uyux	0.2	950.035475924	0.571428571429	0.333333333333	0.5	0.444444444444	0.333333333333	-49.964524076
ijoq	0.2	949.950307676	0.5	1.0	0.363636363636	0.4	0.285714285714	-50.049692324
eqes	0.0	949.624063358	0.666666666667	0.5	0.5	0.142857142857	0.125	-50.375936642
ufoh	0.5	949.173759961	0.571428571429	0.2	0.461538461538	0.5	0.5	-50.826240039
ayow	0.2	949.137656377	0.333333333333	0.75	0.363636363636	0.333333333333	0.333333333333	-50.862343623
ulej	0.2	949.032053081	0.5	0.5	0.25	0.428571428571	0.333333333333	-50.967946919
ecaf	0.5	948.596838822	0.5	0.571428571429	0.272727272727	0.625	0.333333333333	-51.403161178
uvab	0.5	948.471410338	0.571428571429	0.4	0.384615384615	0.428571428571	0.5	-51.528589662
equh	0.4	948.443991207	0.428571428571	0.166666666667	0.8	0.5	0.166666666667	-51.556008793
ihuw	0.3	948.192752757	0.666666666667	0.444444444444	0.166666666667	0.6	0.25	-51.807247243
ayiw	0.1	948.151392542	0.416666666667	0.636363636364	0.375	0.333333333333	0.285714285714	-51.848607458
iwac	0.1	948.005017028	0.6	0.5	0.6	0.285714285714	0.166666666667	-51.994982972
ejeb	0.1	947.410949537	0.666666666667	0.5	0.444444444444	0.5	0.2	-52.589050463
iduy	0.6	947.082028437	0.333333333333	0.416666666667	0.5	0.6		-52.917971563
epuk	0.2	947.078190136	0.777777777778	0.583333333333	0.1875	0.666666666667	0.125	-52.921809864
ujim	0.2	946.998127283	0.625	0.285714285714	0.6	0.5	0.0	-53.001872717
uhiz	0.3	946.378214663	0.375	0.714285714286	0.8	0.2	0.0	-53.621785337
ekoq	0.4	946.327355634	0.555555555556	0.285714285714	0.375	0.714285714286	0.25	-53.672644366
ehog	0.1	945.932163538	0.666666666667	1.0	0.25	0.166666666667	0.125	-54.067836462
ohub	0.3	945.86576727	0.888888888889	0.222222222222	0.5	0.0	0.454545454545	-54.13423273
ukaq	0.1	945.635453061	1.0	0.571428571429	0.142857142857	0.285714285714	0.142857142857	-54.364546939
abup	0.2	945.587684661	0.5	1.0	0.571428571429	0.3	0.142857142857	-54.412315339
ofec	0.2	945.420253232	0.777777777778	0.166666666667	0.5	0.5	0.0	-54.579746768
iwip	0.2	945.254317691	0.6	0.8	0.222222222222	0.444444444444	0.142857142857	-54.745682309
iwiq	0.0	944.700171811	0.727272727273	0.5	0.4	0.294117647059	0.142857142857	-55.299828189
uhuv	0.0	944.433744016	0.571428571429	0.5	0.5	0.333333333333	0.111111111111	-55.566255984
ehuq	0.3	944.052869956	0.714285714286	0.333333333333	0.285714285714	0.0	0.666666666667	-55.947130044
eyir	0.2	943.894976173	0.75	0.333333333333	0.5	0.444444444444	0.111111111111	-56.105023827
opih	0.2	943.306034412	0.555555555556	0.555555555556	0.142857142857	0.5	0.4	-56.693965588
ugor	0.2	943.297085728	0.571428571429	0.428571428571	0.666666666667	0.285714285714	0.222222222222	-56.702914272
ofuq	0.3	942.898487033	0.75	0.181818181818	0.5	0.5	0.4	-57.101512967
idej	0.1	942.728919836	0.6	0.5	0.5	0.142857142857	0.285714285714	-57.271080164
uxop	0.4	942.68280229	0.666666666667	0.25	0.285714285714	0.666666666667	0.285714285714	-57.31719771
ugiz	0.4	942.569883107	0.6	0.333333333333	0.75	0.222222222222	0.363636363636	-57.430116893
iwuc	0.1	942.473320614	0.8	0.5	0.0	0.5	0.0	-57.526679386
ipib	0.2	942.396295853	1.0	0.444444444444	0.272727272727	0.222222222222	0.444444444444	-57.603704147
ixac	0.4	942.040573035	0.384615384615	0.583333333333	0.5	0.272727272727	0.5	-57.959426965
itaw	0.4	941.249108352	0.4	0.666666666667	0.333333333333	0.166666666667	0.5	-58.750891648
ehoh	0.5	941.102992951	0.333333333333	0.25	0.636363636364	0.142857142857	0.5	-58.897007049
uxam	0.3	940.263939119	0.5	0.555555555556	0.222222222222	0.5	0.5	-59.736060881
uvav	0.1	940.014326914	0.666666666667	0.428571428571	0.375	0.2	0.25	-59.985673086
uyeh	0.4	939.801288824	0.428571428571	0.4	0.7	0.444444444444	0.0	-60.198711176
oguw	0.1	939.214416752	0.5	0.5	0.428571428571	0.3	0.375	-60.785583248
iqoz	0.2	939.211002003	0.666666666667	0.333333333333	0.6	0.0	0.333333333333	-60.788997997
uzof	0.5	939.113391695	0.384615384615	0.555555555556	0.666666666667	0.4	0.4	-60.886608305
uxac	0.0	939.055986366	0.666666666667	0.6	0.4	0.375	0.166666666667	-60.944013634
evuq	0.3	939.051314869	0.4	0.444444444444	0.666666666667	0.166666666667	0.0	-60.948685131
axuc	0.2	938.775113235	0.5	0.5	0.571428571429	0.4	0.125	-61.224886765
uqef	0.4	938.748815998	0.4	0.2	0.75	0.5	0.2	-61.251184002
oqut	0.1	938.54566429	0.727272727273	0.555555555556	0.6	0.153846153846	0.125	-61.45433571
uyif	0.3	938.397926131	0.571428571429	0.428571428571	0.428571428571	0.125	0.571428571429	-61.602073869
omuy	0.3	938.09276043	0.444444444444	0.666666666667	0.0	0.357142857143	0.333333333333	-61.90723957
unaj	0.1	938.001881771	0.75	0.333333333333	0.5	0.307692307692	0.0	-61.998118229
uniz	0.2	937.577184844	0.545454545455	0.8	0.357142857143	0.5	0.230769230769	-62.422815156
aguf	0.8	937.547110546	0.0	0.25	0.571428571429	0.466666666667	0.5	-62.452889454
ikuk	0.2	937.540559502	0.5	0.666666666667	0.333333333333	0.4	0.25	-62.459440498
oqez	0.1	937.250598754	0.571428571429	0.555555555556	0.454545454545	0.2	0.285714285714	-62.749401246
oqul	0.2	936.87061659	0.7	0.285714285714	0.571428571429	0.4	0.153846153846	-63.12938341
uyem	0.3	936.142563996	0.5	0.6	0.625	0.363636363636	0.0	-63.857436004
uwil	0.4	935.714301618	0.6	0.666666666667	0.25	0.285714285714	0.363636363636	-64.285698382
aqiy	0.2	935.628059434	0.666666666667	0.666666666667	0.375	0.153846153846	0.5	-64.371940566
iwuy	0.1	935.615728822	0.6	0.25	0.6	0.2	0.0	-64.384271178
ibip	0.3	935.592212282	0.5	0.333333333333	0.25	0.5	0.285714285714	-64.407787718
uwaw	0.0	935.04852578	1.0	0.583333333333	0.4	0.125	0.111111111111	-64.95147422
ahek	0.3	934.583376666	0.555555555556	0.5	0.6	0.181818181818	0.375	-65.416623334
uyis	0.5	934.552007632	0.8	0.0	0.285714285714	0.428571428571	0.428571428571	-65.447992368
utej	0.7	934.503464195	0.428571428571	0.285714285714	0.375	0.555555555556	0.5	-65.496535805
uqiq	0.2	933.542093587	0.454545454545	0.666666666667	0.666666666667	0.272727272727	0.0	-66.457906413
uzug	0.3	933.504977388	0.6	0.25	0.444444444444	0.5	0.0	-66.495022612
opoq	0.2	933.016420786	0.555555555556	0.428571428571	0.5	0.444444444444	0.0	-66.983579214
icak	0.3	932.982291002	0.428571428571	0.4	0.6	0.0	0.125	-67.017708998
ipul	0.1	932.690861433	0.454545454545	0.571428571429	0.375	0.375	0.166666666667	-67.309138567
uqiw	0.6	932.624489065	0.0	1.0	0.0	0.3	0.6	-67.375510935
ejev	0.2	932.512493675	0.875	0.333333333333	0.5	0.142857142857	0.2	-67.487506325
ujux	0.3	932.484656435	0.333333333333	0.666666666667	0.428571428571	0.363636363636	0.333333333333	-67.515343565
epuy	0.4	932.12908681	0.285714285714	0.5	0.875	0.0	0.142857142857	-67.87091319
umub	0.1	932.106397951	0.75	0.555555555556	0.222222222222	0.375	0.0	-67.893602049
ufob	0.2	931.763718499	0.6	0.4	0.444444444444	0.0	0.2	-68.236281501
ebip	0.3	931.601434828	0.5	0.666666666667	0.375	0.125	0.5	-68.398565172
ituw	0.2	931.560016494	0.428571428571	0.538461538462	0.375	0.4	0.285714285714	-68.439983506
uhih	0.1	931.130829946	0.555555555556	0.428571428571	0.4	0.333333333333	0.375	-68.869170054
ugiv	0.5	930.555385513	0.5	0.142857142857	0.444444444444	0.625	0.25	-69.444614487
ojip	0.4	930.552593748	0.363636363636	0.75	0.375	0.5	0.3	-69.447406252
otoj	0.1	930.413989552	0.5	0.5	0.285714285714	0.5	0.0	-69.586010448
uneb	0.1	929.89503841	0.8	0.5	0.6	0.25	0.1	-70.10496159
uyey	0.3	929.773780546	0.75	0.0	0.5	0.5	0.125	-70.226219454
iduw	0.0	929.408844585	0.75	0.6	0.25	0.0	0.0	-70.591155415
ewiv	0.3	929.171027193	0.571428571429	0.333333333333	0.625	0.357142857143	0.333333333333	-70.828972807
ekiy	0.5	929.113777732	0.666666666667	0.25	0.375	0.3	0.625	-70.886222268
uvux	0.1	927.744374367	0.6	0.6	0.25	0.2	0.222222222222	-72.255625633
efoh	0.1	927.377355505	0.666666666667	0.666666666667	0.333333333333	0.363636363636	0.214285714286	-72.622644495
udud	0.2	926.779605782	0.555555555556	1.0	0.285714285714	0.0	0.125	-73.220394218
egay	0.1	926.680937536	0.571428571429	0.5	0.285714285714	0.5	0.0	-73.319062464
udoj	0.5	926.641698211	0.25	0.4	0.384615384615	0.666666666667	0.0	-73.358301789
unuy	0.4	926.282686937	0.5	0.5	0.333333333333	0.3	0.555555555556	-73.717313063
icuh	0.4	926.05618803	0.75	0.166666666667	0.428571428571	0.5	0.25	-73.94381197
uroj	0.2	925.624180297	0.5	0.333333333333	0.666666666667	0.3	0.0	-74.375819703
upuf	0.4	925.524445469	0.4	0.555555555556	0.375	0.285714285714	0.428571428571	-74.475554531
ejep	0.3	925.362610456	0.4	0.5	0.5	0.285714285714	0.4	-74.637389544
ageq	0.1	925.060656483	0.538461538462	0.333333333333	0.5	0.285714285714	0.2	-74.939343517
ixod	0.4	924.303733936	0.666666666667	0.285714285714	0.4	0.181818181818	0.6	-75.696266064
iyut	0.2	923.491627624	0.571428571429	0.4	0.285714285714	0.142857142857	0.4	-76.508372376
oxak	0.1	923.468371222	1.0	0.4	0.4375	0.363636363636	0.25	-76.531628778
ayeq	0.0	922.906038466	0.615384615385	0.6	0.3	0.285714285714	0.272727272727	-77.093961534
icih	0.2	922.485190312	0.375	0.6	0.5	0.333333333333	0.0	-77.514809688
ofih	0.2	921.812805947	0.625	0.2	0.4	0.25	0.2	-78.187194053
ezeg	0.4	921.812214098	0.285714285714	0.428571428571	0.428571428571	0.25	0.4	-78.187785902
ubij	0.5	921.726642669	0.375	0.5	0.571428571429	0.125	0.5	-78.273357331
igex	0.1	921.686468273	0.75	0.375	0.363636363636	0.2	0.333333333333	-78.313531727
uyaw	0.4	921.545915156	0.416666666667	0.5	0.166666666667	0.5	0.25	-78.454084844
ewiq	0.5	920.183870462	0.571428571429	0.4	0.25	0.428571428571	0.571428571429	-79.816129538
obuj	0.3	920.081636314	0.714285714286	0.3	0.444444444444	0.222222222222	0.333333333333	-79.918363686
uneh	0.2	920.005599539	0.6	0.2	0.6	0.142857142857	0.181818181818	-79.994400461
ovuq	0.4	919.919327693	0.583333333333	0.6	0.142857142857	0.166666666667	0.285714285714	-80.080672307
ozoq	0.5	919.812837914	0.444444444444	0.416666666667	0.461538461538	0.5	0.333333333333	-80.187162086
oqak	0.3	919.649303789	0.5	0.375	0.285714285714	0.625	0.230769230769	-80.350696211
iviq	0.2	919.549933757	0.4	0.75	0.5	0.3	0.181818181818	-80.450066243
uriy	0.2	919.439438843	0.5	0.5	0.142857142857	0.444444444444	0.375	-80.560561157
ojux	0.3	919.196352099	0.8	0.272727272727	0.428571428571	0.222222222222	0.333333333333	-80.803647901
imuw	0.2	919.013501937	0.714285714286	0.8	0.125	0.25	0.0	-80.986498063
igaq	0.1	918.836754921	0.615384615385	0.5	0.375	0.125	0.333333333333	-81.163245079
ofoc	0.1	918.654565408	0.538461538462	0.428571428571	0.5	0.285714285714	0.2	-81.345434592
oyiv	0.3	918.395832932	1.0	0.1	0.714285714286	0.307692307692	0.272727272727	-81.604167068
iyej	0.3	918.075521436	0.375	0.625	0.416666666667	0.357142857143	0.363636363636	-81.924478564
iwom	0.3	916.858715546	0.777777777778	0.416666666667	0.333333333333	0.0833333333333	0.5	-83.141284454
upiw	0.3	916.846108239	0.588235294118	0.0	0.5	0.5	0.125	-83.153891761
esuw	0.5	916.374583725	0.666666666667	0.166666666667	0.166666666667	0.384615384615	0.5	-83.625416275
ijol	0.2	915.771546807	0.5	0.666666666667	0.363636363636	0.0	0.142857142857	-84.228453193
ujud	0.1	915.349262326	0.625	0.375	0.625	0.266666666667	0.166666666667	-84.650737674
awih	0.4	915.342822858	0.25	0.555555555556	0.25	0.166666666667	0.5	-84.657177142
ugeh	0.2	914.841446104	0.571428571429	0.6	0.285714285714	0.375	0.1	-85.158553896
uyeb	0.5	914.507363687	0.5	0.166666666667	0.428571428571	0.142857142857	0.6	-85.492636313
ugaq	0.1	914.475784732	0.5	0.555555555556	0.428571428571	0.363636363636	0.0	-85.524215268
aqey	0.3	914.432741927	1.0	0.333333333333	0.357142857143	0.4	0.25	-85.567258073
uzaj	0.3	914.30496376	0.4	0.4	0.166666666667	0.538461538462	0.0	-85.69503624
ojig	0.2	914.112304175	0.583333333333	0.714285714286	0.333333333333	0.125	0.25	-85.887695825
ulij	0.5	913.825530261	0.25	0.5	0.333333333333	0.0	0.5	-86.174469739
afeg	0.0	913.520457959	0.571428571429	0.571428571429	0.428571428571	0.25	0.0	-86.479542041
ukib	0.3	913.251942708	0.428571428571	0.5	0.25	0.333333333333	0.333333333333	-86.748057292
uqex	0.3	911.752023196	0.714285714286	0.333333333333	0.142857142857	0.5	0.181818181818	-88.247976804
uxut	0.1	911.487403242	0.714285714286	0.25	0.2	0.222222222222	0.2	-88.512596758
uziy	0.5	911.407905679	0.5	0.333333333333	0.125	0.4	0.5	-88.592094321
oqiw	0.2	910.980107129	0.625	0.4	0.375	0.5	0.166666666667	-89.019892871
uxaw	0.2	909.957988546	0.833333333333	0.222222222222	0.5	0.25	0.111111111111	-90.042011454
oxuj	0.0	909.648334877	0.5	0.5	0.4	0.4	0.153846153846	-90.351665123
ipuj	0.4	909.64700959	0.714285714286	0.0	0.4	0.111111111111	0.333333333333	-90.35299041
iwet	0.4	909.363218888	0.333333333333	0.454545454545	0.375	0.4	0.0	-90.636781112
otuj	0.6	909.066602519	0.6	0.125	0.2	0.428571428571	0.454545454545	-90.933397481
ihif	0.0	909.063744191	0.5	0.428571428571	0.333333333333	0.285714285714	0.285714285714	-90.936255809
equq	0.4	909.060828587	0.727272727273	0.25	0.25	0.5	0.307692307692	-90.939171413
awus	0.6	908.625043425	0.333333333333	0.166666666667	0.4	0.6	0.222222222222	-91.374956575
upej	0.2	907.980518306	0.75	0.5	0.0	0.4	0.111111111111	-92.019481694
iqen	0.3	907.568473324	1.0	0.5	0.0909090909091	0.333333333333	0.5	-92.431526676
adih	0.2	907.543038084	0.6	0.666666666667	0.222222222222	0.333333333333	0.0	-92.456961916
aqaj	0.2	907.510475101	0.333333333333	0.5	0.333333333333	0.2	0.333333333333	-92.489524899
owiv	0.2	907.213698911	0.6	0.416666666667	0.454545454545	0.428571428571	0.181818181818	-92.786301089
oqok	0.2	906.561839776	0.555555555556	0.5	0.142857142857	0.333333333333	0.272727272727	-93.438160224
ugej	0.1	906.081783523	0.625	0.625	0.142857142857	0.25	0.0	-93.918216477
iruq	0.4	905.506830473	0.166666666667	0.545454545455	0.375	0.0	0.333333333333	-94.493169527
eyoj	0.3	904.672195883	0.6	0.714285714286	0.0833333333333	0.375	0.25	-95.327804117
ixud	0.4	904.638000042	0.5	0.571428571429	0.142857142857	0.3	0.333333333333	-95.361999958
egew	0.3	904.281316017	0.375	0.571428571429	0.571428571429	0.2	0.272727272727	-95.718683983
aqeg	0.3	903.987034818	0.4	0.5	0.6	0.125	0.0	-96.012965182
ahef	0.3	903.985833091	0.25	0.4	0.666666666667	0.25	0.0	-96.014166909
obik	0.5	903.561200339	0.25	0.833333333333	0.333333333333	0.1	0.625	-96.438799661
uvep	0.1	903.30514088	0.714285714286	0.5	0.333333333333	0.125	0.333333333333	-96.69485912
ucuv	0.1	902.565982824	0.571428571429	0.444444444444	0.25	0.428571428571	0.181818181818	-97.434017176
iyag	0.5	902.438905977	0.363636363636	0.428571428571	0.375	0.555555555556	0.142857142857	-97.561094023
afoj	0.3	902.297959874	0.5	0.6	0.222222222222	0.222222222222	0.285714285714	-97.702040126
uraw	0.5	901.874918081	0.307692307692	0.444444444444	0.4	0.6	0.25	-98.125081919
ufiv	0.3	901.243738936	0.285714285714	0.75	0.285714285714	0.375	0.25	-98.756261064
uqeg	0.3	900.826099324	0.333333333333	0.363636363636	0.555555555556	0.285714285714	0.272727272727	-99.173900676
ucoh	0.2	900.448501638	0.571428571429	0.4	0.5	0.111111111111	0.166666666667	-99.551498362
ohix	0.3	900.31523127	0.6	0.444444444444	0.333333333333	0.235294117647	0.5	-99.68476873
iyev	0.3	900.282570378	0.4	0.285714285714	0.333333333333	0.375	0.0	-99.717429622
ujiv	0.1	899.82985648	0.5	0.444444444444	0.4	0.428571428571	0.230769230769	-100.17014352
uyul	0.2	899.731494813	0.571428571429	0.333333333333	0.428571428571	0.1	0.333333333333	-100.268505187
oqic	0.2	899.703972571	0.666666666667	0.4	0.2	0.125	0.25	-100.296027429
uwuz	0.1	899.513702132	0.571428571429	0.545454545455	0.125	0.384615384615	0.125	-100.486297868
ujif	0.2	898.625008253	0.333333333333	0.444444444444	0.25	0.333333333333	0.0	-101.374991747
ixub	0.4	898.018983469	0.333333333333	0.6	0.0	0.3	0.333333333333	-101.981016531
oxoq	0.2	897.779684808	0.625	0.25	0.5	0.333333333333	0.0	-102.220315192
ugez	0.2	896.860807828	0.2	0.5	0.461538461538	0.2	0.125	-103.139192172
ugih	0.2	896.714159019	1.0	0.285714285714	0.4	0.166666666667	0.25	-103.285840981
ugeq	0.3	896.554921828	0.5	0.375	0.2	0.125	0.4	-103.445078172
iquw	0.4	896.325796705	0.4	0.444444444444	0.571428571429	0.111111111111	0.142857142857	-103.674203295
eqoj	0.1	895.128346585	0.5	0.6	0.5	0.181818181818	0.0	-104.871653415
uqoj	0.3	894.303335362	0.666666666667	0.142857142857	0.25	0.3	0.0	-105.696664638
ocij	0.2	893.738632109	0.714285714286	0.454545454545	0.166666666667	0.0	0.235294117647	-106.261367891
iwev	0.3	893.721294921	0.666666666667	0.333333333333	0.2	0.0909090909091	0.375	-106.278705079
ubuq	0.1	893.303332348	0.375	0.5	0.333333333333	0.3	0.272727272727	-106.696667652
ugop	0.2	892.224437555	0.6	0.25	0.428571428571	0.181818181818	0.2	-107.775562445
ugaj	0.4	891.871682112	0.769230769231	0.272727272727	0.111111111111	0.222222222222	0.375	-108.128317888
ihog	0.3	890.986627501	0.6	0.2	0.0	0.25	0.2	-109.013372499
awoj	0.1	890.984527099	0.8	0.5	0.166666666667	0.5	0.0	-109.015472901
ifeh	0.2	890.957879004	0.625	0.444444444444	0.0	0.307692307692	0.2	-109.042120996
iyiq	0.3	889.875241092	0.5	0.2	0.428571428571	0.166666666667	0.333333333333	-110.124758908
iyif	0.2	889.80581872	0.5	0.5	0.222222222222	0.416666666667	0.333333333333	-110.19418128
igub	0.3	889.735990481	0.2	0.4	0.375	0.25	0.142857142857	-110.264009519
uyez	0.4	888.754796247	0.666666666667	0.166666666667	0.3	0.0	0.363636363636	-111.245203753
uxev	0.1	888.688381834	0.6	0.461538461538	0.272727272727	0.363636363636	0.222222222222	-111.311618166
ihiy	0.7	887.525547068	0.444444444444	0.2	0.222222222222	0.5	0.5	-112.474452932
iqug	0.6	887.033052832	0.444444444444	0.307692307692	0.333333333333	0.357142857143	0.4	-112.966947168
ukiw	0.5	885.821409811	0.444444444444	0.222222222222	0.6	1.0	0.0	-114.178590189
uyeq	0.5	885.413790405	0.555555555556	0.0	0.3	0.272727272727	0.333333333333	-114.586209595
ukij	0.4	884.544005622	0.538461538462	0.25	0.166666666667	0.25	0.375	-115.455994378
ujaq	0.3	884.440551708	0.6	0.333333333333	0.125	0.285714285714	0.3	-115.559448292
ejiw	0.2	884.045277638	0.714285714286	0.285714285714	0.142857142857	0.25	0.181818181818	-115.954722362
uguf	0.3	882.187447914	0.375	0.444444444444	0.5	0.285714285714	0.0	-117.812552086
uwiq	0.1	882.180718412	0.4	0.428571428571	0.333333333333	0.333333333333	0.0909090909091	-117.819281588
ipuw	0.2	881.722505034	0.25	0.666666666667	0.333333333333	0.230769230769	0.125	-118.277494966
igew	0.4	881.721783987	0.5	0.25	0.5	0.272727272727	0.307692307692	-118.278216013
ijaj	0.0	881.316056583	0.444444444444	0.428571428571	0.416666666667	0.25	0.181818181818	-118.683943417
ubih	0.2	881.114673737	0.625	0.222222222222	0.0	0.2	0.125	-118.885326263
oqof	0.4	880.882522438	0.2	0.666666666667	0.4	0.181818181818	0.222222222222	-119.117477562
idiy	0.4	879.918157881	0.6	0.272727272727	0.285714285714	0.181818181818	0.5	-120.081842119
ikux	0.3	879.246609046	0.333333333333	0.25	0.166666666667	0.363636363636	0.0	-120.753390954
ifof	0.5	879.116224674	0.333333333333	0.5	0.0	0.8	0.125	-120.883775326
iqet	0.6	878.176494652	0.2	0.2	0.5	0.333333333333	0.222222222222	-121.823505348
uvih	0.1	877.120202982	0.444444444444	0.5	0.333333333333	0.272727272727	0.2	-122.879797018
uwux	0.1	875.738667503	0.6	0.2	0.363636363636	0.2	0.0	-124.261332497
oquv	0.3	874.952299155	0.25	0.6	0.0	0.0	0.0833333333333	-125.047700845
ucuj	0.2	873.745869613	0.3	0.8	0.222222222222	0.0	0.125	-126.254130387
uhew	0.0	873.712726883	0.571428571429	0.4	0.285714285714	0.0909090909091	0.0	-126.287273117
ihiq	0.1	873.540088805	0.333333333333	0.555555555556	0.25	0.153846153846	0.0	-126.459911195
afuj	0.8	872.86340818	0.25	0.3	0.375	0.444444444444	0.375	-127.13659182
oxok	0.4	872.818911956	0.5	0.214285714286	0.333333333333	0.5	0.333333333333	-127.181088044
egej	0.2	872.464597034	0.666666666667	0.25	0.3	0.0	0.142857142857	-127.535402966
iqaj	0.4	872.332499735	0.5	0.333333333333	0.125	0.125	0.571428571429	-127.667500265
ukuh	0.4	872.233818365	0.454545454545	0.4	0.0	0.615384615385	0.307692307692	-127.766181635
uduj	0.2	871.551119246	0.5	0.363636363636	0.25	0.375	0.0	-128.448880754
uyuw	0.3	871.279119986	0.333333333333	0.5	0.125	0.1	0.333333333333	-128.720880014
okiw	0.6	869.526070775	0.0	0.6	0.166666666667	0.416666666667	0.25	-130.473929225
uluy	0.3	868.768546435	0.6	0.333333333333	0.272727272727	0.1	0.545454545455	-131.231453565
egub	0.2	868.564512784	0.5	0.5	0.25	0.181818181818	0.333333333333	-131.435487216
omuq	0.4	868.418654249	0.3	0.666666666667	0.214285714286	0.166666666667	0.5	-131.581345751
oqig	0.4	868.281741503	0.166666666667	0.25	0.5	0.2	0.0	-131.718258497
ixij	0.2	866.807201418	0.428571428571	0.2	0.5	0.166666666667	0.166666666667	-133.192798582
iceh	0.3	866.226506621	0.375	0.5	0.285714285714	0.416666666667	0.0	-133.773493379
ojiy	0.1	865.335153184	0.636363636364	0.333333333333	0.375	0.153846153846	0.1	-134.664846816
ujoq	0.2	865.295165909	0.444444444444	0.384615384615	0.416666666667	0.181818181818	0.285714285714	-134.704834091
oqug	0.3	864.341683322	0.555555555556	0.666666666667	0.181818181818	0.142857142857	0.2	-135.658316678
uriw	0.4	863.837732726	0.666666666667	0.0	0.0	0.363636363636	0.25	-136.162267274
uyiw	0.1	863.367908021	0.6	0.666666666667	0.2	0.2	0.125	-136.632091979
udik	0.2	862.219025081	0.4	0.166666666667	0.75	0.111111111111	0.0	-137.780974919
iquq	0.4	862.049631704	0.0	0.666666666667	0.5	0.222222222222	0.117647058824	-137.950368296
ufof	0.6	862.000979821	0.166666666667	0.384615384615	0.4	0.222222222222	0.285714285714	-137.999020179
iriw	0.2	861.309524457	0.333333333333	0.375	0.285714285714	0.333333333333	0.0	-138.690475543
iwih	0.2	860.499858061	0.6	0.2	0.166666666667	0.222222222222	0.142857142857	-139.500141939
uxej	0.3	860.313249593	0.2	0.285714285714	0.428571428571	0.166666666667	0.166666666667	-139.686750407
uruw	0.5	859.585398034	0.5	0.125	0.285714285714	0.2	0.4	-140.414601966
uzup	0.4	859.101799558	0.307692307692	0.166666666667	0.5	0.5	0.0	-140.898200442
iyaj	0.4	858.988903683	0.333333333333	0.166666666667	0.285714285714	0.272727272727	0.285714285714	-141.011096317
iyuf	0.2	857.590827775	0.375	0.2	0.0	0.25	0.0	-142.409172225
uxuj	0.2	857.08114631	0.466666666667	0.363636363636	0.2	0.4375	0.1	-142.91885369
aqej	0.4	856.516751332	0.714285714286	0.0	0.230769230769	0.454545454545	0.166666666667	-143.483248668
esih	0.2	855.089839573	0.4	0.428571428571	0.272727272727	0.25	0.263157894737	-144.910160427
uxuk	0.3	850.985612466	0.428571428571	0.222222222222	0.444444444444	0.0	0.2	-149.014387534
ujih	0.2	847.073020398	0.666666666667	0.125	0.470588235294	0.25	0.0909090909091	-152.926979602
oqiq	0.3	847.006787023	0.6	0.454545454545	0.111111111111	0.25	0.285714285714	-152.993212977
eyik	0.4	844.194160592	0.75	0.222222222222	0.0	0.375	0.230769230769	-155.805839408
iruw	0.3	842.574567743	0.4	0.214285714286	0.666666666667	0.125	0.181818181818	-157.425432257
uyoq	0.3	842.548240414	0.428571428571	0.0	0.3	0.285714285714	0.1	-157.451759586
igay	0.4	836.118397565	0.5	0.111111111111	0.3	0.2	0.222222222222	-163.881602435
ogiw	0.3	835.137983309	0.333333333333	0.0	0.333333333333	0.0	0.272727272727	-164.862016691
owoq	0.7	833.428359268	0.125	0.25	0.285714285714	0.4	0.142857142857	-166.571640732
exuw	0.5	833.285326101	0.0	0.444444444444	0.111111111111	0.272727272727	0.111111111111	-166.714673899
usiy	0.5	830.692306703	0.142857142857	0.166666666667	0.166666666667	0.4	0.125	-169.307693297
uxij	0.3	807.388921148	0.2	0.125	0.0	0.333333333333	0.0	-192.611078852
ihih	0.4	777.725104047	0.2	0.142857142857	0.0	0.2	0.166666666667	-222.274895953
