# Supplementary material for: CurmElo: The theory and practice of a forced-choice approach to producing preference rankings
Source: PLoS One. 2021 May 27;16(5):e0252145. doi: 10.1371/journal.pone.0252145 (PMC8158949; doi:10.1371/journal.pone.0252145)
Supplement: S1 Data — (ZIP) [file pone.0252145.s005.zip › curmelo-paper-replication-package/curmelo-data-and-analysis/4_polarization_transitive.csv]

name	rank breaks	elo
ivek	0.0	1396.56737231
asiq	0.0	1383.15408285
avox	0.0	1366.67571353
ejon	0.0	1312.32720054
omog	0.0	1283.32302731
otif	0.0	1282.53707442
ojav	0.0	1278.76147812
ebud	0.0	1271.33827576
ufix	0.0	1265.88295537
anix	0.0	1257.86236063
awek	0.0	1246.25544548
epek	0.3	1246.02765826
izus	0.0	1240.76977142
owek	0.0	1236.12238881
ozis	0.0	1235.03151338
azop	0.0	1221.09215155
ixel	0.0	1220.245644
emev	0.1	1216.04743613
opaw	0.0	1215.50451145
uzus	0.0	1215.28569983
uzok	0.0	1212.70833161
ovay	0.0	1210.26515917
axoy	0.0	1207.1410679
ozir	0.0	1206.39260357
imeg	0.1	1205.41186984
atux	0.0	1205.14066761
otiz	0.0	1204.17009163
uvap	0.0	1202.78162673
awax	0.0	1199.16166257
izop	0.0	1199.11257736
okoy	0.0	1195.01890754
uboz	0.0	1194.46735403
ebak	0.0	1193.95660298
icoy	0.0	1193.83703809
enud	0.0	1193.148382
omaj	0.0	1191.79930871
oyek	0.0	1188.64885369
ebek	0.0	1188.05568077
ibuy	0.2	1183.96054409
ezip	0.0	1179.75814663
ovox	0.2	1178.46629873
eviv	0.0	1177.14864389
ewop	0.0	1173.74373222
equm	0.2	1172.9918001
ezub	0.0	1172.2102214
opaz	0.0	1171.70280475
enux	0.0	1171.51372849
ikab	0.2	1171.12710362
ewoq	0.1	1170.21075469
axah	0.0	1170.00755345
emuv	0.0	1169.73439242
osaz	0.1	1169.71989349
okap	0.0	1167.32894575
ubob	0.2	1167.18250599
evuz	0.3	1164.70881967
uvaq	0.0	1164.51244673
oxef	0.2	1163.40862438
eluz	0.0	1161.313099
ufam	0.0	1160.55623855
uweg	0.0	1160.16048595
ovaq	0.3	1158.95398973
enub	0.0	1158.86461837
oliq	0.1	1158.64981171
oyix	0.1	1158.11854598
uzab	0.0	1152.1655935
emoc	0.0	1151.70111515
ewiz	0.0	1151.19434774
ecox	0.0	1150.18171311
oxoh	0.0	1149.76876898
umeg	0.0	1149.25986722
etug	0.2	1148.06234587
oxim	0.0	1148.02598708
abux	0.0	1147.14733107
ageg	0.0	1146.7379062
ojay	0.0	1146.65058007
ayom	0.0	1145.02634836
ewut	0.0	1142.17568413
ipox	0.0	1141.5218464
ehoc	0.0	1140.6640807
ugot	0.0	1140.53498131
ezej	0.0	1140.276983
umaj	0.0	1139.76410943
agud	0.0	1139.66824675
udur	0.0	1138.33087239
azuc	0.0	1138.1337338
omeb	0.0	1137.9778687
ecup	0.0	1137.60506956
eqiv	0.0	1136.10648503
uwan	0.1	1133.83969107
izip	0.0	1133.44213473
ezot	0.0	1132.88144372
azod	0.0	1132.61824511
usiv	0.0	1132.26047467
awup	0.0	1131.25548342
uzim	0.1	1131.12051259
ovax	0.2	1130.81440138
opeg	0.0	1130.55760516
upad	0.0	1130.3846493
oxaz	0.1	1130.18554558
obeq	0.0	1128.92411319
ezac	0.3	1127.73859397
ukiz	0.0	1127.22851131
oniq	0.0	1126.65571
esoy	0.0	1125.72026504
ebaj	0.0	1124.56651353
ayug	0.0	1124.0875409
ihub	0.0	1123.73336627
umaw	0.1	1123.38454113
uqiz	0.1	1123.34476682
afav	0.2	1122.12486864
owat	0.0	1121.92480414
odiz	0.0	1121.77170155
udog	0.4	1120.63240776
uxal	0.0	1120.58195157
uraj	0.0	1119.63149978
olab	0.5	1119.07818161
uwos	0.0	1117.86993771
odaj	0.1	1117.59312906
edav	0.1	1117.0198821
oqal	0.0	1115.89573587
emix	0.0	1115.79969302
atez	0.0	1115.17480768
adug	0.0	1114.93770389
aqan	0.0	1114.68510544
ogix	0.0	1113.24323699
ataj	0.1	1112.39422039
afab	0.2	1112.36576951
adez	0.0	1112.3328846
exaz	0.0	1111.56109472
urib	0.0	1111.20752136
esug	0.0	1110.97993425
ojep	0.2	1110.42672327
owok	0.4	1110.03092188
ufom	0.0	1109.68741402
inaz	0.2	1109.25457197
obuk	0.0	1107.78989017
adoy	0.0	1106.65415077
umix	0.0	1106.52040548
ovix	0.0	1106.00110261
onoq	0.1	1105.90551211
eyab	0.0	1105.62691202
uvir	0.1	1104.20517657
icaw	0.0	1103.02271123
iwid	0.3	1102.95519468
evev	0.0	1101.50751391
odip	0.0	1101.30553839
oqim	0.0	1101.29221967
ozec	0.2	1100.72240818
iwal	0.0	1098.7977159
ezif	0.4	1098.73208593
ucaw	0.2	1098.34234167
ehum	0.0	1097.894307
ejav	0.1	1097.12990304
esok	0.1	1097.11884962
axog	0.0	1097.10265292
omeq	0.2	1097.09328867
imeq	0.0	1095.89090285
olaq	0.0	1095.62914457
oteq	0.0	1095.2034996
eraw	0.1	1094.27879368
umez	0.0	1094.03708898
upez	0.3	1093.95333434
oqos	0.0	1093.95149772
oket	0.0	1093.87972492
aqic	0.5	1092.9199457
osuk	0.1	1092.72125983
aqom	0.0	1092.41837856
ozit	0.2	1091.52198992
azij	0.0	1091.50213639
ohep	0.0	1091.49070088
aqed	0.0	1091.29738096
azub	0.0	1090.93913898
avaw	0.0	1090.58463508
ojeb	0.1	1089.87595326
izax	0.4	1089.71997226
odab	0.0	1089.66069306
idoz	0.0	1089.27840248
ofaj	0.0	1089.24883427
aqac	0.3	1089.06537244
izig	0.1	1088.9376507
ojaw	0.0	1088.76396564
aduw	0.2	1088.66730243
ucog	0.0	1088.3512193
esuz	0.0	1088.26557198
urix	0.4	1087.5533254
axeb	0.2	1087.47332707
atix	0.0	1087.32783113
ezeb	0.2	1087.07459618
uzid	0.0	1086.91391707
orob	0.1	1085.24985081
opaq	0.0	1085.08518098
uzif	0.2	1085.04418006
ojad	0.0	1084.3668169
avux	0.0	1084.02162464
ubaz	0.0	1083.93734897
uqil	0.0	1083.46435718
atev	0.3	1083.18100774
owuk	0.0	1082.97320932
owol	0.4	1082.66404244
ozaw	0.0	1082.40392882
emoz	0.2	1082.00099786
uzev	0.2	1081.97951856
ajun	0.2	1080.07782325
ocuz	0.2	1079.81043469
apaj	0.3	1079.54990009
usay	0.0	1079.51183468
odid	0.2	1079.42290688
ojex	0.3	1079.37463683
azuy	0.0	1079.21124828
esiz	0.1	1079.16904665
ameq	0.1	1078.62325389
ejox	0.0	1077.64024804
ebop	0.1	1077.53993687
okif	0.0	1077.50014635
ijun	0.4	1077.34115985
oyok	0.3	1076.99176016
uleq	0.0	1076.98461968
uxir	0.0	1076.78021747
ewun	0.0	1076.75331958
icaj	0.0	1075.8063613
axez	0.2	1075.33726944
ocaz	0.1	1075.0946415
atug	0.0	1074.87395991
ezog	0.0	1074.62144704
ubix	0.1	1074.5748425
oyak	0.1	1074.55465017
arux	0.2	1073.81869588
oqey	0.2	1073.14466644
areq	0.0	1072.75517832
opup	0.0	1072.50949989
esog	0.0	1070.77421593
oxux	0.0	1070.7317854
onip	0.1	1070.51205852
aqaq	0.0	1070.4704564
ozat	0.1	1070.3346982
oqon	0.0	1070.16426292
udiz	0.0	1069.97828738
ukul	0.2	1069.67617411
agug	0.2	1069.5608909
exoc	0.1	1068.60149403
axuz	0.0	1068.52324611
aqij	0.0	1067.57757229
ovus	0.2	1067.28091679
uxer	0.4	1067.05462776
egev	0.0	1066.82386486
enex	0.3	1065.68886926
ihol	0.2	1064.72346405
ayaf	0.0	1064.61025931
uxix	0.2	1064.14931132
ohiv	0.0	1063.81000841
osot	0.0	1063.72627125
acax	0.1	1062.89753401
ozej	0.0	1062.66855794
aleq	0.1	1062.31495206
izik	0.0	1061.97129539
ehuz	0.2	1061.01301155
uruq	0.0	1060.61548603
igak	0.0	1060.43114571
utiq	0.0	1060.25956671
eqob	0.0	1059.85090455
azup	0.3	1059.82294014
ujok	0.0	1059.68208551
ataw	0.1	1059.61013325
ijex	0.1	1059.23918502
ezoh	0.1	1059.1369018
uxim	0.1	1058.89657893
ozov	0.0	1058.8290539
iqex	0.1	1058.79238147
ejul	0.2	1058.79009977
ezup	0.2	1058.47469951
ebaf	0.0	1057.07182924
eqon	0.0	1056.65720198
ajag	0.0	1056.62675125
ujen	0.0	1056.61457771
efob	0.0	1056.47099959
eqot	0.2	1056.30541133
uqad	0.0	1055.47813252
acag	0.1	1055.27737979
osih	0.0	1055.25910847
ozaj	0.2	1054.95360063
usex	0.2	1054.54481687
uqal	0.0	1054.20466321
ejom	0.0	1054.19914138
ulot	0.3	1054.04046956
abej	0.0	1053.94880443
unuv	0.0	1053.66854621
okof	0.4	1053.39901666
ulob	0.2	1053.14211471
izot	0.0	1053.14052342
ogaf	0.0	1052.92562404
ogaw	0.0	1052.49395386
obuf	0.2	1052.0581135
apey	0.2	1051.25277675
ohuz	0.0	1051.03199691
esif	0.0	1051.00384928
osoy	0.0	1050.80423402
isuc	0.0	1050.43795304
opef	0.3	1050.3071468
ateg	0.0	1049.99203528
aqad	0.3	1049.61047993
ibud	0.3	1049.37792999
afep	0.3	1049.12363872
apew	0.0	1049.11850442
oxap	0.4	1049.05269009
emiz	0.4	1048.45038512
idug	0.1	1048.40711716
uboy	0.0	1048.39850921
omob	0.2	1048.271723
ubop	0.0	1048.26772382
ogem	0.0	1048.16063693
obeg	0.1	1048.12261828
esul	0.1	1048.02090264
ujaj	0.1	1047.93705635
izec	0.2	1047.75981231
imaw	0.0	1047.36778501
anuz	0.0	1047.29761367
oxat	0.1	1047.24853754
evaw	0.0	1046.97339512
imom	0.2	1046.89582584
izep	0.0	1046.82576615
enib	0.3	1046.48597554
odoh	0.2	1046.3335467
oxex	0.1	1045.68580448
ipeq	0.2	1045.59740694
ejim	0.1	1045.03451933
ojug	0.1	1044.65554581
ekit	0.0	1044.65421206
azeh	0.0	1044.4574845
ilox	0.1	1043.94381852
oxeb	0.0	1043.77978785
oyey	0.0	1043.64977041
efux	0.3	1043.09437122
ajav	0.2	1043.08692845
oyoj	0.0	1043.01345591
ezex	0.1	1042.99821789
ozob	0.2	1042.44360077
egif	0.0	1042.19570134
ekux	0.0	1042.05141254
iduh	0.3	1041.79446038
ejiv	0.1	1041.0935081
eqoc	0.0	1040.98267067
opuf	0.1	1040.65276794
epof	0.0	1040.38745279
ucaz	0.0	1039.72998656
usuk	0.0	1039.32199586
emuj	0.2	1039.18941925
egur	0.0	1039.08394416
isuv	0.0	1038.82254104
iwek	0.0	1038.6244816
imif	0.2	1038.53854808
ewof	0.1	1038.41061045
akiy	0.2	1038.33947614
owef	0.2	1038.00073249
ejem	0.2	1037.82109363
eneg	0.0	1037.64987023
ajof	0.2	1037.13568566
obiz	0.0	1036.988093
avew	0.0	1036.93074061
atey	0.1	1036.63872763
ikox	0.4	1036.59756908
osob	0.3	1036.48614408
oqaz	0.1	1036.3145511
ivip	0.0	1036.17258924
eruz	0.0	1035.48378343
exeb	0.0	1035.11364918
uvub	0.1	1035.11202819
akeb	0.0	1034.77947532
efay	0.0	1034.68428631
iwiz	0.0	1034.17700242
icev	0.3	1033.92944834
uqox	0.0	1033.3214975
izuj	0.2	1033.1569644
ubot	0.1	1033.06307129
ureh	0.0	1033.02714183
ekaf	0.0	1032.70463235
oqet	0.2	1032.38394997
owik	0.1	1031.74993771
edup	0.1	1031.66494783
ojil	0.0	1031.65120424
epum	0.2	1031.45133434
upuq	0.0	1030.9319694
aseg	0.3	1030.56990623
uqaw	0.0	1030.45777853
uzub	0.1	1030.27419361
ixoy	0.1	1030.21140611
izoc	0.3	1030.13410758
upaj	0.1	1030.04168037
efaq	0.0	1029.98675878
iwof	0.0	1029.85349122
avuk	0.0	1028.35783989
umuy	0.0	1028.26299539
utiv	0.0	1028.17859825
ecuf	0.0	1027.75126088
ivuz	0.1	1027.37586522
igab	0.0	1027.21868654
efib	0.0	1027.1945845
ozuz	0.3	1026.71274171
edih	0.0	1026.68586902
idix	0.3	1026.65545022
obef	0.3	1026.50775616
iwoj	0.0	1026.43275548
ipob	0.0	1026.14090734
asiv	0.3	1026.05760113
ekat	0.4	1025.84589274
ihak	0.1	1025.7274383
axak	0.1	1025.51409605
owet	0.2	1025.25627872
ohax	0.0	1025.19812062
izex	0.1	1025.13615988
amup	0.2	1025.04939407
exuh	0.1	1024.62200315
ehaf	0.0	1024.46173636
uhip	0.0	1024.11076866
ekik	0.0	1023.74525375
uzuf	0.2	1023.49348141
ubox	0.3	1023.3845937
usuq	0.0	1023.27520832
awur	0.0	1022.75588137
owug	0.0	1022.41549202
ojon	0.0	1022.37851804
ofok	0.0	1022.34949999
ivaw	0.1	1022.13996709
ukoz	0.0	1021.33760625
ubup	0.3	1021.25058679
ibek	0.1	1021.112396
uziz	0.0	1020.72558214
ezuv	0.2	1020.57405843
opiw	0.2	1020.21069305
ajif	0.1	1020.01686449
ogab	0.1	1019.93613094
udub	0.4	1019.77696416
ixeb	0.0	1019.73656172
exoz	0.1	1019.62602105
ucah	0.3	1019.45886959
umav	0.0	1019.38482537
uwab	0.1	1019.2430575
ekew	0.5	1019.18989469
uyox	0.2	1018.90203499
ufub	0.1	1018.59985062
ehax	0.1	1018.58984969
ixak	0.4	1018.42732816
oyis	0.3	1017.72896859
uvim	0.0	1017.41543374
odod	0.0	1017.14366759
onuj	0.1	1017.01083026
owud	0.1	1016.99079992
ozix	0.1	1016.89141168
otaj	0.1	1016.25435207
ayuf	0.0	1016.18270682
ujur	0.1	1016.10496893
ajeb	0.0	1015.67629725
aniw	0.0	1015.4954458
asuh	0.2	1015.48233844
ibup	0.0	1015.1571137
ucib	0.0	1015.08761761
ezuw	0.2	1014.91018232
uteb	0.1	1014.81978014
evaj	0.1	1014.39121632
uwec	0.2	1014.1485337
ehix	0.3	1013.77246751
iboq	0.0	1012.72971175
ojix	0.3	1012.01439898
efif	0.1	1011.90446481
ocav	0.2	1011.59869662
utaj	0.0	1011.40295426
okut	0.4	1011.11783736
ihoz	0.2	1010.95391824
axaq	0.2	1010.87485026
ocox	0.6	1010.34811781
omoq	0.0	1010.21089353
eqin	0.2	1009.95063186
otof	0.0	1009.48552531
uxas	0.3	1008.62433881
oxop	0.3	1008.16754266
orud	0.0	1008.02362902
uhim	0.0	1007.81611504
aqux	0.3	1006.39159268
uyac	0.0	1006.29384558
uwap	0.4	1006.10227233
asiw	0.0	1006.0863868
ogoc	0.5	1006.04536642
oqeb	0.2	1006.01907032
efok	0.2	1005.98080879
ojel	0.1	1005.56304489
ekok	0.0	1005.54623928
unih	0.0	1005.06370238
exuk	0.0	1004.93108875
uloj	0.0	1004.84645522
okuc	0.0	1004.72494589
ufuy	0.0	1004.32460874
awaf	0.0	1004.17426651
ikak	0.2	1003.9883355
ehof	0.0	1003.74819311
oqan	0.4	1003.59836347
ipuz	0.2	1003.53144047
iwak	0.1	1003.2346259
icud	0.0	1003.08362963
ebup	0.0	1003.06250627
avep	0.0	1003.05023155
uboc	0.3	1003.00971702
ifeg	0.0	1002.79076212
ufug	0.4	1002.74308843
eteb	0.0	1001.73473418
eguk	0.0	1001.69366093
ofov	0.0	1001.4258512
obeb	0.2	1001.19332972
owev	0.0	1000.88530591
uvut	0.3	1000.7652701
avuv	0.2	1000.56679528
izaj	0.3	1000.34158416
ohiz	0.1	1000.23153561
ejij	0.0	999.610364688
eqis	0.3	999.58042882
eyix	0.0	999.522485099
iwuq	0.1	999.321759016
uluv	0.0	999.142412794
upuv	0.2	999.057938469
ubag	0.0	999.048610332
ecow	0.1	999.013096661
odij	0.0	998.609852832
osib	0.0	998.429118431
eqec	0.0	998.249005817
etew	0.0	998.210046598
oqur	0.3	998.167487173
awut	0.0	997.810212011
osah	0.0	997.75413471
odiq	0.2	997.661959204
ohet	0.1	997.397927284
ituk	0.1	997.165430144
uhoc	0.0	996.792067252
upip	0.2	996.774830922
uxaq	0.2	996.689939459
ewit	0.3	996.201839769
uwur	0.3	996.117544006
ocig	0.0	996.065916685
ocix	0.1	995.659065102
okog	0.1	995.452553259
uvaj	0.2	994.768238962
ejap	0.2	994.43395632
epab	0.0	993.920551925
emob	0.3	993.918553245
ufez	0.2	993.898312852
uvow	0.0	993.82771247
ahiq	0.0	993.611975189
ujes	0.1	993.59462019
ewav	0.2	993.158913468
ukuy	0.0	992.461480644
omeh	0.4	992.37430659
udej	0.2	992.28155254
ekak	0.3	992.046580403
onaf	0.2	991.87468317
otih	0.2	991.841971394
ogep	0.3	991.540617023
afoq	0.0	990.885508918
ewad	0.1	990.584914203
osuz	0.3	989.984195645
ihib	0.0	989.893410625
iqem	0.0	989.796931848
uhod	0.0	989.78723884
ofeb	0.2	989.389490582
utav	0.0	989.387104524
omih	0.0	989.34180442
utif	0.1	988.970522694
eqol	0.1	988.683707825
esud	0.0	988.589339814
ayuq	0.1	988.475034975
oyur	0.1	988.471934728
uwit	0.0	988.24028075
owep	0.2	988.237577973
oyic	0.1	987.855728871
onuv	0.0	987.32844537
ekuh	0.2	987.029932408
aziy	0.3	986.462960149
aheh	0.0	986.398069638
ujip	0.0	985.622089427
iqom	0.2	985.519824348
uqat	0.1	985.194860094
uluh	0.0	985.114695289
ahuc	0.4	984.966671382
utib	0.1	984.816879946
aliw	0.0	984.671105372
acuh	0.0	984.424757654
uveq	0.2	984.333098564
ezaw	0.0	984.224834018
upuj	0.0	984.222833439
ipej	0.3	984.049914606
ogaj	0.0	983.98984336
ofib	0.0	983.685704406
ewik	0.4	983.560256356
enag	0.0	983.393378812
idux	0.1	983.223877884
inuj	0.0	983.071133419
iqew	0.2	983.008915127
ezuc	0.1	982.77697963
utof	0.2	982.689155312
owav	0.2	982.361465029
apuq	0.1	981.825218106
unub	0.1	981.251103479
ewuf	0.0	980.944215611
ayuy	0.0	980.876215356
isiz	0.2	980.602965778
ofuk	0.2	980.513748769
iyit	0.0	980.490991841
igoc	0.0	980.301212823
ajuy	0.0	979.943323322
ifaf	0.0	979.686894019
ivoh	0.1	979.497991623
okiv	0.3	979.41578415
ecej	0.1	979.34324336
ihaq	0.0	978.869694956
iyeh	0.2	978.659043078
uvud	0.0	978.564534493
ukec	0.3	978.471957793
atuy	0.0	977.868772425
utog	0.4	977.522584416
akof	0.2	977.378579335
imuh	0.3	977.015376535
ovug	0.2	976.283435062
ehoq	0.0	976.167033209
ucux	0.2	975.958364623
ucax	0.0	975.525418026
ikum	0.1	975.36055805
ekoz	0.1	975.304951116
akeg	0.3	975.115924724
ovib	0.0	975.046880035
uzuq	0.0	974.069045122
uhux	0.0	973.798432827
apuv	0.2	973.672451851
ihig	0.0	973.671494149
uyov	0.1	973.357723179
eviz	0.0	973.206926716
abuq	0.1	973.146200741
azuw	0.3	972.354368377
ojoz	0.0	972.205026291
uvek	0.6	971.632409424
ifiz	0.1	971.608903086
egeb	0.4	971.558524695
ojuh	0.1	970.538291195
ixid	0.4	970.158333177
ucuf	0.0	970.071769627
iqed	0.2	970.061536441
ekid	0.2	969.870309352
equx	0.2	969.68242189
ugos	0.2	969.585418556
ujoz	0.2	969.278202867
aduv	0.0	968.934506689
uxuy	0.0	968.473959123
ikuz	0.0	968.331053152
ecur	0.0	968.111114721
uyip	0.0	968.047085668
ucod	0.2	967.898700273
eyep	0.2	967.677519714
ewuh	0.1	967.569144041
owid	0.3	967.469364787
upuz	0.3	967.082538254
ajep	0.0	966.964967639
iloq	0.1	966.677175047
ajiv	0.1	966.287710439
inup	0.1	966.108342885
owig	0.0	965.806863216
ufit	0.2	965.752161596
atuj	0.0	965.662786781
ocof	0.2	965.563092709
uboq	0.3	965.350139994
ucuw	0.0	964.371061829
edeg	0.0	964.15992723
ogeb	0.0	963.416065
ibef	0.0	963.325063601
iwum	0.0	963.093986811
uyut	0.2	963.026701999
oqek	0.0	962.948099201
enaw	0.2	962.933230559
ogog	0.0	962.838213883
edaq	0.1	962.831369844
eziy	0.0	962.574221819
uzeb	0.0	962.573028153
icag	0.2	962.267651587
edaj	0.0	962.034116501
ahoz	0.0	961.84877684
ogoq	0.3	961.747316617
igah	0.2	960.874977425
afuz	0.2	960.36364212
uweq	0.0	960.159210006
eqez	0.0	959.915202848
iwef	0.0	959.611707494
iqef	0.2	959.610749539
egux	0.3	959.583750036
ovof	0.1	959.561616451
axuj	0.1	959.185712892
owom	0.0	959.027941606
ulim	0.1	958.903835769
ucay	0.2	958.89325212
ujir	0.0	958.519157233
uwal	0.1	958.498058058
uzuw	0.0	958.349958981
aqov	0.1	958.19908913
ugic	0.2	957.828348276
icuv	0.4	957.803745692
izux	0.3	957.650453248
uvoq	0.1	957.595739554
atuh	0.2	957.134568286
oxud	0.1	956.646249075
ixow	0.0	956.499748834
ozuy	0.2	955.933514221
ekoc	0.0	955.788250838
avaj	0.0	955.741201193
acew	0.0	955.62391161
eduw	0.2	955.305499872
umew	0.0	954.64849146
ivez	0.1	954.595793378
ecuh	0.0	954.379652593
osij	0.2	954.278202459
ixaf	0.2	953.840324066
ufeb	0.6	953.69456332
asoz	0.3	953.510694822
ohuj	0.2	953.028002965
ikof	0.3	952.545000447
efiq	0.2	951.864415831
uvej	0.0	951.780766925
ugeg	0.0	951.67523122
eboj	0.0	951.360001209
ixal	0.0	951.359990854
oqib	0.3	951.249925469
onoj	0.3	951.144511761
obup	0.0	951.020033546
ewip	0.0	950.82582837
ujus	0.0	950.68841981
ihel	0.1	950.382865947
ukuk	0.2	950.202193529
usux	0.0	950.056662163
uyux	0.1	950.035475924
ijoq	0.0	949.950307676
eqes	0.0	949.624063358
ufoh	0.4	949.173759961
ayow	0.1	949.137656377
ulej	0.0	949.032053081
ecaf	0.1	948.596838822
uvab	0.3	948.471410338
equh	0.4	948.443991207
ihuw	0.2	948.192752757
ayiw	0.1	948.151392542
iwac	0.0	948.005017028
ejeb	0.1	947.410949537
iduy	0.4	947.082028437
epuk	0.1	947.078190136
ujim	0.2	946.998127283
uhiz	0.2	946.378214663
ekoq	0.2	946.327355634
ehog	0.0	945.932163538
ohub	0.1	945.86576727
ukaq	0.0	945.635453061
abup	0.0	945.587684661
ofec	0.2	945.420253232
iwip	0.0	945.254317691
iwiq	0.0	944.700171811
uhuv	0.0	944.433744016
ehuq	0.3	944.052869956
eyir	0.1	943.894976173
opih	0.1	943.306034412
ugor	0.1	943.297085728
ofuq	0.2	942.898487033
idej	0.0	942.728919836
uxop	0.2	942.68280229
ugiz	0.1	942.569883107
iwuc	0.1	942.473320614
ipib	0.0	942.396295853
ixac	0.4	942.040573035
itaw	0.4	941.249108352
ehoh	0.5	941.102992951
uxam	0.2	940.263939119
uvav	0.0	940.014326914
uyeh	0.2	939.801288824
oguw	0.0	939.214416752
iqoz	0.1	939.211002003
uzof	0.2	939.113391695
uxac	0.0	939.055986366
evuq	0.2	939.051314869
axuc	0.0	938.775113235
uqef	0.4	938.748815998
oqut	0.0	938.54566429
uyif	0.3	938.397926131
omuy	0.1	938.09276043
unaj	0.1	938.001881771
uniz	0.1	937.577184844
aguf	0.5	937.547110546
ikuk	0.0	937.540559502
oqez	0.0	937.250598754
oqul	0.1	936.87061659
uyem	0.0	936.142563996
uwil	0.0	935.714301618
aqiy	0.2	935.628059434
iwuy	0.1	935.615728822
ibip	0.2	935.592212282
uwaw	0.0	935.04852578
ahek	0.0	934.583376666
uyis	0.0	934.552007632
utej	0.6	934.503464195
uqiq	0.2	933.542093587
uzug	0.2	933.504977388
opoq	0.1	933.016420786
icak	0.2	932.982291002
ipul	0.1	932.690861433
uqiw	0.4	932.624489065
ejev	0.1	932.512493675
ujux	0.1	932.484656435
epuy	0.2	932.12908681
umub	0.0	932.106397951
ufob	0.0	931.763718499
ebip	0.2	931.601434828
ituw	0.1	931.560016494
uhih	0.0	931.130829946
ugiv	0.2	930.555385513
ojip	0.3	930.552593748
otoj	0.1	930.413989552
uneb	0.0	929.89503841
uyey	0.2	929.773780546
iduw	0.0	929.408844585
ewiv	0.1	929.171027193
ekiy	0.3	929.113777732
uvux	0.0	927.744374367
efoh	0.0	927.377355505
udud	0.0	926.779605782
egay	0.1	926.680937536
udoj	0.3	926.641698211
unuy	0.2	926.282686937
icuh	0.2	926.05618803
uroj	0.1	925.624180297
upuf	0.1	925.524445469
ejep	0.2	925.362610456
ageq	0.1	925.060656483
ixod	0.3	924.303733936
iyut	0.0	923.491627624
oxak	0.0	923.468371222
ayeq	0.0	922.906038466
icih	0.2	922.485190312
ofih	0.0	921.812805947
ezeg	0.0	921.812214098
ubij	0.4	921.726642669
igex	0.0	921.686468273
uyaw	0.3	921.545915156
ewiq	0.3	920.183870462
obuj	0.0	920.081636314
uneh	0.1	920.005599539
ovuq	0.0	919.919327693
ozoq	0.3	919.812837914
oqak	0.2	919.649303789
iviq	0.2	919.549933757
uriy	0.0	919.439438843
ojux	0.0	919.196352099
imuw	0.0	919.013501937
igaq	0.0	918.836754921
ofoc	0.1	918.654565408
oyiv	0.1	918.395832932
iyej	0.1	918.075521436
iwom	0.3	916.858715546
upiw	0.2	916.846108239
esuw	0.3	916.374583725
ijol	0.0	915.771546807
ujud	0.1	915.349262326
awih	0.4	915.342822858
ugeh	0.0	914.841446104
uyeb	0.3	914.507363687
ugaq	0.0	914.475784732
aqey	0.0	914.432741927
uzaj	0.3	914.30496376
ojig	0.0	914.112304175
ulij	0.4	913.825530261
afeg	0.0	913.520457959
ukib	0.1	913.251942708
uqex	0.2	911.752023196
uxut	0.0	911.487403242
uziy	0.3	911.407905679
oqiw	0.2	910.980107129
uxaw	0.1	909.957988546
oxuj	0.0	909.648334877
ipuj	0.0	909.64700959
iwet	0.0	909.363218888
otuj	0.0	909.066602519
ihif	0.0	909.063744191
equq	0.2	909.060828587
awus	0.3	908.625043425
upej	0.0	907.980518306
iqen	0.2	907.568473324
adih	0.0	907.543038084
aqaj	0.1	907.510475101
owiv	0.0	907.213698911
oqok	0.0	906.561839776
ugej	0.0	906.081783523
iruq	0.1	905.506830473
eyoj	0.0	904.672195883
ixud	0.0	904.638000042
egew	0.2	904.281316017
aqeg	0.2	903.987034818
ahef	0.2	903.985833091
obik	0.4	903.561200339
uvep	0.0	903.30514088
ucuv	0.0	902.565982824
iyag	0.3	902.438905977
afoj	0.0	902.297959874
uraw	0.3	901.874918081
ufiv	0.1	901.243738936
uqeg	0.2	900.826099324
ucoh	0.1	900.448501638
ohix	0.3	900.31523127
iyev	0.0	900.282570378
ujiv	0.0	899.82985648
uyul	0.0	899.731494813
oqic	0.0	899.703972571
uwuz	0.0	899.513702132
ujif	0.0	898.625008253
ixub	0.1	898.018983469
oxoq	0.1	897.779684808
ugez	0.1	896.860807828
ugih	0.0	896.714159019
ugeq	0.0	896.554921828
iquw	0.2	896.325796705
eqoj	0.0	895.128346585
uqoj	0.0	894.303335362
ocij	0.0	893.738632109
iwev	0.0	893.721294921
ubuq	0.1	893.303332348
ugop	0.0	892.224437555
ugaj	0.0	891.871682112
ihog	0.0	890.986627501
awoj	0.1	890.984527099
ifeh	0.0	890.957879004
iyiq	0.0	889.875241092
iyif	0.0	889.80581872
igub	0.0	889.735990481
uyez	0.0	888.754796247
uxev	0.0	888.688381834
ihiy	0.6	887.525547068
iqug	0.0	887.033052832
ukiw	0.4	885.821409811
uyeq	0.0	885.413790405
ukij	0.0	884.544005622
ujaq	0.0	884.440551708
ejiw	0.0	884.045277638
uguf	0.2	882.187447914
uwiq	0.0	882.180718412
ipuw	0.1	881.722505034
igew	0.1	881.721783987
ijaj	0.0	881.316056583
ubih	0.0	881.114673737
oqof	0.1	880.882522438
idiy	0.3	879.918157881
ikux	0.0	879.246609046
ifof	0.3	879.116224674
iqet	0.2	878.176494652
uvih	0.1	877.120202982
uwux	0.0	875.738667503
oquv	0.1	874.952299155
ucuj	0.1	873.745869613
uhew	0.0	873.712726883
ihiq	0.1	873.540088805
afuj	0.0	872.86340818
oxok	0.2	872.818911956
egej	0.0	872.464597034
iqaj	0.3	872.332499735
ukuh	0.3	872.233818365
uduj	0.0	871.551119246
uyuw	0.1	871.279119986
okiw	0.1	869.526070775
uluy	0.3	868.768546435
egub	0.0	868.564512784
omuq	0.4	868.418654249
oqig	0.2	868.281741503
ixij	0.2	866.807201418
iceh	0.1	866.226506621
ojiy	0.0	865.335153184
ujoq	0.0	865.295165909
oqug	0.0	864.341683322
uriw	0.0	863.837732726
uyiw	0.0	863.367908021
udik	0.2	862.219025081
iquq	0.2	862.049631704
ufof	0.0	862.000979821
iriw	0.0	861.309524457
iwih	0.0	860.499858061
uxej	0.0	860.313249593
uruw	0.0	859.585398034
uzup	0.4	859.101799558
iyaj	0.0	858.988903683
iyuf	0.0	857.590827775
uxuj	0.0	857.08114631
aqej	0.0	856.516751332
esih	0.0	855.089839573
uxuk	0.0	850.985612466
ujih	0.0	847.073020398
oqiq	0.0	847.006787023
eyik	0.0	844.194160592
iruw	0.2	842.574567743
uyoq	0.0	842.548240414
igay	0.0	836.118397565
ogiw	0.0	835.137983309
owoq	0.0	833.428359268
exuw	0.0	833.285326101
usiy	0.0	830.692306703
uxij	0.0	807.388921148
ihih	0.0	777.725104047
