# Supplementary material for: CurmElo: The theory and practice of a forced-choice approach to producing preference rankings
Source: PLoS One. 2021 May 27;16(5):e0252145. doi: 10.1371/journal.pone.0252145 (PMC8158949; doi:10.1371/journal.pone.0252145)
Supplement: S1 Data — (ZIP) [file pone.0252145.s005.zip › curmelo-paper-replication-package/curmelo-data-and-analysis/4_reg_linear.tex]

\begin{center}
\begin{tabular}{lclc}
\toprule
\textbf{Dep. Variable:}    &   rank_breaks    & \textbf{  R-squared:         } &     0.000   \\
\textbf{Model:}            &       OLS        & \textbf{  Adj. R-squared:    } &    -0.001   \\
\textbf{Method:}           &  Least Squares   & \textbf{  F-statistic:       } &   0.02374   \\
\textbf{Date:}             & Wed, 05 Dec 2018 & \textbf{  Prob (F-statistic):} &    0.878    \\
\textbf{Time:}             &     01:46:13     & \textbf{  Log-Likelihood:    } &    389.18   \\
\textbf{No. Observations:} &        1000      & \textbf{  AIC:               } &    -774.4   \\
\textbf{Df Residuals:}     &         998      & \textbf{  BIC:               } &    -764.5   \\
\textbf{Df Model:}         &           1      & \textbf{                     } &             \\
\bottomrule
\end{tabular}
\begin{tabular}{lcccccc}
                   & \textbf{coef} & \textbf{std err} & \textbf{z} & \textbf{P$>$$|$z$|$} & \textbf{[0.025} & \textbf{0.975]}  \\
\midrule
\textbf{Intercept} &       0.2757  &        0.005     &    53.254  &         0.000        &        0.266    &        0.286     \\
\textbf{centered}  &   -9.626e-06  &     6.25e-05     &    -0.154  &         0.878        &       -0.000    &        0.000     \\
\bottomrule
\end{tabular}
\begin{tabular}{lclc}
\textbf{Omnibus:}       & 44.566 & \textbf{  Durbin-Watson:     } &    1.921  \\
\textbf{Prob(Omnibus):} &  0.000 & \textbf{  Jarque-Bera (JB):  } &   49.735  \\
\textbf{Skew:}          &  0.546 & \textbf{  Prob(JB):          } & 1.59e-11  \\
\textbf{Kurtosis:}      &  3.053 & \textbf{  Cond. No.          } &     90.4  \\
\bottomrule
\end{tabular}
%\caption{OLS Regression Results}
\end{center}
