# Supplementary material for: CurmElo: The theory and practice of a forced-choice approach to producing preference rankings
Source: PLoS One. 2021 May 27;16(5):e0252145. doi: 10.1371/journal.pone.0252145 (PMC8158949; doi:10.1371/journal.pone.0252145)
Supplement: S1 Data — (ZIP) [file pone.0252145.s005.zip › curmelo-paper-replication-package/curmelo-data-and-analysis/5_intra_tranche.tex]

\begin{tabular}{lrrrrr}
\toprule
{} &         0 &         1 &         2 &         3 &         4 \\
\midrule
0 &  0.495723 &  0.368918 &  0.300589 &  0.231730 &  0.190450 \\
1 &  0.623822 &  0.499651 &  0.418548 &  0.350965 &  0.266467 \\
2 &  0.697948 &  0.583093 &  0.503599 &  0.428252 &  0.309600 \\
3 &  0.762648 &  0.654072 &  0.551350 &  0.494170 &  0.386135 \\
4 &  0.814080 &  0.744856 &  0.679105 &  0.619651 &  0.498692 \\
\bottomrule
\end{tabular}
