# Supplementary material for: CurmElo: The theory and practice of a forced-choice approach to producing preference rankings
Source: PLoS One. 2021 May 27;16(5):e0252145. doi: 10.1371/journal.pone.0252145 (PMC8158949; doi:10.1371/journal.pone.0252145)
Supplement: S1 Data — (ZIP) [file pone.0252145.s005.zip › curmelo-paper-replication-package/curmelo-data-and-analysis/5_names_1000_random_400_workers.json]

{
  "entries": [
    "bowiv,lereg", 
    "kogas,bowal", 
    "mepoh,gujad", 
    "mepoh,gujad", 
    "gufas,cuwuq", 
    "nibat,laxub", 
    "mepoh,gujad", 
    "kujol,kawir", 
    "pehem,deruq", 
    "gujad,mepoh", 
    "kujol,kawir", 
    "bozit,jociy", 
    "qawep,didiv", 
    "pehem,deruq", 
    "kuzaj,nakix", 
    "joxiy,cefuc", 
    "keleq,laxub", 
    "gegiv,luciy", 
    "noduq,muhaf", 
    "bejon,cudol", 
    "hikop,mufur", 
    "qimec,pucax", 
    "deneh,cicum", 
    "cuzoy,jucin", 
    "qibog,gedij", 
    "kehab,foxih", 
    "hukar,bizej", 
    "nicoq,gikif", 
    "pecoq,pobuz", 
    "fanuv,hetaq", 
    "lagoc,juwos", 
    "jujif,jawok", 
    "cebuq,gasuq", 
    "kagat,lidag", 
    "kedew,kamip", 
    "hunaq,fisof", 
    "bocut,hodud", 
    "coyul,pojuv", 
    "hexaq,gosux", 
    "kocuj,gunek", 
    "husit,finij", 
    "mifun,jukig", 
    "qomap,nuhux", 
    "gafig,leheq", 
    "lifix,gimaw", 
    "bomav,hofoc", 
    "dobot,jofoc", 
    "kopip,lejij", 
    "mikaw,jijob", 
    "miseh,mibad", 
    "qagiw,bizej", 
    "bodid,jilih", 
    "bobeh,miroj", 
    "hocun,jujuc", 
    "qacam,gusuz", 
    "pizaz,pefay", 
    "nofen,naroc", 
    "ciqog,nirab", 
    "baziy,nuxok", 
    "husaw,ciriv", 
    "doqor,qupov", 
    "coxar,gupok", 
    "leqop,hegug", 
    "qovel,noxoj", 
    "jucev,jufah", 
    "qevoj,domif", 
    "namuc,hadof", 
    "lujaf,biqix", 
    "jociy,bibil", 
    "jupar,lajak", 
    "foyar,mafum", 
    "panuf,fihoq", 
    "dafum,hidep", 
    "jujif,qaxol", 
    "mihid,hociy", 
    "dudoq,newew", 
    "fojix,coxar", 
    "burug,mapej", 
    "lijat,gawus", 
    "ciyip,mifun", 
    "pocor,dedik", 
    "cepoz,nonoj", 
    "firup,fekey", 
    "luwog,geqog", 
    "jekox,bijek", 
    "fexen,capeb", 
    "besow,hiwer", 
    "dadef,korav", 
    "fapih,bumec", 
    "kisop,gosod", 
    "cosop,nakix", 
    "fehaz,cebis", 
    "jutah,didiv", 
    "bufav,husaw", 
    "mojaw,nalaj", 
    "luqem,qiyag", 
    "fazos,kofup", 
    "joyuk,bocut", 
    "naroc,nuzoq", 
    "bobod,fufob", 
    "qaxol,moqac", 
    "fijiv,ciyip", 
    "mivon,fafuf", 
    "jomic,cofic", 
    "lejij,kojeb", 
    "mabod,livud", 
    "lowop,lepey", 
    "namot,govez", 
    "jomic,ciriv", 
    "bodid,febaq", 
    "jedap,qupov", 
    "koduk,jekox", 
    "jufej,qagiw", 
    "qidew,qoqiq", 
    "nifum,fanuv", 
    "jigas,gosux", 
    "moqac,kazuj", 
    "mafur,negaz", 
    "geroz,laqiz", 
    "mibob,qucic", 
    "fahah,nayim", 
    "falom,cufay", 
    "nigis,qekah", 
    "kuzac,fekey", 
    "noyat,cucuk", 
    "jewem,dimuz", 
    "bisup,gugej", 
    "fahah,nayim", 
    "jewem,dimuz", 
    "kovaq,hawoh", 
    "qetas,gixub", 
    "fahah,nayim", 
    "qozus,qekah", 
    "dodeg,keqif", 
    "kehid,fojub", 
    "bisup,janoz", 
    "jewem,dimuz", 
    "faroq,cuzul", 
    "bipam,liliw", 
    "nigis,qekah", 
    "lisiy,jafaf", 
    "jewem,dimuz", 
    "foyar,gosaw", 
    "hitej,mifep", 
    "bipam,liliw", 
    "nizaz,neriy", 
    "nizaz,neriy", 
    "nakix,kakox", 
    "mibob,qucic", 
    "nizaz,neriy", 
    "bisup,janoz", 
    "bipam,liliw", 
    "lisiy,jafaf", 
    "kovaq,hawoh", 
    "bewef,gupok", 
    "cuzul,faroq", 
    "geroz,laqiz", 
    "bigaj,qaqep", 
    "davuk,bodid", 
    "kunag,maxoj", 
    "mikaw,panoc", 
    "fisok,mojic", 
    "jilih,nunif", 
    "pelub,geluq", 
    "mezed,feget", 
    "kogiy,gileq", 
    "cicum,gozik", 
    "hawoh,ciziy", 
    "nujuj,jelag", 
    "pahih,duzug", 
    "qaviw,keqif", 
    "hifan,pahif", 
    "cetef,femof", 
    "jayor,fabix", 
    "qozus,kuxaj", 
    "hosop,husit", 
    "moruv,domif", 
    "canof,lulew", 
    "qebux,gileq", 
    "hisaf,liliw", 
    "ciqog,fawun", 
    "jedap,jukug", 
    "jeqon,bibiw", 
    "bafen,fugum", 
    "gozik,fisok", 
    "qirab,pucoc", 
    "boliy,butaf", 
    "qevoj,pogok", 
    "mezed,feget", 
    "fawun,bequv", 
    "gixan,fakag", 
    "kogiy,gileq", 
    "kogiy,gileq", 
    "domav,muluq", 
    "cotoj,bodof", 
    "jayor,fabix", 
    "qawaj,mijiz", 
    "canof,lulew", 
    "bafen,fugum", 
    "nupub,domav", 
    "qawaj,mijiz", 
    "hosop,husit", 
    "mosiv,cimoz", 
    "gogib,leheq", 
    "cadej,qaric", 
    "lulew,kugog", 
    "jupel,luqem", 
    "cecig,qawaj", 
    "pexih,qaric", 
    "hikas,bumuy", 
    "lafec,fihoq", 
    "povip,gewus", 
    "hucaw,lisiy", 
    "qemor,hifan", 
    "cuzul,faroq", 
    "mijiz,lovuj", 
    "mepoh,helad", 
    "mezed,feget", 
    "husit,hosop", 
    "kogiy,gileq", 
    "boliy,butaf", 
    "hosop,husit", 
    "hosop,husit", 
    "hosop,husit", 
    "hosop,husit", 
    "hosop,husit", 
    "hosop,husit", 
    "hosop,husit", 
    "bafen,fugum", 
    "hosop,husit", 
    "hosop,husit", 
    "hosop,husit", 
    "bafen,fugum", 
    "pagol,muhaf", 
    "jigas,jekiy", 
    "duzin,qaqac", 
    "mavaz,mekeb", 
    "gozik,qeyaf", 
    "gumad,nirab", 
    "duyit,joyuk", 
    "miloc,kuwis", 
    "lamoz,mikaw", 
    "jafaf,hisoq", 
    "banom,femof", 
    "fipev,jigej", 
    "bucom,cinok", 
    "pocor,geluq", 
    "jafaf,hisoq", 
    "kacex,pigef", 
    "cicaj,guhiz", 
    "gunek,bomav", 
    "hejic,maqis", 
    "gudem,lanoq", 
    "gupeq,mafum", 
    "maviz,bamuc", 
    "lereg,qawaj", 
    "fawun,boruy", 
    "focom,nuguk", 
    "leyah,kocuj", 
    "lulew,gedij", 
    "dihet,defos", 
    "butaf,nupub", 
    "nalaj,fazuf", 
    "jirem,gosux", 
    "mumop,kugux", 
    "jukig,ciyip", 
    "miloc,qecut", 
    "kozec,jucev", 
    "maviz,nibat", 
    "qexix,bewef", 
    "jexic,mabub", 
    "kimof,qibog", 
    "guheh,mexoh", 
    "namuc,qaviw", 
    "maxoj,kebad", 
    "luhid,jezed", 
    "bomip,qagiw", 
    "qapem,jigas", 
    "kuqoc,kuxaj", 
    "mabub,muyoy", 
    "husig,badod", 
    "juyed,qiruq", 
    "lejij,hisoq", 
    "gexud,hodev", 
    "cufay,gumad", 
    "husaw,humeg", 
    "qimuz,hefom", 
    "besow,cokud", 
    "kujih,fiteb", 
    "bumuy,codej", 
    "juwac,micax", 
    "pahif,guheh", 
    "naroy,qiyag", 
    "dijun,dosoz", 
    "muvoc,jekoq", 
    "pucax,jofoc", 
    "kayus,ququl", 
    "nuhuz,qotey", 
    "jilih,meyiy", 
    "cunim,fafuf", 
    "qepar,payex", 
    "koduk,muxil", 
    "deneh,guyep", 
    "qucic,fihuw", 
    "neroy,hejic", 
    "juyox,cuzul", 
    "jiyag,bodof", 
    "maqis,lokip", 
    "pizah,nadog", 
    "negaz,pobuz", 
    "keleq,niniq", 
    "cunoj,noxoj", 
    "dapup,cemif", 
    "baqoc,gosaw", 
    "gulac,lifix", 
    "cudol,jebut", 
    "forek,hehil", 
    "bomip,qexix", 
    "qotey,gupac", 
    "dayip,leqem", 
    "melox,hofoc", 
    "mogip,gemeh", 
    "hokuj,guqip", 
    "decek,cuwuq", 
    "gunek,jujif", 
    "lisiy,hisaf", 
    "bajoc,geqor", 
    "cusem,jinop", 
    "geciv,kafux", 
    "nuyak,lereg", 
    "gupac,didiv", 
    "bilaq,doqor", 
    "mufuf,bamam", 
    "lijat,nojiy", 
    "guhiz,lacuc", 
    "kakox,fahuk", 
    "kogas,ligib", 
    "pevid,jekeh", 
    "puzat,qimuz", 
    "cebis,kajip", 
    "nujuj,qupof", 
    "qenon,gosac", 
    "nalaj,jidit", 
    "kujod,dufic", 
    "camaz,jewem", 
    "kedew,qehad", 
    "bewef,mikox", 
    "qovel,joyuk", 
    "biyom,nuvok", 
    "cadej,qexix", 
    "kogas,ligib", 
    "guxun,jojaq", 
    "kakox,kuqoc", 
    "mosiv,mihid", 
    "qetas,fanuv", 
    "qupep,bozit", 
    "bodid,dimuz", 
    "qetas,fanuv", 
    "fozer,coyam", 
    "jukug,gijek", 
    "maqet,qupov", 
    "bopad,hikas", 
    "ciriv,panoc", 
    "pibab,gewus", 
    "febum,kazij", 
    "geroz,jociy", 
    "fucuj,gewih", 
    "cazup,lihih", 
    "kafux,hikop", 
    "nubul,codej", 
    "nuvis,nuxok", 
    "mezed,pituf", 
    "nuvis,nuxok", 
    "nibat,jigej", 
    "jagij,jolot", 
    "lelip,jucev", 
    "pewom,luyak", 
    "codej,capeh", 
    "mavey,faroq", 
    "gumon,didiv", 
    "kogiw,cixuq", 
    "qupep,bozit", 
    "kuwis,hetaq", 
    "fanuv,qetas", 
    "bopad,hikas", 
    "duzin,desaq", 
    "nalaj,kivam", 
    "dawos,kusit", 
    "fanuv,qetas", 
    "neqet,golug", 
    "povip,fakag", 
    "hifan,bageg", 
    "gawus,lovuj", 
    "mukiy,finij", 
    "koxus,fowiv", 
    "heham,harok", 
    "qetas,buduf", 
    "bewej,lojed", 
    "bizej,cusud", 
    "gabiy,leheq", 
    "banom,biquc", 
    "bizej,cusud", 
    "pagol,femof", 
    "geciv,luqem", 
    "fixej,hukar", 
    "nowan,jidit", 
    "gitif,qoroc", 
    "qegem,pibab", 
    "lenim,qaric", 
    "mituh,jupar", 
    "diriv,gemud", 
    "dabaf,cecec", 
    "bisup,laxub", 
    "carir,cusud", 
    "jujuc,keleq", 
    "maheg,cuwuq", 
    "bewef,jizof", 
    "gapib,coyul", 
    "kazij,gidem", 
    "kewos,miloc", 
    "neyus,bumec", 
    "biwar,mavaz", 
    "niqin,deruq", 
    "kesuv,japaf", 
    "bokac,pevid", 
    "dimuz,jehas", 
    "bocut,hoyil", 
    "nafug,jiyuy", 
    "maqet,namuc", 
    "boguw,kosob", 
    "pehem,koduk", 
    "hagac,hihuh", 
    "heyoz,jiwin", 
    "qemak,fugiq", 
    "jupar,hehil", 
    "kisid,biquc", 
    "hokuj,jinop", 
    "bowal,qodeb", 
    "bexod,domif", 
    "janoz,dukup", 
    "koguf,fojix", 
    "cimoz,huqiv", 
    "nidac,kuhix", 
    "neliz,fapih", 
    "lulaq,qameh", 
    "mifun,bowal", 
    "gupil,mufuf", 
    "qemak,gapib", 
    "hurod,baziy", 
    "qexix,foxuy", 
    "lejag,qezuv", 
    "liper,bamuc", 
    "nuxok,quhec", 
    "kuwis,noduq", 
    "gumon,fukoh", 
    "lufim,pelub", 
    "dafum,muxuk", 
    "gusuz,hodog", 
    "febum,bizuq", 
    "ciqog,qupef", 
    "namuc,mefer", 
    "puzat,fasij", 
    "banom,gisif", 
    "bipam,fixej", 
    "cacij,qameh", 
    "fijiv,mohiw", 
    "bumec,neqeq", 
    "jociy,pivun", 
    "kugog,gudik", 
    "koyev,panoc", 
    "humiy,qamoh", 
    "finij,korit", 
    "femof,fihoq", 
    "kuroc,guyep", 
    "gisif,nobuq", 
    "mojaw,nifum", 
    "jujif,mibad", 
    "qibog,qimuz", 
    "famoy,gibep", 
    "gibep,baziy", 
    "mufur,noduq", 
    "meqac,leyah", 
    "canof,mifun", 
    "lejag,fizim", 
    "qamoh,lojut", 
    "kegit,kagat", 
    "qupov,mefer", 
    "qucir,hagac", 
    "carir,pobuz", 
    "gedij,mituh", 
    "nibod,hikip", 
    "mifep,finoy", 
    "demox,nuguk", 
    "galuv,cibam", 
    "capeh,fazuf", 
    "cunoj,kogiw", 
    "bomav,gemeh", 
    "nanuw,fideh", 
    "fafuf,gufek", 
    "bomav,gemeh", 
    "nekuc,jufat", 
    "laxub,pehem", 
    "lacuc,ligeg", 
    "bavez,mudut", 
    "cupun,harok", 
    "pituf,nekuc", 
    "nuxos,jekeh", 
    "kimof,nuhux", 
    "bucom,kogiw", 
    "gonuc,jiyuy", 
    "jaluk,nadog", 
    "hisaf,maviz", 
    "nuzoq,kadul", 
    "muhaz,cotoj", 
    "muhaz,ciriv", 
    "qayuk,peqef", 
    "duzug,kafux", 
    "jekeh,nefag", 
    "gozik,duzug", 
    "niniq,bijag", 
    "nefag,melaq", 
    "hazud,ceyos", 
    "qosid,gicuk", 
    "mogip,nuzot", 
    "livud,dosoz", 
    "buseq,kogiw", 
    "ducoz,qesex", 
    "kisid,jinop", 
    "ciyip,cuwuq", 
    "juwac,famoy", 
    "gupac,giviq", 
    "qesex,jujuc", 
    "lulaq,pelif", 
    "baxud,cibam", 
    "fodeh,joviw", 
    "qaxol,qijaq", 
    "fizim,geluq", 
    "nuzot,fixej", 
    "jolot,gosac", 
    "hahek,hinaj", 
    "kovaq,qonip", 
    "bacoy,bamam", 
    "godoh,qiruc", 
    "pecoq,qirab", 
    "gipum,duzug", 
    "cusem,gosaw", 
    "pedax,cukip", 
    "loxab,bumuy", 
    "bapas,peqom", 
    "cuzul,bozit", 
    "legom,fajul", 
    "hikop,fanuv", 
    "gumon,dawos", 
    "furub,fojub", 
    "qujet,bocut", 
    "qijaq,gimaw", 
    "muhaz,fizim", 
    "maviz,jexic", 
    "kafux,qiyag", 
    "gupok,jaqej", 
    "pibab,furep", 
    "niqin,burug", 
    "lagoc,juwos", 
    "lagoc,bucom", 
    "hikop,fanuv", 
    "mugeh,pivun", 
    "jeqon,bobod", 
    "kisid,dimuz", 
    "hukar,pelif", 
    "kujih,nidac", 
    "dodas,fizeb", 
    "luzaf,fixej", 
    "hukar,bobod", 
    "nolur,hixit", 
    "kugog,guyep", 
    "deqeb,qeguz", 
    "qediy,fazuf", 
    "pewuk,kiyir", 
    "hikop,fanuv", 
    "jecir,payom", 
    "coyul,biseq", 
    "kimoz,nafug", 
    "pibab,furep", 
    "muhaz,fizim", 
    "cuxur,qemor", 
    "kiyir,pewuk", 
    "demox,paqel", 
    "juzil,bisup", 
    "neroy,jekox", 
    "lelip,peqeg", 
    "bapup,bakux", 
    "gosux,gigox", 
    "fizuz,hehil", 
    "gosaw,peqeg", 
    "jinop,qoqiq", 
    "bajuw,qapem", 
    "bapup,nuvok", 
    "jahaw,nufiw", 
    "nejux,nofiz", 
    "coxar,cosop", 
    "kugog,fapif", 
    "ditij,pehem", 
    "pibab,furep", 
    "qepov,nagiq", 
    "hisaf,bipam", 
    "qujet,cuzul", 
    "hixit,fizuz", 
    "hufuh,qefib", 
    "lejij,kawir", 
    "geluq,jufad", 
    "hosop,jufad", 
    "koriv,mifep", 
    "bejon,bequv", 
    "lanoq,cimoz", 
    "foxuy,gafig", 
    "muhaf,mufuf", 
    "kofup,fukik", 
    "jafaf,finoy", 
    "dobot,qamoh", 
    "gosaw,dajuf", 
    "bigaj,nofiz", 
    "fucuj,nisev", 
    "qekah,pevid", 
    "bibiw,kujod", 
    "dodas,gomos", 
    "nojiy,febum", 
    "qador,huvib", 
    "fazip,guluw", 
    "kazuj,cunuh", 
    "jahaw,mivon", 
    "poqit,gimaw", 
    "dayip,hozej", 
    "muxil,pehem", 
    "melaq,nufiw", 
    "jayor,kigog", 
    "bavim,bopad", 
    "fazip,guluw", 
    "jilih,jataj", 
    "cuzul,dijun", 
    "gavuc,qebux", 
    "leqem,pojuv", 
    "bajoc,boqon", 
    "guyaj,fijot", 
    "lohuh,kosob", 
    "dahow,fepoj", 
    "gixan,qehad", 
    "lufim,boqon", 
    "cagiq,nufiw", 
    "qavan,haceh", 
    "lenim,ganur", 
    "juwem,nayim", 
    "nayim,panoc", 
    "banom,goqaj", 
    "gigox,fapod", 
    "qobeh,bisup", 
    "livud,cufay", 
    "dufic,cupun", 
    "falom,hofoc", 
    "gosod,biyom", 
    "fipev,pucoc", 
    "cibam,jucuj", 
    "cudip,lofic", 
    "dayip,meyiq", 
    "bizuq,dogoc", 
    "korav,gomos", 
    "fihuw,jahuh", 
    "husig,qicot", 
    "koriv,febum", 
    "lapaq,qoroc", 
    "diqom,cijej", 
    "fanuv,guqur", 
    "cefuc,meyiq", 
    "mekeb,baqoc", 
    "bonij,qepov", 
    "nifum,qinik", 
    "mugiy,mihid", 
    "poqit,nanuw", 
    "muhaz,qanej", 
    "jojuy,muyoy", 
    "jusol,mepoh", 
    "pimac,luyak", 
    "dapup,gigig", 
    "gasuq,neriy", 
    "qomap,hihug", 
    "jiyag,kigog", 
    "fexen,gosod", 
    "biseq,qoroc", 
    "foxih,fariw", 
    "koyev,qidew", 
    "qozus,fugiq", 
    "fufob,koyem", 
    "hidep,qujet", 
    "camaz,pelub", 
    "ciriv,qexix", 
    "gafig,nakix", 
    "gawus,culah", 
    "gozik,fugiq", 
    "lelip,bamuc", 
    "qijaq,kogiw", 
    "fazuf,hiwer", 
    "lokip,jiyuy", 
    "cewoh,qeyaw", 
    "cuxur,dadef", 
    "heyoz,cukol", 
    "kefoz,noyat", 
    "gafig,ligib", 
    "qupep,fahij", 
    "bacoy,fehaz", 
    "gosaw,ciqog", 
    "kakox,piqez", 
    "fajul,qimec", 
    "fodeh,becef", 
    "luxos,bewef", 
    "dimuz,mugeh", 
    "kegit,kawir", 
    "cewoh,pivun", 
    "jexic,jareh", 
    "qobeh,guxun", 
    "deyal,cecig", 
    "kogas,dutos", 
    "biqix,dokek", 
    "gimaw,ceyos", 
    "gupac,nogex", 
    "guqip,furep", 
    "pomew,giniq", 
    "jajoy,jiyuy", 
    "kesuv,mipef", 
    "hodev,qawep", 
    "lagoc,qamuh", 
    "koxus,fojix", 
    "lujaf,cibam", 
    "ceyos,bonij", 
    "dizus,hazud", 
    "finoy,hedul", 
    "culah,japoz", 
    "gozik,qehab", 
    "hukar,kehab", 
    "jajix,ciqog", 
    "notak,fujed", 
    "luciy,pifil", 
    "hunaq,ponum", 
    "kofup,qonip", 
    "jayor,cinok", 
    "dimal,biquc", 
    "heqij,ceyos", 
    "guhuy,kecic", 
    "boruy,qiruq", 
    "deguv,fanuv", 
    "bopad,dayip", 
    "neyus,cadej", 
    "bodof,hexaq", 
    "qoqiq,jaxam", 
    "geciv,nuyak", 
    "besow,jayor", 
    "nanic,gemud", 
    "hunaq,gayij", 
    "moqac,qinik", 
    "doqor,huhuk", 
    "pocor,dapup", 
    "busix,qoqiq", 
    "gilox,nolur", 
    "dutos,japum", 
    "bumec,pobuz", 
    "gigox,qixew", 
    "kehab,finoy", 
    "loxab,fuqeh", 
    "jirem,hidiz", 
    "fanap,bewej", 
    "gokuv,buqov", 
    "godoh,ligib", 
    "keleq,hivoy", 
    "nalaj,pakih", 
    "ponum,cefuc", 
    "maqet,hoyil", 
    "finoy,leqop", 
    "kagat,cusud", 
    "legom,hodog", 
    "juzud,fabox", 
    "coxar,luyak", 
    "lozir,gogib", 
    "cadej,neyus", 
    "hiwer,fizeb", 
    "keleq,hivoy", 
    "ganur,juyox", 
    "dobot,guhiz", 
    "cadej,neyus", 
    "dimal,jowog", 
    "hixit,qebux", 
    "mosiv,becef", 
    "newew,bowiv", 
    "jigas,cofic", 
    "falom,badod", 
    "perap,guqip", 
    "canof,hikop", 
    "mopot,gijek", 
    "pocor,dapup", 
    "neyus,cadej", 
    "hagac,jilih", 
    "didiv,kacex", 
    "ciriv,hiziq", 
    "qoqaw,gakaz", 
    "niqin,dijeh", 
    "naroy,cunim", 
    "kisop,leqem", 
    "lofic,lejij", 
    "buzaz,fowiv", 
    "nidac,kebad", 
    "dawos,hetaq", 
    "pomew,dogoc", 
    "becef,hayup", 
    "hahek,lovuj", 
    "harok,gihin", 
    "neyus,cadej", 
    "heyoz,finij", 
    "gumad,miroj", 
    "jalav,culah", 
    "luzaf,nogex", 
    "deneh,cuwuq", 
    "qepov,jilih", 
    "jukug,kayus", 
    "hixit,nuyak", 
    "dodeg,bozit", 
    "geciv,kexuw", 
    "jijob,peqeg", 
    "nogex,nisev", 
    "dijeh,giqic", 
    "gemey,fukoh", 
    "buzaz,fowiv", 
    "dadef,fukik", 
    "kisid,qaviw", 
    "bozit,loxoz", 
    "gavuc,nayim", 
    "nidac,kebad", 
    "godoh,lacuc", 
    "bulem,cebuq", 
    "deguv,kulem", 
    "cosop,codej", 
    "cadej,neyus", 
    "cadej,neyus", 
    "buzaz,fowiv", 
    "kayus,jusev", 
    "naroy,cunim", 
    "qawaj,cukol", 
    "dafir,noyat", 
    "geroz,cotoj", 
    "kisop,leqem", 
    "jufeh,nuhuz", 
    "cadej,neyus", 
    "kajip,dekip", 
    "nicoq,nutuj", 
    "qoneb,koguf", 
    "fahij,coyul", 
    "juzil,foyar", 
    "bocut,noxoj", 
    "moqac,lereg", 
    "bakux,cicaj", 
    "kugos,nubul", 
    "luciy,kipoh", 
    "cotoj,cuzul", 
    "hukar,husaw", 
    "fanap,kedew", 
    "jukug,hagac", 
    "gujad,jojuy", 
    "buseq,fevut", 
    "liper,mifep", 
    "bozit,heqij", 
    "butaf,cicaj", 
    "nolur,pobuz", 
    "hodev,bamuc", 
    "hetaq,diriv", 
    "mugeh,hexaq", 
    "gupac,qovel", 
    "qinik,fimup", 
    "nolur,jusev", 
    "gapib,kogiw", 
    "hurod,hidep", 
    "biquc,qecim", 
    "gaqon,luxos", 
    "fizim,bijek", 
    "kozec,giniq", 
    "mavaz,gufek", 
    "fizim,bijek", 
    "kozec,qucic", 
    "faroq,gayij", 
    "bamam,biwar", 
    "nutuj,coyul", 
    "dedow,gitif", 
    "hagac,qiruq", 
    "qawep,jelag", 
    "mojaw,cukip", 
    "famoy,qehab", 
    "becef,haceh", 
    "jatet,jikeq", 
    "hegug,liper", 
    "duzin,fuyoh", 
    "cotoj,leqem", 
    "gilox,guxun", 
    "bobod,bowal", 
    "gokuv,gasuq", 
    "nofen,nanuw", 
    "pemeg,giqar", 
    "neyat,cuwuq", 
    "navep,naqup", 
    "nisev,kenux", 
    "pamaq,dolih", 
    "jupel,difiv", 
    "bijag,butaf", 
    "fovif,hadof", 
    "jawok,mogip", 
    "hedul,jafaf", 
    "bexod,cofic", 
    "jalav,maqet", 
    "casuk,cusij", 
    "noyat,kiyir", 
    "hociy,fukik", 
    "jatet,bigaj", 
    "jociy,guqip", 
    "pobuz,mepoh", 
    "qoroc,jekoq", 
    "focom,bumaf", 
    "pobuz,cicaj", 
    "bucom,lifix", 
    "heham,banom", 
    "baxud,jociy", 
    "hikip,jebut", 
    "culah,kogas", 
    "qafij,nelit", 
    "pefay,notak", 
    "kivam,gihin", 
    "hukar,nirab", 
    "camaz,bavim", 
    "qavan,canof", 
    "culah,qomap", 
    "kunag,fodeh", 
    "lihih,fakag", 
    "goqaj,cebuq", 
    "hadof,lunij", 
    "cuwuq,jujuc", 
    "jemej,gafux", 
    "bajoc,boruy", 
    "pimac,bocut", 
    "difiv,pomew", 
    "jurib,nagiq", 
    "lecuh,dawom", 
    "banom,qixew", 
    "locun,qadug", 
    "guheh,meqac", 
    "cikoz,pehem", 
    "neqet,hejic", 
    "kosob,gupac", 
    "muxuk,fixej", 
    "kimof,cicum", 
    "miroj,lelip", 
    "giheb,laral", 
    "dodas,povip", 
    "qujet,qihux", 
    "jigas,goqeg", 
    "neyat,jurib", 
    "nagiq,lofic", 
    "bumec,becef", 
    "nalaj,pucoc", 
    "padeb,bageg", 
    "kuwis,lezax", 
    "qupof,pagol", 
    "pecoq,hofoc", 
    "fariw,kimoz", 
    "dilux,pibab", 
    "hizid,mexoh", 
    "gupil,bizej", 
    "laxip,gowoc", 
    "kadul,gemud", 
    "jataj,kogas", 
    "mibom,cuzul", 
    "kimoz,nofen", 
    "buqov,ligib", 
    "nuhuz,qegem", 
    "qepov,nugeb", 
    "jusol,nagip", 
    "banom,bibil", 
    "pomew,hayup", 
    "mepoh,kesuv", 
    "muxil,gigox", 
    "nosif,mazob", 
    "kadul,gemud", 
    "qobeh,forek", 
    "jirem,pikaq", 
    "muvit,jizof", 
    "goqaj,cijej", 
    "kehab,bopad", 
    "ponum,qaviw", 
    "hosop,perap", 
    "kusit,babap", 
    "bejon,hefom", 
    "jukug,fapih", 
    "qehab,kimof", 
    "bequv,bobod", 
    "jiroy,biwar", 
    "fukoh,qiyag", 
    "lanoq,midux", 
    "gugej,qameh", 
    "decix,qacam", 
    "jalav,nuvok", 
    "husig,loxab", 
    "coxar,hunaq", 
    "pocor,fuqeh", 
    "joyuk,geqor", 
    "pebel,guxun", 
    "mifep,bumec", 
    "gavuc,nujuj", 
    "nisev,keleq", 
    "moruz,meyiy", 
    "fabox,dibed", 
    "keleq,moqac", 
    "jusev,fijot", 
    "baziq,bemaf", 
    "qetas,payom", 
    "quhec,lezax", 
    "notak,qibog", 
    "neroy,papiq", 
    "meyiq,besow", 
    "payex,jekiy", 
    "qepar,lugof", 
    "pikaq,luhid", 
    "forek,govez", 
    "koduk,jinop", 
    "lihih,muvit", 
    "hihuh,nubul", 
    "qujet,muvit", 
    "mexoh,capeh", 
    "cufay,gusuz", 
    "moqac,becef", 
    "jinop,necuz", 
    "nuyak,jikeq", 
    "nidac,bijek", 
    "leyah,fizeb", 
    "hurod,mefer", 
    "bageg,qehad", 
    "buqov,kugux", 
    "coxar,canof", 
    "jexic,hikas", 
    "gayij,guheh", 
    "qexay,butaz", 
    "cebis,cepoz", 
    "bohud,mijiz", 
    "jalav,nijef", 
    "dibed,mijiz", 
    "necuz,noxoj", 
    "baqey,jatet", 
    "mexoh,desaq", 
    "kogiy,guhiz", 
    "piqez,jiwin", 
    "febaq,norur", 
    "kawir,jizof", 
    "pewuk,gokuv", 
    "cunoj,laxip", 
    "qawep,bowal", 
    "lapaq,pizaz", 
    "kayus,peber", 
    "bufav,dewil", 
    "lisiy,fariw", 
    "kugog,fapod", 
    "mavaz,mideh", 
    "juwac,jukig", 
    "kuwis,lufim", 
    "mikox,bejon", 
    "bilaq,payex", 
    "nubul,juwos", 
    "nunif,kenux", 
    "pahih,bageg", 
    "lajak,hofoc", 
    "cuxur,canof", 
    "lufim,neyat", 
    "geroz,kigog", 
    "qayuk,jojuy", 
    "qehab,jizof", 
    "baqey,noxoj", 
    "pizaz,jufat", 
    "desaq,bizuq", 
    "mikox,bejon", 
    "gewom,neroy", 
    "jayor,qaviw", 
    "biwar,qayuk", 
    "mufur,fukik", 
    "nuvok,dofuc", 
    "gibep,nagip", 
    "casuk,qibog", 
    "nupub,pobuz", 
    "lawuv,mibob", 
    "gomos,pagol", 
    "nuhux,gowoc", 
    "carir,hucaw", 
    "culah,hikas", 
    "livud,hurod", 
    "pujom,feget", 
    "gomos,midux", 
    "juwem,heyoz", 
    "neqeq,jijob", 
    "negaz,qoyih", 
    "bajoc,nofen", 
    "becef,bafen", 
    "midut,pikaq", 
    "pesam,qecut", 
    "koxus,jaroj", 
    "hurod,bemaf", 
    "pezuh,husig", 
    "qayuk,cecay", 
    "livud,dedik", 
    "mohiw,kipoh", 
    "fazos,fuyoh", 
    "ganur,copox", 
    "galuv,kogas", 
    "fipev,gowoc", 
    "nigis,gufas", 
    "husig,lihih", 
    "lenim,kixan", 
    "legom,jutur", 
    "jucev,joviw", 
    "qaqac,giqir", 
    "pefay,gevip", 
    "ponum,maxaq", 
    "domav,kofup", 
    "qidew,cecay", 
    "miloc,qagiw", 
    "ceyos,pesam", 
    "cebis,jajix", 
    "lacuc,qiruc", 
    "nupub,nujuj", 
    "gahoz,poqit", 
    "laqiz,qapem", 
    "hikas,mogip", 
    "mukiy,qodeb", 
    "jucin,bumaf", 
    "deqeb,foraj", 
    "dajav,goqeg", 
    "nupub,nujuj", 
    "pukap,qaqac", 
    "mutiz,micax", 
    "kocuj,bihib", 
    "cunim,hihuh", 
    "pifil,jutur", 
    "diroc,hiziq", 
    "qirab,gitab", 
    "fipev,pecoq", 
    "kazuj,dacoy", 
    "huvib,jalav", 
    "pifil,jutur", 
    "qupof,pojik", 
    "qehad,dafum", 
    "fehaz,mihid", 
    "muxuk,diriv", 
    "jucev,neriy", 
    "qepar,mifep", 
    "kujod,nagiq", 
    "jofoc,ceriy", 
    "muxil,kigog", 
    "legom,pewom", 
    "jujuc,bumaf", 
    "pifil,jutur", 
    "pivun,lacuc", 
    "qexay,dukup", 
    "dofuc,jagij", 
    "fabix,gupac", 
    "jirem,fahij", 
    "forek,hajoj", 
    "bihir,luxos", 
    "gomos,lifix", 
    "fekey,hihug", 
    "meqac,luwub", 
    "qewaj,gavuc", 
    "fujed,pehem", 
    "mijiz,lulaq", 
    "nayim,nagip", 
    "dafir,kukij", 
    "dedik,gemeh", 
    "gomos,dawom", 
    "pujom,bowal", 
    "pixed,kehid", 
    "huqiv,hinaj", 
    "mibad,duzin", 
    "bumak,bequv", 
    "bumec,lelip", 
    "gihin,kayus", 
    "jahuh,bozit", 
    "cetef,gonuc", 
    "fimup,pojik", 
    "neliz,mudut", 
    "hoyil,gumon", 
    "laxip,boruy", 
    "juwem,miloc", 
    "piqez,fapif", 
    "pisof,gabiy", 
    "ceyos,biyom", 
    "pufun,geciv", 
    "nofen,jixil", 
    "loqen,kebad", 
    "maviz,fabix", 
    "culah,fijot", 
    "nipoz,bewej", 
    "coyul,pojuv", 
    "micok,nanuw", 
    "nogex,gosux", 
    "nalew,cupun", 
    "qupep,dimuz", 
    "dimal,jukug", 
    "gulac,qimuz", 
    "cusem,fizeb", 
    "cimoz,nuguk", 
    "lohaw,firup", 
    "poqit,hajoj", 
    "jupar,fihuw", 
    "qugac,dihet", 
    "jaluk,kacex", 
    "cudol,hizid", 
    "gixan,ducoz", 
    "lejag,nejux", 
    "cadej,juyed", 
    "dutos,qaqep", 
    "nufiw,dedav", 
    "gowoc,lulew", 
    "diroc,gihin", 
    "maheg,qamuh", 
    "qugac,dihet", 
    "jutah,jixek", 
    "maheg,baqey", 
    "fanap,buseq", 
    "duzug,pikaq", 
    "fiteb,meyiy", 
    "biwar,qewaj", 
    "gogib,hihuh", 
    "desaq,jikeq", 
    "nifum,gumon", 
    "bodid,fafuf", 
    "jukug,gilox", 
    "luwog,kuyem", 
    "diroc,gihin", 
    "nosif,babap", 
    "nakix,dahow", 
    "qidew,kakox", 
    "ceyos,bibiw", 
    "febum,qomap", 
    "bihib,nuvok", 
    "pizaz,cefuc", 
    "pixed,fovif", 
    "jareh,qujet", 
    "nofiz,jaluk", 
    "banom,bewef", 
    "jufah,qaqac", 
    "diriv,qucic", 
    "fideh,cecig", 
    "koyem,bopad", 
    "qavew,fisof", 
    "mofex,joxiy", 
    "lagoc,gosod", 
    "povip,janoz", 
    "kujih,kebad", 
    "fazov,bajuw", 
    "qamuh,cemif", 
    "neliz,qediy", 
    "qevoj,fafuf", 
    "banom,cudol", 
    "mutiz,gixub", 
    "luqem,nafug", 
    "dekip,hurod", 
    "jayor,kawir", 
    "jigas,kigay", 
    "nolur,hejic", 
    "bizuq,luxos", 
    "bapup,furep", 
    "kisid,gudik", 
    "jupar,pifil", 
    "bexod,qaric", 
    "nowan,lulew", 
    "jutah,qovel", 
    "nigis,kopip", 
    "jekoq,payom", 
    "cudip,fufob", 
    "golug,cofic", 
    "juwos,fawun", 
    "jofoc,gitif", 
    "hikip,ceqem", 
    "bajoc,pefay", 
    "gigig,qiyag", 
    "bulem,pogok", 
    "hinaj,fapih", 
    "noxoj,gufek", 
    "jujif,nacih", 
    "buseq,mavey", 
    "hivoy,dayip", 
    "mafum,juzud", 
    "dabaf,bedif", 
    "gapib,gimaw", 
    "heqij,peqeg", 
    "coxar,bowal", 
    "gisif,joyuk", 
    "mepoh,cepoz", 
    "fanap,fowiv", 
    "hokuj,keleq", 
    "kovaq,payex", 
    "niwal,jutah", 
    "dawom,jutah", 
    "norur,jekiy", 
    "jebut,qehab", 
    "duyit,mapej", 
    "pibab,gihin", 
    "mafum,baziq", 
    "hiziq,piqez", 
    "dafum,butaf", 
    "fizim,nutuj", 
    "fizuz,fukoh", 
    "dibed,kekap", 
    "dosoz,pocor", 
    "nagip,pezuh", 
    "cufay,ciriv", 
    "dolih,keqif", 
    "gujad,focom", 
    "gipum,bopad", 
    "dolih,dihep", 
    "qujet,pewom", 
    "qawep,fijiv", 
    "kivam,gitab", 
    "casuk,doqor", 
    "jucev,joxiy", 
    "cunim,fugiq", 
    "bajoc,jagij", 
    "gipum,bopad", 
    "qenon,miseh", 
    "qenon,mohiw", 
    "pojuv,muxuk", 
    "jawok,nipoz", 
    "hidar,camaz", 
    "livud,ciyip", 
    "juyed,niniq", 
    "gudem,qiruq", 
    "gexud,kebad", 
    "hedul,fapih", 
    "hidar,dewil", 
    "jahev,jawok", 
    "nuxos,jezed", 
    "hokuj,davuk", 
    "kovaq,bihir", 
    "mivon,cecig", 
    "dibed,lejag", 
    "fazuf,hitej", 
    "falom,dobot", 
    "midux,baqoc", 
    "hiwer,neriy", 
    "jezed,nuxos", 
    "janoz,naroy", 
    "kazuj,hahek", 
    "bapup,fideh", 
    "jezed,nuxos", 
    "naqup,nefag", 
    "naroc,leqem", 
    "qotey,bowal", 
    "kewos,niniq", 
    "dedik,nalew", 
    "jufat,fuqeh", 
    "gexud,qawaj", 
    "facuz,kisop", 
    "kisop,lezax", 
    "helad,jemej", 
    "kafux,biqix", 
    "jiyag,qiruc", 
    "newew,fopiv", 
    "jezed,nuxos", 
    "midux,baqoc", 
    "mabod,joqiw", 
    "bajoc,neyat", 
    "nuxos,jezed", 
    "muluq,fodeh", 
    "nefag,bowiv", 
    "jezed,nuxos", 
    "ququl,qonip", 
    "kimoz,godoh", 
    "cimoz,fabix", 
    "bipam,foyar", 
    "jezed,nuxos", 
    "kexuw,mudut", 
    "pakih,qexag", 
    "cahiy,qidew", 
    "jigas,cokud", 
    "pojuv,ceriy", 
    "cikoz,cunim", 
    "copox,jafaf", 
    "pucoc,hodog", 
    "kazij,dayip", 
    "bomip,jiyuy", 
    "kuroc,jehas", 
    "kosob,perap", 
    "livud,kujod", 
    "dawom,cahiy", 
    "qepov,joqiw", 
    "ceqem,pesam", 
    "mopot,peber", 
    "jurib,miroj", 
    "jexic,nuzoq", 
    "ququl,qonip", 
    "jukug,pigef", 
    "pelif,bulem", 
    "cofic,bequv", 
    "kawir,jexic", 
    "mibad,kisop", 
    "nuxos,jezed", 
    "puzat,qozus", 
    "nuxos,jezed", 
    "koxus,kuxaj", 
    "gipum,hazud", 
    "bexoh,bomip", 
    "ququl,qonip", 
    "ceqem,pesam", 
    "jusol,bulem", 
    "gexud,qawaj", 
    "bomip,jiyuy", 
    "deqeb,lofow", 
    "jupar,hihuh", 
    "ceqem,pesam", 
    "kuroc,jehas", 
    "jigas,cokud", 
    "cebis,qafun", 
    "bajoc,neyat", 
    "jawok,neqet", 
    "cukip,ducoz", 
    "mufur,cucuk", 
    "guqur,jaqew", 
    "kacex,ponum", 
    "gumon,nosif", 
    "pobuz,gihin", 
    "biyom,gaqon", 
    "neqet,canof", 
    "dimal,nuyak", 
    "gipum,pedax", 
    "kusit,qefib", 
    "cufay,muhaf", 
    "juwac,cicum", 
    "faroq,jaqej", 
    "culah,lujaf", 
    "nosif,harok", 
    "hosop,jowog", 
    "pevid,qamom", 
    "kixex,qediy", 
    "biseq,kulem", 
    "keqif,cewoh", 
    "kugos,copox", 
    "mepoh,fuqeh", 
    "jiyag,guheh", 
    "foxuy,bokac", 
    "cofic,cebuq", 
    "bacoy,bobod", 
    "mikaw,bulem", 
    "hiwer,qapem", 
    "bacoy,mezed", 
    "pikaq,ceqem", 
    "qaric,nekuc", 
    "kimoz,gumad", 
    "cemif,qexag", 
    "lajak,pimac", 
    "livud,nafug", 
    "jupar,joqiw", 
    "bumak,pomiy", 
    "fexen,busix", 
    "cacij,dewil", 
    "pehem,jixil", 
    "fakag,qukum", 
    "bumuy,miloc", 
    "mumaf,humiy", 
    "kimof,duzug", 
    "qepar,kisid", 
    "piqez,muvit", 
    "mituh,pezuh", 
    "bumec,jupel", 
    "pesam,pewuk", 
    "kenux,hihug", 
    "lujaf,maded", 
    "heqij,japum", 
    "fakag,jekoq", 
    "gudem,dihep", 
    "famoy,leheq", 
    "koxus,japum", 
    "miseh,muhaz", 
    "bijek,fihoq", 
    "hozej,baziy", 
    "laqiz,hihug", 
    "nuxok,meyir", 
    "qesex,jiroy", 
    "futuj,fuqeh", 
    "bavez,lecuh", 
    "buseq,jilih", 
    "micax,jafaf", 
    "fuxum,pojuv", 
    "liper,babap", 
    "besow,lojed", 
    "povip,mosiv", 
    "qoyin,mugiy", 
    "bodof,qexag", 
    "namot,hidar", 
    "bavim,jupar", 
    "pedax,pojik", 
    "joxiy,gixub", 
    "kivam,ganur", 
    "jekox,qiruq", 
    "gunek,hociy", 
    "maxoj,meyiy", 
    "coyul,nugeb", 
    "giqar,joxiy", 
    "humeg,qafun", 
    "papiq,mabod", 
    "kojeb,noduq", 
    "lufim,joqiw", 
    "lujaf,bobeh", 
    "nirab,gewom", 
    "jalav,bisup", 
    "gigox,baqoc", 
    "jufeh,kuzac", 
    "ganur,pobuz", 
    "dibed,peqeg", 
    "forek,kuzaj", 
    "nibat,giqir", 
    "pufun,nojiy", 
    "dijun,kujih", 
    "jajix,dafir", 
    "bumec,gomos", 
    "jayor,gileq", 
    "fijot,qujet", 
    "hegug,jutur", 
    "meqac,qexag", 
    "kuhix,nejix", 
    "mumek,mefer", 
    "noxoj,nonoj", 
    "kekap,neyat", 
    "qoneb,gokuv", 
    "fugiq,gigig", 
    "bemaf,nipiq", 
    "pagol,lezax", 
    "mihid,dodas", 
    "qihux,melaq", 
    "bequv,jujif", 
    "babap,harok", 
    "hisaf,bihib", 
    "jajoy,gusuz", 
    "gemey,bijag", 
    "nojiy,cewoh", 
    "hadof,qoyin", 
    "gemud,mivon", 
    "mufur,banom", 
    "maqet,dimuz", 
    "kedew,qukum", 
    "qador,fizim", 
    "bucom,demox", 
    "giqar,nigis", 
    "feget,cepoz", 
    "qotey,kujih", 
    "qepar,kekap", 
    "midux,bapup", 
    "kofup,bequv", 
    "mosiv,bageg", 
    "kexuw,qaviw", 
    "codej,jebut", 
    "bapef,jucew", 
    "pakih,lofic", 
    "pivun,qaviw", 
    "jidit,besow", 
    "dijeh,goqeg", 
    "peber,ligib", 
    "cukep,foyar", 
    "jigas,foraj", 
    "mefer,lobud", 
    "linuw,jilih", 
    "qoyih,nijef", 
    "cinok,koyem", 
    "luwub,niqin", 
    "luwub,niqin", 
    "kenuy,nijef", 
    "luqem,mazob", 
    "finoy,lipob", 
    "mehor,hoyil", 
    "lamoz,mukiy", 
    "fexen,guqip", 
    "fazov,boliy", 
    "luzaf,qejev", 
    "noyat,niwal", 
    "legom,qoyin", 
    "deruq,diqom", 
    "dodeg,jufad", 
    "domif,qixew", 
    "fexen,gosac", 
    "qimix,lereg", 
    "loxab,gijek", 
    "gumad,kiyir", 
    "dabaf,bajoc", 
    "gewom,lisiy", 
    "noyat,niwal", 
    "laral,mipef", 
    "jahaw,nuhuz", 
    "gudik,liliw", 
    "busix,nisev", 
    "nufiw,qupef", 
    "gidem,jaroj", 
    "guyaj,nuxok", 
    "muhaz,dimuz", 
    "domif,qixew", 
    "kovaq,mukiy", 
    "qimix,lereg", 
    "loxab,gijek", 
    "leqop,jaqej", 
    "loxab,gijek", 
    "kedew,dihep", 
    "dofuc,geqog", 
    "gosux,kixan", 
    "fexen,gosac", 
    "qegem,qadug", 
    "noyat,niwal", 
    "kugog,pogok", 
    "boguw,jahaw", 
    "bejon,gihin", 
    "mazob,nuxok", 
    "busix,nisev", 
    "fizuz,gozik", 
    "gegiv,cecig", 
    "nayim,qevoj", 
    "feget,liliw", 
    "hucaw,bibiw", 
    "fuqug,fovif", 
    "qiruc,giheb", 
    "jiyuy,hexaq", 
    "gidem,qavew", 
    "korav,lipob", 
    "gapib,mumop", 
    "foxih,gijek", 
    "kujih,kogiw", 
    "bozit,muhaz", 
    "mohiw,micok", 
    "mikox,leqem", 
    "hidiz,gevip", 
    "bihir,kuroc", 
    "madik,hahek", 
    "pobuz,jecir", 
    "nanic,cijej", 
    "fijot,nacih", 
    "mutiz,fizim", 
    "mibom,keleq", 
    "nubul,baqey", 
    "noyat,niwal", 
    "kusit,hetaq", 
    "kimof,peqef", 
    "qucir,fufob", 
    "dafir,bozit", 
    "bijag,lovuj", 
    "dacoy,cukep", 
    "jusev,gasuq", 
    "coxar,bamuc", 
    "ponum,gafig", 
    "biqix,mutiz", 
    "golug,lamoz", 
    "nuxos,gulac", 
    "bipam,kogiy", 
    "nolur,hidar", 
    "pelub,mumaf", 
    "neqet,qawaj", 
    "qosid,qavan", 
    "kusit,dihep", 
    "gosux,qecut", 
    "bajuw,jojuy", 
    "pefay,lisiy", 
    "cebuq,fafuf", 
    "qemak,qenon", 
    "gafux,hosop", 
    "jufeh,bapef", 
    "fukik,fimup", 
    "goqaj,didiv", 
    "lofow,pewom", 
    "juyox,foyar", 
    "dacoy,qupov", 
    "jayor,jidit", 
    "pezuh,hehil", 
    "hugum,guqur", 
    "mezed,buzaz", 
    "guheh,pahih", 
    "luzaf,focom", 
    "kisop,cudip", 
    "mezed,buzaz", 
    "pewom,pojik", 
    "fuqug,fimup", 
    "kogas,moruv", 
    "leqem,fihuw", 
    "hosop,gakaz", 
    "fucuj,qaqac", 
    "qayuk,gapif", 
    "foxuy,jojaq", 
    "mezed,cukol", 
    "jahev,joviw", 
    "gedij,lelip", 
    "jufej,jucew", 
    "dihep,gitif", 
    "japoz,cibam", 
    "bijag,joyuk", 
    "qofis,jucin", 
    "gigig,lagoc", 
    "muvit,jahuh", 
    "mibad,lezax", 
    "pujom,gitab", 
    "kopip,peqom", 
    "buzaz,mezed", 
    "dapup,hiziq", 
    "gewus,nacih", 
    "nupub,hodog", 
    "kexuw,lejij", 
    "cinok,fizim", 
    "koxus,fapif", 
    "fanuv,lofic", 
    "nayim,fapod", 
    "hikop,gigox", 
    "codej,kulem", 
    "nijef,diwab", 
    "bihib,peqom", 
    "davuk,cicum", 
    "peqef,qomap", 
    "hihuh,neriy", 
    "jufej,pebel", 
    "jecir,mojaw", 
    "hugum,jigej", 
    "gemey,nobuq", 
    "lezul,nogex", 
    "mumek,qepar", 
    "becef,ligeg", 
    "kofup,qupov", 
    "pamaq,jahev", 
    "jolot,fojub", 
    "goqeg,maxaq", 
    "qaxol,locun", 
    "cunim,qaqep", 
    "febum,kocuj", 
    "guyaj,mehor", 
    "ciziy,nalew", 
    "kigog,foraj", 
    "gewom,bodid", 
    "luveh,jekeh", 
    "jawok,peqeg", 
    "hidar,qepov", 
    "pagol,deqeb", 
    "cahiy,cukip", 
    "ciziy,pahih", 
    "cahiy,cukip", 
    "maxih,qoroc", 
    "jusol,gosod", 
    "nagiq,lovuj", 
    "domav,fovif", 
    "qujet,qoqiq", 
    "noxoj,giviq", 
    "lecuh,nadog", 
    "kuyem,cunim", 
    "kuroc,foraj", 
    "jusol,gosod", 
    "luwog,dufic", 
    "hegug,qugac", 
    "qobeh,pomiy", 
    "cuzul,fihuw", 
    "qamuh,jojaq", 
    "muluq,pezuh", 
    "fisof,cetef", 
    "nuxok,pehem", 
    "banom,lidag", 
    "guheh,bibiw", 
    "gixub,codej", 
    "hurod,deruq", 
    "gewom,bodid", 
    "nowan,heqij", 
    "didiv,pizah", 
    "lojed,jatet", 
    "kukij,dufic", 
    "luxos,boliy", 
    "baziq,cinok", 
    "kehid,juyox", 
    "nuhux,moqac", 
    "lihih,golug", 
    "kadul,nuyak", 
    "bageg,dokek", 
    "capeh,bafen", 
    "bobod,jaluk", 
    "fabox,kuwis", 
    "jajix,mumaf", 
    "kuqoc,juwos", 
    "paqel,gigig", 
    "jelag,hodog", 
    "qamuh,furep", 
    "bozit,qamom", 
    "qucic,geciv", 
    "pucoc,bodid", 
    "kehab,kugog", 
    "gihin,giviq", 
    "koyem,qoyin", 
    "gaqon,cucuk", 
    "cunoj,bajoc", 
    "leqem,bajuw", 
    "mibad,kehid", 
    "hisaf,duyit", 
    "fucuj,koguf", 
    "qucic,hikop", 
    "gasuq,pahif", 
    "bihir,gosod", 
    "kenux,gaqon", 
    "niwal,nugeb", 
    "qoneb,luwog", 
    "lohaw,firup", 
    "jujuc,ciqog", 
    "kenux,dawom", 
    "korit,kugux", 
    "nibat,dabaf", 
    "namuc,desaq", 
    "demox,kopip", 
    "banom,qujet", 
    "laxip,noyat", 
    "gidem,gufek", 
    "mezed,mumop", 
    "kayus,gidem", 
    "lulew,qihux", 
    "pikaq,bowiv", 
    "hodev,fixej", 
    "gulac,lejij", 
    "miseh,fodeh", 
    "locun,jahev", 
    "koduk,jofoc", 
    "maviz,qaqep", 
    "hegug,fijot", 
    "bumaf,gayij", 
    "coyam,negaz", 
    "lokip,jufad", 
    "bumak,nugeb", 
    "firup,kehab", 
    "kuyem,neliz", 
    "lilap,fojix", 
    "bulem,niniq", 
    "cetef,dedow", 
    "mefer,kazij", 
    "madik,jebut", 
    "kixex,qegoy", 
    "panoc,gusuz", 
    "defos,qebux", 
    "notak,cosop", 
    "kuwis,nolur", 
    "melox,dabaf", 
    "pucoc,muvoc", 
    "jaluk,kogiy", 
    "jufah,pemeg", 
    "kocuj,maxaq", 
    "luzaf,ceriy", 
    "nuvok,gonuc", 
    "jigej,miroj", 
    "jayor,lozir", 
    "luciy,kigay", 
    "lilap,qukum", 
    "bexoh,niqin", 
    "pecoq,hawoh", 
    "bajuw,cikoz", 
    "maviz,bufav", 
    "dadef,mazob", 
    "humiy,furub", 
    "lujaf,guyaj", 
    "gegiv,kukij", 
    "bumaf,koduk", 
    "pudew,pexih", 
    "jucuj,muhaz", 
    "bocut,gujad", 
    "fehaz,pewom", 
    "dufic,jepiv", 
    "hukar,qavan", 
    "bocut,lufim", 
    "guyaj,gudem", 
    "pemeg,qafun", 
    "pisof,qoneb", 
    "kujod,lijat", 
    "leyah,gokuv", 
    "luhid,cacij", 
    "qupep,duzin", 
    "gulac,peber", 
    "nogex,qupef", 
    "nipoz,baxud", 
    "fuqug,buduf", 
    "leyah,peqef", 
    "guluw,jaqej", 
    "qador,bihib", 
    "cazup,qeyaf", 
    "carir,bafen", 
    "guyaj,qeyaw", 
    "kagat,hifan", 
    "lujaf,hejic", 
    "qacam,qexix", 
    "fanuv,kixex", 
    "cimoz,korit", 
    "korit,moruv", 
    "galuv,gusuz", 
    "quhuq,mumop", 
    "cimoz,desaq", 
    "qacam,guyep", 
    "mufur,dodeg", 
    "buqov,gosac", 
    "defos,qoqiq", 
    "mezed,gapif", 
    "demox,qovel", 
    "qucir,ligeg", 
    "nuvis,meyiq", 
    "hagac,besow", 
    "jeqon,buqov", 
    "bamam,qegem", 
    "guluw,jaqej", 
    "hayup,jociy", 
    "casuk,lowop", 
    "qucir,domav", 
    "hadof,nijef", 
    "pedax,biyom", 
    "jahev,qegoy", 
    "gapib,mofex", 
    "nuhux,jiyuy", 
    "qonip,jataj", 
    "meyir,hozej", 
    "lijat,qosid", 
    "ceyos,guheh", 
    "kagat,cusem", 
    "kujod,deyal", 
    "hisaf,hosop", 
    "pedax,biyom", 
    "bokac,qemor", 
    "kedew,kopip", 
    "qenon,gitif", 
    "hokuj,povip", 
    "pedax,biyom", 
    "hawoh,nuvok", 
    "cusem,qucic", 
    "facuz,naqup", 
    "lilap,guhiz", 
    "pedax,biyom", 
    "lapaq,mepoh", 
    "davuk,jayor", 
    "dahow,gihin", 
    "hawoh,nuvok", 
    "noduq,newew", 
    "melaq,qoyin", 
    "hegug,gemeh", 
    "jofoc,jucuj", 
    "levid,peqom", 
    "dosoz,pucax", 
    "fanap,gasuq", 
    "kujih,lapaq", 
    "pizaz,kigog", 
    "bopad,bedif", 
    "lifix,juzil", 
    "bequv,newew", 
    "qidew,fapih", 
    "qayiv,lojed", 
    "biyom,huqiv", 
    "nanic,jukig", 
    "kipoh,mapej", 
    "lulew,kocuj", 
    "furub,nunif", 
    "lecuh,maheg", 
    "bibiw,hociy", 
    "coyam,dawom", 
    "pahih,gevip", 
    "qoqiq,newew", 
    "jutah,jawok", 
    "buseq,guheh", 
    "jidit,qawep", 
    "moruz,qupep", 
    "noyat,luwog", 
    "gonuc,hepoj", 
    "dimal,bakux", 
    "kecic,geluq", 
    "koduk,kunag", 
    "pizaz,diroc", 
    "coyam,dawom", 
    "cebuq,qobeh", 
    "bewej,dajuf", 
    "pelub,kunag", 
    "jajoy,qawaj", 
    "kunag,kegit", 
    "linuw,qovel", 
    "bipam,bapup", 
    "cecay,qejev", 
    "pizaz,kebad", 
    "muhaz,babap", 
    "lobud,cagiq", 
    "giniq,fihuw", 
    "jomic,hofoc", 
    "falom,fafuf", 
    "baxud,mihid", 
    "focom,geroz", 
    "jafaf,cadej", 
    "jexic,nakix", 
    "boruy,nufiw", 
    "jecid,diwab", 
    "facuz,qirab", 
    "cebuq,pebel", 
    "nejix,bibil", 
    "pixed,hajoj", 
    "nefag,mumaf", 
    "lohuh,japaf", 
    "qoroc,jowog", 
    "juwem,geqog", 
    "bakux,domav", 
    "cusem,jukig", 
    "noyat,fisof", 
    "dedow,nupub", 
    "guheh,juzud", 
    "baziy,casuk", 
    "jajoy,biquc", 
    "coyul,qijaq", 
    "qawaj,bedif", 
    "badod,hizid", 
    "qotey,dufic", 
    "niqin,gavuc", 
    "jekox,qomap", 
    "legom,gudik", 
    "kayus,qucir", 
    "qucic,gexud", 
    "duzin,gevip", 
    "jizof,nupub", 
    "jekoq,jelag", 
    "qawep,gawus", 
    "pedax,kawir", 
    "humiy,cecec", 
    "baziy,casuk", 
    "mugeh,nolur", 
    "buduf,qicot", 
    "jelag,bofef", 
    "hehum,hetaq", 
    "buduf,qicot", 
    "hehum,hetaq", 
    "jexic,nakix", 
    "hodog,lojed", 
    "lujaf,bocut", 
    "baziy,casuk", 
    "lenim,nuhuz", 
    "diwab,qoroc", 
    "gumon,juwem", 
    "padeb,pisof", 
    "hosop,buzaz", 
    "dedow,gafig", 
    "gosaw,pelub", 
    "deruq,pecoq", 
    "lacuc,fuqeh", 
    "baqey,qameh", 
    "cosop,cemif", 
    "kogas,hagac", 
    "diwab,bumec", 
    "gupeq,huqiv", 
    "dawom,hedul", 
    "dedik,pigef", 
    "nofen,qesex", 
    "korav,pisof", 
    "jusev,lagoc", 
    "lecuh,muvoc", 
    "mosiv,nefag", 
    "dimuz,loxoz", 
    "nuvok,capeh", 
    "hikip,defos", 
    "fapih,gapif", 
    "qoneb,qehab", 
    "bapas,dogoc", 
    "lijat,cacij", 
    "fozer,gimaw", 
    "gogib,gihin", 
    "fuqug,capeh", 
    "pewom,guqur", 
    "jawok,qegem", 
    "dawos,kugog", 
    "fizim,dajuf", 
    "cikoz,kiyir", 
    "coyam,qixew", 
    "hokuj,kugog", 
    "nubul,mijiz", 
    "hizid,gupeq", 
    "maxaq,fapih", 
    "hidep,dodeg", 
    "diriv,micok", 
    "facuz,hikop", 
    "lozir,qejev", 
    "nubul,mijiz", 
    "cebis,bavez", 
    "decek,qijaq", 
    "fufob,gosod", 
    "culah,manup", 
    "hehil,qeyaf", 
    "kawir,qomap", 
    "neliz,geluq", 
    "dekip,gaqon", 
    "pixed,guyep", 
    "jufad,quhec", 
    "nubul,mijiz", 
    "cebuq,febum", 
    "lovuj,hisaf", 
    "maviz,gabiy", 
    "husig,qecut", 
    "fojix,bapas", 
    "kigog,perap", 
    "nuxos,kugog", 
    "dihet,cigup", 
    "hayup,maxih", 
    "melox,giniq", 
    "gulac,kafux", 
    "gupac,jeqon", 
    "dihet,guqip", 
    "hozej,cebis", 
    "gumad,geciv", 
    "jexic,muyoy", 
    "biwar,jiroy", 
    "nalew,liliw", 
    "peqom,qavan", 
    "laqiz,febum", 
    "piqez,bihir", 
    "bavim,hoyil", 
    "nugeb,qixew", 
    "pelif,lojut", 
    "lenim,fihuw", 
    "juzil,nuhux", 
    "qacam,heyoz", 
    "lajak,bamam", 
    "pufun,kuroc", 
    "lipob,humeg", 
    "luqem,mufuf", 
    "moruz,gilox", 
    "lijat,pevid", 
    "hehil,jucev", 
    "kuroc,luqem", 
    "hikas,bopad", 
    "nelit,qovel", 
    "deqeb,fuqeh", 
    "payom,maxoj", 
    "goqaj,difiv", 
    "kexuw,qiruq", 
    "hahek,gigox", 
    "cefuc,jurib", 
    "hawoh,boruy", 
    "dawos,nifum", 
    "giheb,hajoj", 
    "peqef,gilox", 
    "jutah,koguf", 
    "gunek,femof", 
    "laqiz,dimal", 
    "kovaq,cixuq", 
    "qimix,hagac", 
    "jixek,jaqew", 
    "kuzac,gixub", 
    "lecuh,lawuv", 
    "jucew,guyep", 
    "mapej,nuhuz", 
    "qamuh,lejag", 
    "gileq,guqip", 
    "foxuy,kixex", 
    "jahaw,kugux", 
    "jezed,didiv", 
    "nuvok,humiy", 
    "husaw,hizid", 
    "nuyak,juyox", 
    "mafum,gicuk", 
    "moruz,qevoj", 
    "gemud,nafug", 
    "micok,noxoj", 
    "mumop,dolih", 
    "faroq,dobot", 
    "qafun,koduk", 
    "midux,jucuj", 
    "maviz,lelip", 
    "camaz,biquc", 
    "kimof,qemak", 
    "kuqoc,nanuw", 
    "furub,cicaj", 
    "biwar,muyoy", 
    "diqom,kuqoc", 
    "dodas,qofis", 
    "dejiw,gudik", 
    "foxuy,gavuc", 
    "luhid,neqeq", 
    "jebut,qupof", 
    "kuxaj,dacoy", 
    "deneh,dizus", 
    "bamam,nisev", 
    "kehid,jebut", 
    "locun,kipoh", 
    "gakaz,boliy", 
    "kayus,pikaq", 
    "nomep,bapup", 
    "namuc,nuzot", 
    "gitif,pukap", 
    "heqij,loxoz", 
    "nojiy,gihin", 
    "gewus,dafum", 
    "mabub,keleq", 
    "qugac,fovif", 
    "foraj,diriv", 
    "lacuc,norur", 
    "fideh,gasuq", 
    "fabix,bumec", 
    "lulew,kofup", 
    "joqiw,bacoy", 
    "cinok,qador", 
    "gijek,mumek", 
    "laxub,jucev", 
    "buseq,korit", 
    "dedow,jewem", 
    "dodas,jehas", 
    "kunag,fapif", 
    "nizaz,nuxok", 
    "bamuc,dodeg", 
    "gemey,cukol", 
    "decix,kehid", 
    "nidac,kixex", 
    "copox,pibab", 
    "lohaw,bomav", 
    "hugum,futuj", 
    "pibab,gavuc", 
    "qecut,jehas", 
    "jajoy,kogiw", 
    "banom,lejag", 
    "golug,qavan", 
    "jayor,bexoh", 
    "koyev,fufob", 
    "dodeg,jigej", 
    "qimuz,husig", 
    "juzud,foviz", 
    "geqog,bapas", 
    "jixil,juyox", 
    "jaxam,nawam", 
    "bowiv,gijek", 
    "gowoc,hopaf", 
    "biwar,qadug", 
    "levid,pahif", 
    "noyat,cucuk", 
    "lohaw,cemif", 
    "ducoz,pelub", 
    "nubul,maviz", 
    "fufob,qezuv", 
    "hucaw,babap", 
    "coxar,heham", 
    "bomav,qexag", 
    "qoyin,qugac", 
    "muluq,hukar", 
    "gileq,loxab", 
    "kujol,jecid", 
    "jataj,ciriv", 
    "pucax,joviw", 
    "mazob,gibep", 
    "biwuk,hukar", 
    "kazij,nutuj", 
    "cufay,jufej", 
    "bijag,foyar", 
    "fijot,lijat", 
    "mavey,qafij", 
    "navep,nosif", 
    "nizaz,nowan", 
    "piqez,jojuy", 
    "ditij,nofiz", 
    "muvoc,hikas", 
    "mipef,dilux", 
    "poqit,nanuw", 
    "kenuy,panuf", 
    "fazov,nanic", 
    "hehum,puzat", 
    "fahij,cudip", 
    "pixed,becef", 
    "cudip,fahij", 
    "bavim,bumec", 
    "bequv,kozec", 
    "gavuc,qehab", 
    "hiwer,cixuq", 
    "maqet,piqez", 
    "kenux,juzud", 
    "hukar,nuzoq", 
    "cudip,fahij", 
    "koguf,nuhuz", 
    "qehad,juyox", 
    "qayuk,kesuv", 
    "pagol,guyaj", 
    "hehum,lawuv", 
    "nuhuz,nirab", 
    "jagij,pagol", 
    "mufur,baziy", 
    "gumon,humeg", 
    "fevut,qoyin", 
    "pocor,cunoj", 
    "gupeq,bexoh", 
    "nufiw,hazud", 
    "laral,mojaw", 
    "lelip,cunuh", 
    "gasuq,guyep", 
    "hiziq,leqop", 
    "qepar,huhuk", 
    "fabox,nagiq", 
    "nubul,mufur", 
    "pobuz,fihuw", 
    "panoc,gokuv", 
    "jiyag,joyuk", 
    "pelif,kopip", 
    "nugeb,fihar", 
    "newew,capeb", 
    "mehor,noyat", 
    "nuxok,fabix", 
    "cukip,nujuj", 
    "qomap,nufiw", 
    "kayus,cunuh", 
    "fawun,jekox", 
    "qaxol,mavaz", 
    "jolot,peber", 
    "nisev,povip", 
    "qimec,hihug", 
    "newew,capeb", 
    "dawos,laxip", 
    "biwar,lejij", 
    "qujet,boguw", 
    "jedap,bequv", 
    "nawam,pituf", 
    "nofen,miloc", 
    "cibam,cusem", 
    "bapef,gavuc", 
    "lecuh,fasij", 
    "cigup,jusev", 
    "kofup,gapib", 
    "bihib,femof", 
    "madik,meyiy", 
    "kebad,neqeq", 
    "mabod,gilox", 
    "fakag,qicot", 
    "meyiy,hiziq", 
    "coxar,qupef", 
    "gonuc,neyat", 
    "pudew,qavew", 
    "bonij,lereg", 
    "niniq,dizus", 
    "jusev,nicoq", 
    "qidew,cupun", 
    "gozik,povip", 
    "maded,gitab", 
    "lelip,hukar", 
    "cimoz,mofex", 
    "fahuk,lilap", 
    "kujih,pewom", 
    "midut,muluq", 
    "cokud,pujom", 
    "guhiz,mugiy", 
    "fisof,cixuq", 
    "diwab,cukol", 
    "jehas,bohud", 
    "cofic,miseh", 
    "hepoj,niniq", 
    "kujol,pahih", 
    "harok,jilih", 
    "mikox,gikif", 
    "maded,baziq", 
    "koxus,dedow", 
    "qupep,jekeh", 
    "qozus,fazip", 
    "fapod,qujet", 
    "hahek,kedew", 
    "manup,qomap", 
    "hosop,meyiy", 
    "butaz,hiziq", 
    "cagiq,bowal", 
    "copox,liliw", 
    "fozer,biquc", 
    "lejij,pehem", 
    "kojeb,leheq", 
    "hehum,keleq", 
    "fixej,qecut", 
    "mibob,dawos", 
    "gedij,cahiy", 
    "fazip,lezax", 
    "pobuz,baxud", 
    "mibob,neqet", 
    "bihir,gunek", 
    "kuhix,nanuw", 
    "jecir,guqip", 
    "qidew,fizim", 
    "cuzoy,hitej", 
    "gemey,fahah", 
    "hajoj,guyep", 
    "ducoz,cokud", 
    "nisev,lagoc", 
    "pizah,jafaf", 
    "mexoh,mapej", 
    "hazud,haceh", 
    "pobuz,naqup", 
    "gosod,nonoj", 
    "nonoj,gosod", 
    "fideh,lawuv", 
    "pujom,kecic", 
    "fazuf,fizuz", 
    "kozec,fanap", 
    "qupof,japaf", 
    "lecuh,jucew", 
    "jupar,niwal", 
    "dacoy,lejij", 
    "fuyoh,jekeh", 
    "nonoj,gosod", 
    "maqis,qibog", 
    "cukol,bonij", 
    "naqup,niwal", 
    "mofex,cusij", 
    "dejiw,lereg", 
    "dahow,qaviw", 
    "jinop,nidac", 
    "fakag,qaric", 
    "luxos,nicoq", 
    "liper,qoyih", 
    "pixed,leheq", 
    "lugof,dutos", 
    "jiwin,padeb", 
    "cufay,bobod", 
    "peqeg,qupof", 
    "hazud,haceh", 
    "nolur,biqix", 
    "qapor,qodeb", 
    "bodid,guyaj", 
    "dayip,dawom", 
    "qiruq,bizuq", 
    "godoh,bopad", 
    "dafir,febum", 
    "cuzul,dekip", 
    "laxub,namuc", 
    "jofoc,muyoy", 
    "pexih,guyaj", 
    "naroy,lanoq", 
    "cuzoy,canof", 
    "hejic,pewuk", 
    "bomip,jijob", 
    "korit,gunek", 
    "maqet,capeb", 
    "kuzaj,jiroy", 
    "nefag,diriv", 
    "jelag,qixew", 
    "povip,qaqep", 
    "qiruc,dosoz", 
    "nofiz,fazuf", 
    "pituf,jekiy", 
    "kusit,pudew", 
    "furub,pivun", 
    "nizaz,coxar", 
    "gozik,leqop", 
    "jewem,nelit", 
    "nofen,jixil", 
    "mofex,qavew", 
    "qiruq,laral", 
    "nadog,godoh", 
    "jaxam,jiwin", 
    "nadog,qehab", 
    "bacoy,muyoy", 
    "dijun,kesuv", 
    "korit,fepoj", 
    "qodeb,cixuq", 
    "gewus,gavuc", 
    "qimix,fekey", 
    "jiyag,ciziy", 
    "loqen,gahoz", 
    "fahij,fapif", 
    "fojub,bedif", 
    "jomic,jareh", 
    "deqeb,qapem", 
    "gafux,biwar", 
    "moqac,qacam", 
    "furep,qezuv", 
    "kisid,hodev", 
    "namuc,bajuw", 
    "fisok,cotoj", 
    "duzug,nawam", 
    "juwem,nagip", 
    "liper,pituf", 
    "pevid,geluq", 
    "lojed,pudew", 
    "nuxok,quhuq", 
    "nayim,pituf", 
    "carir,gitif", 
    "gewom,kugog", 
    "kovaq,biquc", 
    "demox,qotey", 
    "kadul,ceqem", 
    "desaq,gilox", 
    "camaz,qehad", 
    "guqur,dogoc", 
    "diriv,pezuh", 
    "lawuv,giheb", 
    "japoz,ligib", 
    "mogip,bizej", 
    "nejix,jucuj", 
    "pemeg,piqez", 
    "guyaj,baqoc", 
    "lohaw,jusol", 
    "camaz,bavim", 
    "dahow,bopad", 
    "gulac,panoc", 
    "mekeb,bumuy", 
    "pucax,fuxum", 
    "pudew,dawos", 
    "loxoz,lohuh", 
    "bipam,kuhix", 
    "hidep,biwuk", 
    "hagac,qoroc", 
    "carir,heyoz", 
    "kozec,bamuc", 
    "kimof,didiv", 
    "gewom,baqoc", 
    "bizuq,pomiy", 
    "cukep,mugeh", 
    "qamom,gogib", 
    "cadej,jujif", 
    "nuhuz,nagip", 
    "qavan,peqef", 
    "dedik,mapej", 
    "gijek,pewep", 
    "peber,luciy", 
    "futuj,fojub", 
    "hinaj,helad", 
    "bizej,nowan", 
    "kigay,giqic", 
    "qucic,kehid", 
    "qegem,lawuv", 
    "jareh,foxuy", 
    "jaqej,nafug", 
    "mekeb,gaqon", 
    "gitab,bewej", 
    "gibep,boliy", 
    "cunim,kacex", 
    "gipum,gewih", 
    "pizaz,qotey", 
    "lofic,jinop", 
    "japoz,qegoy", 
    "kajip,ceriy", 
    "jiyuy,mituh", 
    "lufim,padeb", 
    "cofic,fuqug", 
    "qevoj,nupub", 
    "cecec,guluw", 
    "luwog,peber", 
    "jixil,cukep", 
    "dodeg,jepiv", 
    "dofuc,huqiv", 
    "moqac,hagac", 
    "guheh,gileq", 
    "dihet,maheg", 
    "fizuz,dokek", 
    "hihug,cusem", 
    "panoc,hikop", 
    "naroc,pewep", 
    "qameh,qonip", 
    "febaq,cacij", 
    "kagat,fihar", 
    "qegem,cukep", 
    "dahow,jijob", 
    "dawos,bexoh", 
    "mijiz,mifun", 
    "jatet,faroq", 
    "joyuk,gewom", 
    "defos,noduq", 
    "gufas,kuqoc", 
    "jaxug,casuk", 
    "gapib,nunif", 
    "pifil,dihet", 
    "fojub,pojik", 
    "giniq,lugof", 
    "japaf,pucax", 
    "bumuy,jalav", 
    "negaz,deguv", 
    "fozer,pedax", 
    "qebux,jekoq", 
    "kivam,banom", 
    "galuv,jolot", 
    "jezed,cupun", 
    "qihux,peqeg", 
    "geroz,baziy", 
    "dutos,nuguk", 
    "qetas,mibad", 
    "husaw,mugiy", 
    "fukik,kedew", 
    "jucin,gafux", 
    "hodog,kedew", 
    "jizof,gihin", 
    "dimal,lagoc", 
    "mexoh,muvit", 
    "jajix,dajuf", 
    "mehor,cewoh", 
    "dedow,mukiy", 
    "meyir,gavuc", 
    "jucuj,bodof", 
    "cunoj,gitif", 
    "jaqej,qefib", 
    "koxus,lufim", 
    "kazij,mijiz", 
    "fozer,boveq", 
    "didiv,ditij", 
    "muvit,lowop", 
    "kedew,bavim", 
    "cinok,pahif", 
    "nuxos,gabiy", 
    "foraj,butaz", 
    "nicoq,nujuj", 
    "jojaq,gabiy", 
    "dafir,mifun", 
    "bexod,pivun", 
    "camux,lulew", 
    "jukug,cokud", 
    "hihug,gileq", 
    "qupov,koriv", 
    "maviz,quhec", 
    "fafuf,lilap", 
    "nowan,cecec", 
    "neyat,qujet", 
    "gisif,guqur", 
    "jaluk,qofis", 
    "deruq,nejux", 
    "kipoh,fizuz", 
    "lajak,kogiw", 
    "buduf,nuzoq", 
    "dihet,nuhuz", 
    "jezed,lenim", 
    "bewej,qimuz", 
    "kukij,geqog", 
    "jirem,cuxur", 
    "muhaz,goqaj", 
    "qotey,bequv", 
    "koduk,nakix", 
    "qoroc,jiyag", 
    "dudoq,jusev", 
    "qosid,nobuq", 
    "dedow,bowal", 
    "ceqem,noxoj", 
    "giqir,nufiw", 
    "jatet,cacij", 
    "midut,kosob", 
    "mibom,hodud", 
    "hidar,kamip", 
    "joxiy,biwuk", 
    "hokuj,qidew", 
    "lenim,gufas", 
    "dayip,boliy", 
    "jekoq,dolih", 
    "gawus,hiziq", 
    "gewih,mumop", 
    "gogib,nejix", 
    "qagiw,hiwer", 
    "carir,laral", 
    "qimec,ciziy", 
    "fizeb,hozej", 
    "cokud,duyit", 
    "gudik,huqiv", 
    "nalew,mojaw", 
    "hamok,qirab", 
    "pevid,baziy", 
    "gasuq,nuguk", 
    "pikaq,kakox", 
    "dapup,neqeq", 
    "foraj,forek", 
    "jukig,buqov", 
    "bumaf,nekuc", 
    "lacuc,domav", 
    "kimoz,dowir", 
    "camaz,dosoz", 
    "fapif,dolih", 
    "fapif,dolih", 
    "niniq,keqif", 
    "jafaf,lisiy", 
    "fisof,gigox", 
    "panuf,kisid", 
    "jahaw,mifep", 
    "lunij,dudoq", 
    "joxiy,guluw", 
    "fapif,dolih", 
    "fapif,dolih", 
    "domav,qepar", 
    "fazov,boguw", 
    "cigup,nuvok", 
    "qihux,cemif", 
    "jutur,kocuj", 
    "necuz,mugiy", 
    "koyev,qejev", 
    "jezed,qupep", 
    "giqar,kiyir", 
    "gupil,gugej", 
    "cotoj,kigog", 
    "lohuh,gudik", 
    "korit,ciziy", 
    "pesam,guqur", 
    "nuvis,hikip", 
    "giqar,gaqon", 
    "piqez,qayiv", 
    "kivam,jezed", 
    "jahuh,biwuk", 
    "hoyil,pimac", 
    "bequv,nigis", 
    "cucuk,qamoh", 
    "qawep,jalav", 
    "jigas,gupac", 
    "fihar,giqar", 
    "pogok,piqez", 
    "jucuj,bizuq", 
    "femof,cudip", 
    "babap,qafun", 
    "boruy,bomip", 
    "bamam,mopot", 
    "bofef,muvit", 
    "butaz,kefoz", 
    "pemeg,jemej", 
    "peber,decix", 
    "davuk,bulem", 
    "nuguk,heyoz", 
    "kosob,qiyag", 
    "gixan,liliw", 
    "heyoz,jujuc", 
    "kazuj,fevut", 
    "kogiy,mideh", 
    "qotey,pikaq", 
    "huhuk,domav", 
    "boqon,quhuq", 
    "duzug,cotoj", 
    "dodas,joxiy", 
    "fizeb,cecay", 
    "kogiy,nomep", 
    "dawos,qavew", 
    "kusit,pahif", 
    "leyah,juzud", 
    "miloc,piqez", 
    "deneh,kegit", 
    "bumak,gogib", 
    "pudew,kigay", 
    "domav,dabaf", 
    "qekah,pexih", 
    "lohaw,gemud", 
    "kixan,guxun", 
    "gosod,gaqon", 
    "lepey,japum", 
    "jafaf,miseh", 
    "hagac,jowog", 
    "jukug,doqor", 
    "fojix,deyal", 
    "gufas,laral", 
    "badod,gawus", 
    "fugiq,luzaf", 
    "qimix,jucew", 
    "kawir,cicaj", 
    "facuz,bocut", 
    "noduq,bufav", 
    "lamoz,hodud", 
    "fozer,fufob", 
    "melaq,kiyir", 
    "jahuh,bihib", 
    "jemej,gugej", 
    "fabox,leheq", 
    "jareh,kuhix", 
    "jucin,fariw", 
    "mifun,qupep", 
    "pukap,hitej", 
    "kajip,fovif", 
    "bumak,gowoc", 
    "gixub,qiyag", 
    "fizim,nicoq", 
    "laqiz,pujom", 
    "heyoz,gowoc", 
    "bonij,pigef", 
    "nakix,pixed", 
    "jixek,hepoj", 
    "fugum,juwem", 
    "dayip,qecut", 
    "qirab,dawos", 
    "muvit,cecec", 
    "diwab,kecic", 
    "hodev,neroy", 
    "pezuh,fideh", 
    "cuxur,nakix", 
    "nizaz,cuzoy", 
    "fukik,lejag", 
    "jowog,qaviw", 
    "qihux,gudik", 
    "gahoz,pewuk", 
    "pakih,kisid", 
    "kagat,luwog", 
    "jecid,guyep", 
    "muhaf,kagat", 
    "helad,fugum", 
    "loxab,gigox", 
    "mekeb,pituf", 
    "kayus,foxuy", 
    "livud,hefom", 
    "bexoh,gupeq", 
    "golug,qameh", 
    "qenon,noxoj", 
    "luzaf,copox", 
    "ligeg,gihin", 
    "nidac,camux", 
    "jajix,golug", 
    "coyam,gonuc", 
    "nigis,guhiz", 
    "hadof,gabiy", 
    "kafux,gabiy", 
    "poqit,jelag", 
    "deneh,cuxur", 
    "guqip,japum", 
    "jomic,qofis", 
    "lifix,gikif", 
    "nafug,copox", 
    "muhaz,fovif", 
    "koyem,hisoq", 
    "carir,fukik", 
    "carir,kujih", 
    "gafux,janoz", 
    "bajoc,fazip", 
    "mufuf,jutur", 
    "guyaj,hetaq", 
    "lipob,ditij", 
    "bewej,qawaj", 
    "kugos,cuzul", 
    "bewej,qawaj", 
    "guqur,kuhix", 
    "jataj,nanic", 
    "bucom,jeqon", 
    "pebel,qomap", 
    "ganur,fihar", 
    "qayiv,femof", 
    "jojaq,jukig", 
    "luhid,gahoz", 
    "gokuv,hiziq", 
    "dosoz,buzaz", 
    "fojub,lafec", 
    "bilaq,nogex", 
    "helad,baziy", 
    "gokuv,hiziq", 
    "bokac,jowog", 
    "gulac,jixil", 
    "ciriv,qozus", 
    "gasuq,dahow", 
    "namot,nafug", 
    "mivon,diriv", 
    "kivam,dedik", 
    "moqac,gewih", 
    "gosux,namuc", 
    "ponum,kafux", 
    "jowog,nosif", 
    "dacoy,cebis", 
    "domav,gevip", 
    "cukol,gunek", 
    "bewef,lulew", 
    "bavim,qawaj", 
    "quhec,pivun", 
    "hefom,bihir", 
    "dijun,qimuz", 
    "pomiy,nuzot", 
    "gafux,jekeh", 
    "decek,nuhux", 
    "hidep,dijeh", 
    "fihoq,gosod", 
    "cukol,pogok", 
    "lozir,jehas", 
    "bewef,lulew", 
    "gisif,jixil", 
    "lezax,hihuh", 
    "kimof,feget", 
    "pezuh,mifun", 
    "jufad,capeb", 
    "luwub,nefag", 
    "cunoj,fojix", 
    "bipam,qobeh", 
    "gawus,cebuq", 
    "qidew,qagiw", 
    "nacih,fahah", 
    "bewef,lulew", 
    "gahoz,nosif", 
    "finoy,dafum", 
    "jajoy,hisoq", 
    "hugum,jowog", 
    "jufad,ducoz", 
    "pikaq,juwac", 
    "pewom,cufay", 
    "fapod,hiziq", 
    "bibil,japoz", 
    "nanic,hikip", 
    "kazuj,moqac", 
    "bajuw,pebel", 
    "mavaz,jutur", 
    "gemeh,guhuy", 
    "giqar,qeyaw", 
    "madik,dapup", 
    "nofiz,peber", 
    "cagiq,muyoy", 
    "fowiv,hodev", 
    "bilaq,mufuf", 
    "qefib,jijob", 
    "fazip,neliz", 
    "copox,kuyem", 
    "hejic,dimal", 
    "jufah,foxuy", 
    "hidar,nafug", 
    "coxar,melaq", 
    "bemaf,qaqep", 
    "bobeh,fizeb", 
    "ceqem,bumak", 
    "legom,cukol", 
    "mihid,fuyoh", 
    "cuwuq,jilih", 
    "jupar,pojuv", 
    "haceh,husaw", 
    "lunij,jojaq", 
    "gileq,meqac", 
    "diwab,geqog", 
    "gidem,noyat", 
    "luwog,nejux", 
    "meyir,qozus", 
    "lagoc,dufic", 
    "nutuj,qewaj", 
    "pomew,gakaz", 
    "boliy,pudew", 
    "gufek,kigog", 
    "fihar,liliw", 
    "pufun,jajoy", 
    "jaxam,lohuh", 
    "koriv,qeyaw", 
    "bavez,qemak", 
    "dilux,pewep", 
    "foyar,gewih", 
    "qador,juwac", 
    "hodud,qonip", 
    "miloc,fevut", 
    "ligeg,luzaf", 
    "jutah,fimup", 
    "jecid,hitej", 
    "bodid,kegit", 
    "luveh,jilih", 
    "dutos,qezuv", 
    "laqiz,lobud", 
    "madik,niniq", 
    "qotey,dayip", 
    "pujom,gosaw", 
    "pituf,bumaf", 
    "jehas,ququl", 
    "mosiv,husaw", 
    "kefoz,nuguk", 
    "giheb,qimec", 
    "miseh,lapaq", 
    "ligeg,qibog", 
    "dibed,qexix", 
    "fahuk,qaqac", 
    "mufur,jucew", 
    "mohiw,jiwin", 
    "furep,fukoh", 
    "pizah,lujaf", 
    "hikas,lifix", 
    "husig,muvit", 
    "muhaz,jafaf", 
    "lovuj,bibiw", 
    "mumop,cunoj", 
    "biwuk,bamam", 
    "luqem,qaviw", 
    "maxaq,kogiy", 
    "luqem,juyed", 
    "kazuj,qehad", 
    "leqem,fakag", 
    "jajoy,cetef", 
    "naroc,jelag", 
    "kujod,jayor", 
    "nofen,pefay", 
    "lacuc,newew", 
    "naroy,qidew", 
    "qiruc,kazij", 
    "gigox,fapih", 
    "mafum,gupeq", 
    "mekeb,jemej", 
    "qamoh,qinik", 
    "galuv,dizus", 
    "humeg,jurib", 
    "babap,joqiw", 
    "fojix,bumec", 
    "hayup,pibab", 
    "fufob,maxaq", 
    "qador,lunij", 
    "lejij,juwem", 
    "lunij,mabod", 
    "foxih,hexaq", 
    "capeb,japoz", 
    "cibam,duyit", 
    "bopad,mutiz", 
    "bocut,bibiw", 
    "qetas,mavaz", 
    "kuroc,carir", 
    "falom,qemak", 
    "neqet,pezuh", 
    "cetef,buqov", 
    "japaf,fehaz", 
    "dofuc,dahow", 
    "falom,qemak", 
    "kuyem,foxuy", 
    "baqey,jufah", 
    "qinik,juzud", 
    "nuxos,mekeb", 
    "dizus,foyar", 
    "dejiw,cetef", 
    "bipam,fariw", 
    "falom,mukiy", 
    "luyak,gujad", 
    "kosob,hidep", 
    "kugux,foraj", 
    "jupar,gigig", 
    "neyat,fijot", 
    "foxih,deruq", 
    "bobeh,hizid", 
    "cuzoy,mugeh", 
    "didiv,baqey", 
    "difiv,mukiy", 
    "nubul,hahek", 
    "guheh,qaqac", 
    "lijat,nifum", 
    "kivam,bufav", 
    "dizus,fijiv", 
    "lejij,nelit", 
    "koduk,geqog", 
    "jehas,lawuv", 
    "husaw,ququl", 
    "qamuh,navep", 
    "fapih,qofis", 
    "kojeb,bulem", 
    "jatet,qemak", 
    "nuyak,kisid", 
    "juwos,qepov", 
    "pojuv,kusit", 
    "lajak,jiyag", 
    "dedik,lokip", 
    "pojuv,fazuf", 
    "mavey,neroy", 
    "bowal,gihin", 
    "cecay,baziy", 
    "jafaf,qoyih", 
    "muvoc,qobeh", 
    "qepar,muyoy", 
    "fojix,nibod", 
    "kogas,kixex", 
    "bafen,fugiq", 
    "bodof,qezuv", 
    "lobud,qacam", 
    "jedap,jusev", 
    "banom,peqef", 
    "golug,duzin", 
    "bewej,qaviw", 
    "bafen,feget", 
    "camaz,kujih", 
    "foxih,qeyaw", 
    "gemey,fizeb", 
    "hugum,qexag", 
    "nifum,gayij", 
    "nadog,jufad", 
    "bobod,qavew", 
    "fawun,gugej", 
    "canof,geqog", 
    "bofef,kegit", 
    "jaroj,govez", 
    "gixan,nuxok", 
    "fexen,dabaf", 
    "jedap,pituf", 
    "qaviw,muvit", 
    "qavan,baqey", 
    "lawuv,fihoq", 
    "hazud,gihin", 
    "kenux,qebux", 
    "harok,lofic", 
    "biyom,pexih", 
    "perap,hosop", 
    "dawom,bomip", 
    "kewos,duzin", 
    "peber,qeyaf", 
    "futuj,qiruc", 
    "muhaf,moruv", 
    "guxun,muvit", 
    "fowiv,quhuq", 
    "hazud,hofoc", 
    "domif,qeyaf", 
    "luqem,bacoy", 
    "jezed,micok", 
    "micax,lafec", 
    "pobuz,qirab", 
    "firup,qupof", 
    "joyuk,gedij", 
    "cokud,cijej", 
    "gunek,hexaq", 
    "bejon,gimaw", 
    "nadog,hokuj", 
    "mipef,qobeh", 
    "jeqon,hegug", 
    "gunek,jemej", 
    "naroc,pefay", 
    "fabox,maqet", 
    "bumuy,jukug", 
    "nibat,jupar", 
    "gexud,qanej", 
    "geqor,dedow", 
    "burug,pewom", 
    "maqet,fozer", 
    "qaric,nalew", 
    "kafux,febum", 
    "qicot,cokud", 
    "panuf,kuzaj", 
    "hisaf,cusem", 
    "joyuk,lihih", 
    "pikaq,nidac", 
    "neliz,mibom", 
    "cepoz,fisok", 
    "domav,qayuk", 
    "nigis,qoqiq", 
    "coxar,faroq", 
    "qafun,hucaw", 
    "lovuj,qamom", 
    "hivoy,gexud", 
    "qaric,bewef", 
    "buseq,qemor", 
    "pecoq,cigup", 
    "mekeb,gapif", 
    "mabub,jaqew", 
    "faroq,coxar", 
    "fazuf,midut", 
    "muhaf,meyiy", 
    "gapif,mekeb", 
    "pibab,qupof", 
    "jecir,bopad", 
    "qovel,jagij", 
    "lofic,pagol", 
    "qegoy,fovif", 
    "pizah,buzaz", 
    "juwac,fabox", 
    "pizah,buzaz", 
    "qoyin,jigas", 
    "faroq,ditij", 
    "qobeh,kixex", 
    "dafir,dofuc", 
    "geroz,qixew", 
    "lozir,baziy", 
    "qovel,jagij", 
    "gafux,burug", 
    "loxab,jaxam", 
    "nijef,fixej", 
    "papiq,jucew", 
    "hurod,haceh", 
    "kocuj,gowoc", 
    "bakux,nomep", 
    "juyox,geroz", 
    "baziy,dawom", 
    "luciy,qozus", 
    "lofow,lulaq", 
    "muhaf,cuzoy", 
    "cudip,femof", 
    "lelip,guyaj", 
    "mepoh,gayij", 
    "maded,qidew", 
    "ceriy,meqac", 
    "jufah,guhuy", 
    "juwac,kivam", 
    "locun,huvib", 
    "mojic,furub", 
    "kiyir,lacuc", 
    "kugog,hofoc", 
    "jutah,hehil", 
    "gitab,hamok", 
    "koguf,davuk", 
    "hunaq,bipam", 
    "hodud,gunek", 
    "bobod,heyoz", 
    "qapor,necuz", 
    "cufay,jilih", 
    "jalav,pigef", 
    "famoy,nuxok", 
    "busix,fapod", 
    "gufas,guhuy", 
    "cosop,cofic", 
    "melox,bulem", 
    "kovaq,bodof", 
    "bafen,galuv", 
    "cicum,nuhux", 
    "gupil,keqif", 
    "cunoj,fapif", 
    "pizah,fopiv", 
    "kuqoc,qexay", 
    "kuyem,nefag", 
    "jajix,bavim", 
    "ququl,fuqeh", 
    "peqeg,quhuq", 
    "cecec,jutur", 
    "jojuy,bavez", 
    "pevid,jizof", 
    "neroy,jucuj", 
    "bumak,jufeh", 
    "qozus,hodev", 
    "niwal,humiy", 
    "peqeg,quhuq", 
    "nefag,ligib", 
    "miroj,fodeh", 
    "qucic,jiyag", 
    "besow,hixit", 
    "qehab,cebis", 
    "meqac,fipev", 
    "kenux,fugum", 
    "dapup,kexuw", 
    "lilap,didiv", 
    "pevid,fowiv", 
    "nalaj,humiy", 
    "poqit,leheq", 
    "gahoz,laxub", 
    "gibep,loxoz", 
    "kegit,gigig", 
    "bejon,firup", 
    "lobud,hexaq", 
    "jehas,fihar", 
    "lenim,pikaq", 
    "hahek,bodof", 
    "qobeh,cebuq", 
    "casuk,fahuk", 
    "nonoj,cuxur", 
    "bedif,fahuk", 
    "lojut,jepiv", 
    "godoh,gabiy", 
    "fugiq,quhuq", 
    "luciy,dolih", 
    "qanej,fucuj", 
    "dijeh,qucic", 
    "jewem,pojik", 
    "lujaf,cusij", 
    "jusol,giqar", 
    "gusuz,qupof", 
    "bamam,dimuz", 
    "bageg,pomew", 
    "lagoc,cucuk", 
    "qetas,decix", 
    "cixuq,pewom", 
    "busix,foxuy", 
    "gegiv,husig", 
    "fahuk,quhuq", 
    "bocut,kigog", 
    "jizof,jociy", 
    "mibom,fapih", 
    "gudem,bumec", 
    "kunag,guhiz", 
    "qoroc,dewil", 
    "qinik,kamip", 
    "bulem,qemor", 
    "kimoz,niniq", 
    "bihib,gumon", 
    "buqov,hoyil", 
    "mibom,mudut", 
    "dejiw,galuv", 
    "kuzaj,fiteb", 
    "joyuk,qucir", 
    "kugog,maheg", 
    "kebad,fozer", 
    "qovel,nugeb", 
    "dajav,husit", 
    "fahij,miseh", 
    "camaz,finij", 
    "pibab,hehil", 
    "jutah,mibom", 
    "hehum,madik", 
    "lelip,pojik", 
    "jagij,geqog", 
    "kegit,pahih", 
    "pibab,hehil", 
    "fajul,nuzoq", 
    "fowiv,liper", 
    "bobod,nogex", 
    "nekuc,qucic", 
    "ciziy,jagij", 
    "fopiv,qozus", 
    "dihep,fowiv", 
    "gudik,bapef", 
    "dayip,fijot", 
    "goqaj,deneh", 
    "dafum,pakih", 
    "jaqew,mudut", 
    "hoyil,firup", 
    "navep,gemeh", 
    "hugum,helad", 
    "gudik,bapef", 
    "keleq,jujif", 
    "biwar,coxar", 
    "bodid,mumop", 
    "fabix,gegiv", 
    "humeg,boruy", 
    "fihar,qosid", 
    "cebuq,nibat", 
    "bajoc,jikeq", 
    "gomos,qonip", 
    "jedap,fazos", 
    "foyar,focom", 
    "meyiq,jofoc", 
    "hurod,qaric", 
    "boliy,dawos", 
    "juzud,qofis", 
    "qebux,kopip", 
    "humeg,qexix", 
    "kecic,mihid", 
    "loxab,luyak", 
    "kofup,qanej", 
    "lezul,ligeg", 
    "lilap,kusit", 
    "dodas,cecec", 
    "korit,qoyin", 
    "guheh,lulew", 
    "nuvis,qapor", 
    "leqop,deruq", 
    "nekuc,muhaz", 
    "lejij,qupov", 
    "fazuf,jagij", 
    "bacoy,qaqac", 
    "jojaq,bamam", 
    "nubul,pahif", 
    "qupep,neriy", 
    "mazob,ciqog", 
    "nakix,cucuk", 
    "mazob,qamom", 
    "bapup,perap", 
    "dacoy,qodeb", 
    "cimoz,mufuf", 
    "jareh,gemud", 
    "femof,qacam", 
    "nejix,mibob", 
    "pewep,jilih", 
    "demox,gimaw", 
    "bowal,heqij", 
    "nelit,qiruc", 
    "nidac,jepiv", 
    "qezuv,jojuy", 
    "bipam,lohuh", 
    "mibob,pecoq", 
    "qukum,qoqiq", 
    "maqet,nuhux", 
    "dosoz,qaxol", 
    "lovuj,foxih", 
    "kofup,bobod", 
    "qayuk,fisok", 
    "bavim,kipoh", 
    "nobuq,fapih", 
    "guqur,pifil", 
    "fisof,fuqeh", 
    "difiv,qafun", 
    "godoh,qiyag", 
    "mifep,fihoq", 
    "fahah,lecuh", 
    "kofup,febum", 
    "nuyak,pifil", 
    "niniq,cukol", 
    "gemud,guluw", 
    "qodeb,jucin", 
    "kukij,gabiy", 
    "panuf,dizus", 
    "pujom,boveq", 
    "cadej,jusev", 
    "qawaj,davuk", 
    "geciv,kugos", 
    "bajuw,bibiw", 
    "gigig,qinik", 
    "kajip,noxoj", 
    "dilux,bajoc", 
    "neroy,fozer", 
    "madik,biqix", 
    "mijiz,gosod", 
    "lafec,pevid", 
    "lamoz,guhiz", 
    "kugux,cecec", 
    "nuxok,fawun", 
    "gulac,jigas", 
    "pomiy,guxun", 
    "qidew,hegug", 
    "fijot,hifan", 
    "fojub,deguv", 
    "hidep,lipob", 
    "baziq,linuw", 
    "pojuv,nigis", 
    "mazob,kecic", 
    "fazos,bipam", 
    "fijot,hifan", 
    "nuvok,bilaq", 
    "fojub,deguv", 
    "juwem,qonip", 
    "jucin,deguv", 
    "fojub,deguv", 
    "koduk,kecic", 
    "lafec,qupef", 
    "gitab,nijef", 
    "gufas,nufiw", 
    "loqen,jedap", 
    "jebut,baqoc", 
    "badod,gikif", 
    "gosaw,fizuz", 
    "japaf,ligib", 
    "pujom,buzaz", 
    "hexaq,fanuv", 
    "payom,cotoj", 
    "jemej,noxoj", 
    "nuhux,muvoc", 
    "neyat,peqef", 
    "gevip,hehum", 
    "mijiz,qewaj", 
    "liper,hawoh", 
    "qoqaw,nijef", 
    "ciriv,jociy", 
    "gileq,bohud", 
    "febaq,bavim", 
    "hikas,pigef", 
    "livud,bilaq", 
    "bibil,duzin", 
    "faroq,gosac", 
    "qijaq,nuxok", 
    "dajuf,jikeq", 
    "jufej,kisop", 
    "jigej,qecim", 
    "cibam,gosod", 
    "gimaw,hofoc", 
    "hitej,hifan", 
    "deguv,cokud", 
    "maqis,qaqep", 
    "pamaq,qexag", 
    "nutuj,kacex", 
    "jinop,qexag", 
    "helad,mojaw", 
    "miloc,qamoh", 
    "gilox,hociy", 
    "bemaf,kazij", 
    "fekey,husit", 
    "luhid,qucir", 
    "bigaj,bizuq", 
    "neroy,hoyil", 
    "fariw,jomic", 
    "gedij,gozik", 
    "fowiv,mogip", 
    "fapod,gumon", 
    "mavey,fozer", 
    "jiyuy,qiruq", 
    "kozec,qamoh", 
    "gawus,pivun", 
    "muluq,capeh", 
    "mivon,mufuf", 
    "fucuj,forek", 
    "dukup,cazup", 
    "qoyin,dimal", 
    "qupov,nanic", 
    "domif,mafur", 
    "qebux,lawuv", 
    "janoz,hidep", 
    "quhuq,mikox", 
    "bavez,jujif", 
    "bavez,bobod", 
    "jekeh,qucic", 
    "fepoj,qupov", 
    "kadul,fixej", 
    "juwac,domif", 
    "lojed,jigej", 
    "fepoj,gemeh", 
    "deneh,kuwis", 
    "febaq,dibed", 
    "hunaq,lohaw", 
    "mavey,qexay", 
    "mideh,hivoy", 
    "pebel,gosux", 
    "dodeg,fihoq", 
    "luhid,cacij", 
    "geluq,dogoc", 
    "gigig,qucir", 
    "biyom,besow", 
    "jofoc,bocut", 
    "kewos,buzaz", 
    "copox,lilap", 
    "miroj,qekah", 
    "gemud,heham", 
    "bapup,jaxug", 
    "pocor,hadof", 
    "pikaq,muxil", 
    "cazup,qupov", 
    "dimal,goqaj", 
    "dedow,pecoq", 
    "lujaf,gakaz", 
    "kegit,bejon", 
    "jewem,pocor", 
    "leyah,lovuj", 
    "jaxam,bequv", 
    "midut,lafec", 
    "jucin,codej", 
    "locun,hivoy", 
    "fijot,lagoc", 
    "hisaf,pizah", 
    "qamoh,pefay", 
    "jayor,gigig", 
    "codej,fizim", 
    "miroj,hufuh", 
    "kajip,niqin", 
    "mapej,kenux", 
    "bacoy,cufay", 
    "dajav,nizaz", 
    "fimup,miloc", 
    "lafec,moruz", 
    "furep,hucaw", 
    "jahev,juyox", 
    "gavuc,qirab", 
    "gapib,hetaq", 
    "jiwin,jufeh", 
    "kigog,lawuv", 
    "nizaz,jataj", 
    "kogas,lowop", 
    "hosop,furep", 
    "hociy,cijej", 
    "qidew,bumec", 
    "gitif,cotoj", 
    "ceriy,gewih", 
    "ceriy,kocuj", 
    "bijag,pikaq", 
    "qoqaw,naqup", 
    "bipam,gigox", 
    "cagiq,fisok", 
    "japum,hofoc", 
    "korav,lafec", 
    "meqac,huvib", 
    "jebut,kisop", 
    "gawus,cigup", 
    "lulaq,ciqog", 
    "nagiq,lagoc", 
    "hisaf,nuguk", 
    "mogip,fugiq", 
    "qaqep,kujih", 
    "mivon,coyul", 
    "mekeb,gapib", 
    "nugeb,nibod", 
    "cicaj,luhid", 
    "fanuv,lereg", 
    "lowop,biwuk", 
    "maxih,difiv", 
    "helad,doqor", 
    "duzug,jahaw", 
    "gumon,pukap", 
    "janoz,kisid", 
    "jahaw,qeyaw", 
    "coxar,bapef", 
    "fizuz,nuzoq", 
    "maviz,hihug", 
    "dofuc,gaqon", 
    "gipum,jixek", 
    "mibad,koyem", 
    "muyoy,mefer", 
    "cecig,nafug", 
    "fihuw,difiv", 
    "padeb,joqiw", 
    "qeyaw,lagoc", 
    "hihug,fugum", 
    "duyit,fimup", 
    "hosop,hucaw", 
    "nalaj,lujaf", 
    "cosop,bowiv", 
    "jebut,jaxam", 
    "pevid,cagiq", 
    "jataj,jajix", 
    "pedax,guqip", 
    "giviq,qoqiq", 
    "nirab,diroc", 
    "huhuk,lunij", 
    "lelip,kugos", 
    "jolot,joyuk", 
    "coyam,fizuz", 
    "nugeb,gedij", 
    "kugos,lelip", 
    "maviz,cunuh", 
    "guyep,bihib", 
    "jutur,dilux", 
    "kenux,kipoh", 
    "nibat,fisok", 
    "dimuz,keleq", 
    "mofex,qafij", 
    "bucom,lipob", 
    "janoz,lowop", 
    "cetef,dejiw", 
    "bucom,lipob", 
    "bedif,miroj", 
    "lowop,janoz", 
    "kebad,qanej", 
    "micax,pecoq", 
    "qamuh,humiy", 
    "luciy,dilux", 
    "janoz,lowop", 
    "janoz,lowop", 
    "jidit,jaqew", 
    "bucom,lipob", 
    "lowop,janoz", 
    "gomos,kugos", 
    "kesuv,qupof", 
    "qimix,juzil", 
    "joqiw,peqom", 
    "fahah,lojut", 
    "nirab,fugum", 
    "gilox,qamoh", 
    "hikop,mibad", 
    "bizuq,neroy", 
    "kuzaj,dayip", 
    "mofex,dewil", 
    "bapas,gulac", 
    "kocuj,lujaf", 
    "qukum,navep", 
    "falom,nuhuz", 
    "qaqep,liper", 
    "qexix,jezed", 
    "qimuz,kiyir", 
    "lokip,cadej", 
    "kuroc,gosux", 
    "hazud,kujod", 
    "baqey,bigaj", 
    "pemeg,ligeg", 
    "bisup,biquc", 
    "dihep,lepey", 
    "foviz,mivon", 
    "dufic,qidew", 
    "japoz,giviq", 
    "mibob,mezed", 
    "nifum,guhuy", 
    "babap,guqip", 
    "gewom,lunij", 
    "dilux,maxoj", 
    "bodof,gewih", 
    "gapif,focom", 
    "pojuv,kocuj", 
    "fanap,bedif", 
    "pesam,gulac", 
    "pizaz,gosux", 
    "luwog,gixub", 
    "jusev,cicum", 
    "cucuk,gosod", 
    "laxub,qacam", 
    "jaluk,mohiw", 
    "jaluk,naroc", 
    "pivun,qegem", 
    "norur,cecig", 
    "mumek,qagiw", 
    "cebis,foviz", 
    "naroc,jaluk", 
    "mojaw,padeb", 
    "pagol,gixub", 
    "naroc,jaluk", 
    "meyir,bumuy", 
    "mikox,feget", 
    "mabod,fideh", 
    "kuzaj,jutur", 
    "nirab,gikif", 
    "kulem,fabix", 
    "puzat,qijaq", 
    "huvib,fihar", 
    "dilux,gupeq", 
    "davuk,ceqem", 
    "naroc,fihoq", 
    "namot,guheh", 
    "bowal,hajoj", 
    "miseh,qegem", 
    "jatet,nefag", 
    "coxar,nuvis", 
    "mutiz,hisaf", 
    "jiyag,foviz", 
    "dukup,difiv", 
    "pukap,dijeh", 
    "qodeb,gakaz", 
    "lepey,mefer", 
    "guqip,muxil", 
    "qepar,gawus", 
    "qexag,qaxol", 
    "necuz,legom", 
    "jaxug,miroj", 
    "pamaq,fimup", 
    "panoc,nofiz", 
    "lijat,nonoj", 
    "lofic,qoroc", 
    "qeyaf,nirab", 
    "firup,lereg", 
    "jufah,busix", 
    "ceyos,dedav", 
    "febum,jukug", 
    "kehab,heham", 
    "negaz,niniq", 
    "hajoj,domav", 
    "ciqog,cagiq", 
    "dadef,husaw", 
    "pagol,kovaq", 
    "bulem,bilaq", 
    "locun,lereg", 
    "mugeh,ciyip", 
    "jiwin,jutur", 
    "kigog,jepiv", 
    "dobot,fabox", 
    "nejux,fucuj", 
    "gosod,keleq", 
    "qidew,jaqej", 
    "mideh,cibam", 
    "laral,nicoq", 
    "dapup,neroy", 
    "lafec,fazos", 
    "gunek,jucew", 
    "leyah,mumop", 
    "qewaj,pocor", 
    "bulem,pahif", 
    "cusud,qekah", 
    "cicaj,hikip", 
    "naroy,jiyag", 
    "lufim,kogiw", 
    "peber,gewus", 
    "deneh,gihin", 
    "mehor,bonij", 
    "mideh,cinok", 
    "gerev,dewil", 
    "leqop,kiyir", 
    "nalaj,jagij", 
    "jikeq,ceqem", 
    "gupil,gowoc", 
    "bumaf,cemif", 
    "leqop,gitab", 
    "mapej,kecic", 
    "nifum,kegit", 
    "mapej,kecic", 
    "linuw,mezed", 
    "pomiy,deguv", 
    "lenim,moruv", 
    "ponum,mifep", 
    "hidep,mosiv", 
    "lenim,moruv", 
    "pivun,nomep", 
    "pebel,bajoc", 
    "coyul,loxoz", 
    "hixit,hufuh", 
    "luveh,jawok", 
    "gigig,cusij", 
    "gupeq,qadug", 
    "codej,pixed", 
    "fojix,hejic", 
    "kuyem,lihih", 
    "lozir,jecid", 
    "jatet,gigox", 
    "jaxug,fuqug", 
    "lobud,jinop", 
    "coyam,pojuv", 
    "hodog,baqey", 
    "gidem,mojic", 
    "cunuh,dabaf", 
    "qamuh,cusem", 
    "nacih,kekap", 
    "defos,lovuj", 
    "defos,nuguk", 
    "fajul,lobud", 
    "gitif,fuqug", 
    "domif,jixek", 
    "nunif,kocuj", 
    "jahaw,qehab", 
    "fojix,jecir", 
    "deyal,guqur", 
    "nobuq,cagiq", 
    "namuc,cimoz", 
    "nifum,bucom", 
    "melox,qoneb", 
    "muxuk,kesuv", 
    "dajav,gewus", 
    "babap,gilox", 
    "bewef,qexay", 
    "biwar,jusol", 
    "fojub,luqem", 
    "miseh,naroc", 
    "fazuf,qoqiq", 
    "nupub,diqom", 
    "lejag,decix", 
    "jelag,diqom", 
    "cukep,qobeh", 
    "qegem,copox", 
    "bilaq,qesex", 
    "jaqej,hiziq", 
    "lohaw,kenux", 
    "qexay,fahuk", 
    "deqeb,foraj", 
    "qador,kusit", 
    "hihug,leyah", 
    "fufob,povip", 
    "gosaw,qekah", 
    "cufay,hidep", 
    "jahuh,humiy", 
    "pewom,kuxaj", 
    "pexih,kukij", 
    "cacij,huqiv", 
    "lojed,qepov", 
    "cefuc,mihid", 
    "hitej,mikox", 
    "guhuy,didiv", 
    "miroj,fukik", 
    "nubul,futuj", 
    "gusuz,fugiq", 
    "coyam,gemey", 
    "nanic,fepoj", 
    "lamoz,nigis", 
    "lidag,bibiw", 
    "ligib,poqit", 
    "bisup,kenuy", 
    "pecoq,cuzul", 
    "peqeg,qucic", 
    "nakix,bibiw", 
    "lejij,gosod", 
    "loxab,nojiy", 
    "kehid,cacij", 
    "bonij,dedow", 
    "fapod,nicoq", 
    "jekoq,gewih", 
    "busix,qihux", 
    "banom,hunaq", 
    "foraj,juzud", 
    "cunuh,gusuz", 
    "boguw,dewil", 
    "melox,pituf", 
    "babap,gicuk", 
    "nipiq,pemeg", 
    "lohaw,maqet", 
    "besow,nunif", 
    "pomew,jekox", 
    "lenim,hofoc", 
    "geroz,nawam", 
    "jucew,juwac", 
    "pibab,dabaf", 
    "ciriv,cetef", 
    "kipoh,fabox", 
    "gozik,qoqiq", 
    "kimof,naroy", 
    "gonuc,joviw", 
    "naqup,jaxug", 
    "gupil,hodud", 
    "dolih,pisof", 
    "bumaf,hopaf", 
    "nipiq,cuxur", 
    "qukum,kogiw", 
    "coyam,qoroc", 
    "hivoy,cixuq", 
    "koyev,nufiw", 
    "humeg,gihin", 
    "cikoz,namot", 
    "babap,deneh", 
    "gomos,lacuc", 
    "mojaw,bavez", 
    "qavan,butaz", 
    "mikaw,gahoz", 
    "cibam,gabiy", 
    "mikox,humeg", 
    "kukij,qeyaf", 
    "boveq,geqog", 
    "fapih,mijiz", 
    "qucir,cofic", 
    "decek,kesuv", 
    "geluq,nipiq", 
    "defos,burug", 
    "maqet,pojuv", 
    "miseh,nomep", 
    "luciy,hedul", 
    "lofic,nijef", 
    "laxip,bizuq", 
    "kebad,qiruc", 
    "dafir,jowog", 
    "puzat,cusud", 
    "guqur,gewus", 
    "linuw,febum", 
    "hosop,pikaq", 
    "cacij,cuzul", 
    "boruy,buduf", 
    "mumaf,nipiq", 
    "kuroc,lujaf", 
    "jecir,luwub", 
    "kuzaj,qijaq", 
    "hayup,nacih", 
    "dodas,mikox", 
    "ququl,levid", 
    "mumaf,jizof", 
    "joyuk,manup", 
    "japum,qimec", 
    "korav,fodeh", 
    "giqic,cudol", 
    "cadej,qinik", 
    "pahif,gitif", 
    "bigaj,becef", 
    "padeb,pisof", 
    "bonij,pucoc", 
    "decek,dimal", 
    "deqeb,dedow", 
    "dafum,pigef", 
    "padeb,pisof", 
    "bigaj,doqor", 
    "cokud,ceqem", 
    "baxud,hehil", 
    "nipiq,kuyem", 
    "qoqiq,cunoj", 
    "joviw,fopiv", 
    "cukep,lobud", 
    "foxih,bipam", 
    "golug,lafec", 
    "fihar,gusuz", 
    "qozus,qoqiq", 
    "lezax,qucic", 
    "humiy,neriy", 
    "jinop,hisaf", 
    "fazos,lulaq", 
    "cikoz,peqeg", 
    "duyit,qekah", 
    "dajav,fisok", 
    "foxih,luwub", 
    "dekip,nuvis", 
    "kakox,goqaj", 
    "muvoc,kigay", 
    "gufek,jaluk", 
    "luyak,gapif", 
    "lilap,nizaz", 
    "lulaq,koduk", 
    "qehab,qijaq", 
    "bihir,qameh", 
    "nofiz,mezed", 
    "kisop,qicot", 
    "payex,goqaj", 
    "qeguz,cuxur", 
    "nobuq,boruy", 
    "povip,lejij", 
    "lujaf,jutur", 
    "quhec,ceriy", 
    "fabox,qawaj", 
    "hunaq,cicaj", 
    "hadof,peqom", 
    "kexuw,mugiy", 
    "pewuk,meyiq", 
    "fehaz,jigej", 
    "cahiy,pivun", 
    "hodud,bilaq", 
    "bibil,bacoy", 
    "camaz,qegoy", 
    "fanuv,jajix", 
    "bumak,lidag", 
    "necuz,jiyag", 
    "defos,kovaq", 
    "jixil,qawaj", 
    "qeguz,gijek", 
    "jaxam,pizaz", 
    "micax,naqup", 
    "kegit,goqaj", 
    "duyit,jezed", 
    "diriv,gitif", 
    "gumon,qevoj", 
    "linuw,dosoz", 
    "namot,pakih", 
    "pudew,heham", 
    "jaxam,gitif", 
    "coyul,kigay", 
    "davuk,burug", 
    "lejag,desaq", 
    "qavew,payom", 
    "hefom,qovel", 
    "hihuh,qayiv", 
    "bumak,nuyak", 
    "pewep,gupeq", 
    "hikip,cuzul", 
    "nalaj,qezuv", 
    "muxil,dajuf", 
    "nalew,huhuk", 
    "nibod,japoz", 
    "nicoq,qemak", 
    "piqez,qoyin", 
    "peqom,linuw", 
    "dihet,namuc", 
    "bajoc,fizim", 
    "neqet,cigup", 
    "hopaf,lelip", 
    "gosac,notak", 
    "qenon,kogiy", 
    "kigay,janoz", 
    "payex,cunim", 
    "bexoh,bodid", 
    "qucir,hisoq", 
    "huvib,qicot", 
    "lujaf,gupil", 
    "kuzac,jufad", 
    "demox,kujod", 
    "hahek,qupef", 
    "fipev,baziq", 
    "lokip,qidew", 
    "qukum,husit", 
    "qugac,gewus", 
    "doqor,gulac", 
    "pomew,pocor", 
    "pesam,mehor", 
    "lobud,hisoq", 
    "bequv,bozit", 
    "luyak,lunij", 
    "huvib,hidiz", 
    "jewem,qiruq", 
    "luqem,pebel", 
    "foxuy,kujod", 
    "qoneb,fasij", 
    "lijat,legom", 
    "bopad,gogib", 
    "qesex,kesuv", 
    "jeqon,fazos", 
    "fahij,panoc", 
    "bexod,kujih", 
    "lojut,bapas", 
    "bapas,lojut", 
    "koguf,bibiw", 
    "pufun,domif", 
    "mideh,pobuz", 
    "qimuz,ceriy", 
    "kipoh,fiteb", 
    "poqit,luciy", 
    "nuvis,cosop", 
    "peqef,huqiv", 
    "deruq,gupok", 
    "nifum,gomos", 
    "jupel,harok", 
    "cukep,livud", 
    "keleq,kebad", 
    "keleq,cahiy", 
    "kuzac,kayus", 
    "kovaq,deruq", 
    "pagol,huvib", 
    "mideh,baxud", 
    "madik,focom", 
    "jinop,muhaf", 
    "pufun,joviw", 
    "jecid,bipam", 
    "hisaf,qicot", 
    "kisid,nunif", 
    "heyoz,dihet", 
    "neqeq,guqip", 
    "paqel,qepar", 
    "kegit,qupof", 
    "fizuz,jiroy", 
    "bufav,hociy", 
    "nejix,bafen", 
    "ciqog,qeyaw", 
    "noduq,cebis", 
    "jareh,guhuy", 
    "jiroy,diriv", 
    "dogoc,qoyih", 
    "gaqon,pecoq", 
    "payom,dufic", 
    "melaq,futuj", 
    "bulem,dedow", 
    "kocuj,peqeg", 
    "gigig,jizof", 
    "hitej,miguw", 
    "kigog,huqiv", 
    "mogip,korit", 
    "qodeb,bobod", 
    "guhuy,meyiy", 
    "gafux,biseq", 
    "pizah,furub", 
    "domav,joqiw", 
    "bizej,fodeh", 
    "fevut,lajak", 
    "pisof,qegoy", 
    "govez,dilux", 
    "fanap,bomav", 
    "hozej,manup", 
    "fukik,lovuj", 
    "feget,pujom", 
    "dizus,jaroj", 
    "nutuj,boqon", 
    "jutur,domav", 
    "koyem,cunuh", 
    "fukik,cuwuq", 
    "payom,ququl", 
    "jutur,peqef", 
    "geluq,nuguk", 
    "payex,mikox", 
    "pagol,jalav", 
    "lanoq,dizus", 
    "nagip,qimuz", 
    "cukip,gemeh", 
    "qinik,qekah", 
    "dimal,lepey", 
    "bamam,jofoc", 
    "hopaf,cecec", 
    "jaqej,qevoj", 
    "bajuw,gihin", 
    "qewaj,badod", 
    "nutuj,meyiq", 
    "hugum,qemak", 
    "moruz,mufuf", 
    "giqic,miroj", 
    "dofuc,guyaj", 
    "pebel,hexaq", 
    "japum,galuv", 
    "luveh,mukiy", 
    "hugum,lawuv", 
    "kusit,jekiy", 
    "gapib,pedax", 
    "nugeb,nijef", 
    "kecic,lowop", 
    "cokud,qoneb", 
    "fovif,kuhix", 
    "bipam,godoh", 
    "luzaf,peqom", 
    "pezuh,nofiz", 
    "kugos,lejij", 
    "coxar,hurod", 
    "mefer,cewoh", 
    "lajak,nijef", 
    "pucax,qaxol", 
    "pujom,juzil", 
    "duzug,jolot", 
    "qoqiq,heqij", 
    "hinaj,jociy", 
    "keleq,liliw", 
    "hozej,deneh", 
    "hikas,lulaq", 
    "cosop,neyus", 
    "nanuw,fideh", 
    "biwuk,navep", 
    "fugum,bowal", 
    "fajul,jekeh", 
    "nowan,fahah", 
    "moruv,galuv", 
    "muluq,fufob", 
    "cunim,lecuh", 
    "nofen,biseq", 
    "lelip,mohiw", 
    "jukig,jecir", 
    "baqoc,jagij", 
    "melox,paqel", 
    "fajul,lihih", 
    "miroj,jijob", 
    "dosoz,pahif", 
    "cosop,melox", 
    "joxiy,lihih", 
    "boguw,ceyos", 
    "melaq,guyep", 
    "kafux,jufad", 
    "jizof,juwos", 
    "qibog,joyuk", 
    "lokip,bibiw", 
    "nekuc,kazuj", 
    "dijun,bobod", 
    "decix,bijag", 
    "jaroj,maxoj", 
    "qoyin,ceriy", 
    "biseq,gileq", 
    "qimuz,hiziq", 
    "camaz,gozik", 
    "fakag,domif", 
    "gawus,gilox", 
    "dudoq,pifil", 
    "qoqaw,quhuq", 
    "nuyak,dewil", 
    "cusud,godoh", 
    "pecoq,jataj", 
    "qebux,mibob", 
    "puzat,bobod", 
    "dihet,kehab", 
    "bohud,meyir", 
    "nirab,joviw", 
    "cikoz,fodeh", 
    "muxuk,domav", 
    "pefay,kipoh", 
    "jixek,qezuv", 
    "bisup,newew", 
    "lobud,dowir", 
    "kunag,busix", 
    "gawus,guhiz", 
    "qoneb,piqez", 
    "jutah,nakix", 
    "kigog,qixew", 
    "dajuf,fazos", 
    "jufah,nirab", 
    "coyam,baxud", 
    "qozus,giniq", 
    "cepoz,pelif", 
    "mezed,ligeg", 
    "focom,fijiv", 
    "jexic,bamam", 
    "lidag,qegoy", 
    "fisof,guxun", 
    "hizid,qupov", 
    "banom,qimec", 
    "ligeg,fakag", 
    "fasij,fixej", 
    "dawom,mexoh", 
    "cibam,manup", 
    "nejux,gileq", 
    "capeh,bumuy", 
    "pebel,humiy", 
    "jajoy,namuc", 
    "gewom,cixuq", 
    "meyiy,dufic", 
    "qapem,dafum", 
    "firup,kacex", 
    "lulaq,jojaq", 
    "cupun,kujih", 
    "fafuf,cahiy", 
    "neyat,koduk", 
    "bedif,jusev", 
    "mibad,guqip", 
    "melaq,bodid", 
    "jirem,joviw", 
    "nuxos,camux", 
    "namuc,gasuq", 
    "camux,qecut", 
    "naroy,biquc", 
    "pogok,mukiy", 
    "bozit,qepar", 
    "gumad,pizaz", 
    "kipoh,dofuc", 
    "pizaz,luxos", 
    "nuvis,jikeq", 
    "nubul,kisid", 
    "biwuk,namot", 
    "bulem,peqef", 
    "femof,lijat", 
    "kazuj,lobud", 
    "bumec,fijot", 
    "quhec,guqur", 
    "maviz,pahif", 
    "dobot,jutah", 
    "dobot,jehas", 
    "fapif,mituh", 
    "kuwis,fugiq", 
    "pibab,pojuv", 
    "payex,bexod", 
    "mefer,nicoq", 
    "lifix,liliw", 
    "bajuw,pigef", 
    "nomep,ciqog", 
    "kugog,qanej", 
    "navep,nigis", 
    "giqir,gahoz", 
    "bapef,bihir", 
    "husit,peqef", 
    "pevid,cecay", 
    "lamoz,lunij", 
    "boliy,guqur", 
    "pudew,huhuk", 
    "pojuv,fipev", 
    "heqij,jikeq", 
    "jewem,giqic", 
    "fehaz,ceqem", 
    "mumaf,duyit", 
    "nayim,fugum", 
    "fideh,jagij", 
    "pemeg,qagiw", 
    "nuvok,qoroc", 
    "pobuz,lepey", 
    "dedik,gixan", 
    "fawun,hawoh", 
    "qehad,qejev", 
    "qexay,jiyag", 
    "camaz,dayip", 
    "mideh,kisop", 
    "humiy,goqaj", 
    "muluq,peqom", 
    "bamuc,kisid", 
    "mugiy,fideh", 
    "firup,fodeh", 
    "golug,cuxur", 
    "qegem,pufun", 
    "forek,lokip", 
    "gapib,gulac", 
    "fopiv,qaxol", 
    "jigej,febum", 
    "mofex,qewaj", 
    "loqen,kuroc", 
    "qapem,nalew", 
    "finoy,bopad", 
    "hoyil,gowoc", 
    "necuz,fehaz", 
    "dibed,jahaw", 
    "neyus,bexod", 
    "bipam,nibat", 
    "heham,levid", 
    "bexod,nadog", 
    "kojeb,nagiq", 
    "jekiy,hugum", 
    "dihet,lanoq", 
    "deguv,cusud", 
    "japoz,hoyil", 
    "qavew,decek", 
    "nidac,jaqew", 
    "cudip,jekox", 
    "leyah,kofup", 
    "jaxug,bavim", 
    "kigay,qaviw", 
    "cazup,noxoj", 
    "cibam,giqic", 
    "koguf,nuzot", 
    "jiyuy,gisif", 
    "jayor,feget", 
    "hosop,baziq", 
    "pizaz,perap", 
    "jagij,qugac", 
    "humeg,badod", 
    "livud,gahoz", 
    "qafun,hejic", 
    "camux,giviq", 
    "pocor,gumad", 
    "mosiv,boqon", 
    "moruv,kixan", 
    "nacih,jajoy", 
    "biqix,quhuq", 
    "peqeg,jucuj", 
    "poqit,qavan", 
    "gilox,nolur", 
    "fiteb,cigup", 
    "bamam,heham", 
    "moruv,giqir", 
    "febum,pomew", 
    "mojic,kajip", 
    "mefer,jiwin", 
    "fopiv,duzug", 
    "guluw,pudew", 
    "qimix,qucir", 
    "bibil,foviz", 
    "pimac,cicum", 
    "pelif,pigef", 
    "camaz,coyam", 
    "cuzoy,bafen", 
    "nefag,qibog", 
    "pamaq,jajix", 
    "diqom,dafum", 
    "fanuv,qayiv", 
    "jomic,fevut", 
    "hivoy,jutur", 
    "pizah,mabod", 
    "fisof,qetas", 
    "helad,jutah", 
    "bozit,pobuz", 
    "mideh,bizej", 
    "fopiv,qediy", 
    "navep,pibab", 
    "pimac,nubul", 
    "qapor,qovel", 
    "kofup,gibep", 
    "payex,mofex", 
    "qezuv,bewef", 
    "mavaz,jizof", 
    "ceriy,jaqew", 
    "keleq,bopad", 
    "qofis,gavuc", 
    "hugum,gufas", 
    "haceh,baziq", 
    "culah,gayij", 
    "jirem,joviw", 
    "gugej,pakih", 
    "gapif,pojuv", 
    "nubul,butaf", 
    "hugum,fazos", 
    "lagoc,jufat", 
    "hinaj,kexuw", 
    "dekip,jewem", 
    "bewej,jusev", 
    "kewos,dafum", 
    "juzil,hisoq", 
    "defos,moruz", 
    "bakux,nosif", 
    "panuf,bajoc", 
    "lobud,qupov", 
    "gaqon,melox", 
    "feget,qehad", 
    "fehaz,fuqug", 
    "deguv,nefag", 
    "nisev,giheb", 
    "jahuh,qoyin", 
    "luwog,maheg", 
    "bacoy,povip", 
    "husaw,mifun", 
    "gidem,bemaf", 
    "dedav,mabub", 
    "foxuy,hociy", 
    "kajip,kofup", 
    "hiwer,perap", 
    "janoz,qepar", 
    "jirem,nuvok", 
    "hihug,jehas", 
    "gibep,dutos", 
    "gusuz,kekap", 
    "mepoh,naqup", 
    "dofuc,newew", 
    "bibil,deqeb", 
    "melaq,fideh", 
    "nayim,qoqaw", 
    "gabiy,fuyoh", 
    "pefay,midut", 
    "boveq,fipev", 
    "hucaw,guhuy", 
    "bodof,mutiz", 
    "nayim,boveq", 
    "mabod,nanuw", 
    "bexod,godoh", 
    "muvoc,gixan", 
    "qoyih,qexix", 
    "jupel,gixub", 
    "dihet,gusuz", 
    "gevip,hufuh", 
    "hadof,cacij", 
    "dobot,quhuq", 
    "jiwin,fahuk", 
    "qawaj,bufav", 
    "qesex,bodid", 
    "kozec,muxuk", 
    "nidac,joqiw", 
    "codej,qecim", 
    "fuyoh,ciriv", 
    "kagat,bomip", 
    "pefay,jikeq", 
    "gitif,kuzac", 
    "fabox,bapas", 
    "finij,giviq", 
    "nelit,lereg", 
    "mivon,peber", 
    "hikas,kuhix", 
    "kusit,qagiw", 
    "cebis,fojub", 
    "bexod,nuguk", 
    "japum,cewoh", 
    "nirab,hihuh", 
    "dijeh,pojik", 
    "gupac,lulaq", 
    "ducoz,boliy", 
    "mugeh,qekah", 
    "kuzac,jurib", 
    "gemey,hocun", 
    "nefag,keleq", 
    "jigas,hikop", 
    "hizid,hefom", 
    "nawam,qaqac", 
    "finoy,didiv", 
    "gudem,dofuc", 
    "buduf,foxih", 
    "linuw,bohud", 
    "hazud,muxuk", 
    "pukap,moruv", 
    "jekox,heyoz", 
    "jojaq,qepov", 
    "biseq,dufic", 
    "kugos,hihuh", 
    "lojed,nujuj", 
    "luqem,qicot", 
    "micok,fakag", 
    "bacoy,neriy", 
    "foyar,pewuk", 
    "ceriy,jaqew", 
    "foxih,qamoh", 
    "hofoc,giheb", 
    "pewuk,qacam", 
    "domif,kagat", 
    "kehid,qawep", 
    "peqeg,qafij", 
    "pucoc,meqac", 
    "mekeb,cixuq", 
    "mepoh,fariw", 
    "kehab,qehad", 
    "cudol,fisok", 
    "coxar,kugos", 
    "canof,pujom", 
    "koguf,hixit", 
    "jusev,dijeh", 
    "hihug,baqoc", 
    "hamok,guheh", 
    "nuguk,kawir", 
    "koyem,biwar", 
    "guqip,melox", 
    "qomap,ditij", 
    "cunim,fahuk", 
    "boliy,neqeq", 
    "jowog,dapup", 
    "mikaw,kujih", 
    "gupac,dogoc", 
    "qosid,bewef", 
    "geqog,guqur", 
    "mojic,cefuc", 
    "heham,levid", 
    "qoqiq,nuhux", 
    "busix,qapem", 
    "bewef,cecay", 
    "jehas,fazuf", 
    "pimac,nuzot", 
    "cecay,kuhix", 
    "hodog,moruv", 
    "guyep,qoroc", 
    "bozit,kimoz", 
    "qamom,qosid", 
    "hiwer,fuqeh", 
    "nadog,jutur", 
    "pemeg,japum", 
    "lofic,qijaq", 
    "jelag,lijat", 
    "nizaz,peqom", 
    "mibom,nipoz", 
    "kenux,niwal", 
    "gunek,huqiv", 
    "bexod,gewus", 
    "deneh,giviq", 
    "payom,midut", 
    "kafux,dadef", 
    "dowir,qegem", 
    "naroc,nirab", 
    "lozir,bumaf", 
    "bamuc,qevoj", 
    "qosid,qanej", 
    "peqeg,qexag", 
    "nisev,hadof", 
    "lofic,nomep", 
    "futuj,kazij", 
    "fazip,lokip", 
    "mukiy,qupef", 
    "guheh,kadul", 
    "dapup,lapaq", 
    "padeb,miguw", 
    "fuqeh,guyaj", 
    "qaxol,juyed", 
    "bomav,kesuv", 
    "gosux,cusem", 
    "neroy,qupov", 
    "hokuj,lisiy", 
    "mazob,hivoy", 
    "coxar,qaviw", 
    "jewem,buduf", 
    "canof,focom", 
    "mivon,bemaf", 
    "qirab,nugeb", 
    "fanap,lokip", 
    "fukoh,hepoj", 
    "maheg,jujif", 
    "jucev,dijun", 
    "nugeb,cecec", 
    "hocun,lezax", 
    "capeh,dadef", 
    "lovuj,liliw", 
    "fihuw,jigej", 
    "pudew,gilox", 
    "baqoc,huqiv", 
    "muhaz,mufur", 
    "fuxum,gexud", 
    "gigox,jigej", 
    "biseq,cadej", 
    "qofis,mezed", 
    "fukik,pehem", 
    "bowiv,gapib", 
    "kujih,hetaq", 
    "decek,facuz", 
    "fevut,fariw", 
    "qameh,fiteb", 
    "cecec,guhuy", 
    "fojix,jixek", 
    "qodeb,hihuh", 
    "domav,jofoc", 
    "duzin,doqor", 
    "dosoz,gupil", 
    "koriv,cixuq", 
    "peqeg,nayim", 
    "leqem,moqac", 
    "dabaf,neyat", 
    "kipoh,jebut", 
    "bipam,pivun", 
    "hoyil,hetaq", 
    "nawam,kafux", 
    "kozec,fafuf", 
    "dufic,qamom", 
    "guyaj,qaviw", 
    "mofex,meyiy", 
    "melaq,bulem", 
    "dedow,qaqac", 
    "bequv,koduk", 
    "guqip,jufah", 
    "gibep,kixan", 
    "mumaf,cigup", 
    "diwab,mideh", 
    "mufur,cukol", 
    "nofen,hofoc", 
    "jixek,dibed", 
    "dokek,cebis", 
    "fuqug,qaxol", 
    "midut,fuyoh", 
    "jehas,fazip", 
    "meyir,qucic", 
    "ciqog,nufiw", 
    "lisiy,gilox", 
    "manup,decix", 
    "camux,pituf", 
    "midux,pewep", 
    "kekap,dolih", 
    "nofen,payom", 
    "nowan,coyul", 
    "cukip,nalew", 
    "norur,giviq", 
    "qagiw,hihug", 
    "dekip,mutiz", 
    "qewaj,qebux", 
    "qemak,jujif", 
    "juwem,qadug", 
    "hixit,meyiq", 
    "mibom,kugog", 
    "luhid,neyat", 
    "pufun,jemej", 
    "bejon,fawun", 
    "jaluk,bapup", 
    "mafur,nolur", 
    "jelag,jucin", 
    "cecig,dedav", 
    "joqiw,cuzul", 
    "huqiv,lagoc", 
    "ququl,hopaf", 
    "baqey,fipev", 
    "fisof,jufej", 
    "lulaq,gosac", 
    "mekeb,kisop", 
    "kecic,cudip", 
    "fepoj,noyat", 
    "kunag,cibam", 
    "coyam,qofis", 
    "kuhix,fuyoh", 
    "ducoz,jufeh", 
    "lokip,kenuy", 
    "jezed,fodeh", 
    "maxih,miroj", 
    "juwac,bafen", 
    "nobuq,bapas", 
    "qiruc,febaq", 
    "jekiy,mibob", 
    "gihin,mumaf", 
    "jedap,qafun", 
    "jizof,qihux", 
    "fopiv,qamoh", 
    "nefag,qediy", 
    "cucuk,mexoh", 
    "jewem,bumak", 
    "hugum,cahiy", 
    "kugux,neyus", 
    "hodev,kamip", 
    "qoqiq,febaq", 
    "deqeb,foxih", 
    "kesuv,gudem", 
    "nagiq,mumop", 
    "coyam,bonij", 
    "gakaz,fehaz", 
    "gigox,kazuj", 
    "cupun,qewaj", 
    "maheg,jajoy", 
    "qavan,fufob", 
    "pixed,lovuj", 
    "mumop,heham", 
    "hixit,hetaq", 
    "bajoc,miseh", 
    "nizaz,payex", 
    "qayiv,fugiq", 
    "dosoz,husit", 
    "bocut,ququl", 
    "capeb,jataj", 
    "gixan,jikeq", 
    "koriv,lecuh", 
    "govez,jaqej", 
    "nejux,lujaf", 
    "piqez,fiteb", 
    "moruv,qiruq", 
    "cosop,codej", 
    "pukap,fizuz", 
    "camux,fugum", 
    "guhiz,kafux", 
    "miguw,kofup", 
    "gosaw,pomiy", 
    "lihih,guqur", 
    "kawir,kixex", 
    "husit,gibep", 
    "gafux,muxuk", 
    "cinok,cewoh", 
    "qagiw,qepov", 
    "geqog,lapaq", 
    "bowal,ligib", 
    "nuvis,hidep", 
    "gewus,camaz", 
    "naqup,leqem", 
    "buqov,qamoh", 
    "kesuv,heham", 
    "mibob,jigej", 
    "fuqeh,qepov", 
    "juwem,gayij", 
    "mefer,jofoc", 
    "lowop,bumak", 
    "jahuh,pizah", 
    "mopot,bequv", 
    "ciriv,goqeg", 
    "bomip,qoqiq", 
    "hidar,hikop", 
    "jutur,hihuh", 
    "pewuk,qonip", 
    "pehem,qidew", 
    "fozer,kixex", 
    "gibep,pesam", 
    "baqey,qoyin", 
    "difiv,baxud", 
    "maviz,kujih", 
    "qegem,fazos", 
    "biseq,gidem", 
    "koriv,qexay", 
    "qewaj,fiteb", 
    "foxih,mivon", 
    "haceh,neroy", 
    "qupef,hejic", 
    "pelif,nuxok", 
    "pedax,nagip", 
    "maded,manup", 
    "bisup,kuyem", 
    "miloc,hepoj", 
    "diriv,laxip", 
    "pixed,heham", 
    "geluq,pexih", 
    "hifan,ququl", 
    "juzud,cixuq", 
    "kebad,muluq", 
    "qemor,bapef", 
    "dekip,dimuz", 
    "gufek,hociy", 
    "qugac,quhec", 
    "kehab,jatet", 
    "lelip,jufad", 
    "qetas,jahev", 
    "fopiv,pehem", 
    "laral,coxar", 
    "jecid,jucev", 
    "kogas,kixan", 
    "kopip,japaf", 
    "dapup,giheb", 
    "pucoc,kuhix", 
    "mumaf,cigup", 
    "nogex,lacuc", 
    "jurib,guxun", 
    "qaxol,pucax", 
    "buqov,qobeh", 
    "gigox,jahuh", 
    "dokek,linuw", 
    "bapas,gevip", 
    "furep,muhaz", 
    "fapod,nuvok", 
    "qupep,lulew", 
    "miroj,nonoj", 
    "laral,jucew", 
    "payex,mudut", 
    "lujaf,jepiv", 
    "cokud,hawoh", 
    "bowal,furub", 
    "qemak,qodeb", 
    "jufad,pibab", 
    "kebad,midux", 
    "hidar,jojaq", 
    "bulem,liper", 
    "lejij,micok", 
    "jexic,kogiy", 
    "haceh,qiruq", 
    "kisid,ceqem", 
    "kawir,laral", 
    "bajoc,mikox", 
    "kuwis,qezuv", 
    "kebad,cupun", 
    "dizus,cimoz", 
    "qiruq,jufad", 
    "gulac,bokac", 
    "bejon,mefer", 
    "cahiy,bibil", 
    "kagat,deneh", 
    "niwal,pahih", 
    "hugum,mugeh", 
    "japoz,jufej", 
    "gulac,juyed", 
    "govez,kujol", 
    "fapod,guqip", 
    "mifep,cudol", 
    "neroy,hisaf", 
    "naroy,pewep", 
    "gewom,gonuc", 
    "jawok,badod", 
    "cemif,qaqep", 
    "lipob,copox", 
    "padeb,hikip", 
    "bufav,foviz", 
    "dodas,japum", 
    "heqij,koxus", 
    "necuz,boveq", 
    "lijat,fizeb", 
    "pelub,guhiz", 
    "fukik,kogiw", 
    "legom,femof", 
    "dayip,qimuz", 
    "pobuz,lulaq", 
    "lamoz,fazov", 
    "nalaj,qexix", 
    "fapih,bihib", 
    "nibod,biyom", 
    "jahev,giqic", 
    "mogip,nuyak", 
    "dajav,qediy", 
    "dodas,dowir", 
    "nakix,neqet", 
    "jajix,ciriv", 
    "jaqew,guheh", 
    "qaqep,pehem", 
    "jatet,laqiz", 
    "diroc,hisoq", 
    "geluq,luxos", 
    "kuroc,juwac", 
    "qameh,nuhux", 
    "kujol,gisif", 
    "dobot,mogip", 
    "nunif,luqem", 
    "husaw,huvib", 
    "focom,kadul", 
    "pojik,gokuv", 
    "kofup,nonoj", 
    "cuzoy,gidem", 
    "mivon,peqom", 
    "fihoq,becef", 
    "ceriy,carir", 
    "fanuv,burug", 
    "luveh,pewuk", 
    "qawaj,koxus", 
    "muvoc,livud", 
    "kebad,jiyag", 
    "jalav,gudem", 
    "meyir,febum", 
    "jeqon,domif", 
    "harok,kocuj", 
    "casuk,diqom", 
    "jufat,kigog", 
    "jupel,jolot", 
    "qucic,cagiq", 
    "lulew,kocuj", 
    "deneh,jinop", 
    "dobot,geqor", 
    "jujuc,hitej", 
    "mazob,hidiz", 
    "jaxam,foxuy", 
    "kenux,cewoh", 
    "didiv,qamuh", 
    "fahah,jujif", 
    "lifix,cefuc", 
    "cigup,qupof", 
    "payom,cimoz", 
    "dutos,bobeh", 
    "fazip,qawep", 
    "pujom,kazuj", 
    "moruv,qobeh", 
    "hiwer,bobeh", 
    "jowog,peqeg", 
    "luqem,jatet", 
    "cudip,foyar", 
    "nogex,hikip", 
    "godoh,bonij", 
    "dobot,qavew", 
    "biyom,qimix", 
    "meyiy,pucax", 
    "loqen,jekiy", 
    "laxip,pukap", 
    "kiyir,mijiz", 
    "dacoy,jixek", 
    "lokip,bocut", 
    "panoc,qanej", 
    "bavez,nujuj", 
    "golug,muluq", 
    "fehaz,qaqep", 
    "husig,dihet", 
    "forek,guheh", 
    "moruz,juzil", 
    "jalav,qicot", 
    "cukep,humeg", 
    "luwog,qameh", 
    "cewoh,buzaz", 
    "cibam,jecir", 
    "kebad,jecid", 
    "mifep,fixej", 
    "gosod,besow", 
    "gerev,mexoh", 
    "hikop,guqur", 
    "famoy,pahif", 
    "hukar,mukiy", 
    "kugog,gasuq", 
    "cigup,hidar", 
    "jutah,facuz", 
    "mifep,bumec", 
    "peber,qaqac", 
    "hayup,jufah", 
    "mabod,dihet", 
    "dihep,qaqac", 
    "forek,gijek", 
    "pukap,foyar", 
    "kisop,gulac", 
    "povip,qamuh", 
    "hizid,burug", 
    "humiy,juwos", 
    "nifum,fojix", 
    "boruy,butaf", 
    "fawun,kigay", 
    "jecid,jekeh", 
    "fojix,qirab", 
    "bizuq,pojik", 
    "necuz,lanoq", 
    "noxoj,jikeq", 
    "hidep,qupov", 
    "hadof,gulac", 
    "muxil,fisof", 
    "dahow,kocuj", 
    "fojub,ququl", 
    "pamaq,qecim", 
    "kehab,mutiz", 
    "negaz,mijiz", 
    "jutah,qamom", 
    "jafaf,joxiy", 
    "jociy,gowoc", 
    "diqom,focom", 
    "juwos,kamip", 
    "kebad,nujuj", 
    "bageg,fucuj", 
    "fizeb,lanoq", 
    "cikoz,meyiq", 
    "baqoc,giqic", 
    "nugeb,pahif", 
    "giniq,nuvis", 
    "fawun,giqir", 
    "jucin,lunij", 
    "jekoq,qoqiq", 
    "mefer,kacex", 
    "huvib,fukik", 
    "qicot,jawok", 
    "copox,bokac", 
    "difiv,cewoh", 
    "hurod,duyit", 
    "deguv,fepoj", 
    "japaf,qiruc", 
    "gozik,biwar", 
    "jaxug,qexag", 
    "pimac,qoroc", 
    "dadef,doqor", 
    "ganur,korit", 
    "fiteb,mivon", 
    "jawok,fopiv", 
    "perap,qewaj", 
    "gixan,leyah", 
    "nekuc,lunij", 
    "kuwis,paqel", 
    "cusem,qiruq", 
    "lobud,jepiv", 
    "galuv,fuqug", 
    "gitab,jekiy", 
    "luveh,midut", 
    "cigup,goqeg", 
    "nuyak,lezul", 
    "maqis,gedij", 
    "laxip,ligeg", 
    "fijiv,jaqej", 
    "qayuk,boliy", 
    "cukep,gedij", 
    "hegug,qoqaw", 
    "cixuq,gayij", 
    "bomip,bigaj", 
    "nelit,jaroj", 
    "livud,nuzoq", 
    "deruq,dapup", 
    "qeyaw,bakux", 
    "nijef,diriv", 
    "kekap,gipum", 
    "jayor,cofic", 
    "gafux,qeyaf", 
    "bexod,fazov", 
    "gapif,legom", 
    "hayup,gufek", 
    "kadul,deguv", 
    "kafux,juyed", 
    "nogex,jupel", 
    "juzud,kehab", 
    "hexaq,hejic", 
    "kedew,cebis", 
    "qujet,liliw", 
    "jiyag,qeyaw", 
    "kazuj,nafug", 
    "bizuq,nekuc", 
    "ceqem,qanej", 
    "qexag,dadef", 
    "dafir,cigup", 
    "nuxos,banom", 
    "nifum,bobod", 
    "moruz,gufas", 
    "hexaq,biqix", 
    "kujih,nuhux", 
    "miseh,niniq", 
    "lecuh,pocor", 
    "kozec,cuzoy", 
    "hayup,bomip", 
    "hahek,ciqog", 
    "fexen,jiyuy", 
    "ciqog,bumak", 
    "pemeg,geqor", 
    "kugos,nalew", 
    "mezed,dekip", 
    "maxoj,moqac", 
    "jigej,ponum", 
    "fisof,cebuq", 
    "cukol,nolur", 
    "gawus,camaz", 
    "miseh,puzat", 
    "fabox,gidem", 
    "jajoy,fapih", 
    "naroy,fanap", 
    "fabix,fafuf", 
    "lijat,qaric", 
    "nuyak,baqey", 
    "biquc,qapor", 
    "gilox,qediy", 
    "lokip,cunoj", 
    "kivam,leqop", 
    "gugej,cefuc", 
    "fukik,naroy", 
    "husig,luhid", 
    "bumak,cibam", 
    "mufur,nafug", 
    "muvoc,gipum", 
    "qinik,qapem", 
    "cukol,kawir", 
    "jajoy,maxih", 
    "fazuf,dawom", 
    "panoc,juzud", 
    "koyev,mibob", 
    "giviq,foxih", 
    "cucuk,pezuh", 
    "kogiw,mivon", 
    "bumuy,giqic", 
    "dedik,qeyaf", 
    "hokuj,bomav", 
    "fanuv,gewus", 
    "gegiv,hikip", 
    "kugog,gitif", 
    "kecic,gikif", 
    "bumec,cepoz", 
    "bucom,mefer", 
    "neroy,pedax", 
    "mavey,qexag", 
    "pewom,cebuq", 
    "nirab,gusuz", 
    "kuwis,nijef", 
    "goqeg,qayiv", 
    "luyak,jekox", 
    "kugux,kigay", 
    "peqom,fasij", 
    "lenim,humiy", 
    "leqem,qavew", 
    "finoy,luzaf", 
    "jehas,fizuz", 
    "perap,banom", 
    "gerev,naroy", 
    "jukig,nanuw", 
    "bemaf,qeguz", 
    "bisup,pucoc", 
    "cazup,nejix", 
    "geqog,mosiv", 
    "natap,kuzaj", 
    "laxip,hehum", 
    "qaric,mideh", 
    "biyom,dukup", 
    "jezed,hodev", 
    "fanuv,fajul", 
    "goqeg,qoqaw", 
    "meyiq,kukij", 
    "gileq,pibab", 
    "koduk,gihin", 
    "hufuh,fapih", 
    "haceh,godoh", 
    "pedax,gewih", 
    "fasij,gikif", 
    "kuhix,qesex", 
    "fawun,deguv", 
    "qiruq,cuzul", 
    "kexuw,maxih", 
    "lozir,mosiv", 
    "gerev,fimup", 
    "hixit,lufim", 
    "miseh,gaqon", 
    "panuf,leqem", 
    "hurod,hidiz", 
    "banom,gemeh", 
    "mavaz,norur", 
    "biwuk,qekah", 
    "cepoz,moqac", 
    "mehor,pizaz", 
    "qesex,ceyos", 
    "hepoj,liliw", 
    "didiv,cicaj", 
    "fijot,bigaj", 
    "pudew,dihep", 
    "cecay,cagiq", 
    "baziy,geluq", 
    "cokud,nagip", 
    "dukup,burug", 
    "guhiz,necuz", 
    "neliz,giqar", 
    "guheh,qupef", 
    "jucuj,pogok", 
    "fujed,gasuq", 
    "jatet,juwem", 
    "hizid,lofic", 
    "mepoh,qupep", 
    "bibiw,qidew", 
    "lohaw,faroq", 
    "gumon,luxos", 
    "fowiv,furub", 
    "micax,bobeh", 
    "natap,boguw", 
    "nuhux,qegem", 
    "gapib,gunek", 
    "jagij,luhid", 
    "kigay,bumak", 
    "maded,cewoh", 
    "jepiv,fodeh", 
    "dobot,hexaq", 
    "gawus,coyam", 
    "dedow,hosop", 
    "peber,muvit", 
    "pakih,fixej", 
    "kigog,qadug", 
    "nowan,bumak", 
    "dudoq,bonij", 
    "jofoc,midut", 
    "luqem,guqur", 
    "koriv,mibad", 
    "qaqep,kujih", 
    "nalaj,nonoj", 
    "hetaq,dewil", 
    "hetaq,lobud", 
    "qeyaf,qebux", 
    "fizeb,kacex", 
    "ceyos,mavaz", 
    "meyir,jawok", 
    "mavey,coyul", 
    "dihet,dayip", 
    "cuxur,lafec", 
    "govez,kacex", 
    "gomos,fepoj", 
    "huhuk,bijek", 
    "qepov,duzin", 
    "mabub,noxoj", 
    "pewom,norur", 
    "nowan,lejij", 
    "qexay,dedow", 
    "fuxum,maxoj", 
    "bulem,diqom", 
    "joviw,juyox", 
    "jewem,gewom", 
    "fariw,cunoj", 
    "qaxol,fazuf", 
    "nijef,jeqon", 
    "keqif,jataj", 
    "duyit,bavim", 
    "qetas,qavew", 
    "hetaq,gogib", 
    "qozus,cewoh", 
    "kujod,cijej", 
    "husig,qupef", 
    "hinaj,bavim", 
    "mumek,qenon", 
    "pelub,hegug", 
    "pizaz,bijag", 
    "dekip,buqov", 
    "pomiy,foviz", 
    "pagol,muvoc", 
    "bufav,gibep", 
    "lacuc,cijej", 
    "luhid,qupep", 
    "fabox,meyiq", 
    "qimuz,guyep", 
    "lamoz,nolur", 
    "gigig,lokip", 
    "niniq,kenuy", 
    "demox,nomep", 
    "japoz,lejag", 
    "bapas,gewom", 
    "niniq,qibog", 
    "muxil,cunuh", 
    "dilux,qotey", 
    "deyal,pibab", 
    "puzat,juzud", 
    "pefay,lezul", 
    "dijun,hivoy", 
    "jujif,jareh", 
    "mekeb,nicoq", 
    "jutur,muhaf", 
    "lepey,gogib", 
    "dodas,pahif", 
    "mabod,jiyag", 
    "bijag,haceh", 
    "qaqep,jixek", 
    "kedew,ciziy", 
    "hofoc,fizim", 
    "naroy,qavew", 
    "miseh,fevut", 
    "hikip,guxun", 
    "jutur,guhiz", 
    "bamam,fekey", 
    "mafum,jufej", 
    "gupac,pamaq", 
    "bobeh,butaf", 
    "lecuh,jalav", 
    "biqix,jigej", 
    "padeb,qomap", 
    "locun,dufic", 
    "biseq,cosop", 
    "lecuh,jalav", 
    "panoc,nuhuz", 
    "qador,giqar", 
    "cokud,qepov", 
    "dizus,pobuz", 
    "livud,qupof", 
    "forek,jaqew", 
    "pivun,gupeq", 
    "pewep,lagoc", 
    "jupar,meyiq", 
    "jupar,meyiq", 
    "paqel,godoh", 
    "bageg,cikoz", 
    "jalav,mopot", 
    "kekap,gewih", 
    "bowiv,burug", 
    "jalav,dajuf", 
    "foxuy,gafig", 
    "kimoz,kakox", 
    "bobod,hiziq", 
    "dijeh,mijiz", 
    "heyoz,luzaf", 
    "coyul,goqaj", 
    "pewep,lagoc", 
    "bisup,firup", 
    "feget,kuzaj", 
    "nagip,hejic", 
    "fugiq,luyak", 
    "neriy,kecic", 
    "gumad,gudem", 
    "jusev,domif", 
    "dodas,cepoz", 
    "jebut,qeyaf", 
    "niqin,fakag", 
    "lujaf,kopip", 
    "papiq,lipob", 
    "lapaq,dukup", 
    "lezul,boruy", 
    "bopad,qosid", 
    "husaw,qepov", 
    "gavuc,fanap", 
    "pevid,fazuf", 
    "bumuy,gasuq", 
    "pehem,dekip", 
    "gigig,fazuf", 
    "loqen,jigej", 
    "lifix,jiwin", 
    "muxuk,mabub", 
    "jecid,febum", 
    "bocut,pagol", 
    "levid,jafaf", 
    "culah,kecic", 
    "panuf,hunaq", 
    "fazos,niqin", 
    "mavaz,hisaf", 
    "kegit,fihuw", 
    "huvib,qupef", 
    "ququl,gayij", 
    "qupov,qoneb", 
    "lulaq,gufek", 
    "lovuj,canof", 
    "qupov,qoneb", 
    "lulaq,gufek", 
    "janoz,gegiv", 
    "lulaq,gufek", 
    "lulaq,gufek", 
    "hitej,jixek", 
    "negaz,qibog", 
    "gakaz,peqom", 
    "qayiv,fanap", 
    "jecid,joviw", 
    "hitej,jixek", 
    "hitej,jixek", 
    "hitej,jixek", 
    "hitej,jixek", 
    "jexic,ciziy", 
    "nugeb,nalaj", 
    "kegit,fihuw", 
    "jixek,hitej", 
    "jixek,hitej", 
    "jixek,hitej", 
    "ququl,gayij", 
    "jixek,hitej", 
    "gedij,maqet", 
    "jixek,hitej", 
    "jixek,hitej", 
    "jixek,hitej", 
    "kusit,hiziq", 
    "qayiv,fanap", 
    "kixan,leqop", 
    "koyev,fizim", 
    "geciv,dofuc", 
    "dofuc,geciv", 
    "jufej,noyat", 
    "casuk,bibiw", 
    "dogoc,qaqep", 
    "fugum,kunag", 
    "jucin,pucoc", 
    "mikox,hamok", 
    "bamam,piqez", 
    "fugum,kunag", 
    "fevut,juyox", 
    "hukar,mibom", 
    "kecic,leheq", 
    "fevut,juyox", 
    "hodud,pukap", 
    "bofef,nidac", 
    "mogip,jigej", 
    "maxih,galuv", 
    "jukig,pedax", 
    "nipiq,firup", 
    "guxun,qanej", 
    "koyev,jemej", 
    "puzat,peqom", 
    "mazob,cikoz", 
    "jufej,noyat", 
    "mifun,fisof", 
    "qoroc,gowoc", 
    "gilox,maviz", 
    "pivun,qijaq", 
    "lamoz,qexag", 
    "jizof,muxil", 
    "gawus,jekox", 
    "gumon,guhuy", 
    "gaqon,micok", 
    "bapas,dijun", 
    "nofen,cukol", 
    "kixex,miseh", 
    "legom,maded", 
    "bumaf,qegoy", 
    "lezax,dawom", 
    "jiwin,bulem", 
    "keqif,doqor", 
    "hedul,kulem", 
    "kisid,jukig", 
    "lafec,maxoj", 
    "deruq,dihep", 
    "melox,nomep", 
    "qukum,gosod", 
    "gumon,fugiq", 
    "cufay,qexix", 
    "pewom,melaq", 
    "hayup,fuqeh", 
    "capeh,pehem", 
    "lejag,nifum", 
    "lenim,hosop", 
    "dekip,bihir", 
    "qiyag,bexoh", 
    "norur,ganur", 
    "mijiz,kazij", 
    "hizid,nelit", 
    "boliy,keqif", 
    "lofic,juyox", 
    "qiyag,hukar", 
    "dosoz,mapej", 
    "lejag,nifum", 
    "mikox,furub", 
    "maxoj,finoy", 
    "copox,fizeb", 
    "fariw,jukig", 
    "boruy,jowog", 
    "lapaq,jekox", 
    "bizej,bodid", 
    "gosod,mufuf", 
    "qamoh,gozik", 
    "lezul,biqix", 
    "jekiy,ligib", 
    "deruq,pisof", 
    "hociy,kesuv", 
    "joxiy,nibod", 
    "hixit,copox", 
    "qehab,qugac", 
    "maxih,badod", 
    "jalav,buqov", 
    "dudoq,butaf", 
    "mosiv,hegug", 
    "micok,cucuk", 
    "duzin,furub", 
    "kexuw,kukij", 
    "lugof,nekuc", 
    "kagat,nugeb", 
    "qicot,qemor", 
    "bibil,hidiz", 
    "qucir,pixed", 
    "korit,duzug", 
    "jizof,fapif", 
    "livud,bipam", 
    "qetas,bamam", 
    "firup,nofen", 
    "qoneb,gixub", 
    "fahij,jilih", 
    "qidew,humeg", 
    "dokek,qoqaw", 
    "dafum,pibab", 
    "camaz,gafig", 
    "lozir,qaqep", 
    "jaqej,linuw", 
    "hiwer,qexag", 
    "fizuz,mituh", 
    "gigig,badod", 
    "kenux,hoyil", 
    "jiyag,qoneb", 
    "fanuv,dosoz", 
    "hedul,janoz", 
    "mumop,qamuh", 
    "nanuw,fukik", 
    "jewem,qekah", 
    "baziq,foxih", 
    "bumec,haceh", 
    "qavan,fekey", 
    "nuhuz,hefom", 
    "gemey,cicaj", 
    "nomep,dokek", 
    "poqit,facuz", 
    "nuhuz,hosop", 
    "mumop,qamuh", 
    "neroy,mibom", 
    "pufun,mapej", 
    "qupep,bajuw", 
    "hagac,gevip", 
    "camux,deyal", 
    "kogiy,nujuj", 
    "nosif,qotey", 
    "gixub,dihep", 
    "domav,povip", 
    "gemey,pehem", 
    "kixan,bohud", 
    "dawos,goqeg", 
    "natap,fipev", 
    "hodud,fuxum", 
    "bokac,kuxaj", 
    "nayim,qinik", 
    "gidem,hahek", 
    "peber,hayup", 
    "naqup,furub", 
    "gosaw,liliw", 
    "duyit,nonoj", 
    "qapor,bewef", 
    "peber,huhuk", 
    "qovel,kocuj", 
    "nunif,hukar", 
    "luwub,cimoz", 
    "nogex,mifun", 
    "hidep,giniq", 
    "geciv,boveq", 
    "cazup,lacuc", 
    "furub,cotoj", 
    "fazov,lacuc", 
    "fijot,lereg", 
    "qesex,kigay", 
    "dajav,hizid", 
    "lijat,pamaq", 
    "nunif,hukar", 
    "paqel,jiroy", 
    "gemey,fojub", 
    "decek,gupeq", 
    "nifum,kehab", 
    "kebad,deruq", 
    "cudip,lijat", 
    "boveq,cixuq", 
    "nunif,hukar", 
    "hurod,qucir", 
    "lidag,harok", 
    "ciziy,bejon", 
    "kuzac,luyak", 
    "qovel,kocuj", 
    "nunif,hukar", 
    "gokuv,hetaq", 
    "keqif,lujaf", 
    "gupok,fizim", 
    "hidar,bihib", 
    "jigej,japaf", 
    "jayor,kenux", 
    "hawoh,jafaf", 
    "jelag,mukiy", 
    "madik,qamuh", 
    "mehor,qebux", 
    "bomav,midut", 
    "jaqew,dedik", 
    "fodeh,qugac", 
    "dufic,hixit", 
    "dukup,mabod", 
    "fozer,bewej", 
    "bisup,gosux", 
    "geciv,cebuq", 
    "pelub,qiruc", 
    "kugos,pojik", 
    "jowog,faroq", 
    "qador,boliy", 
    "gawus,jekoq", 
    "cuzul,kajip", 
    "hawoh,kogas", 
    "juyox,qezuv", 
    "mugeh,dofuc", 
    "gozik,bamuc", 
    "loqen,bavez", 
    "cimoz,lacuc", 
    "kixan,fahah", 
    "newew,gevip", 
    "babap,decek", 
    "kosob,bucom", 
    "mumop,mohiw", 
    "japum,hidiz", 
    "jaluk,qucir", 
    "pahif,febaq", 
    "bigaj,dawos", 
    "qafij,gixub", 
    "qecim,kuroc", 
    "lawuv,hopaf", 
    "leqop,lohaw", 
    "lifix,pevid", 
    "nekuc,neliz", 
    "micax,dekip", 
    "lepey,fideh", 
    "humiy,becef", 
    "kefoz,fideh", 
    "hukar,guyep", 
    "luqem,nalaj", 
    "qafij,gixub", 
    "qupep,qovel", 
    "banom,gedij", 
    "mefer,kosob", 
    "pomew,guyaj", 
    "fekey,pelif", 
    "biquc,pewuk", 
    "geqog,navep", 
    "nuhuz,muxuk", 
    "ponum,mosiv", 
    "gemeh,gahoz", 
    "leqop,lohaw", 
    "jahuh,qecim", 
    "baxud,pucax", 
    "lobud,pezuh", 
    "bozit,fizeb", 
    "mojic,qicot", 
    "qamom,cacij", 
    "gawus,japoz", 
    "lofic,bowal", 
    "bageg,qegem", 
    "cadej,qameh", 
    "jeqon,cokud", 
    "moruz,jurib", 
    "jayor,gufek", 
    "kazij,gumon", 
    "gosux,mufuf", 
    "mipef,qador", 
    "maheg,poqit", 
    "cetef,qetas", 
    "locun,kixan", 
    "fapih,hufuh", 
    "hehil,nipiq", 
    "giniq,bucom", 
    "luhid,baxud", 
    "hihug,fehaz", 
    "lanoq,defos", 
    "helad,qafun", 
    "cadej,nagip", 
    "jinop,kimof", 
    "kesuv,juzud", 
    "pexih,bowal", 
    "femof,humeg", 
    "lozir,jowog", 
    "mavey,qixew", 
    "gasuq,bexod", 
    "midux,dolih", 
    "jebut,jaluk", 
    "hamok,gosaw", 
    "loqen,nobuq", 
    "bofef,nifum", 
    "neroy,cukol", 
    "mabod,cetef", 
    "dedik,qafij", 
    "pocor,kofup", 
    "bijek,bodid", 
    "pewep,mabod", 
    "dawos,bibiw", 
    "jelag,mojic", 
    "facuz,qoyih", 
    "leheq,jirem", 
    "bofef,bobod", 
    "jowog,micax", 
    "jagij,nelit", 
    "hidep,juwac", 
    "melox,qibog", 
    "mutiz,haceh", 
    "hivoy,cukip", 
    "gosaw,febum", 
    "niqin,jezed", 
    "heyoz,dayip", 
    "mapej,bamam", 
    "jolot,nuhuz", 
    "bamam,mapej", 
    "jajoy,bemaf", 
    "mapej,bamam", 
    "mapej,bamam", 
    "micok,dajuf", 
    "pomiy,bibil", 
    "pudew,lohaw", 
    "nofen,joqiw", 
    "lecuh,nidac", 
    "fodeh,pojuv", 
    "kacex,nujuj", 
    "bageg,kadul", 
    "mapej,bamam", 
    "bamam,mapej", 
    "bamam,mapej", 
    "domif,bakux", 
    "qaqac,payom", 
    "fapod,gokuv", 
    "lihih,fojix", 
    "deyal,diqom", 
    "hoyil,qupef", 
    "namot,bapef", 
    "gumad,codej", 
    "pomiy,gisif", 
    "fuyoh,gibep", 
    "bamam,mapej", 
    "cecec,giviq", 
    "fawun,ciyip", 
    "bowal,kukij", 
    "dejiw,duyit", 
    "bexod,geluq", 
    "kuroc,gewih", 
    "hocun,fipev", 
    "mazob,hunaq", 
    "mazob,dahow", 
    "lelip,cukol", 
    "heyoz,kexuw", 
    "jufeh,gigox", 
    "qepov,dobot", 
    "boliy,lokip", 
    "lohaw,gibep", 
    "joxiy,lunij", 
    "jiyag,geciv", 
    "melaq,qewaj", 
    "jojuy,cewoh", 
    "fozer,gedij", 
    "kuroc,gewih", 
    "muxuk,dijun", 
    "ceriy,hozej", 
    "jatet,qupov", 
    "bakux,huqiv", 
    "lecuh,bewef", 
    "gunek,gileq", 
    "cusem,qozus", 
    "fideh,duzug", 
    "pimac,decix", 
    "pizah,jedap", 
    "fodeh,dewil", 
    "dafir,gonuc", 
    "baxud,buduf", 
    "mezed,mifun", 
    "namot,baziy", 
    "cudip,madik", 
    "kujol,lejij", 
    "jujuc,jufej", 
    "juzil,jahaw", 
    "dizus,negaz", 
    "nisev,qepar", 
    "bihir,desaq", 
    "guluw,ceyos", 
    "bobod,helad", 
    "kacex,fafuf", 
    "hexaq,neliz", 
    "qaric,fopiv", 
    "jizof,jahaw", 
    "nefag,kekap", 
    "neliz,pojuv", 
    "giqar,liper", 
    "ceyos,qemor", 
    "bafen,cotoj", 
    "fazov,hozej", 
    "mexoh,jekiy", 
    "jalav,fujed", 
    "cokud,jafaf", 
    "hodud,jixek", 
    "biwuk,liper", 
    "luciy,qayiv", 
    "kogiy,fowiv", 
    "luxos,gemeh", 
    "micok,nutuj", 
    "qonip,nanuw", 
    "leheq,dofuc", 
    "hihug,qamom", 
    "kamip,bapup", 
    "laral,nawam", 
    "gawus,kuhix", 
    "defos,culah", 
    "pobuz,newew", 
    "pukap,pexih", 
    "kadul,ceyos", 
    "gowoc,huqiv", 
    "nomep,hopaf", 
    "neroy,fekey", 
    "nawam,fasij", 
    "pexih,cahiy", 
    "bufav,fugiq", 
    "juyed,moruv", 
    "giqar,nuzot", 
    "cebuq,pifil", 
    "fujed,fijot", 
    "muvit,jaxug", 
    "dahow,jizof", 
    "kajip,pizaz", 
    "jujuc,qixew", 
    "kuyem,meqac", 
    "kujih,hucaw", 
    "fazos,domav", 
    "fanap,biwar", 
    "boguw,qoyin", 
    "qador,kofup", 
    "juwem,hihug", 
    "nidac,pigef", 
    "jewem,bexod", 
    "nupub,qupov", 
    "jufah,noxoj", 
    "jatet,bageg", 
    "juwem,futuj", 
    "nirab,qediy", 
    "nupub,qupov", 
    "jaluk,noduq", 
    "qavew,feget", 
    "hidar,jucew", 
    "gosod,nagiq", 
    "jucev,bewej", 
    "dafir,qupov", 
    "qozus,fovif", 
    "fapif,bomip", 
    "neqeq,kogiw", 
    "dayip,domav", 
    "fazip,jufej", 
    "hetaq,guhuy", 
    "lejag,gosux", 
    "coyam,gayij", 
    "qavan,laxub", 
    "gicuk,peqom", 
    "hetaq,fucuj", 
    "jawok,loxab", 
    "nadog,loxoz", 
    "lujaf,cotoj", 
    "payom,mugiy", 
    "qupep,laqiz", 
    "mavey,pesam", 
    "kuroc,casuk", 
    "kopip,dihep", 
    "kogiw,dijun", 
    "jufat,jekoq", 
    "furep,biqix", 
    "diriv,dijeh", 
    "lijat,jucev", 
    "navep,keleq", 
    "kujol,hifan", 
    "kivam,mehor", 
    "kakox,mekeb", 
    "gokuv,jiyuy", 
    "qaqac,lejag", 
    "nagip,pigef", 
    "cepoz,kuwis", 
    "gicuk,peqom", 
    "mumek,noduq", 
    "bemaf,hehil", 
    "cunuh,leqop", 
    "fihoq,geqor", 
    "qamuh,luciy", 
    "gokuv,qebux", 
    "geluq,cacij", 
    "pakih,nicoq", 
    "cusud,levid", 
    "golug,norur", 
    "qawep,gigox", 
    "bumec,boqon", 
    "cosop,qoroc", 
    "lugof,ditij", 
    "cecec,copox", 
    "gasuq,jaxug", 
    "cupun,finij", 
    "kugux,mumop", 
    "mutiz,qiruq", 
    "cuxur,giviq", 
    "juzud,jehas", 
    "qevoj,cijej", 
    "qawep,bequv", 
    "cotoj,dimal", 
    "carir,gijek", 
    "bapas,cotoj", 
    "mexoh,kuwis", 
    "qiruc,bibil", 
    "gibep,leqem", 
    "qaqac,namot", 
    "huvib,jaluk", 
    "jekiy,pigef", 
    "pimac,babap", 
    "jociy,fariw", 
    "dedav,jeqon", 
    "famoy,diwab", 
    "qaxol,hehum", 
    "pixed,perap", 
    "dawom,bisup", 
    "dacoy,qeguz", 
    "finoy,kuhix", 
    "cecec,cucuk", 
    "naqup,juzud", 
    "ducoz,diriv", 
    "nofen,kovaq", 
    "qezuv,fowiv", 
    "mazob,bageg", 
    "pomiy,godoh", 
    "qihux,cuwuq", 
    "mefer,baqey", 
    "kopip,ponum", 
    "cinok,lajak", 
    "mefer,lihih", 
    "jecid,qeguz", 
    "gileq,kawir", 
    "humeg,meyiy", 
    "jiyag,gakaz", 
    "ponum,bomav", 
    "nubul,lereg", 
    "dutos,kojeb", 
    "lojed,diroc", 
    "nalew,bowiv", 
    "naroc,bamuc", 
    "qaqep,lafec", 
    "fazuf,qavew", 
    "duzin,biwar", 
    "jowog,meyir", 
    "qexay,hisoq", 
    "fijot,fugiq", 
    "qehad,qihux", 
    "lezul,qawep", 
    "bizej,gayij", 
    "lamoz,guxun", 
    "poqit,pomiy", 
    "pemeg,ceqem", 
    "levid,joqiw", 
    "joxiy,fakag", 
    "kacex,guhiz", 
    "pesam,bihir", 
    "bexod,badod", 
    "hoyil,jigej", 
    "dejiw,jujif", 
    "qehad,bokac", 
    "ciriv,biqix", 
    "cebis,kigog", 
    "furep,qepov", 
    "kecic,jecir", 
    "kajip,neyus", 
    "cukep,deqeb", 
    "gupeq,dutos", 
    "furub,maxaq", 
    "heham,pifil", 
    "nejix,jaroj", 
    "mikaw,jijob", 
    "cepoz,hehil", 
    "nalaj,gomos", 
    "qesex,payom", 
    "luqem,dokek", 
    "hihuh,hadof", 
    "kisop,dedav", 
    "luveh,dimal", 
    "gigox,dewil", 
    "maxoj,pucoc", 
    "dedow,qewaj", 
    "qamoh,kawir", 
    "baqey,baxud", 
    "hodev,nidac", 
    "qoyin,gosod", 
    "juyed,padeb", 
    "koyem,pojik", 
    "fexen,jucuj", 
    "nomep,muxuk", 
    "luwog,helad", 
    "mezed,pagol", 
    "fojub,lihih", 
    "ganur,jafaf", 
    "nagip,luhid", 
    "cigup,guqip", 
    "maviz,qobeh", 
    "deyal,neqet", 
    "gapib,qaxol", 
    "kewos,mivon", 
    "huqiv,cebuq", 
    "jigas,miroj", 
    "bumak,lihih", 
    "gonuc,cewoh", 
    "fovif,qejev", 
    "govez,hikop", 
    "jusol,leqem", 
    "fazos,nofen", 
    "leqop,fuyoh", 
    "hegug,cusij", 
    "jayor,micok", 
    "jiwin,fihoq", 
    "cetef,cuwuq", 
    "mazob,mugeh", 
    "neyat,cosop", 
    "bocut,jekeh", 
    "pahif,gikif", 
    "qebux,lujaf", 
    "qetas,lagoc", 
    "qador,qaric", 
    "fanuv,buzaz", 
    "bodof,godoh", 
    "fabix,jajix", 
    "qinik,qosid", 
    "lofow,cacij", 
    "pojuv,qaqac", 
    "diriv,gikif", 
    "carir,pexih", 
    "pituf,bowal", 
    "gupeq,cukip", 
    "naroc,mohiw", 
    "fexen,gewih", 
    "ciyip,difiv", 
    "jemej,gabiy", 
    "locun,jahev", 
    "pudew,deqeb", 
    "lihih,desaq", 
    "fizeb,bizuq", 
    "kipoh,bohud", 
    "fekey,dolih", 
    "cecig,cukep", 
    "pakih,neriy", 
    "bapef,fijiv", 
    "besow,cucuk", 
    "quhuq,bamam", 
    "lejag,ganur", 
    "laqiz,kuwis", 
    "fisok,bowiv", 
    "hehum,qaxol", 
    "jupar,fideh", 
    "qesex,nogex", 
    "bapas,qamoh", 
    "pujom,qepar", 
    "lilap,heham", 
    "pefay,padeb", 
    "nuvis,jufad", 
    "qexay,fabox", 
    "fahuk,qezuv", 
    "pucoc,jucew", 
    "gupok,fipev", 
    "kofup,gasuq", 
    "puzat,meqac", 
    "pocor,pewom", 
    "gosaw,nojiy", 
    "pujom,dafir", 
    "jinop,qotey", 
    "humeg,fujed", 
    "capeb,boguw", 
    "bocut,nijef", 
    "dizus,gunek", 
    "niqin,koguf", 
    "lapaq,kujol", 
    "jutur,lilap", 
    "dawos,cacij", 
    "hisoq,qadug", 
    "jareh,buduf", 
    "jupar,cusij", 
    "pamaq,fizeb", 
    "luzaf,culah", 
    "juzil,buqov", 
    "diqom,cimoz", 
    "kuwis,carir", 
    "godoh,fuqeh", 
    "mikox,lisiy", 
    "lelip,fazip", 
    "pucax,muxuk", 
    "kajip,qewaj", 
    "pakih,hikop", 
    "foviz,hepoj", 
    "nadog,linuw", 
    "gewom,kefoz", 
    "finoy,nomep", 
    "jusol,namot", 
    "qimuz,jufeh", 
    "hehum,geroz", 
    "diriv,nijef", 
    "hefom,cuwuq", 
    "davuk,jekeh", 
    "muxuk,pomiy", 
    "jezed,fisof", 
    "kayus,ququl", 
    "mojic,foxuy", 
    "mapej,qevoj", 
    "hocun,neroy", 
    "pizah,pufun", 
    "melox,pewep", 
    "bumec,qexix", 
    "kuhix,bopad", 
    "jelag,newew", 
    "kamip,pewom", 
    "lunij,legom", 
    "ponum,naqup", 
    "pagol,nogex", 
    "lanoq,leqop", 
    "gunek,gonuc", 
    "nayim,jeqon", 
    "foxih,pevid", 
    "qapem,mekeb", 
    "jolot,hikop", 
    "kafux,qegoy", 
    "hidep,qaxol", 
    "bonij,cacij", 
    "ligib,kunag", 
    "pufun,buseq", 
    "mumek,bihib", 
    "jutur,mituh", 
    "culah,qetas", 
    "qecim,koguf", 
    "carir,govez", 
    "nuhux,keqif", 
    "fekey,cefuc", 
    "qemak,biqix", 
    "jomic,qoyin", 
    "pemeg,gimaw", 
    "luyak,pigef", 
    "guyep,dayip", 
    "diqom,juyed", 
    "bihib,guhiz", 
    "kehab,fizuz", 
    "gapib,copox", 
    "kehab,nuzot", 
    "dacoy,jawok", 
    "haceh,nuxos", 
    "defos,gokuv", 
    "neliz,femof", 
    "mugiy,gogib", 
    "hazud,jahaw", 
    "qapem,mivon", 
    "kujol,buqov", 
    "lapaq,naroy", 
    "kehab,jizof", 
    "harok,navep", 
    "fazip,gudem", 
    "gosod,dosoz", 
    "jahaw,kogiy", 
    "qaric,hehum", 
    "nofiz,nunif", 
    "jolot,bocut", 
    "gihin,naroc", 
    "kuyem,qemak", 
    "melox,gapif", 
    "gitif,niqin", 
    "namot,gafux", 
    "hixit,lunij", 
    "dutos,guhuy", 
    "pizaz,midux", 
    "capeh,bageg", 
    "banom,jehas", 
    "moqac,ciziy", 
    "kukij,fapif", 
    "hahek,haceh", 
    "heqij,bocut", 
    "jurib,nupub", 
    "dilux,gibep", 
    "hahek,lulaq", 
    "fojub,nawam", 
    "pibab,lajak", 
    "jelag,juwos", 
    "janoz,mabub", 
    "luqem,coxar", 
    "nuxos,cunuh", 
    "korav,linuw", 
    "kecic,qoqaw", 
    "pizaz,midux", 
    "lowop,kipoh", 
    "diriv,hagac", 
    "dimal,jaqej", 
    "qaxol,nagiq", 
    "mukiy,fopiv", 
    "kadul,cewoh", 
    "meqac,biquc", 
    "jaluk,defos", 
    "mideh,fekey", 
    "guyaj,jaroj", 
    "jaxam,neyat", 
    "jaxam,neyat", 
    "noyat,nicoq", 
    "gonuc,cunuh", 
    "buseq,lereg", 
    "midux,cecec", 
    "nawam,decek", 
    "jatet,pocor", 
    "peqeg,lohaw", 
    "jeqon,jaqew", 
    "moruz,bexoh", 
    "mifun,dafum", 
    "jofoc,dawos", 
    "lenim,hiwer", 
    "qamuh,lovuj", 
    "gujad,kujod", 
    "qagiw,fucuj", 
    "kuzac,jukug", 
    "qemor,mugiy", 
    "coyul,fazov", 
    "mabod,duyit", 
    "coyam,gupac", 
    "fozer,qekah", 
    "loxoz,pewep", 
    "qebux,gexud", 
    "mihid,leqop", 
    "locun,foxuy", 
    "humiy,mekeb", 
    "hugum,kuzac", 
    "bodof,lijat", 
    "miseh,fijot", 
    "nayim,legom", 
    "lagoc,fazuf", 
    "banom,qucic", 
    "jaxam,fuyoh", 
    "mefer,heyoz", 
    "peber,linuw", 
    "kimof,nuxos", 
    "neyat,nosif", 
    "neroy,qehad", 
    "gakaz,dihep", 
    "mudut,kacex", 
    "bodid,dofuc", 
    "qehad,qirab", 
    "cicaj,gafux", 
    "bufav,nunif", 
    "fapif,juyed", 
    "luwog,muyoy", 
    "nefag,jaxam", 
    "hizid,qekah", 
    "mopot,laxip", 
    "bexoh,kovaq", 
    "feget,nuvok", 
    "gozik,fekey", 
    "huqiv,laral", 
    "kadul,didiv", 
    "gimaw,mibad", 
    "golug,bavim", 
    "bucom,guyaj", 
    "dihep,qujet", 
    "duyit,hofoc", 
    "dijeh,qayuk", 
    "neriy,hadof", 
    "mosiv,pizah", 
    "cusij,noyat", 
    "fihuw,huhuk", 
    "cukip,mipef", 
    "cecay,jufah", 
    "nakix,nuzot", 
    "qugac,gicuk", 
    "fevut,pizah", 
    "fisok,mojic", 
    "qijaq,fihuw", 
    "qexag,gimaw", 
    "melaq,hodog", 
    "jelag,biwar", 
    "bexoh,jojaq", 
    "carir,jiwin", 
    "difiv,cuxur", 
    "hurod,fazov", 
    "dihep,qujet", 
    "juyed,ligib", 
    "pezuh,gulac", 
    "hufuh,kuhix", 
    "cinok,kakox", 
    "gikif,qodeb", 
    "pucax,fukik", 
    "qimec,dedav", 
    "japum,forek", 
    "juzil,gupac", 
    "deguv,gexud", 
    "dawom,hizid", 
    "fanap,nowan", 
    "gicuk,dokek", 
    "dabaf,jikeq", 
    "mavey,guxun", 
    "muluq,ligeg", 
    "hocun,lamoz", 
    "hugum,neliz", 
    "biyom,qonip", 
    "lohuh,bibiw", 
    "jelag,badod", 
    "biwar,gapib", 
    "fapih,bobod", 
    "qupef,juyox", 
    "jepiv,cijej", 
    "kadul,dihep", 
    "gumon,didiv", 
    "midut,cunoj", 
    "meqac,jucuj", 
    "qamom,dabaf", 
    "domif,fideh", 
    "ceriy,nibat", 
    "gujad,nelit", 
    "leqop,pigef", 
    "coyul,kujol", 
    "kogiw,nalew", 
    "nakix,naqup", 
    "midux,jukig", 
    "pefay,foyar", 
    "dedik,qamoh", 
    "qimec,mehor", 
    "mazob,noxoj", 
    "cuzoy,maheg", 
    "gomos,jajoy", 
    "diwab,bewej", 
    "cepoz,famoy", 
    "hosop,hifan", 
    "bewej,jaqej", 
    "kewos,jinop", 
    "dihet,cicum", 
    "qucic,kivam", 
    "lulew,ducoz", 
    "mazob,noxoj", 
    "duzin,muvoc", 
    "liper,qotey", 
    "dimuz,fiteb", 
    "jedap,gawus", 
    "foyar,qefib", 
    "bonij,ditij", 
    "legom,lejag", 
    "jalav,qirab", 
    "kegit,juzil", 
    "qaviw,pibab", 
    "deguv,qucir", 
    "luwub,fanap", 
    "mopot,neriy", 
    "gapif,fideh", 
    "gafux,pefay", 
    "hexaq,geqog", 
    "diroc,jewem", 
    "pelif,giniq", 
    "dafum,bibiw", 
    "qaric,cebis", 
    "joxiy,nuyak", 
    "qebux,nutuj", 
    "peqom,dofuc", 
    "famoy,notak", 
    "buseq,lifix", 
    "deqeb,bewef", 
    "capeh,dokek", 
    "faroq,guyaj", 
    "carir,nisev", 
    "camux,qoyih", 
    "qoroc,kenux", 
    "neyus,gapif", 
    "luxos,kimof", 
    "nifum,qegem", 
    "jusev,locun", 
    "kugog,gewih", 
    "decek,mavaz", 
    "bofef,lohuh", 
    "mutiz,galuv", 
    "dafum,bibiw", 
    "kimoz,duyit", 
    "peqom,dofuc", 
    "bihib,deruq", 
    "jecid,husig", 
    "nisev,nalew", 
    "husit,hejic", 
    "pizaz,nalew", 
    "janoz,qegem", 
    "mofex,lohaw", 
    "miloc,luzaf", 
    "jayor,padeb", 
    "paqel,jaqew", 
    "kagat,dogoc", 
    "luzaf,gijek", 
    "koyem,foviz", 
    "bamuc,guqip", 
    "kujol,leheq", 
    "kimof,cukep", 
    "hazud,nuhux", 
    "dacoy,lujaf", 
    "hiwer,kehid", 
    "loxab,cetef", 
    "hitej,fafuf", 
    "qinik,jataj", 
    "neyat,koyev", 
    "bavez,necuz", 
    "niqin,qexix", 
    "hiwer,gulac", 
    "nekuc,dihep", 
    "meyiy,bacoy", 
    "hihug,gawus", 
    "qaviw,fajul", 
    "jufah,qepov", 
    "mijiz,ditij", 
    "qamom,maxaq", 
    "maxaq,qamom", 
    "dofuc,faroq", 
    "maxaq,qamom", 
    "maxaq,qamom", 
    "maxaq,qamom", 
    "maxaq,qamom", 
    "qovel,foxih", 
    "qamom,maxaq", 
    "govez,hisaf", 
    "lamoz,mafum", 
    "jaqej,kamip", 
    "bigaj,joviw", 
    "fabix,gasuq", 
    "fuqeh,niwal", 
    "nuxos,hopaf", 
    "jixil,nicoq", 
    "dihep,mibob", 
    "nanic,guhiz", 
    "furep,bewef", 
    "gujad,ditij", 
    "fasij,gozik", 
    "gawus,kigay", 
    "bulem,jucev", 
    "kivam,hihuh", 
    "korit,dafum", 
    "hefom,qador", 
    "kukij,qeyaf", 
    "juwos,gigig", 
    "baziq,doqor", 
    "jawok,geluq", 
    "gosac,muvoc", 
    "paqel,nosif", 
    "pevid,qekah", 
    "luqem,babap", 
    "janoz,gupac", 
    "mopot,perap", 
    "qapem,pituf", 
    "cicaj,gunek", 
    "fepoj,fuxum", 
    "liper,lezax", 
    "fazov,fuqug", 
    "kofup,cigup", 
    "pelif,fawun", 
    "kecic,baqey", 
    "janoz,joxiy", 
    "hufuh,camaz", 
    "qador,jucew", 
    "kogiy,quhuq", 
    "bozit,cikoz", 
    "mituh,juwos", 
    "dibed,guhuy", 
    "qoneb,mifun", 
    "qegem,jofoc", 
    "nonoj,husit", 
    "maxih,kekap", 
    "jowog,jajix", 
    "bavim,fakag", 
    "butaf,fufob", 
    "miroj,gosod", 
    "lelip,bavim", 
    "kuwis,bizej", 
    "kozec,fodeh", 
    "gafig,ganur", 
    "dutos,mibad", 
    "koxus,mabub", 
    "jutah,dizus", 
    "jayor,dogoc", 
    "qobeh,hisaf", 
    "kugux,jucew", 
    "muxuk,bulem", 
    "qaxol,bapas", 
    "bewej,jaroj", 
    "jaluk,busix", 
    "lohaw,kovaq", 
    "niwal,guyaj", 
    "ponum,pibab", 
    "kagat,jujif", 
    "lipob,dodeg", 
    "kosob,nekuc", 
    "qador,jucew", 
    "bomip,cigup", 
    "lenim,fugiq", 
    "gimaw,biquc", 
    "ducoz,bulem", 
    "qixew,qenon", 
    "jufat,pewep", 
    "kuroc,mituh", 
    "dodas,nuxok", 
    "bijek,qezuv", 
    "pelif,navep", 
    "naroc,gudik", 
    "fawun,bamam", 
    "feget,hixit", 
    "mipef,jupel", 
    "banom,cucuk", 
    "korit,lereg", 
    "qaric,qoqaw", 
    "kazuj,gihin", 
    "foraj,nugeb", 
    "hixit,fucuj", 
    "dawom,leqem", 
    "hocun,qosid", 
    "jahuh,nuyak", 
    "jekoq,cefuc", 
    "gaqon,gewih", 
    "pimac,bavez", 
    "ceyos,cebis", 
    "maheg,qixew", 
    "qenon,gevip", 
    "pibab,kekap", 
    "luciy,guqip", 
    "gunek,fojix", 
    "nipoz,banom", 
    "joviw,qiruq", 
    "qirab,guhuy", 
    "miloc,jufej", 
    "neyus,qujet", 
    "jupar,miseh", 
    "finij,cuzoy", 
    "bavez,ditij", 
    "lereg,ququl", 
    "panoc,jujif", 
    "qihux,qinik", 
    "hosop,bewej", 
    "miseh,koxus", 
    "muvoc,gitif", 
    "fuqeh,bibiw", 
    "gegiv,laxip", 
    "jezed,baziq", 
    "kofup,cagiq", 
    "bavez,cadej", 
    "fimup,ququl", 
    "poqit,baziq", 
    "nofen,hosop", 
    "kexuw,kimof", 
    "pefay,lugof", 
    "lufim,ciziy", 
    "dizus,dudoq", 
    "liliw,biquc", 
    "mexoh,nosif", 
    "perap,butaf", 
    "pagol,lejij", 
    "kisop,gupok", 
    "lojut,qegem", 
    "paqel,kocuj", 
    "cukol,joyuk", 
    "mefer,kugog", 
    "qecim,jewem", 
    "bizej,gudem", 
    "mabub,fajul", 
    "lidag,locun", 
    "lilap,hikas", 
    "kogiy,baqoc", 
    "cudol,cunim", 
    "fojub,piqez", 
    "moruz,mepoh", 
    "goqaj,decix", 
    "cigup,lobud", 
    "fopiv,fihoq", 
    "cotoj,jufah", 
    "ceyos,mugeh", 
    "dawos,meyiq", 
    "didiv,peber", 
    "bafen,qobeh", 
    "maqet,pomew", 
    "hinaj,kisid", 
    "qeyaw,gerev", 
    "gupil,bumuy", 
    "ciriv,gigig", 
    "feget,hisaf", 
    "nirab,mugiy", 
    "nidac,jusev", 
    "qapem,kajip", 
    "cimoz,jufej", 
    "gulac,nuyak", 
    "dahow,bequv", 
    "muvoc,peqef", 
    "hifan,hegug", 
    "kosob,galuv", 
    "nupub,gupil", 
    "jaxam,guhiz", 
    "gahoz,dafir", 
    "kujod,qaqep", 
    "legom,lugof", 
    "nacih,fisof", 
    "panuf,lisiy", 
    "cusem,gemud", 
    "gihin,geciv", 
    "kimoz,husit", 
    "hadof,qiruc", 
    "kugos,lohuh", 
    "nuzoq,gawus", 
    "hunaq,guyaj", 
    "panoc,hepoj", 
    "laxip,baqoc", 
    "jojaq,qexag", 
    "jehas,qafij", 
    "mikaw,kewos", 
    "finij,geciv", 
    "galuv,lunij", 
    "jojuy,dahow", 
    "gawus,mideh", 
    "bapas,fuqeh", 
    "bilaq,papiq", 
    "bageg,kawir", 
    "gufek,jemej", 
    "piqez,gunek", 
    "dufic,madik", 
    "giviq,hukar", 
    "boliy,baziy", 
    "decix,lapaq", 
    "mafur,lohuh", 
    "dayip,mugiy", 
    "mexoh,gafig", 
    "hucaw,mugiy", 
    "bajoc,qidew", 
    "dobot,codej", 
    "fazuf,fahuk", 
    "kuzaj,pamaq", 
    "jataj,fujed", 
    "nugeb,gulac", 
    "kujol,furep", 
    "furep,bavim", 
    "cetef,nayim", 
    "koyev,cokud", 
    "gixan,qepar", 
    "kuqoc,bacoy", 
    "neriy,nijef", 
    "hifan,qehab", 
    "mavaz,jexic", 
    "lihih,pigef", 
    "demox,guhuy", 
    "joyuk,pojuv", 
    "paqel,nuhux", 
    "mumop,dizus", 
    "galuv,juyed", 
    "cicaj,cokud", 
    "nafug,dadef", 
    "jusev,lajak", 
    "guyaj,qupep", 
    "qamuh,qepov", 
    "defos,mekeb", 
    "neqet,hociy", 
    "cebis,dijun", 
    "dukup,lowop", 
    "qexix,qegem", 
    "midux,capeh", 
    "natap,juyox", 
    "domif,hufuh", 
    "cazup,kisid", 
    "gemud,badod", 
    "humeg,noyat", 
    "biqix,fojix", 
    "bapef,gikif", 
    "canof,lafec", 
    "fopiv,jewem", 
    "dosoz,kofup", 
    "cimoz,qupov", 
    "pecoq,cusij", 
    "jinop,kenux", 
    "mavey,diqom", 
    "qejev,qupof", 
    "kukij,gikif", 
    "puzat,mufuf", 
    "foxih,hosop", 
    "payex,bihib", 
    "loqen,giqic", 
    "fasij,qapem", 
    "jareh,cudol", 
    "fopiv,gowoc", 
    "nejix,biwar", 
    "kisid,guyep", 
    "japum,jezed", 
    "cotoj,fuqeh", 
    "hidep,cicaj", 
    "fihar,qovel", 
    "hahek,nalew", 
    "lobud,gayij", 
    "cunuh,feget", 
    "mepoh,koriv", 
    "lereg,qaqep", 
    "bajoc,qexix", 
    "pexih,kixan", 
    "hodev,guheh", 
    "jukug,becef", 
    "bacoy,naroy", 
    "dedik,gafux", 
    "lozir,nuhux", 
    "jekoq,peqeg", 
    "lacuc,nomep", 
    "burug,fihuw", 
    "cosop,kuyem", 
    "lajak,fukik", 
    "kixex,kewos", 
    "pahif,jagij", 
    "dihet,bapup", 
    "pehem,jijob", 
    "nejux,lowop", 
    "jufat,jemej", 
    "kogiw,qaviw", 
    "koyev,baziy", 
    "jujuc,miguw", 
    "kulem,gusuz", 
    "lufim,mugiy", 
    "nuxos,bijag", 
    "fabox,micok", 
    "fozer,jewem", 
    "jiyag,dodeg", 
    "dapup,jaqej", 
    "foraj,biqix", 
    "kuyem,mufuf", 
    "leheq,bijag", 
    "mazob,luzaf", 
    "padeb,luzaf", 
    "pukap,cunim", 
    "qeyaf,gowoc", 
    "mafum,bipam", 
    "luxos,hehum", 
    "jehas,jezed", 
    "deyal,bumec", 
    "qupof,qameh", 
    "gugej,gitif", 
    "carir,kofup", 
    "lifix,qeyaw", 
    "gupac,fugiq", 
    "linuw,gabiy", 
    "cicum,qeyaf", 
    "qupof,qameh", 
    "panuf,cicaj", 
    "qupof,qameh", 
    "qotey,fucuj", 
    "qupof,qameh", 
    "kacex,hodud", 
    "nunif,hiziq", 
    "qeguz,gupok", 
    "gerev,dafum", 
    "fapih,nirab", 
    "jekeh,dufic", 
    "bumaf,naroc", 
    "hejic,biseq", 
    "fihar,qanej", 
    "loxoz,fipev", 
    "jucin,jajix", 
    "qameh,qupof", 
    "nipiq,gudik", 
    "lozir,qiruc", 
    "qucic,jagij", 
    "kafux,ceriy", 
    "qameh,qupof", 
    "cimoz,ceriy", 
    "lezax,kamip", 
    "jewem,maviz", 
    "fahij,qefib", 
    "kawir,davuk", 
    "kisop,gigox", 
    "meyiq,newew", 
    "pituf,nutuj", 
    "liliw,cicaj", 
    "qoneb,qiyag", 
    "pisof,qupep", 
    "pituf,nutuj", 
    "dajav,neqeq", 
    "pefay,poqit", 
    "fariw,qeguz", 
    "kipoh,fuqug", 
    "mivon,bibil", 
    "carir,gijek", 
    "bipam,quhuq", 
    "pexih,qaviw", 
    "kayus,nizaz", 
    "mifep,noduq", 
    "mikox,goqaj", 
    "cagiq,fopiv", 
    "jukig,jojuy", 
    "badod,gikif", 
    "cecay,pigef", 
    "bohud,cicaj", 
    "nobuq,namuc", 
    "dijeh,jemej", 
    "kivam,gihin", 
    "kulem,biseq", 
    "ceriy,nacih", 
    "hikas,fuyoh", 
    "davuk,qovel", 
    "qavan,dadef", 
    "mazob,cunoj", 
    "lenim,lojut", 
    "duyit,qidew", 
    "jusev,qixew", 
    "hiwer,futuj", 
    "fafuf,bexoh", 
    "kogiw,jizof", 
    "geluq,fisof", 
    "bakux,qegoy", 
    "falom,ligeg", 
    "cupun,dahow", 
    "pojik,jebut", 
    "muvit,norur", 
    "fapih,qehab", 
    "carir,gabiy", 
    "canof,dofuc", 
    "qaqep,dodas", 
    "baqoc,demox", 
    "mideh,pikaq", 
    "godoh,dafum", 
    "gitif,hamok", 
    "lobud,cewoh", 
    "koduk,bocut", 
    "lovuj,hadof", 
    "cudip,fekey", 
    "fukoh,pufun", 
    "guqip,didiv", 
    "pifil,nujuj", 
    "kuzaj,liper", 
    "hisaf,deruq", 
    "godoh,dafum", 
    "facuz,dizus", 
    "maded,hayup", 
    "dijun,hepoj", 
    "godoh,dafum", 
    "hodud,qujet", 
    "godoh,dafum", 
    "jusev,gowoc", 
    "cuzul,kigog", 
    "deneh,jutur", 
    "nadog,mabod", 
    "hurod,bisup", 
    "luwog,mufuf", 
    "neliz,dodeg", 
    "gasuq,hegug", 
    "legom,qamuh", 
    "culah,bejon", 
    "dewil,gujad", 
    "kajip,lulew", 
    "newew,hodog", 
    "jaxug,giqic", 
    "mituh,cotoj", 
    "kebad,foyar", 
    "qidew,hitej", 
    "nizaz,domif", 
    "bucom,kuhix", 
    "nuvis,gupeq", 
    "pucoc,qimuz", 
    "kojeb,bopad", 
    "joyuk,mojic", 
    "qamuh,luciy", 
    "gewih,heqij", 
    "nibat,fuyoh", 
    "qodeb,bumaf", 
    "kojeb,keqif", 
    "bageg,qejev", 
    "laxip,leheq", 
    "qeyaf,jucuj", 
    "laqiz,geqor", 
    "mapej,kujod", 
    "lihih,qixew", 
    "fisof,cucuk", 
    "kafux,qediy", 
    "lenim,pewom", 
    "nujuj,qefib", 
    "bageg,qejev", 
    "lisiy,bulem", 
    "qanej,mepoh", 
    "pesam,qegoy", 
    "cazup,cusud", 
    "koyev,hikip", 
    "jekiy,qimix", 
    "lokip,bigaj", 
    "nayim,hefom", 
    "hizid,gijek", 
    "fukik,jufej", 
    "melox,kuzac", 
    "paqel,dokek", 
    "guqur,gufek", 
    "jexic,defos", 
    "jareh,nuxos", 
    "kayus,bumuy", 
    "gixan,nagiq", 
    "geroz,mukiy", 
    "meyiy,pemeg", 
    "jigas,juwac", 
    "coyam,kunag", 
    "jajix,kivam", 
    "koguf,gevip", 
    "kujol,jufat", 
    "panuf,luqem", 
    "femof,qevoj", 
    "fafuf,giviq", 
    "cetef,bodof", 
    "cokud,hodog", 
    "cokud,hodog", 
    "qodeb,bumaf", 
    "qeyaf,jucuj", 
    "cokud,hodog", 
    "hoyil,bigaj", 
    "nofiz,fevut", 
    "fuyoh,cefuc", 
    "dolih,pucoc", 
    "fizuz,maviz", 
    "gogib,dutos", 
    "jufah,naroc", 
    "kopip,lofow", 
    "jizof,huqiv", 
    "cuzul,geqog", 
    "qetas,hugum", 
    "biwar,lereg", 
    "husaw,cokud", 
    "febum,jahaw", 
    "janoz,ganur", 
    "gumon,juwem", 
    "fiteb,hozej", 
    "qodeb,kujod", 
    "gijek,qawaj", 
    "fuyoh,fihuw", 
    "cusij,qapem", 
    "qepar,fapif", 
    "gakaz,pexih", 
    "nuvis,qaqep", 
    "bewef,quhuq", 
    "qodeb,nuxos", 
    "mapej,guxun", 
    "neyus,faroq", 
    "qehad,hihuh", 
    "paqel,janoz", 
    "dewil,canof", 
    "liper,fehaz", 
    "bocut,qimix", 
    "pomew,dutos", 
    "pebel,cukip", 
    "dudoq,kugog", 
    "lokip,qamom", 
    "joxiy,giqar", 
    "pogok,duyit", 
    "davuk,ligib", 
    "neriy,pisof", 
    "jusol,pifil", 
    "pehem,banom", 
    "navep,lojut", 
    "buduf,qiruc", 
    "jajix,buseq", 
    "fakag,jareh", 
    "febum,hozej", 
    "kenuy,besow", 
    "gipum,jekox", 
    "qovel,gowoc", 
    "neyat,jekoq", 
    "jujif,hisaf", 
    "cokud,baziq", 
    "hodud,qefib", 
    "gerev,nuguk", 
    "dawos,domif", 
    "miseh,lejag", 
    "bocut,kafux", 
    "cucuk,kigay", 
    "melaq,kegit", 
    "hozej,muhaz", 
    "kazij,jucev", 
    "faroq,koguf", 
    "lojut,nubul", 
    "nuzoq,bijag", 
    "fizeb,cukep", 
    "fijiv,qefib", 
    "fizim,mosiv", 
    "fajul,finoy", 
    "bumaf,mohiw", 
    "pagol,moqac", 
    "kusit,moqac", 
    "kusit,moqac", 
    "dafir,camaz", 
    "lifix,kogiy", 
    "qovel,gowoc", 
    "gaqon,gonuc", 
    "huhuk,nonoj", 
    "kenuy,besow", 
    "livud,qayiv", 
    "cukip,peqef", 
    "fiteb,huvib", 
    "mikox,hufuh", 
    "gunek,kugux", 
    "lojed,cunuh", 
    "mibob,foyar", 
    "mogip,dedow", 
    "negaz,qinik", 
    "nicoq,qodeb", 
    "nijef,jizof", 
    "fasij,becef", 
    "gakaz,qevoj", 
    "naroc,moqac", 
    "jawok,nomep", 
    "gitab,lokip", 
    "legom,niqin", 
    "hidiz,kacex", 
    "mumaf,gigox", 
    "mihid,qexag", 
    "pefay,jaroj", 
    "lugof,lelip", 
    "maqet,duzin", 
    "namuc,pehem", 
    "dapup,qebux", 
    "fizeb,lojed", 
    "kozec,fakag", 
    "bacoy,linuw", 
    "neyus,cimoz", 
    "pefay,jaroj", 
    "nicoq,kehab", 
    "capeb,dokek", 
    "bowal,pewep", 
    "jufeh,nijef", 
    "qinik,ququl", 
    "kehab,mudut", 
    "piqez,qodeb", 
    "bilaq,qediy", 
    "jareh,neyat", 
    "pifil,husig", 
    "nuyak,fideh", 
    "lisiy,codej", 
    "lanoq,nibod", 
    "neyus,bexoh", 
    "nibod,muxil", 
    "neroy,lidag", 
    "jufat,fahah", 
    "bonij,jecid", 
    "jiroy,hepoj", 
    "becef,jatet", 
    "loxoz,gahoz", 
    "foviz,qamoh", 
    "ceriy,dajuf", 
    "naroy,fariw", 
    "mojaw,bihib", 
    "ligib,miguw", 
    "fazip,boliy", 
    "luwog,pakih", 
    "biyom,gavuc", 
    "pebel,jigej", 
    "pomiy,decek", 
    "jepiv,cixuq", 
    "payom,lecuh", 
    "levid,bufav", 
    "kuzac,lamoz", 
    "qameh,kawir", 
    "kimoz,cikoz", 
    "guxun,fakag", 
    "finoy,nosif", 
    "doqor,jecir", 
    "dogoc,qotey", 
    "cinok,mavaz", 
    "hehum,jagij", 
    "bamuc,nutuj", 
    "camaz,quhuq", 
    "gudem,decek", 
    "kawir,cukip", 
    "giniq,huvib", 
    "juwos,ligeg", 
    "bohud,nupub", 
    "goqaj,fariw", 
    "perap,gibep", 
    "luzaf,pigef", 
    "qexix,bucom", 
    "coyam,becef", 
    "fazov,qameh", 
    "cunim,capeh", 
    "gisif,hejic", 
    "maxih,jajix", 
    "bipam,gewus", 
    "gupok,paqel", 
    "guhuy,cadej", 
    "pevid,hisoq", 
    "boguw,gavuc", 
    "luzaf,dejiw", 
    "qexix,focom", 
    "fevut,mikox", 
    "notak,firup", 
    "qeyaw,gegiv", 
    "jijob,cosop", 
    "bumak,gudem", 
    "fabox,moqac", 
    "gerev,kehab", 
    "harok,jepiv", 
    "babap,fizuz", 
    "furub,qeyaf", 
    "qevoj,pexih", 
    "muxuk,norur", 
    "jupar,hegug", 
    "peqom,gimaw", 
    "dedow,mabod", 
    "hunaq,lagoc", 
    "mojic,muvoc", 
    "camux,jecid", 
    "gufas,luqem", 
    "fevut,mikox", 
    "jaqew,deguv", 
    "kugux,jojaq", 
    "kenuy,nalew", 
    "qavan,nisev", 
    "miroj,qenon", 
    "micax,qexix", 
    "kovaq,guheh", 
    "fopiv,hozej", 
    "fawun,dapup", 
    "kulem,cepoz", 
    "gitab,mohiw", 
    "kisop,koriv", 
    "niniq,fuxum", 
    "fazuf,dabaf", 
    "hoyil,fojub", 
    "hozej,paqel", 
    "boveq,nuhuz", 
    "qimix,pakih", 
    "kewos,fapod", 
    "fizim,geqog", 
    "deyal,gemeh", 
    "gemey,buzaz", 
    "lamoz,pexih", 
    "gafig,febum", 
    "buduf,goqeg", 
    "finij,dibed", 
    "kujod,cadej", 
    "juzud,bodid", 
    "bizuq,lulaq", 
    "mehor,dizus", 
    "guluw,pimac", 
    "buduf,qafun", 
    "mivon,bapef", 
    "cibam,meyiq", 
    "hahek,fixej", 
    "fuyoh,miroj", 
    "qukum,gufek", 
    "fozer,qamuh", 
    "jixek,nuyak", 
    "jagij,panuf", 
    "gawus,piqez", 
    "luveh,joqiw", 
    "cebis,gewih", 
    "bozit,jepiv", 
    "ligeg,fovif", 
    "kegit,gomos", 
    "kujod,qujet", 
    "kuxaj,qenon", 
    "hociy,koxus", 
    "juwem,bowiv", 
    "bufav,jekox", 
    "hugum,bodof", 
    "nakix,fojub", 
    "mafum,doqor", 
    "gudik,hawoh", 
    "hawoh,koguf", 
    "mufur,kigay", 
    "fapih,qozus", 
    "kuxaj,qenon", 
    "pevid,namot", 
    "mafum,bexod", 
    "duzug,pahif", 
    "gigig,lofow", 
    "cofic,qayuk", 
    "gabiy,hizid", 
    "luwog,pibab", 
    "lofic,govez", 
    "fizim,keqif", 
    "huvib,haceh", 
    "hikas,cuwuq", 
    "kofup,bilaq", 
    "pizaz,kuzaj", 
    "kojeb,duzug", 
    "maqis,qaqep", 
    "deyal,fahuk", 
    "juyox,bijag", 
    "cufay,cicaj", 
    "bajoc,husaw", 
    "culah,nowan", 
    "biwuk,futuj", 
    "dobot,gixan", 
    "joviw,nibod", 
    "mijiz,besow", 
    "lepey,gudik", 
    "mugeh,boveq", 
    "kixan,qiyag", 
    "qupov,lowop", 
    "hidep,fihar", 
    "kusit,lereg", 
    "gavuc,mopot", 
    "papiq,deruq", 
    "koguf,lisiy", 
    "kewos,dafum", 
    "pesam,kigay", 
    "pezuh,nifum", 
    "bajuw,pocor", 
    "jagij,qecim", 
    "lugof,bisup", 
    "bigaj,fimup", 
    "japum,furep", 
    "bumec,jaluk", 
    "gomos,jilih", 
    "bemaf,lamoz", 
    "nibat,godoh", 
    "luwog,leheq", 
    "natap,dizus", 
    "kajip,nekuc", 
    "maxaq,pobuz", 
    "mivon,dokek", 
    "mugiy,gihin", 
    "jekox,hufuh", 
    "mabod,kuxaj", 
    "falom,hizid", 
    "hodev,cecec", 
    "pojuv,qezuv", 
    "giniq,nirab", 
    "decek,jekiy", 
    "diwab,nupub", 
    "jalav,cuzul", 
    "nanic,luhid", 
    "panoc,jahaw", 
    "gasuq,norur", 
    "mifep,lowop", 
    "gihin,difiv", 
    "hamok,pifil", 
    "furub,dajuf", 
    "jixil,japaf", 
    "pexih,hayup", 
    "qexag,hisoq", 
    "biseq,kugos", 
    "legom,qador", 
    "gerev,gapib", 
    "miloc,qimix", 
    "meyir,hocun", 
    "nibod,cikoz", 
    "fariw,diqom", 
    "fexen,hosop", 
    "cazup,hetaq", 
    "lenim,hihug", 
    "pamaq,kojeb", 
    "lajak,qanej", 
    "nipoz,mifep", 
    "lagoc,gonuc", 
    "qepar,cacij", 
    "poqit,nibat", 
    "muvit,hofoc", 
    "dizus,lereg", 
    "kojeb,mideh", 
    "jeqon,biqix", 
    "hejic,kisid", 
    "fovif,bufav", 
    "cofic,nojiy", 
    "dedow,levid", 
    "nolur,dutos", 
    "nuguk,mutiz", 
    "boruy,nipoz", 
    "hadof,gipum", 
    "focom,jewem", 
    "kekap,juzud", 
    "dawom,qidew", 
    "lulaq,lawuv", 
    "hisoq,qucic", 
    "cebuq,jidit", 
    "bopad,lereg", 
    "faroq,govez", 
    "kebad,deneh", 
    "fojix,koguf", 
    "kojeb,mideh", 
    "cicum,gewih", 
    "cusij,lobud", 
    "jurib,jikeq", 
    "gilox,cudip", 
    "defos,nuguk", 
    "kopip,kujod", 
    "falom,fixej", 
    "badod,hegug", 
    "pogok,qexix", 
    "nigis,qegem", 
    "lowop,qucir", 
    "qupov,camux", 
    "gosac,kujod", 
    "jidit,cazup", 
    "hehil,qihux", 
    "gupil,qemor", 
    "hahek,lugof", 
    "koyev,pelif", 
    "fozer,jufeh", 
    "cucuk,gawus", 
    "gosaw,gogib", 
    "hukar,heham", 
    "hugum,gumad", 
    "finij,gafig", 
    "gusuz,qoqaw", 
    "boveq,jiyag", 
    "lovuj,peqom", 
    "cusem,miloc", 
    "decix,mutiz", 
    "pewuk,pefay", 
    "fazov,jaxam", 
    "jizof,qijaq", 
    "geluq,gexud", 
    "gigig,hodog", 
    "baqey,muvit", 
    "levid,pesam", 
    "qapor,jusol", 
    "dedav,quhuq", 
    "koriv,ligeg", 
    "jekox,jiroy", 
    "dawos,bajoc", 
    "hifan,gumon", 
    "nicoq,bucom", 
    "kovaq,kocuj", 
    "pifil,cecec", 
    "kebad,pituf", 
    "natap,qimix", 
    "bibil,focom", 
    "muluq,ditij", 
    "canof,nelit", 
    "bibil,focom", 
    "cufay,gafux", 
    "meyiq,papiq", 
    "liper,harok", 
    "bacoy,kukij", 
    "jomic,meqac", 
    "fasij,gonuc", 
    "lidag,becef", 
    "gavuc,qafij", 
    "kivam,koyev", 
    "baqoc,cigup", 
    "laral,nuguk", 
    "qepov,lohuh", 
    "jajix,gigig", 
    "gowoc,lezax", 
    "fufob,casuk", 
    "falom,fojub", 
    "nupub,jukig", 
    "mabub,kexuw", 
    "fevut,fukik", 
    "hexaq,kedew", 
    "hidar,bavim", 
    "jahev,pigef", 
    "jebut,cibam", 
    "fozer,carir", 
    "jahev,pigef", 
    "qoyin,kehid", 
    "poqit,qupep", 
    "bapas,qaqac", 
    "qidew,qimuz", 
    "faroq,jewem", 
    "kewos,niniq", 
    "noduq,nafug", 
    "dajav,qupov", 
    "kigay,diriv", 
    "pehem,qukum", 
    "qameh,qimix", 
    "nirab,fanuv", 
    "nubul,cebuq", 
    "gemud,qicot", 
    "kefoz,lisiy", 
    "qawep,liliw", 
    "kulem,qinik", 
    "deruq,fuyoh", 
    "pukap,qegoy", 
    "nibod,fisof", 
    "hivoy,kojeb", 
    "jiyuy,mojaw", 
    "neroy,lobud", 
    "gafig,jujif", 
    "jecid,qayiv", 
    "qimec,muxil", 
    "panoc,fujed", 
    "fisof,babap", 
    "qekah,baqoc", 
    "fazip,mohiw", 
    "cufay,dimal", 
    "nofen,nalaj", 
    "jufat,nuhuz", 
    "lepey,cibam", 
    "kuwis,gabiy", 
    "bequv,qekah", 
    "jutah,hizid", 
    "lereg,hetaq", 
    "dajav,qenon", 
    "mabod,bumuy", 
    "nuvok,nolur", 
    "lajak,boliy", 
    "cazup,korav", 
    "gidem,luwub", 
    "peqom,kuxaj", 
    "midut,hodog", 
    "kujol,puzat", 
    "pesam,kuyem", 
    "biyom,qimix", 
    "nigis,qawaj", 
    "gedij,cibam", 
    "nisev,godoh", 
    "gixan,fiteb", 
    "jaqew,jebut", 
    "neqeq,qafun", 
    "leyah,jukug", 
    "kisop,duzug", 
    "jahev,bucom", 
    "jekoq,pewep", 
    "midut,baziy", 
    "qirab,jexic", 
    "mavaz,lofic", 
    "japum,lujaf", 
    "mavey,moqac", 
    "qavew,boruy", 
    "gilox,loxab", 
    "qirab,jexic", 
    "gomos,jucin", 
    "nelit,hivoy", 
    "giniq,bewef", 
    "dewil,cigup", 
    "cofic,fuqeh", 
    "povip,qafun", 
    "muhaz,qador", 
    "nobuq,guhuy", 
    "finoy,cicum", 
    "fizim,kehid", 
    "gicuk,jigej", 
    "mavey,gegiv", 
    "bejon,fabix", 
    "galuv,gemey", 
    "burug,nacih", 
    "fazip,kujih", 
    "lipob,guheh", 
    "puzat,lufim", 
    "dafir,jufeh", 
    "nisev,fojub", 
    "notak,pexih", 
    "pewep,guxun", 
    "dadef,nanic", 
    "hocun,notak", 
    "nelit,navep", 
    "muhaf,foxuy", 
    "ciyip,buqov", 
    "mepoh,nagip", 
    "dijeh,pimac", 
    "hepoj,kugux", 
    "hedul,nufiw", 
    "kujih,lowop", 
    "diroc,neyus", 
    "micok,joqiw", 
    "finij,nonoj", 
    "mabod,mukiy", 
    "giqic,fojub", 
    "qiruc,fahuk", 
    "pewom,koriv", 
    "fuqeh,fiteb", 
    "geroz,lejij", 
    "micok,decix", 
    "jayor,bocut", 
    "jurib,fujed", 
    "lanoq,pituf", 
    "lenim,fipev", 
    "qoneb,liliw", 
    "hazud,geqog", 
    "fozer,jezed", 
    "dadef,mezed", 
    "mivon,jekox", 
    "diriv,nunif", 
    "kosob,qaxol", 
    "qaxol,kosob", 
    "luwog,muyoy", 
    "midux,dawos", 
    "gabiy,nipoz", 
    "dukup,peber", 
    "gitab,bufav", 
    "coyam,gaqon", 
    "jezed,nufiw", 
    "mafum,jigej", 
    "cazup,cokud", 
    "gosac,cufay", 
    "jupar,qimuz", 
    "midut,qewaj", 
    "lobud,cukol", 
    "bibil,gosux", 
    "hugum,hisaf", 
    "butaz,qixew", 
    "hugum,qosid", 
    "kazij,japoz", 
    "pimac,kafux", 
    "mibad,fihoq", 
    "nadog,nekuc", 
    "muhaz,giqar", 
    "luveh,jahuh", 
    "nuguk,muvoc", 
    "japaf,capeb", 
    "kexuw,japaf", 
    "hodog,kugog", 
    "mohiw,nutuj", 
    "qupov,gozik", 
    "jahev,pogok", 
    "hozej,canof", 
    "capeb,kewos", 
    "bizuq,neriy", 
    "dajav,boliy", 
    "nayim,dibed", 
    "hocun,qicot", 
    "hizid,nelit", 
    "dufic,gogib", 
    "gidem,fugum", 
    "linuw,nekuc", 
    "dafir,leqop", 
    "fojub,mapej", 
    "jupar,jufah", 
    "jiyuy,linuw", 
    "cokud,ciriv", 
    "gidem,jojaq", 
    "jebut,pudew", 
    "bumaf,nofen", 
    "laqiz,bofef", 
    "hiwer,qiyag", 
    "babap,fekey", 
    "pebel,koguf", 
    "jurib,mafum", 
    "midux,jociy", 
    "duzug,gewus", 
    "jufad,pobuz", 
    "jigas,gayij", 
    "nuvis,lulew", 
    "falom,fojix", 
    "maxaq,liper", 
    "qehad,bamuc", 
    "lereg,cusij", 
    "besow,hedul", 
    "hokuj,gusuz", 
    "lobud,giqir", 
    "luhid,lofow", 
    "baziy,gisif", 
    "gupac,pedax", 
    "jaluk,hocun", 
    "jizof,bohud", 
    "nanuw,pizaz", 
    "cebis,leheq", 
    "qameh,muhaf", 
    "jecir,kehab", 
    "qavan,cusij", 
    "dapup,bufav", 
    "bobod,neyus", 
    "hucaw,dedow", 
    "kugos,pewuk", 
    "deruq,nafug", 
    "kujih,pelub", 
    "juyox,coyul", 
    "qotey,kadul", 
    "jahev,baziq", 
    "koguf,hikip", 
    "neqet,cemif", 
    "miloc,lidag", 
    "nuhux,jixek", 
    "gunek,pewep", 
    "codej,dijeh", 
    "jidit,lenim", 
    "kacex,gusuz", 
    "lilap,fazuf", 
    "luyak,kuroc", 
    "nefag,koxus", 
    "nuvok,gixan", 
    "pikaq,gokuv", 
    "hurod,bumec", 
    "dafum,duzug", 
    "nijef,kuhix", 
    "cicaj,luyak", 
    "lecuh,babap", 
    "jidit,ligeg", 
    "bavim,gosac", 
    "dudoq,pelif", 
    "coxar,cunoj", 
    "bejon,biseq", 
    "mehor,koyev", 
    "bexoh,fahah", 
    "cuzul,lofow", 
    "nijef,jekoq", 
    "firup,biyom", 
    "fevut,pamaq", 
    "pedax,bihib", 
    "pobuz,lohaw", 
    "fazip,cukip", 
    "lulew,jixek", 
    "nanic,cebuq", 
    "butaz,joviw", 
    "kusit,harok", 
    "kimof,negaz", 
    "hihug,cukip", 
    "dilux,feget", 
    "gakaz,kenuy", 
    "meyir,hehum", 
    "bumuy,hodud", 
    "lulaq,joviw", 
    "gomos,guxun", 
    "dihet,dawos", 
    "cokud,locun", 
    "jedap,bedif", 
    "qomap,dudoq", 
    "bemaf,jujif", 
    "hazud,kafux", 
    "qaric,hejic", 
    "kopip,gihin", 
    "bizuq,pahih", 
    "diroc,midut", 
    "paqel,nufiw", 
    "jirem,qewaj", 
    "qamuh,nicoq", 
    "jelag,qapem", 
    "husit,kugux", 
    "bumec,qehab", 
    "pifil,nizaz", 
    "pevid,joyuk", 
    "jelag,qapem", 
    "boguw,bulem", 
    "geroz,gumad", 
    "hetaq,jiroy", 
    "coxar,lijat", 
    "livud,nofiz", 
    "dilux,jataj", 
    "qawaj,bamuc", 
    "laxub,gihin", 
    "ciriv,gigig", 
    "qanej,mibob", 
    "codej,gemey", 
    "capeb,lecuh", 
    "qavan,panuf", 
    "hisaf,qoroc", 
    "helad,foyar", 
    "jufat,qosid", 
    "kuhix,fanap", 
    "jukug,mifep", 
    "jucev,lepey", 
    "miroj,kimof", 
    "cokud,gufas", 
    "dolih,guluw", 
    "pixed,kedew", 
    "bobod,pixed", 
    "biquc,butaz", 
    "fafuf,nuxok", 
    "foyar,futuj", 
    "jidit,nufiw", 
    "furub,kovaq", 
    "jigas,dejiw", 
    "mavaz,fajul", 
    "naroy,bakux", 
    "difiv,gikif", 
    "jecir,gexud", 
    "jufad,fawun", 
    "gerev,deguv", 
    "jufej,fazos", 
    "maviz,qoqaw", 
    "fanuv,nutuj", 
    "jurib,pixed", 
    "jebut,gigig", 
    "cebis,nacih", 
    "coyam,juwem", 
    "fihuw,jixil", 
    "cebis,lojed", 
    "mehor,bewef", 
    "hunaq,kujol", 
    "padeb,bamuc", 
    "dihep,mazob", 
    "qaric,jixil", 
    "nofen,cukip", 
    "pelif,facuz", 
    "jucev,fapif", 
    "nuguk,bewej", 
    "boqon,neyus", 
    "cofic,fideh", 
    "hozej,mojic", 
    "miseh,guqip", 
    "kehab,duyit", 
    "geroz,feget", 
    "mifun,qediy", 
    "moruv,mibad", 
    "kugos,juwos", 
    "bacoy,deguv", 
    "qetas,biwuk", 
    "cepoz,nuxok", 
    "hitej,luzaf", 
    "gawus,gixub", 
    "doqor,nolur", 
    "ciziy,qafun", 
    "dutos,nosif", 
    "hisaf,jaroj", 
    "maxoj,jewem", 
    "fapih,kojeb", 
    "pisof,kixex", 
    "decek,hamok", 
    "desaq,boguw", 
    "nigis,jekoq", 
    "kivam,qamuh", 
    "kekap,nuxok", 
    "korav,kagat", 
    "dizus,lojut", 
    "lofow,qafij", 
    "hidar,nofiz", 
    "hedul,hozej", 
    "kisop,ciriv", 
    "koduk,nelit", 
    "kocuj,kafux", 
    "pivun,jiyuy", 
    "povip,fekey", 
    "luwog,mibom", 
    "cebis,dafum", 
    "muhaf,jucev", 
    "jusol,hofoc", 
    "bilaq,midut", 
    "domav,bulem", 
    "hodud,cikoz", 
    "pexih,gudik", 
    "pecoq,pojik", 
    "jaqew,kujod", 
    "niwal,hihuh", 
    "lulew,dihep", 
    "pewep,bapef", 
    "bamam,qaqac", 
    "giviq,fisof", 
    "kacex,geqor", 
    "qebux,bapef", 
    "baqey,gabiy", 
    "naroy,gowoc", 
    "bopad,hodog", 
    "nayim,nuzoq", 
    "kenuy,qayiv", 
    "defos,nowan", 
    "nubul,peqef", 
    "neqeq,qayuk", 
    "janoz,meyiq", 
    "hixit,kopip", 
    "legom,namuc", 
    "jatet,mepoh", 
    "baxud,kegit", 
    "kacex,nutuj", 
    "qoqiq,midux", 
    "huhuk,furep", 
    "lajak,jajix", 
    "jecid,lanoq", 
    "pamaq,biqix", 
    "dapup,fodeh", 
    "jehas,lereg", 
    "mudut,cijej", 
    "femof,midux", 
    "humiy,fodeh", 
    "quhuq,joqiw", 
    "fahij,piqez", 
    "laxub,husit", 
    "foxuy,qupef", 
    "gumad,goqeg", 
    "koduk,ponum", 
    "dahow,mabub", 
    "nowan,pevid", 
    "pezuh,fekey", 
    "nisev,qaqep", 
    "qenon,jaxug", 
    "jareh,japaf", 
    "mibom,lelip", 
    "cikoz,gexud", 
    "humeg,qagiw", 
    "fexen,hexaq", 
    "bajuw,kugog", 
    "qebux,kosob", 
    "cuxur,boveq", 
    "pocor,dejiw", 
    "jupel,kimof", 
    "miroj,hajoj", 
    "fufob,qawep", 
    "kekap,qaviw", 
    "jecid,kogas", 
    "nuvis,nacih", 
    "qenon,hodog", 
    "coxar,deruq", 
    "maxih,pisof", 
    "bapas,hisoq", 
    "qacam,cagiq", 
    "mojaw,bakux", 
    "noduq,qodeb", 
    "hodud,qoyih", 
    "koxus,nekuc", 
    "livud,cagiq", 
    "quhec,bilaq", 
    "mudut,bajoc", 
    "bocut,bapef", 
    "ganur,qevoj", 
    "jaroj,noxoj", 
    "koxus,nekuc", 
    "moruz,lijat", 
    "dijeh,fimup", 
    "guluw,gumon", 
    "qecim,giqar", 
    "jecid,kogas", 
    "domif,kofup", 
    "nobuq,qijaq", 
    "pojik,fakag", 
    "qiruq,guqur", 
    "hidiz,jaqej", 
    "lowop,jupel", 
    "cecig,busix", 
    "lobud,qozus", 
    "pifil,facuz", 
    "hikip,qihux", 
    "nizaz,qaqac", 
    "jecid,bihib", 
    "kozec,nuvok", 
    "deruq,pamaq", 
    "micax,gewom", 
    "fariw,nipoz", 
    "geroz,jaqej", 
    "luwog,cuxur", 
    "gidem,miguw", 
    "bobod,notak", 
    "pevid,mikox", 
    "hunaq,gulac", 
    "loxoz,loxab", 
    "bapas,muxil", 
    "nowan,neliz", 
    "gonuc,kisop", 
    "japaf,huvib", 
    "kogiw,cazup", 
    "jutah,lelip", 
    "gihin,qidew", 
    "pivun,nekuc", 
    "japoz,dutos", 
    "biseq,cetef", 
    "jaqej,bozit", 
    "boveq,nawam", 
    "lezul,cuzoy", 
    "nuxok,furep", 
    "pelif,gijek", 
    "gidem,hexaq", 
    "busix,mihid", 
    "gevip,neliz", 
    "goqaj,pikaq", 
    "quhuq,fihuw", 
    "jusev,humiy", 
    "nalew,kogiw", 
    "foxuy,koxus", 
    "qotey,hehil", 
    "kisop,gigig", 
    "cacij,kecic", 
    "mideh,fisof", 
    "ligib,papiq", 
    "giqar,diwab", 
    "husig,bofef", 
    "fabox,qegoy", 
    "ceyos,gemeh", 
    "boveq,gedij", 
    "baziq,qosid", 
    "nuvis,hegug", 
    "nanic,dibed", 
    "jukug,kazuj", 
    "bapas,pevid", 
    "hamok,gudem", 
    "fukoh,bewef", 
    "koyev,kogiy", 
    "qirab,bemaf", 
    "dijeh,hinaj", 
    "boruy,qaqac", 
    "midut,qoqaw", 
    "kusit,mepoh", 
    "dabaf,qihux", 
    "gijek,miguw", 
    "jalav,lezax", 
    "pelub,jelag", 
    "pucax,gileq", 
    "gakaz,notak", 
    "peber,joyuk", 
    "cosop,pibab", 
    "bihir,fanuv", 
    "duzin,kopip", 
    "naqup,bizej", 
    "mekeb,qewaj", 
    "bapas,diroc", 
    "moqac,gayij", 
    "diriv,biseq", 
    "bapas,ducoz", 
    "dutos,hidiz", 
    "qugac,pikaq", 
    "bijag,dudoq", 
    "ququl,lozir", 
    "bijag,fepoj", 
    "jusol,fugiq", 
    "jomic,hivoy", 
    "finij,pujom", 
    "heham,gevip", 
    "bapas,moqac", 
    "niqin,gedij", 
    "domif,mabod", 
    "hefom,lulaq", 
    "dilux,maxaq", 
    "pebel,fizeb", 
    "boruy,fihuw", 
    "fanap,qidew", 
    "cunuh,bewej", 
    "nuvok,bapef", 
    "camux,muhaf", 
    "nuyak,mivon", 
    "lafec,mifep", 
    "hunaq,qafij", 
    "furub,loxab", 
    "lovuj,jilih", 
    "hetaq,jucev", 
    "gosac,cefuc", 
    "kopip,gikif", 
    "pebel,fizim", 
    "hajoj,dacoy", 
    "cunuh,muxuk", 
    "jizof,feget", 
    "bavez,mumop", 
    "kehid,gavuc", 
    "qozus,jiyuy", 
    "pewuk,nijef", 
    "povip,hivoy", 
    "luveh,ququl", 
    "hugum,nuxok", 
    "fapod,giviq", 
    "lofow,hodog", 
    "husit,qicot", 
    "lovuj,fasij", 
    "huhuk,bipam", 
    "jufah,camux", 
    "dafir,pobuz", 
    "qewaj,peqef", 
    "jiyuy,fixej", 
    "gemey,pocor", 
    "lovuj,fasij", 
    "lofow,hodog", 
    "kebad,lijat", 
    "dutos,dihet", 
    "gemey,pocor", 
    "lofow,hodog", 
    "bavez,mumop", 
    "qoqaw,qawaj", 
    "nicoq,qibog", 
    "mugeh,kixex", 
    "nagiq,juwos", 
    "kixan,dewil", 
    "bihir,bijag", 
    "gunek,gilox", 
    "navep,jujif", 
    "lijat,kopip", 
    "fazip,lanoq", 
    "biwuk,hodog", 
    "nefag,luzaf", 
    "jatet,fihar", 
    "fukik,qeguz", 
    "nubul,gisif", 
    "muvoc,peqeg", 
    "gufas,dihep", 
    "nosif,cixuq", 
    "lufim,gonuc", 
    "gilox,hayup", 
    "leyah,bavez", 
    "niwal,kuqoc", 
    "hivoy,gicuk", 
    "levid,nakix", 
    "jiwin,gedij", 
    "cagiq,gugej", 
    "qibog,didiv", 
    "gudem,nobuq", 
    "hamok,busix", 
    "peqom,qupef", 
    "lihih,jojaq", 
    "juwos,domif", 
    "fukoh,muvit", 
    "gufek,nadog", 
    "qicot,kigog", 
    "hihuh,qupef", 
    "norur,giqir", 
    "namuc,lafec", 
    "pivun,gasuq", 
    "fijot,dimal", 
    "hitej,miguw", 
    "bomav,hejic", 
    "galuv,bijag", 
    "qujet,lujaf", 
    "jupel,jatet", 
    "mogip,kecic", 
    "dajav,pisof", 
    "jataj,boliy", 
    "noyat,femof", 
    "lawuv,gerev", 
    "lisiy,ciziy", 
    "loxab,pahif", 
    "jaxam,qesex", 
    "luxos,kebad", 
    "husit,jojaq", 
    "nuvok,qotey", 
    "geqor,gawus", 
    "fafuf,baziy", 
    "foyar,babap", 
    "qayuk,qaqep", 
    "cemif,boguw", 
    "namuc,qamom", 
    "bijek,juwem", 
    "qiyag,deneh", 
    "manup,levid", 
    "mafur,hehil", 
    "mojic,lejag", 
    "decek,fazov", 
    "kigay,nutuj", 
    "jaqew,jiyuy", 
    "muvoc,fizeb", 
    "qoroc,gigox", 
    "cicaj,qebux", 
    "decek,fazov", 
    "kunag,lohuh", 
    "qoroc,gigox", 
    "kixan,firup", 
    "gonuc,pikaq", 
    "gisif,fahij", 
    "nolur,hoyil", 
    "kujol,gosux", 
    "gigox,qoroc", 
    "fazov,decek", 
    "kakox,buseq", 
    "kegit,leqem", 
    "qetas,nuvok", 
    "cusud,mogip", 
    "babap,fabox", 
    "gayij,jekox", 
    "luxos,jiyag", 
    "luzaf,nofiz", 
    "hidiz,furep", 
    "jajix,jociy", 
    "bumaf,qapor", 
    "qexay,jucuj", 
    "qexix,deruq", 
    "pimac,duzug", 
    "mavey,ciqog", 
    "laqiz,nuxok", 
    "panoc,baqoc", 
    "qimuz,ququl", 
    "gupeq,capeh", 
    "nowan,miseh", 
    "gayij,jezed", 
    "fijiv,gufas", 
    "defos,mugeh", 
    "jedap,bapas", 
    "helad,naroc", 
    "mosiv,jukig", 
    "lugof,kajip", 
    "cokud,hukar", 
    "guqur,bamuc", 
    "mikaw,hugum", 
    "miseh,luhid", 
    "cecay,maqet", 
    "mumek,linuw", 
    "jahuh,buseq", 
    "nosif,bozit", 
    "nuxos,hisaf", 
    "cecay,maqet", 
    "hazud,midux", 
    "cukip,joyuk", 
    "dilux,davuk", 
    "bavim,domif", 
    "fijot,kafux", 
    "kovaq,jekeh", 
    "mumek,geroz", 
    "defos,lezul", 
    "nowan,bafen", 
    "qupof,husaw", 
    "fafuf,kiyir", 
    "biwar,jiyuy", 
    "kigay,nagip", 
    "kazuj,kexuw", 
    "nibat,bexod", 
    "febum,hegug", 
    "cazup,jowog", 
    "qijaq,famoy", 
    "bumuy,bipam", 
    "pixed,qomap", 
    "cibam,qaqep", 
    "lugof,gogib", 
    "kuroc,guhuy", 
    "lilap,mumop", 
    "lulew,fizim", 
    "pixed,qomap", 
    "kisop,cecay", 
    "lanoq,qirab", 
    "muvit,qefib", 
    "muxil,kefoz", 
    "cusem,gabiy", 
    "dukup,jujif", 
    "gosod,qupef", 
    "mojic,leheq", 
    "kazuj,jayor", 
    "lovuj,qosid", 
    "gilox,fevut", 
    "pimac,gudem", 
    "butaz,harok", 
    "mugeh,hoyil", 
    "koduk,cagiq", 
    "pezuh,moqac", 
    "kugos,qecim", 
    "lozir,jagij", 
    "qegoy,moqac", 
    "nuyak,dedik", 
    "hopaf,boguw", 
    "mivon,luhid", 
    "dilux,codej", 
    "qukum,lepey", 
    "lofic,kimof", 
    "nobuq,hitej", 
    "maxaq,kegit", 
    "gavuc,muhaf", 
    "bavez,foviz", 
    "biquc,naroc", 
    "pobuz,pelif", 
    "boliy,dowir", 
    "lofow,micok", 
    "dajav,qekah", 
    "kayus,nafug", 
    "bocut,locun", 
    "jojaq,pomiy", 
    "jiroy,hixit", 
    "gasuq,noduq", 
    "gedij,bigaj", 
    "biwuk,fimup", 
    "foyar,jajix", 
    "hitej,hegug", 
    "nawam,lojut", 
    "qamom,negaz", 
    "nuvis,ciqog", 
    "maqis,gapib", 
    "guluw,muvit", 
    "kimof,nuzoq", 
    "nalaj,piqez", 
    "nizaz,qador", 
    "qinik,dafum", 
    "bumaf,qaqep", 
    "cunuh,qinik", 
    "kamip,goqaj", 
    "cikoz,dibed", 
    "giviq,qucic", 
    "lafec,hikas", 
    "dowir,ciyip", 
    "fizuz,dedow", 
    "gudem,naroy", 
    "fehaz,dabaf", 
    "guqur,mituh", 
    "miseh,ceqem", 
    "mopot,qavew", 
    "dowir,ciyip", 
    "jufej,gewom", 
    "cotoj,bomip", 
    "moruv,dobot", 
    "bamam,kegit", 
    "lamoz,maded", 
    "neyus,bihib", 
    "kiyir,fucuj", 
    "guheh,qebux", 
    "bedif,qapem", 
    "foxuy,dibed", 
    "kegit,hefom", 
    "povip,guqur", 
    "nadog,hetaq", 
    "peber,pamaq", 
    "naroc,qugac", 
    "kayus,govez", 
    "jofoc,jebut", 
    "mefer,pibab", 
    "dapup,nijef", 
    "jaqej,micok", 
    "babap,gimaw", 
    "naroc,qugac", 
    "gumon,gedij", 
    "lagoc,giqir", 
    "panuf,qebux", 
    "jewem,lulew", 
    "legom,cecig", 
    "dimal,jaroj", 
    "hehum,codej", 
    "pedax,fahij", 
    "ligib,nipiq", 
    "giheb,jujuc", 
    "femof,cagiq", 
    "jelag,qoqaw", 
    "famoy,dimuz", 
    "helad,liper", 
    "fihar,jaxug", 
    "juwos,jomic", 
    "muvoc,dawos", 
    "doqor,lelip", 
    "kehid,furub", 
    "jecid,carir", 
    "neroy,kugog", 
    "lowop,dedow", 
    "kegit,husaw", 
    "mezed,fuqeh", 
    "giqic,qamoh", 
    "deqeb,fiteb", 
    "fihar,qiruc", 
    "hiwer,kuroc", 
    "necuz,faroq", 
    "lojut,hixit", 
    "gixan,pevid", 
    "necuz,faroq", 
    "lelip,pucoc", 
    "poqit,mufuf", 
    "qupof,bamam", 
    "pebel,gewus", 
    "lozir,pituf", 
    "hikop,jagij", 
    "fodeh,jucuj", 
    "cicum,maded", 
    "gigox,qavew", 
    "papiq,necuz", 
    "jeqon,japaf", 
    "diriv,mogip", 
    "pufun,nuzot", 
    "coyam,pibab", 
    "keleq,gosac", 
    "jizof,hokuj", 
    "husig,hidep", 
    "hikip,kacex", 
    "dofuc,hoyil", 
    "kopip,necuz", 
    "hawoh,hikip", 
    "nowan,bucom", 
    "mufuf,nutuj", 
    "guhiz,boruy", 
    "mapej,fajul", 
    "geroz,jinop", 
    "mifep,fabix", 
    "cudip,fepoj", 
    "gasuq,norur", 
    "jupar,perap", 
    "pisof,nuzoq", 
    "gulac,feget", 
    "mumek,dizus", 
    "fehaz,jijob", 
    "koxus,dejiw", 
    "jekox,neqeq", 
    "hifan,kuqoc", 
    "gemeh,qafun", 
    "qebux,nayim", 
    "dukup,dodeg", 
    "bamuc,humiy", 
    "nefag,ciriv", 
    "meyir,gihin", 
    "fipev,dajuf", 
    "bewej,qewaj", 
    "bibil,kadul", 
    "pedax,jecid", 
    "mumek,mepoh", 
    "lokip,humiy", 
    "hifan,fozer", 
    "hifan,fozer", 
    "lijat,dolih", 
    "payex,noxoj", 
    "noxoj,hoyil", 
    "kovaq,hadof", 
    "korit,qijaq", 
    "bajoc,kakox", 
    "gayij,femof", 
    "foviz,kujod", 
    "deneh,lojed", 
    "dapup,cefuc", 
    "buduf,dejiw", 
    "domif,dolih", 
    "pezuh,harok", 
    "cuxur,quhec", 
    "jucev,kamip", 
    "kuxaj,hiwer", 
    "jolot,fariw", 
    "kuxaj,hiwer", 
    "meqac,fanuv", 
    "ceriy,naroc", 
    "midux,dapup", 
    "qepov,cagiq", 
    "cukol,gugej", 
    "mojic,firup", 
    "gaqon,gumad", 
    "gosod,micax", 
    "qiruq,nutuj", 
    "cadej,notak", 
    "jemej,leheq", 
    "fovif,fisok", 
    "fajul,bapef", 
    "dafum,boguw", 
    "hagac,pucax", 
    "fovif,fisok", 
    "cepoz,qirab", 
    "jecid,jagij", 
    "pufun,fahuk", 
    "fovif,fisok", 
    "nirab,nayim", 
    "mexoh,jolot", 
    "laral,juwac", 
    "dijeh,bapef", 
    "japum,pedax", 
    "hiziq,camaz", 
    "guqip,maheg", 
    "mideh,jayor", 
    "luqem,qoqiq", 
    "gupeq,futuj", 
    "difiv,fucuj", 
    "necuz,micax", 
    "qamuh,gewom", 
    "gipum,dafir", 
    "gomos,kivam", 
    "neyus,dimal", 
    "cinok,dufic", 
    "gewom,dajav", 
    "giqir,cudip", 
    "lezul,dudoq", 
    "jomic,dukup", 
    "cemif,lufim", 
    "pevid,qesex", 
    "micax,bohud", 
    "pizah,ceriy", 
    "dedik,gegiv", 
    "qejev,hejic", 
    "gidem,carir", 
    "qegem,nogex", 
    "jupar,hurod", 
    "gimaw,qejev", 
    "korit,jojaq", 
    "luveh,necuz", 
    "bapef,nefag", 
    "hunaq,hivoy", 
    "qexix,nowan", 
    "qegem,nogex", 
    "puzat,korav", 
    "dadef,cuwuq", 
    "kusit,luveh", 
    "helad,gibep", 
    "qimec,jucew", 
    "lofic,baqoc", 
    "jutah,jufad", 
    "gewus,bisup", 
    "peber,lagoc", 
    "cuzoy,pemeg", 
    "jufat,qucic", 
    "cosop,kakox", 
    "fujed,defos", 
    "gijek,jebut", 
    "liper,hikas", 
    "qaxol,qucic", 
    "mekeb,melaq", 
    "qetas,fugiq", 
    "jukig,jojuy", 
    "cuxur,lobud", 
    "kayus,jojuy", 
    "pimac,qodeb", 
    "fucuj,nirab", 
    "miroj,pomiy", 
    "qupof,fuqug", 
    "hidar,hivoy", 
    "miroj,pomiy", 
    "nawam,giqic", 
    "gosaw,pojik", 
    "moqac,nipiq", 
    "gosod,bavez", 
    "nejix,heyoz", 
    "badod,nunif", 
    "qegoy,cupun", 
    "qaric,doqor", 
    "gufas,bibiw", 
    "kamip,meyir", 
    "hocun,ciyip", 
    "bobeh,humiy", 
    "nuxos,fabix", 
    "fekey,pexih", 
    "hisoq,pufun", 
    "kakox,huhuk", 
    "nawam,hefom", 
    "jujif,qoyin", 
    "bavez,domav", 
    "perap,nugeb", 
    "mafur,biwuk", 
    "gibep,gafux", 
    "nubul,kovaq", 
    "muxuk,fapih", 
    "kehid,gufek", 
    "nelit,fevut", 
    "qiyag,bemaf", 
    "cufay,bowal", 
    "muvoc,jekeh", 
    "necuz,jafaf", 
    "gibep,gafux", 
    "cacij,miseh", 
    "kayus,juzil", 
    "fajul,cebuq", 
    "dacoy,gimaw", 
    "qaxol,fojix", 
    "nadog,maxih", 
    "hihuh,qidew", 
    "kadul,qirab", 
    "perap,qefib", 
    "qixew,cecec", 
    "piqez,gupok", 
    "juwem,cukep", 
    "boguw,nafug", 
    "mutiz,qupov", 
    "qayuk,jahev", 
    "mavey,finoy", 
    "hegug,bipam", 
    "ciqog,deguv", 
    "mifep,qihux", 
    "gewih,meyiq", 
    "muxil,guhiz", 
    "bumuy,gugej", 
    "juwos,jomic", 
    "qoneb,cuwuq", 
    "koriv,jusev", 
    "qawaj,deneh", 
    "nizaz,deguv", 
    "jiyag,gevip", 
    "juwac,qimuz", 
    "bizej,husaw", 
    "hurod,fojix", 
    "loqen,hetaq", 
    "jirem,mihid", 
    "pimac,joviw", 
    "geluq,ciriv", 
    "norur,desaq", 
    "cecig,nutuj", 
    "cadej,dufic", 
    "kunag,giqic", 
    "duyit,jahuh", 
    "pogok,dawos", 
    "hisaf,noxoj", 
    "qamuh,bapas", 
    "fixej,mohiw", 
    "guhiz,pesam", 
    "cecig,hiwer", 
    "cudol,jigas", 
    "lobud,gixub", 
    "maviz,melaq", 
    "heyoz,burug", 
    "jecid,pigef", 
    "koriv,fixej", 
    "pobuz,bumuy", 
    "bajuw,lohuh", 
    "nawam,baziy", 
    "qicot,jedap", 
    "febum,cucuk", 
    "jecid,gosod", 
    "laral,gosac", 
    "fuqeh,kefoz", 
    "moruv,furep", 
    "lofic,busix", 
    "qameh,biyom", 
    "fuqeh,kefoz", 
    "pagol,natap", 
    "fakag,jigej", 
    "kuqoc,lofic", 
    "bapas,deyal", 
    "liper,cudip", 
    "qetas,fihuw", 
    "biyom,mumaf", 
    "poqit,gipum", 
    "dijeh,fukoh", 
    "gosaw,deqeb", 
    "hopaf,jaroj", 
    "kamip,notak", 
    "jolot,bafen", 
    "ceriy,koguf", 
    "kacex,lobud", 
    "maviz,defos", 
    "neyus,bopad", 
    "dewil,koxus", 
    "fowiv,qesex", 
    "gulac,luveh", 
    "gumad,neriy", 
    "cagiq,buseq", 
    "puzat,bohud", 
    "bohud,necuz", 
    "hivoy,cunoj", 
    "pehem,gedij", 
    "pocor,cadej", 
    "mibob,difiv", 
    "koduk,fihoq", 
    "lofow,qanej", 
    "fuyoh,padeb", 
    "hihuh,mumop", 
    "nuhuz,bibiw", 
    "lipob,qoneb", 
    "bibiw,qezuv", 
    "naroc,kulem", 
    "baqoc,maxih", 
    "panoc,kuzaj", 
    "micok,jekiy", 
    "naroc,pojuv", 
    "juzud,hocun", 
    "natap,geluq", 
    "jukug,heqij", 
    "hopaf,pewep", 
    "gipum,keqif", 
    "nujuj,gufek", 
    "becef,fabix", 
    "japoz,dacoy", 
    "jajoy,qimix", 
    "pucoc,gibep", 
    "kovaq,lunij", 
    "fehaz,gulac", 
    "fugum,dewil", 
    "jekox,maxaq", 
    "gexud,giniq", 
    "bequv,guqur", 
    "hurod,hufuh", 
    "qehab,laxub", 
    "camux,moqac", 
    "jekoq,biwuk", 
    "fahij,dewil", 
    "babap,baqey", 
    "jizof,ciyip", 
    "dedow,domif", 
    "qofis,cewoh", 
    "kogiy,pewom", 
    "cuxur,dobot", 
    "mogip,cofic", 
    "maheg,bequv", 
    "mofex,haceh", 
    "mibad,fafuf", 
    "guyep,nigis", 
    "gupil,gewih", 
    "kenuy,gileq", 
    "diriv,juyox", 
    "bilaq,jajix", 
    "defos,cewoh", 
    "miroj,gewus", 
    "mifep,gegiv", 
    "lojed,gewih", 
    "cebis,fugum", 
    "jukug,kuxaj", 
    "muvit,qafij", 
    "qujet,heqij", 
    "bulem,gosod", 
    "bajoc,husaw", 
    "cefuc,guheh", 
    "nipoz,gosac", 
    "kebad,diroc", 
    "qodeb,juyox", 
    "notak,qegoy", 
    "guqur,hejic", 
    "luveh,gikif", 
    "nifum,bowal", 
    "lujaf,nawam", 
    "dahow,ceyos", 
    "fuqug,giqir", 
    "lanoq,fanuv", 
    "gudik,nicoq", 
    "domif,kojeb", 
    "pixed,cecay", 
    "qemor,gewom", 
    "fuxum,hugum", 
    "kehid,jataj", 
    "deguv,qetas", 
    "humeg,kamip", 
    "qimix,fiteb", 
    "hukar,gilox", 
    "notak,jepiv", 
    "maxih,lanoq", 
    "jufat,jixek", 
    "qimix,geluq", 
    "dapup,mibad", 
    "qaqac,mojaw", 
    "qoneb,hizid", 
    "fihuw,mekeb", 
    "pucax,noduq", 
    "bokac,mosiv", 
    "luhid,cecec", 
    "domif,gewom", 
    "fabix,gugej", 
    "neliz,jixek", 
    "muvit,buduf", 
    "payex,dedow", 
    "lijat,giqic", 
    "qegoy,golug", 
    "keqif,pukap", 
    "hahek,pigef", 
    "heham,lacuc", 
    "nowan,qapor", 
    "melaq,qacam", 
    "jaroj,gugej", 
    "coxar,kadul", 
    "qefib,hagac", 
    "kigay,guluw", 
    "fexen,cebis", 
    "bowiv,legom", 
    "husaw,qafij", 
    "natap,gumon", 
    "nirab,gayij", 
    "gewom,jiroy", 
    "pucax,muluq", 
    "japoz,jociy", 
    "papiq,jukig", 
    "koriv,laxub", 
    "muhaf,goqeg", 
    "fapih,nidac", 
    "maqis,qegoy", 
    "dedow,lunij", 
    "liper,jujuc", 
    "camux,gexud", 
    "fijot,jemej", 
    "qesex,huvib", 
    "gemey,nubul", 
    "jixil,qicot", 
    "gudem,poqit", 
    "bihir,lihih", 
    "mopot,pojuv", 
    "gipum,dadef", 
    "mavaz,boguw", 
    "qaqep,jedap", 
    "jiyag,jemej", 
    "moruv,levid", 
    "maxaq,jurib", 
    "mikaw,ganur", 
    "bexod,guyaj", 
    "fihoq,bapup", 
    "pocor,lulew", 
    "jigas,meyiy", 
    "jajoy,miloc", 
    "levid,lecuh", 
    "nowan,locun", 
    "miseh,kexuw", 
    "kuhix,juzud", 
    "banom,loqen", 
    "cukep,bulem", 
    "nugeb,pibab", 
    "gomos,cecec", 
    "fizeb,kajip", 
    "qomap,nijef", 
    "noduq,fovif", 
    "koriv,difiv", 
    "jareh,dijun", 
    "hexaq,lapaq", 
    "laqiz,fapih", 
    "kehab,jebut", 
    "nolur,dufic", 
    "fiteb,jecid", 
    "cazup,guhuy", 
    "cukol,niniq", 
    "nejux,hizid", 
    "febaq,hifan", 
    "mideh,lejij", 
    "nugeb,natap", 
    "qodeb,jirem", 
    "mumek,mugeh", 
    "defos,hikas", 
    "kogas,jukug", 
    "maheg,micok", 
    "facuz,gexud", 
    "pagol,hikip", 
    "cunuh,nuzot", 
    "nuzot,cunuh", 
    "jaxam,qewaj", 
    "kisid,kigay", 
    "lafec,lajak", 
    "dafum,qafij", 
    "fazos,qawaj", 
    "papiq,lanoq", 
    "nibod,pecoq", 
    "korit,jebut", 
    "qador,leheq", 
    "biqix,qemor", 
    "pelub,qupov", 
    "nuhux,gixan", 
    "miroj,gosux", 
    "coxar,fijot", 
    "mexoh,locun", 
    "cunuh,peqom", 
    "kenux,juwac", 
    "lenim,fijot", 
    "pibab,jusol", 
    "bomav,capeh", 
    "lejag,nipoz", 
    "qehab,hegug", 
    "fexen,mabub", 
    "jatet,duzin", 
    "nufiw,duzug", 
    "mutiz,gegiv", 
    "bumec,noxoj", 
    "boliy,qawep", 
    "kenux,natap", 
    "bexod,kenuy", 
    "maxaq,qefib", 
    "jaqej,desaq", 
    "cukol,pufun", 
    "melox,mipef", 
    "lelip,qirab", 
    "lobud,mikox", 
    "galuv,banom", 
    "qotey,cemif", 
    "pufun,kecic", 
    "dedav,dawom", 
    "pagol,guqip", 
    "fuqeh,qebux", 
    "finij,gosux", 
    "kamip,cahiy", 
    "kenux,pesam", 
    "dufic,qewaj", 
    "cosop,luhid", 
    "nejux,dosoz", 
    "nipiq,nejix", 
    "pimac,bibiw", 
    "qexix,locun", 
    "bozit,perap", 
    "babap,nagip", 
    "jafaf,nojiy", 
    "ciriv,jaroj", 
    "nuvok,kacex", 
    "luhid,mihid", 
    "nuvok,boguw", 
    "kosob,fapih", 
    "pedax,mipef", 
    "dolih,fozer", 
    "pikaq,babap", 
    "qacam,kujod", 
    "dufic,biquc", 
    "japaf,joxiy", 
    "lijat,qaqep", 
    "burug,nuxok", 
    "bewef,gihin", 
    "jaluk,qibog", 
    "qinik,dodeg", 
    "qiruq,bakux", 
    "fazip,neyus", 
    "manup,noduq", 
    "gileq,foyar", 
    "deyal,micax", 
    "jekoq,jagij", 
    "jahev,mefer", 
    "nejix,qameh", 
    "lereg,qegem", 
    "hamok,quhec", 
    "qamuh,bumak", 
    "carir,jinop", 
    "pukap,lanoq", 
    "qovel,nanic", 
    "pelub,lelip", 
    "qagiw,mavey", 
    "buduf,pivun", 
    "mapej,bibiw", 
    "muyoy,lulew", 
    "muhaf,lofic", 
    "kexuw,mufur", 
    "cukip,dowir", 
    "finij,kuxaj", 
    "nawam,nefag", 
    "juzil,mofex", 
    "jurib,kipoh", 
    "febaq,bodof", 
    "fojix,hufuh", 
    "lidag,cunim", 
    "feget,buseq", 
    "cuxur,huvib", 
    "qesex,kigay", 
    "povip,helad", 
    "jahaw,pewep", 
    "fujed,mijiz", 
    "hitej,jafaf", 
    "jexic,fexen", 
    "dacoy,goqeg", 
    "duzug,guqur", 
    "goqeg,qesex", 
    "gupok,nipiq", 
    "dedow,kocuj", 
    "pojuv,jahaw", 
    "canof,busix", 
    "domav,qixew", 
    "bucom,gosod", 
    "gixub,kujod", 
    "diwab,qimuz", 
    "jatet,boruy", 
    "madik,nobuq", 
    "bamuc,miseh", 
    "dafum,furub", 
    "cukep,dadef", 
    "mikaw,jaqej", 
    "qeguz,geqor", 
    "luveh,qucic", 
    "nisev,muhaz", 
    "pimac,dizus", 
    "maheg,burug", 
    "qamoh,bofef", 
    "finoy,gunek", 
    "pakih,dihet", 
    "paqel,qenon", 
    "fizeb,jukig", 
    "nigis,qoyih", 
    "cupun,hejic", 
    "cibam,kuwis", 
    "bemaf,kakox", 
    "gupac,muxil", 
    "pahif,dihet", 
    "hedul,decix", 
    "dapup,qeyaw", 
    "butaf,hajoj", 
    "jutur,cukol", 
    "cufay,qihux", 
    "fanap,gileq", 
    "jehas,fafuf", 
    "codej,kagat", 
    "hidar,ququl", 
    "kehab,mavaz", 
    "febaq,heyoz", 
    "legom,cecay", 
    "nagip,kipoh", 
    "godoh,jajoy", 
    "maviz,mipef", 
    "jujif,gisif", 
    "cudol,jinop", 
    "gegiv,jucuj", 
    "luciy,qewaj", 
    "jurib,kagat", 
    "duzin,dedow", 
    "hinaj,fowiv", 
    "lelip,gerev", 
    "kojeb,fowiv", 
    "pezuh,nibod", 
    "heqij,fucuj", 
    "jixil,huvib", 
    "moqac,mojic", 
    "peqom,panoc", 
    "hikip,fovif", 
    "bufav,fijiv", 
    "panoc,gihin", 
    "gigox,nalew", 
    "moruv,nomep", 
    "gosac,hazud", 
    "jociy,jijob", 
    "jojuy,gawus", 
    "muhaf,muyoy", 
    "nejux,nekuc", 
    "mumop,biqix", 
    "manup,dutos", 
    "kadul,fiteb", 
    "camux,duzug", 
    "neyat,piqez", 
    "fisok,lafec", 
    "hukar,bajuw", 
    "gisif,cunoj", 
    "dihep,ceqem", 
    "micok,mehor", 
    "jaroj,qayiv", 
    "bumec,cusij", 
    "hikas,fixej", 
    "banom,qeyaw", 
    "muluq,ditij", 
    "legom,gavuc", 
    "fojub,nuyak", 
    "guxun,bowiv", 
    "hodev,qidew", 
    "cusud,nagip", 
    "qenon,joqiw", 
    "guhuy,lezax", 
    "qamoh,fukik", 
    "hodud,qeguz", 
    "lipob,famoy", 
    "qegem,kugos", 
    "nirab,niqin", 
    "fucuj,lohuh", 
    "bomip,bamuc", 
    "nofiz,fojix", 
    "furep,duyit", 
    "mituh,qevoj", 
    "cusud,dedik", 
    "jewem,noyat", 
    "pikaq,laxip", 
    "jusol,bumuy", 
    "pahih,qicot", 
    "fimup,meyiy", 
    "mukiy,nakix", 
    "gosaw,hozej", 
    "finoy,mavey", 
    "lufim,coxar", 
    "bopad,biqix", 
    "jusev,qozus", 
    "dajuf,gerev", 
    "butaf,gemud", 
    "mefer,manup", 
    "hodog,cucuk", 
    "nanuw,qaxol", 
    "kugos,geciv", 
    "hurod,jijob", 
    "madik,cecec", 
    "qamoh,qaqac", 
    "diqom,peqeg", 
    "dukup,baqoc", 
    "piqez,noxoj", 
    "camux,hugum", 
    "laral,geciv", 
    "mogip,foyar", 
    "foyar,dibed", 
    "dafum,qucic", 
    "jufeh,jujuc", 
    "mosiv,jajix", 
    "fijiv,mufur", 
    "dihep,furep", 
    "mugiy,qenon", 
    "gigox,dihet", 
    "bigaj,geciv", 
    "fasij,luwog", 
    "hokuj,mugeh", 
    "gemey,maxih", 
    "manup,canof", 
    "qucir,coyul", 
    "guyaj,gowoc", 
    "muhaz,locun", 
    "jufah,pufun", 
    "mekeb,liliw", 
    "dihet,kebad", 
    "dacoy,jareh", 
    "nuvok,jexic", 
    "mafur,goqaj", 
    "jusev,fisof", 
    "gupac,lisiy", 
    "jikeq,nuxok", 
    "finij,mipef", 
    "nuvis,pewuk", 
    "koyem,bexod", 
    "kovaq,guyaj", 
    "hozej,fihar", 
    "nubul,qihux", 
    "cebis,bemaf", 
    "butaz,qaqep", 
    "kehab,lovuj", 
    "nagiq,lojed", 
    "namuc,bipam", 
    "gaqon,qugac", 
    "burug,bilaq", 
    "bequv,dajuf", 
    "bihib,jucuj", 
    "nubul,manup", 
    "lifix,hiziq", 
    "giviq,cupun", 
    "papiq,dibed", 
    "lozir,maxoj", 
    "kujod,qimuz", 
    "focom,fisof", 
    "gapif,kisop", 
    "febaq,jojaq", 
    "qawaj,qoqiq", 
    "povip,nunif", 
    "qezuv,muyoy", 
    "kofup,jizof", 
    "qaxol,hepoj", 
    "mumaf,furub", 
    "jixek,pomiy", 
    "qapem,kuwis", 
    "bulem,payex", 
    "jucin,ligib", 
    "hidep,janoz", 
    "mituh,qagiw", 
    "godoh,gipum", 
    "dapup,kipoh", 
    "qayuk,nizaz", 
    "kisid,nigis", 
    "pebel,dawom", 
    "moruz,fepoj", 
    "jupel,huvib", 
    "pojuv,kuhix", 
    "jahaw,kefoz", 
    "ququl,fixej", 
    "lezax,nigis", 
    "kuyem,linuw", 
    "nobuq,kakox", 
    "neyat,duzug", 
    "jucew,decek", 
    "perap,kesuv", 
    "diroc,pujom", 
    "camaz,kexuw", 
    "butaf,kajip", 
    "gewom,fapod", 
    "huqiv,moruv", 
    "jatet,dogoc", 
    "midux,hozej", 
    "dutos,camux", 
    "koduk,kecic", 
    "cicum,futuj", 
    "nuvok,legom", 
    "nanic,biwuk", 
    "naqup,biquc", 
    "gudem,bomip", 
    "mafum,perap", 
    "muhaf,jinop", 
    "livud,nekuc", 
    "nofen,buzaz", 
    "bamuc,hexaq", 
    "bumuy,fawun", 
    "bozit,carir", 
    "jezed,hiwer", 
    "kecic,juwac", 
    "fanuv,kukij", 
    "coxar,qujet", 
    "famoy,qugac", 
    "diriv,qagiw", 
    "cepoz,gikif", 
    "bamam,pexih", 
    "dedow,kixex", 
    "fisok,peqeg", 
    "nakix,nacih", 
    "cusem,baqey", 
    "giviq,dabaf", 
    "jojuy,koxus", 
    "fugum,qoyih", 
    "juwos,mihid", 
    "hiwer,qadug", 
    "jufat,nibat", 
    "hosop,qawep", 
    "nalaj,hifan", 
    "lezul,bacoy", 
    "hunaq,lacuc", 
    "lokip,mavey", 
    "jomic,cemif", 
    "loxoz,cuwuq", 
    "lowop,natap", 
    "nayim,fepoj", 
    "nelit,bokac", 
    "gumon,gafig", 
    "muyoy,luqem", 
    "kecic,ceriy", 
    "koduk,hegug", 
    "fahah,fodeh", 
    "ciriv,codej", 
    "jiwin,luqem", 
    "dilux,nawam", 
    "futuj,mojaw", 
    "lajak,jaxam", 
    "muluq,jofoc", 
    "lifix,pocor", 
    "hamok,fapih", 
    "jomic,jufeh", 
    "hukar,hawoh", 
    "kamip,duzug", 
    "pamaq,fucuj", 
    "pehem,biwar", 
    "gixan,gayij", 
    "pufun,cuwuq", 
    "finij,cuxur", 
    "qiyag,mufuf", 
    "gupac,jaqew", 
    "mopot,bopad", 
    "fuxum,fugiq", 
    "hukar,hefom", 
    "jufat,huhuk", 
    "jekeh,gahoz", 
    "finoy,lezul", 
    "giviq,qukum", 
    "koguf,cinok", 
    "pufun,pixed", 
    "cukip,cigup", 
    "hizid,cokud", 
    "domav,peqeg", 
    "legom,bajuw", 
    "lidag,muvoc", 
    "diwab,pisof", 
    "jolot,dofuc", 
    "gupac,nupub", 
    "dijun,gixan", 
    "koyem,pamaq", 
    "lozir,feget", 
    "buqov,gigox", 
    "gayij,gokuv", 
    "cikoz,quhuq", 
    "lajak,lojut", 
    "namuc,lapaq", 
    "janoz,fabix", 
    "nejix,qibog", 
    "mavaz,cuwuq", 
    "mavaz,pocor", 
    "jaroj,qoqaw", 
    "hunaq,boguw", 
    "qirab,humeg", 
    "hiziq,guheh", 
    "gosaw,mugiy", 
    "gahoz,jiwin", 
    "kugos,kopip", 
    "qameh,hadof", 
    "mifun,qaviw", 
    "kisid,giheb", 
    "jekoq,hisoq", 
    "cecec,bumak", 
    "haceh,koxus", 
    "bamuc,biquc", 
    "maheg,jaqej", 
    "kehab,geluq", 
    "nufiw,cicum", 
    "juwem,levid", 
    "fimup,guxun", 
    "galuv,mohiw", 
    "kehid,maheg", 
    "dacoy,hopaf", 
    "miloc,mijiz", 
    "hazud,lulew", 
    "nawam,hufuh", 
    "kipoh,fojix", 
    "mavey,gogib", 
    "nidac,hegug", 
    "lulaq,fabox", 
    "keleq,kigay", 
    "qovel,payex", 
    "hayup,fufob", 
    "furub,hegug", 
    "finij,jijob", 
    "nuxok,furub", 
    "lofic,hetaq", 
    "faroq,jayor", 
    "bedif,jukug", 
    "hifan,meyiq", 
    "nubul,gihin", 
    "muhaz,heyoz", 
    "lojed,mogip", 
    "dafir,giniq", 
    "laqiz,nipiq", 
    "besow,boqon", 
    "foraj,gerev", 
    "kunag,camaz", 
    "qukum,fabox", 
    "husaw,biwuk", 
    "niwal,husit", 
    "qukum,fabox", 
    "qukum,fabox", 
    "qukum,fabox", 
    "fabox,qukum", 
    "fabox,qukum", 
    "gumad,fukik", 
    "fojub,pemeg", 
    "puzat,dutos", 
    "gasuq,fuyoh", 
    "cepoz,gafux", 
    "jelag,cebuq", 
    "cazup,cusij", 
    "mufuf,qepar", 
    "kenux,domav", 
    "fizuz,bisup", 
    "qibog,ciziy", 
    "lofow,gipum", 
    "ciziy,gomos", 
    "muluq,butaf", 
    "padeb,jaqew", 
    "godoh,nipoz", 
    "mumop,bijag", 
    "bageg,qapor", 
    "guluw,fapif", 
    "qaxol,giqic", 
    "nunif,qafij", 
    "mavaz,jofoc", 
    "buseq,gewom", 
    "fazip,neroy", 
    "godoh,nifum", 
    "mabub,cagiq", 
    "qaqep,cecec", 
    "gemey,fizim", 
    "piqez,juyox", 
    "meqac,kogiw", 
    "jikeq,fopiv", 
    "qehad,muxil", 
    "fazuf,fahij", 
    "mofex,bexod", 
    "boveq,foyar", 
    "lowop,gavuc", 
    "qagiw,dawom", 
    "buqov,mekeb", 
    "casuk,lokip", 
    "huhuk,maxih", 
    "lohaw,kenuy", 
    "bumak,feget", 
    "nejux,biseq", 
    "jayor,joxiy", 
    "hikop,qijaq", 
    "burug,fihuw", 
    "biyom,muvoc", 
    "gosod,dedav", 
    "nijef,desaq", 
    "nuxos,kamip", 
    "kogas,foraj", 
    "boguw,deguv", 
    "dukup,loqen", 
    "hisoq,liper", 
    "copox,muhaz", 
    "kogas,pezuh", 
    "bonij,ququl", 
    "hayup,nujuj", 
    "cupun,mukiy", 
    "diwab,nujuj", 
    "dapup,dimal", 
    "gujad,bibiw", 
    "gafig,hayup", 
    "pukap,pibab", 
    "dayip,kivam", 
    "kedew,badod", 
    "buqov,cahiy", 
    "mopot,fizim", 
    "fuqeh,fizim", 
    "pewep,deqeb", 
    "linuw,qapem", 
    "nidac,jufej", 
    "guyaj,gugej", 
    "cotoj,maxaq", 
    "qekah,decix", 
    "gilox,koguf", 
    "butaf,ciziy", 
    "giheb,ciqog", 
    "dejiw,jekox", 
    "joqiw,qimix", 
    "kesuv,neliz", 
    "koyev,fehaz", 
    "pujom,dudoq", 
    "qaqep,nidac", 
    "jociy,bopad", 
    "guhuy,maxih", 
    "capeb,qovel", 
    "kuzaj,jeqon", 
    "hunaq,mafur", 
    "kogiw,nisev", 
    "jufad,japoz", 
    "kujod,pujom", 
    "hifan,joqiw", 
    "laxip,jiwin", 
    "bonij,gexud", 
    "cunuh,cucuk", 
    "nuxok,qavan", 
    "pewuk,kekap", 
    "lifix,futuj", 
    "kuyem,qador", 
    "goqaj,qupof", 
    "gumad,bibiw", 
    "bumak,hamok", 
    "qoneb,bequv", 
    "fowiv,lamoz", 
    "jaluk,kefoz", 
    "mibob,dejiw", 
    "foraj,noduq", 
    "cibam,miguw", 
    "levid,dukup", 
    "paqel,dekip", 
    "hurod,qafij", 
    "micok,jukug", 
    "pukap,kixan", 
    "mumaf,dedik", 
    "fopiv,peber", 
    "fevut,jixek", 
    "lilap,cecay", 
    "dadef,qexay", 
    "ciqog,kugos", 
    "dolih,juwem", 
    "lifix,pefay", 
    "cuwuq,qejev", 
    "mekeb,maded", 
    "qovel,pomiy", 
    "qesex,cudip", 
    "lajak,muvit", 
    "laxub,hawoh", 
    "jucuj,cufay", 
    "jucuj,guhiz", 
    "qobeh,gudem", 
    "galuv,dekip", 
    "fepoj,duzug", 
    "livud,bozit", 
    "hikop,kisid", 
    "naroc,mogip", 
    "kebad,desaq", 
    "gosod,lufim", 
    "gemud,gibep", 
    "bewej,fijiv", 
    "liper,gosaw", 
    "bopad,mudut", 
    "hikip,leqop", 
    "nogex,mumek", 
    "jatet,kegit", 
    "cusij,ligeg", 
    "fajul,besow", 
    "gakaz,diriv", 
    "gakaz,ligib", 
    "kazij,gusuz", 
    "maviz,cukol", 
    "pecoq,nejix", 
    "pecoq,nejix", 
    "gakaz,ligib", 
    "nejix,pecoq", 
    "biquc,legom", 
    "hivoy,mojic", 
    "kopip,qacam", 
    "luyak,nakix", 
    "cicaj,hifan", 
    "jukig,jucuj", 
    "jufah,davuk", 
    "locun,cefuc", 
    "pogok,leheq", 
    "nuzot,guqur", 
    "lohuh,jusev", 
    "hucaw,kenuy", 
    "lejij,laral", 
    "jucin,qoyih", 
    "naroy,qozus", 
    "dutos,hiwer", 
    "cimoz,lihih", 
    "gitif,jupar", 
    "pebel,butaf", 
    "hosop,fazos", 
    "kigog,paqel", 
    "nejix,gupeq", 
    "lelip,gewus", 
    "hiziq,fowiv", 
    "fuqug,neqet", 
    "jareh,nagip", 
    "lojut,kuyem", 
    "fekey,fihuw", 
    "peber,juwos", 
    "cacij,gosac", 
    "guhuy,hikas", 
    "neyat,nefag", 
    "dedow,lanoq", 
    "fizuz,jemej", 
    "gafig,fawun", 
    "gemud,kecic", 
    "panoc,burug", 
    "pewep,midux", 
    "nobuq,mehor", 
    "giniq,hihug", 
    "meyir,harok", 
    "cixuq,coxar", 
    "diqom,juwos", 
    "becef,kakox", 
    "gosaw,nuguk", 
    "qihux,lobud", 
    "nuyak,payex", 
    "mihid,koyem", 
    "luhid,jufeh", 
    "qejev,jucin", 
    "qotey,haceh", 
    "baziq,dobot", 
    "fapod,muhaf", 
    "meyir,dufic", 
    "fexen,qemak", 
    "pukap,hisoq", 
    "finoy,fepoj", 
    "biyom,hetaq", 
    "dadef,gufas", 
    "qosid,gogib", 
    "loxab,biseq", 
    "korav,jufat", 
    "guxun,fariw", 
    "qucic,feget", 
    "kixex,dibed", 
    "dowir,nunif", 
    "gihin,gipum", 
    "buduf,jikeq", 
    "joviw,fabox", 
    "bodof,dihep", 
    "bapup,luwog", 
    "micax,qapor", 
    "juyed,gusuz", 
    "muvoc,fahuk", 
    "jucev,culah", 
    "pedax,kehab", 
    "meyir,ponum", 
    "gipum,fideh", 
    "qexay,muvit", 
    "madik,kipoh", 
    "mikaw,poqit", 
    "fujed,jiyag", 
    "bihir,kazuj", 
    "geqog,qavew", 
    "loxoz,gujad", 
    "lapaq,jujuc", 
    "jupel,joxiy", 
    "jepiv,hodud", 
    "laral,bozit", 
    "mikaw,bofef", 
    "lozir,jusev", 
    "qirab,hixit", 
    "jowog,cewoh", 
    "mofex,fafuf", 
    "kugog,pakih", 
    "cigup,fisof", 
    "lulew,pisof", 
    "govez,padeb", 
    "cofic,kocuj", 
    "fukoh,qepar", 
    "coyam,quhec", 
    "pelif,bequv", 
    "meqac,fariw", 
    "gozik,lunij", 
    "luzaf,gunek", 
    "jutah,goqeg", 
    "fahuk,kegit", 
    "jedap,dowir", 
    "nogex,pojik", 
    "nuhuz,furep", 
    "gewus,qecim", 
    "nofen,pucax", 
    "kujol,fugiq", 
    "bavez,cufay", 
    "jusev,kugux", 
    "nuyak,nufiw", 
    "kiyir,pahif", 
    "cosop,pexih", 
    "qotey,gileq", 
    "nafug,kexuw", 
    "naroy,qimuz", 
    "gimaw,neliz", 
    "qotey,jaqej", 
    "hinaj,juyed", 
    "deqeb,guyaj", 
    "pewom,cixuq", 
    "jaqew,pufun", 
    "gudem,maxih", 
    "kuzaj,hehil", 
    "pujom,kujod", 
    "fasij,koguf", 
    "muvoc,pemeg", 
    "foraj,leheq", 
    "nipoz,jigej", 
    "febum,mogip", 
    "jelag,qegem", 
    "codej,capeb", 
    "mutiz,bobeh", 
    "koguf,lipob", 
    "hepoj,mufuf", 
    "geluq,hehil", 
    "lipob,kehab", 
    "qayiv,manup", 
    "helad,gerev", 
    "falom,nonoj", 
    "heyoz,lajak", 
    "nijef,cahiy", 
    "gicuk,mepoh", 
    "camux,gufek", 
    "kugux,pufun", 
    "qavan,gileq", 
    "ciyip,fihuw", 
    "leyah,juwem", 
    "bodid,nejux", 
    "gowoc,godoh", 
    "lajak,gapif", 
    "lajak,gapif", 
    "liliw,pewom", 
    "jomic,pizah", 
    "fizeb,kogas", 
    "niwal,gijek", 
    "lawuv,cibam", 
    "dukup,pogok", 
    "kedew,fufob", 
    "qecut,kayus", 
    "pifil,fisof", 
    "fariw,kuzaj", 
    "lujaf,copox", 
    "bobod,qaxol", 
    "luwog,mihid", 
    "lojed,kigay", 
    "jayor,kigay", 
    "pamaq,lohaw", 
    "qozus,kimoz", 
    "qapem,nuyak", 
    "jayor,nomep", 
    "deguv,gahoz", 
    "qobeh,fukik", 
    "diwab,fowiv", 
    "dajav,dofuc", 
    "geqor,jexic", 
    "kuhix,koxus", 
    "liliw,dokek", 
    "bakux,busix", 
    "bapas,davuk", 
    "deneh,huhuk", 
    "facuz,geroz", 
    "dajav,mudut", 
    "fazos,hurod", 
    "cunim,kenuy", 
    "dajav,pivun", 
    "hidiz,kusit", 
    "qeguz,fowiv", 
    "fapod,dijun", 
    "kebad,miguw", 
    "juyox,mapej", 
    "pigef,joyuk", 
    "joviw,bocut", 
    "jilih,nuxok", 
    "kegit,gicuk", 
    "jukig,juwos", 
    "fuxum,qenon", 
    "gahoz,jucev", 
    "qexag,fehaz", 
    "payex,nekuc", 
    "namuc,mibob", 
    "buqov,bizuq", 
    "lisiy,gewom", 
    "jusol,gaqon", 
    "lezul,lohaw", 
    "mijiz,pixed", 
    "qemak,bibil", 
    "bacoy,lisiy", 
    "gupeq,kajip", 
    "fapih,hikip", 
    "fapih,hikip", 
    "geluq,diroc", 
    "cecig,qicot", 
    "bobeh,muhaf", 
    "heyoz,pufun", 
    "nanic,gijek", 
    "pewuk,huqiv", 
    "bamam,miroj", 
    "ducoz,humiy", 
    "mehor,hehil", 
    "lujaf,dekip", 
    "jujuc,nosif", 
    "dedow,qupep", 
    "nofiz,moruv", 
    "fijiv,pixed", 
    "culah,bonij", 
    "hukar,dejiw", 
    "fixej,giqir", 
    "bozit,cudol", 
    "pobuz,gosod", 
    "bamam,gevip", 
    "dimuz,galuv", 
    "bibil,heqij", 
    "mafur,lulaq", 
    "copox,dedav", 
    "jahuh,naqup", 
    "kecic,harok", 
    "humiy,geroz", 
    "mugiy,foxih", 
    "nuvok,cigup", 
    "qamoh,duzug", 
    "deyal,fazuf", 
    "lulaq,qihux", 
    "kuzaj,jixek", 
    "finoy,japoz", 
    "nojiy,bufav", 
    "hajoj,qujet", 
    "qegoy,jaroj", 
    "cicaj,desaq", 
    "dibed,bibil", 
    "korav,kefoz", 
    "humiy,luqem", 
    "muhaz,joqiw", 
    "bobeh,niniq", 
    "qaxol,gudik", 
    "casuk,cicaj", 
    "gafig,quhec", 
    "nomep,qaviw", 
    "fukoh,nayim", 
    "jafaf,feget", 
    "diqom,bumak", 
    "cigup,lunij", 
    "bageg,cuwuq", 
    "mumaf,negaz", 
    "dajuf,qofis", 
    "bopad,defos", 
    "qayuk,qiruq", 
    "nayim,kuzaj", 
    "guxun,pexih", 
    "nicoq,camux", 
    "nekuc,duzin", 
    "hayup,luqem", 
    "qimuz,fiteb", 
    "galuv,nekuc", 
    "qupof,maqet", 
    "jinop,gewih", 
    "gemud,mazob", 
    "harok,meyir", 
    "mojaw,gabiy", 
    "demox,gufas", 
    "nipoz,futuj", 
    "bakux,gegiv", 
    "hejic,lejij", 
    "nuhux,gosac", 
    "locun,bohud", 
    "jucin,qoneb", 
    "qirab,pocor", 
    "pucax,nibat", 
    "nuxok,jujuc", 
    "nagiq,liper", 
    "fixej,qepar", 
    "madik,qebux", 
    "geqor,qeyaf", 
    "nuzot,giqar", 
    "pucax,dutos", 
    "cebis,casuk", 
    "miroj,gexud", 
    "coxar,fukik", 
    "cufay,biwar", 
    "duyit,govez", 
    "gigox,hetaq", 
    "keqif,qibog", 
    "gokuv,giqir", 
    "mabod,qujet", 
    "hixit,qepar", 
    "duzug,juwos", 
    "moruv,hayup", 
    "cunim,fixej", 
    "hinaj,jufeh", 
    "fariw,qagiw", 
    "jekiy,qijaq", 
    "culah,pukap", 
    "juwem,bopad", 
    "famoy,pogok", 
    "fihoq,kogiw", 
    "jufah,fevut", 
    "lunij,mukiy", 
    "jociy,locun", 
    "papiq,qexix", 
    "nejix,hodud", 
    "lijat,qoqiq", 
    "qacam,jehas", 
    "lofic,ponum", 
    "panuf,paqel", 
    "kesuv,biseq", 
    "padeb,fapod", 
    "luveh,mekeb", 
    "ciqog,jufah", 
    "duzug,miloc", 
    "coxar,pebel", 
    "laxip,guyaj", 
    "ciriv,kuyem", 
    "nisev,hifan", 
    "kivam,pezuh", 
    "pikaq,guluw", 
    "pixed,kojeb", 
    "geciv,qecut", 
    "jepiv,dawom", 
    "jekox,doqor", 
    "lijat,qawaj", 
    "focom,pujom", 
    "heyoz,hehum", 
    "bumak,guluw", 
    "jiwin,qebux", 
    "jutah,mutiz", 
    "hetaq,hawoh", 
    "nawam,keleq", 
    "ciziy,feget", 
    "lelip,lipob", 
    "hikip,fimup", 
    "gujad,kipoh", 
    "fijot,bipam", 
    "qimuz,fazip", 
    "kofup,nuzoq", 
    "necuz,hisaf", 
    "naqup,geciv", 
    "dijun,pomew", 
    "qayuk,juwac", 
    "mepoh,livud", 
    "golug,quhec", 
    "diqom,mogip", 
    "mogip,diqom", 
    "mogip,diqom", 
    "mogip,diqom", 
    "jusol,mikox", 
    "dihep,papiq", 
    "diqom,mogip", 
    "diqom,mogip", 
    "mogip,diqom", 
    "mogip,diqom", 
    "mogip,diqom", 
    "mogip,diqom", 
    "mogip,diqom", 
    "mogip,diqom", 
    "mogip,diqom", 
    "mugiy,bajuw", 
    "fuyoh,mezed", 
    "qiruq,gigig", 
    "lugof,hegug", 
    "lilap,fukik", 
    "hucaw,jewem", 
    "hukar,bodid", 
    "luwog,korit", 
    "dodas,lulew", 
    "hexaq,qoneb", 
    "lulew,dodas", 
    "lulew,dodas", 
    "lulew,dodas", 
    "lulew,dodas", 
    "lulew,dodas", 
    "lulew,dodas", 
    "lulew,dodas", 
    "lulew,dodas", 
    "hexaq,qoneb", 
    "lulew,dodas", 
    "lulew,dodas", 
    "lulew,dodas", 
    "gogib,peqom", 
    "hexaq,qoneb", 
    "hexaq,qoneb", 
    "moqac,qimec", 
    "namot,geroz", 
    "nugeb,jahev", 
    "gunek,jedap", 
    "ciyip,hikip", 
    "gokuv,gewih", 
    "gosac,muxuk", 
    "neliz,kosob", 
    "qukum,hisaf", 
    "qawaj,luwog", 
    "qesex,kebad", 
    "nuxok,pewuk", 
    "notak,cecec", 
    "legom,camux", 
    "luxos,navep", 
    "burug,mavey", 
    "busix,korav", 
    "kebad,hurod", 
    "nejix,dedav", 
    "hikop,gufek", 
    "nakix,capeb", 
    "mavey,qayiv", 
    "qexag,fanap", 
    "qibog,bihir", 
    "kamip,ciriv", 
    "humeg,bihib", 
    "poqit,bofef", 
    "hodog,nuvok", 
    "gibep,facuz", 
    "mifun,lamoz", 
    "dogoc,qosid", 
    "mumaf,bucom", 
    "mabub,gosux", 
    "fahuk,fekey", 
    "cacij,qejev", 
    "bumec,qefib", 
    "meqac,qixew", 
    "domif,lanoq", 
    "pizaz,mabod", 
    "cudip,niwal", 
    "bucom,navep", 
    "qimix,cagiq", 
    "qupep,kimoz", 
    "nawam,jufat", 
    "miseh,jekeh", 
    "dajav,firup", 
    "guluw,peqom", 
    "fopiv,humiy", 
    "fijot,moruv", 
    "qawep,kisid", 
    "hisoq,kogiy", 
    "nipoz,mudut", 
    "cagiq,husaw", 
    "bihib,maxoj", 
    "bihib,boliy", 
    "pimac,fihoq", 
    "dogoc,padeb", 
    "lozir,bigaj", 
    "cacij,gabiy", 
    "muvoc,duyit", 
    "kamip,gonuc", 
    "kozec,qibog", 
    "jajix,bijek", 
    "mofex,godoh", 
    "livud,kogiy", 
    "jijob,qozus", 
    "melox,duyit", 
    "kacex,nufiw", 
    "muhaf,bemaf", 
    "mavaz,melaq", 
    "qamom,lulew", 
    "neqeq,qeyaf", 
    "gevip,dadef", 
    "maviz,juyed", 
    "laral,carir", 
    "gupac,jolot", 
    "lilap,boqon", 
    "nadog,bejon", 
    "lisiy,qoyin", 
    "huhuk,gicuk", 
    "jekox,kigay", 
    "guhiz,perap", 
    "lereg,bucom", 
    "gigox,fideh", 
    "bequv,bumuy", 
    "hidiz,fekey", 
    "buseq,hegug", 
    "mabub,locun", 
    "cusem,jelag", 
    "fehaz,deguv", 
    "qomap,jijob", 
    "bavim,kukij", 
    "dedik,fajul", 
    "nojiy,fehaz", 
    "biseq,furep", 
    "fasij,fahuk", 
    "miloc,mugiy", 
    "qetas,natap", 
    "gosac,pewuk", 
    "qejev,jojuy", 
    "cunuh,gitab", 
    "hocun,mituh", 
    "jigas,nirab", 
    "difiv,bavez", 
    "kixan,fisof", 
    "bajuw,qebux", 
    "nejix,mituh", 
    "dewil,fabix", 
    "famoy,fepoj", 
    "luciy,qosid", 
    "pahih,qebux", 
    "miloc,juwos", 
    "hadof,kigog", 
    "maxoj,dufic", 
    "mumek,noduq", 
    "dabaf,bijek", 
    "fazov,hokuj", 
    "nolur,jufeh", 
    "jeqon,fufob", 
    "mideh,qemak", 
    "cebuq,hidep", 
    "lagoc,leyah", 
    "melox,liliw", 
    "fazov,lisiy", 
    "decek,pudew", 
    "pobuz,mojic", 
    "cefuc,gerev", 
    "pefay,cuwuq", 
    "nujuj,lisiy", 
    "lowop,qaxol", 
    "guxun,micok", 
    "doqor,gileq", 
    "qawaj,mabub", 
    "mihid,dihep", 
    "jutah,nifum", 
    "koduk,cokud", 
    "foxuy,kawir", 
    "jixil,qucir", 
    "baqoc,qexix", 
    "bizej,melaq", 
    "casuk,qanej", 
    "kewos,bibil", 
    "bizuq,duzin", 
    "maqet,hehum", 
    "hamok,micax", 
    "cuwuq,ponum", 
    "bowiv,luwub", 
    "dihep,bilaq", 
    "juzud,jelag", 
    "deyal,pucoc", 
    "qenon,kogiy", 
    "nidac,qiruq", 
    "hikip,mabod", 
    "nuyak,micax", 
    "cebis,gikif", 
    "mikox,culah", 
    "gujad,nonoj", 
    "furub,qofis", 
    "fisof,joxiy", 
    "nofiz,qiruc", 
    "bisup,nejux", 
    "mefer,pituf", 
    "lejij,cufay", 
    "fanuv,heyoz", 
    "fekey,gayij", 
    "pesam,futuj", 
    "fugum,mihid", 
    "mafum,nuxok", 
    "cunim,maded", 
    "jezed,juyed", 
    "lujaf,juwos", 
    "febum,hocun", 
    "kawir,pocor", 
    "nirab,hawoh", 
    "mudut,cecec", 
    "jekiy,nuhux", 
    "jagij,fakag", 
    "dokek,kipoh", 
    "nadog,qavan", 
    "muhaf,nakix", 
    "fizim,cusij", 
    "fahuk,lujaf", 
    "nanic,qavew", 
    "coxar,japoz", 
    "qaqep,qepov", 
    "dafum,gemey", 
    "jukug,hehum", 
    "fasij,ciriv", 
    "gixan,gitab", 
    "pamaq,fideh", 
    "hefom,qefib", 
    "carir,babap", 
    "kenuy,duyit", 
    "geciv,dayip", 
    "nuhuz,jixil", 
    "mugeh,cicaj", 
    "gusuz,gupok", 
    "kewos,biyom", 
    "gudem,fevut", 
    "lufim,hifan", 
    "ponum,qaqac", 
    "bajuw,govez", 
    "mipef,lulew", 
    "qimix,gafux", 
    "ciriv,qediy", 
    "jilih,negaz", 
    "fajul,muxuk", 
    "miguw,juwos", 
    "hetaq,papiq", 
    "miguw,juwos", 
    "keqif,dabaf", 
    "pimac,lufim", 
    "cukip,nicoq", 
    "bamam,qediy", 
    "qomap,cunoj", 
    "dolih,kesuv", 
    "cukep,giqic", 
    "papiq,melox", 
    "nagiq,gibep", 
    "mumaf,jemej", 
    "kozec,bibiw", 
    "nofen,jaxug", 
    "mavey,neqet", 
    "hamok,liliw", 
    "hejic,qicot", 
    "bemaf,dijeh", 
    "dadef,fexen", 
    "dedow,demox", 
    "dadef,loxoz", 
    "kebad,jufat", 
    "jecid,luyak", 
    "bumaf,pivun", 
    "cunim,hidiz", 
    "nalaj,paqel", 
    "lohaw,qaqep", 
    "korav,pewep", 
    "cunuh,cusij", 
    "lenim,nagiq", 
    "neriy,biqix", 
    "neriy,biqix", 
    "biqix,neriy", 
    "hodog,foraj", 
    "biqix,neriy", 
    "fexen,biquc", 
    "kisid,dajav", 
    "dedav,nicoq", 
    "lijat,qador", 
    "juzil,moruz", 
    "jupel,qihux", 
    "gipum,fojub", 
    "kuzac,qenon", 
    "huqiv,qihux", 
    "pewom,hinaj", 
    "boguw,korit", 
    "melox,paqel", 
    "gusuz,bodid", 
    "gikif,luciy", 
    "bucom,qador", 
    "dufic,lezul", 
    "qecut,fijiv", 
    "nanic,femof", 
    "qucic,desaq", 
    "maxoj,qoyin", 
    "jagij,qoyin", 
    "pamaq,muhaf", 
    "qiruc,pedax", 
    "loxab,qirab", 
    "qeyaf,jecid", 
    "livud,keqif", 
    "humeg,dawom", 
    "febaq,hikas", 
    "hawoh,korav", 
    "cibam,japum", 
    "nuvis,guqur", 
    "jagij,kugos", 
    "hetaq,cijej", 
    "luyak,nuhux", 
    "jupel,koyem", 
    "giheb,dofuc", 
    "kisop,cecec", 
    "cikoz,fihoq", 
    "diriv,nufiw", 
    "lulew,jilih", 
    "helad,hahek", 
    "fihuw,gabiy", 
    "nuxok,dewil", 
    "jajoy,fucuj", 
    "furep,jomic", 
    "kewos,kuroc", 
    "giniq,muhaf", 
    "lovuj,bodid", 
    "negaz,becef", 
    "fojub,gowoc", 
    "mihid,pahih", 
    "helad,hiziq", 
    "peber,dawos", 
    "cunuh,qegem", 
    "jemej,hodev", 
    "qesex,ganur", 
    "nejix,hehil", 
    "bapef,gosux", 
    "qeyaf,lipob", 
    "paqel,nefag", 
    "dekip,miroj", 
    "gapif,huhuk", 
    "fanuv,nupub", 
    "manup,fufob", 
    "jigas,lejij", 
    "hetaq,kulem", 
    "mivon,payex", 
    "mifun,hucaw", 
    "fizim,quhec", 
    "boruy,keleq", 
    "japaf,cacij", 
    "jedap,casuk", 
    "foraj,furep", 
    "korav,moruz", 
    "maxaq,legom", 
    "leqem,qexay", 
    "jukug,jigej", 
    "gusuz,diwab", 
    "nibat,gibep", 
    "qucir,mibom", 
    "ciyip,muhaf", 
    "lohuh,ciyip", 
    "naroc,gokuv", 
    "mafum,qadug", 
    "jaxug,gewom", 
    "domav,qijaq", 
    "jukig,qucic", 
    "qamoh,nogex", 
    "gemeh,maded", 
    "jigej,lenim", 
    "lowop,kofup", 
    "kigog,bewej", 
    "didiv,hexaq", 
    "febum,jikeq", 
    "dajav,fapih", 
    "neyat,bizej", 
    "fipev,demox", 
    "bilaq,kimoz", 
    "besow,qekah", 
    "pigef,furep", 
    "kojeb,nojiy", 
    "pelub,bozit", 
    "micok,maxaq", 
    "japoz,dimal", 
    "nupub,mibob", 
    "kigog,fafuf", 
    "lifix,koyev", 
    "leqem,guheh", 
    "juwem,hadof", 
    "hadof,perap", 
    "gixub,qoyih", 
    "hejic,muyoy", 
    "pefay,hetaq", 
    "pufun,bumec", 
    "fopiv,nipoz", 
    "kazij,jemej", 
    "qetas,nuzot", 
    "qovel,hedul", 
    "dilux,qevoj", 
    "pixed,jufeh", 
    "ducoz,koduk", 
    "dodeg,perap", 
    "fabox,qafun", 
    "jebut,jaluk", 
    "hazud,fufob", 
    "fojub,qamom", 
    "mudut,qaviw", 
    "davuk,payom", 
    "hehum,nufiw", 
    "dekip,norur", 
    "giheb,gozik", 
    "golug,cacij", 
    "dosoz,gewih", 
    "kayus,lepey", 
    "cebis,gumon", 
    "gafux,qeyaw", 
    "pahif,nalaj", 
    "cunuh,lejij", 
    "mojic,mijiz", 
    "mafur,lohuh", 
    "panuf,gafig", 
    "fabix,dahow", 
    "ganur,luciy", 
    "hizid,joviw", 
    "muluq,qecim", 
    "copox,guhuy", 
    "qavan,gumad", 
    "hixit,mumop", 
    "cofic,qaviw", 
    "mifep,falom", 
    "pocor,fizim", 
    "muhaf,qimix", 
    "canof,joxiy", 
    "coyam,nuhux", 
    "cagiq,qupof", 
    "jatet,nanic", 
    "dafum,lecuh", 
    "gapif,jinop", 
    "banom,humeg", 
    "cuzoy,lereg", 
    "ganur,cokud", 
    "fapif,qixew", 
    "mideh,nufiw", 
    "mituh,cunoj", 
    "mabod,qugac", 
    "nejix,pecoq", 
    "kofup,geqog", 
    "jizof,cacij", 
    "mepoh,qediy", 
    "juwos,nonoj", 
    "natap,gudem", 
    "hedul,qamom", 
    "mideh,joviw", 
    "faroq,lijat", 
    "jowog,cucuk", 
    "foyar,luwog", 
    "foyar,luwog", 
    "bakux,cahiy", 
    "coyul,dewil", 
    "bapup,perap", 
    "fahuk,hivoy", 
    "melox,mikox", 
    "melox,mikox", 
    "qezuv,pelif", 
    "biwuk,cebuq", 
    "nuvis,moruv", 
    "fiteb,peqeg", 
    "bumak,jezed", 
    "qotey,lohaw", 
    "kamip,pehem", 
    "gupeq,pezuh", 
    "nogex,koduk", 
    "noyat,pomew", 
    "fimup,codej", 
    "fahij,biquc", 
    "maqet,kebad", 
    "husig,pikaq", 
    "cusij,huhuk", 
    "gitab,mabod", 
    "lejag,fahij", 
    "besow,qimuz", 
    "hehum,giqar", 
    "kocuj,deruq", 
    "ducoz,pujom", 
    "jayor,nacih", 
    "pewom,fojix", 
    "dafum,qavan", 
    "cecig,bapup", 
    "qovel,naroy", 
    "pituf,fapih", 
    "nomep,qihux", 
    "fijot,cusij", 
    "jajoy,qugac", 
    "huvib,biquc", 
    "lelip,mifep", 
    "nosif,hamok", 
    "fexen,becef", 
    "qihux,bofef", 
    "bajuw,papiq", 
    "jofoc,lobud", 
    "cicum,pojik", 
    "nayim,bemaf", 
    "lacuc,fazuf", 
    "panuf,qupep", 
    "capeb,qecim", 
    "bokac,mumop", 
    "qirab,cazup", 
    "necuz,fafuf", 
    "pudew,dodas", 
    "kuzac,pogok", 
    "finoy,hucaw", 
    "gusuz,hehil", 
    "qenon,bodid", 
    "hodog,kuroc", 
    "bafen,kesuv", 
    "gumad,fujed", 
    "fujed,gumad", 
    "cotoj,biyom", 
    "maviz,mehor", 
    "pufun,baqey", 
    "pahif,juwem", 
    "dawos,jixek", 
    "jixek,dawos", 
    "cacij,qaqac", 
    "nonoj,kosob", 
    "hadof,dafir", 
    "qotey,ligeg", 
    "finij,nogex", 
    "hitej,qeyaf", 
    "hitej,qeyaf", 
    "huvib,dilux", 
    "fovif,nuvok", 
    "cuwuq,baqoc", 
    "jociy,jewem", 
    "peqom,levid", 
    "miloc,guyep", 
    "nakix,luhid", 
    "pahif,fapih", 
    "koyem,jupel", 
    "carir,lejag", 
    "pahif,fapih", 
    "nonoj,kugos", 
    "pahih,gowoc", 
    "giqic,hetaq", 
    "cukep,jojaq", 
    "hetaq,giqic", 
    "fugum,jizof", 
    "hisaf,besow", 
    "gavuc,bakux", 
    "ciyip,pujom", 
    "gibep,muvoc", 
    "muvoc,gibep", 
    "gexud,jofoc", 
    "diroc,muxil", 
    "cimoz,hodud", 
    "pizaz,jupel", 
    "mugeh,kedew", 
    "kugos,cucuk", 
    "mapej,lujaf", 
    "husit,nonoj", 
    "cicum,nuhuz", 
    "koriv,geqog", 
    "jaqew,gufas", 
    "goqeg,kogiw", 
    "gufas,jaqew", 
    "davuk,lujaf", 
    "jebut,bibiw", 
    "jusev,feget", 
    "nuyak,neyus", 
    "domif,kojeb", 
    "pevid,cijej", 
    "livud,bozit", 
    "bozit,livud", 
    "livud,bozit", 
    "bozit,livud", 
    "livud,bozit", 
    "cetef,kigay", 
    "biwuk,qoroc", 
    "cukip,pujom", 
    "ceriy,jirem", 
    "midux,juyox", 
    "deyal,bigaj", 
    "jizof,huhuk", 
    "ciriv,nafug", 
    "bajuw,muxuk", 
    "heham,leqem", 
    "dadef,nafug", 
    "qetas,dajav", 
    "miloc,qoneb", 
    "maqet,guhiz", 
    "korit,baqey", 
    "juyed,lufim", 
    "boguw,qiruq", 
    "jukig,qimec", 
    "nagip,qecim", 
    "nalaj,cikoz", 
    "hocun,lifix", 
    "maviz,hajoj", 
    "gokuv,hunaq", 
    "jaroj,hisaf", 
    "guqip,neqeq", 
    "pojik,luwub", 
    "furub,bequv", 
    "pedax,hociy", 
    "galuv,hiwer", 
    "dijeh,giviq", 
    "lifix,qeyaf", 
    "lejag,maqet", 
    "melaq,cunoj", 
    "gerev,qejev", 
    "kefoz,qacam", 
    "gipum,pewep", 
    "guhuy,qafun", 
    "dayip,qosid", 
    "foraj,fucuj", 
    "nowan,mukiy", 
    "jidit,giviq", 
    "qexag,nuzoq", 
    "ciqog,qoqaw", 
    "jafaf,pivun", 
    "cunim,pomew", 
    "qawaj,ciqog", 
    "dosoz,gupac", 
    "hiwer,japoz", 
    "gemeh,kewos", 
    "dewil,gitif", 
    "muyoy,fodeh", 
    "mugeh,jiroy", 
    "gihin,muluq", 
    "gomos,dapup", 
    "nofen,qeyaf", 
    "nogex,pizah", 
    "dudoq,pefay", 
    "guhiz,nicoq", 
    "juwac,lenim", 
    "muxil,hazud", 
    "luqem,peqeg", 
    "bakux,nuzoq", 
    "jiwin,diroc", 
    "mumop,giviq", 
    "jaxam,gayij", 
    "pigef,luwub", 
    "desaq,bejon", 
    "golug,biwuk", 
    "mihid,bapas", 
    "cebuq,nojiy", 
    "bizej,qeguz", 
    "qafij,nuzoq", 
    "buzaz,fizeb", 
    "qeyaf,maxih", 
    "gufek,jaqew", 
    "gabiy,febum", 
    "ciriv,bodof", 
    "bavez,qecut", 
    "kehab,gasuq", 
    "gumad,kuzac", 
    "hoyil,dewil", 
    "noyat,nacih", 
    "dukup,bihib", 
    "ganur,jelag", 
    "gafig,jomic", 
    "lojed,qagiw", 
    "paqel,lohuh", 
    "mezed,pudew", 
    "famoy,bomip", 
    "finij,jexic", 
    "gavuc,dijun", 
    "jupar,dihep", 
    "kuroc,bulem", 
    "dawos,lenim", 
    "cudip,fuyoh", 
    "kukij,koyev", 
    "mumop,baqoc", 
    "ducoz,jexic", 
    "pobuz,pewuk", 
    "moruz,qawaj", 
    "lovuj,fuqeh", 
    "pufun,hiziq", 
    "nipoz,kehid", 
    "cufay,bajoc", 
    "qonip,jeqon", 
    "nuguk,qavew", 
    "kojeb,desaq", 
    "nayim,kamip", 
    "nogex,hawoh", 
    "gawus,gogib", 
    "jekoq,jafaf", 
    "lafec,jikeq", 
    "gokuv,peqef", 
    "kazuj,fapih", 
    "joyuk,qavew", 
    "hoyil,lijat", 
    "dudoq,hihuh", 
    "bexod,jawok", 
    "puzat,pevid", 
    "geroz,fajul", 
    "japum,kopip", 
    "kuxaj,jewem", 
    "kayus,giniq", 
    "qujet,humeg", 
    "nutuj,nuhuz", 
    "geciv,jojuy", 
    "nejux,giqir", 
    "boguw,lofic", 
    "qaviw,bumaf", 
    "kuxaj,qiruq", 
    "hidep,fuyoh", 
    "hedul,desaq", 
    "cadej,qacam", 
    "fahah,nuhuz", 
    "cudol,mipef", 
    "pewom,nefag", 
    "gidem,copox", 
    "hukar,laxip", 
    "husit,femof", 
    "pagol,bexoh", 
    "gikif,fujed", 
    "pomew,pobuz", 
    "livud,lezul", 
    "qihux,bufav", 
    "juwos,hisoq", 
    "kisop,hitej", 
    "dosoz,lezax", 
    "canof,cemif", 
    "luwub,jaqew", 
    "kekap,kuqoc", 
    "bucom,duyit", 
    "mojaw,muxuk", 
    "giqar,nuyak", 
    "laxub,navep", 
    "lipob,jahuh", 
    "jiyag,nakix", 
    "camaz,cuwuq", 
    "kawir,kajip", 
    "finoy,famoy", 
    "bulem,hoyil", 
    "doqor,foxih", 
    "jilih,fixej", 
    "japoz,fozer", 
    "bamuc,baqey", 
    "jafaf,pucax", 
    "pigef,govez", 
    "jurib,nofiz", 
    "jalav,nolur", 
    "lokip,kayus", 
    "fozer,kixex", 
    "dayip,midut", 
    "pojik,jukig", 
    "dapup,pixed", 
    "micok,nejix", 
    "qavan,miseh", 
    "qemor,gawus", 
    "capeb,hehil", 
    "cinok,bapas", 
    "pivun,fugum", 
    "mojic,gerev", 
    "jexic,keqif", 
    "pebel,mibad", 
    "camux,livud", 
    "dowir,mibad", 
    "nuxok,bomav", 
    "butaf,bacoy", 
    "bomav,mukiy", 
    "bopad,peqeg", 
    "nuvok,jufad", 
    "hidep,fixej", 
    "jufad,fizuz", 
    "mufur,dihep", 
    "jareh,qobeh", 
    "bibil,cuzul", 
    "japoz,povip", 
    "mufuf,jahuh", 
    "nawam,kazuj", 
    "bucom,neriy", 
    "foyar,qegoy", 
    "mojaw,jiyuy", 
    "giniq,diwab", 
    "bexoh,badod", 
    "kenuy,kofup", 
    "heyoz,leheq", 
    "gupac,fugum", 
    "biwuk,jutah", 
    "cecig,camux", 
    "nibat,qucic", 
    "mavey,hocun", 
    "nipiq,cufay", 
    "niwal,micok", 
    "gemey,jinop", 
    "lagoc,fihoq", 
    "lelip,cefuc", 
    "nipiq,pemeg", 
    "gitif,qimec", 
    "firup,jaqew", 
    "jekiy,qameh", 
    "fabox,qupef", 
    "coyam,qediy", 
    "nupub,guyaj", 
    "gonuc,maded", 
    "naroy,jucuj", 
    "nipiq,qonip", 
    "lagoc,fipev", 
    "pizah,bapef", 
    "finoy,ceqem", 
    "duzin,mehor", 
    "pobuz,kazij", 
    "leqop,pehem", 
    "fabox,kigay", 
    "pukap,jutah", 
    "lenim,pibab", 
    "pogok,defos", 
    "bumuy,furep", 
    "kiyir,keqif", 
    "dedow,pivun", 
    "qosid,maxaq", 
    "qefib,fiteb", 
    "lelip,lajak", 
    "gupac,pahif", 
    "kigog,gavuc", 
    "mudut,hurod", 
    "naroy,dayip", 
    "bajoc,jiyag", 
    "gasuq,qidew", 
    "cuzoy,foraj", 
    "qibog,hahek", 
    "fehaz,jecir", 
    "jufad,cecec", 
    "dogoc,pomiy", 
    "qadug,panuf", 
    "kayus,pexih", 
    "nisev,koriv", 
    "bejon,nagip", 
    "dapup,besow", 
    "maded,jawok", 
    "miroj,juyed", 
    "nefag,peqef", 
    "hexaq,cigup", 
    "qecut,cikoz", 
    "decek,nojiy", 
    "juyox,kafux", 
    "kimof,jareh", 
    "qapor,gevip", 
    "qecim,cacij", 
    "nubul,mumaf", 
    "gevip,jirem", 
    "jutah,jigej", 
    "ligeg,qobeh", 
    "mekeb,biqix", 
    "muluq,peqeg", 
    "cebuq,jebut", 
    "pevid,jehas", 
    "maded,nupub", 
    "bofef,qawaj", 
    "nipiq,jalav", 
    "muluq,foxuy", 
    "poqit,boveq", 
    "lozir,mifun", 
    "janoz,pogok", 
    "jalav,hinaj", 
    "qovel,ligeg", 
    "madik,gowoc", 
    "hamok,nolur", 
    "mefer,hunaq", 
    "cupun,hihug", 
    "gumad,cupun", 
    "fisof,fihuw", 
    "qavan,dejiw", 
    "puzat,gupok", 
    "cusud,jomic", 
    "lijat,fariw", 
    "qaric,cusem", 
    "falom,pedax", 
    "lozir,ciyip", 
    "cetef,hiwer", 
    "fijot,mugeh", 
    "famoy,payom", 
    "hikip,juzud", 
    "mepoh,fihuw", 
    "neriy,dilux", 
    "fazov,jagij", 
    "cofic,maxih", 
    "neyat,muyoy", 
    "fipev,jawok", 
    "kazuj,kukij", 
    "lugof,foraj", 
    "kexuw,fasij", 
    "mazob,cunuh", 
    "qicot,diroc", 
    "gupil,bajuw", 
    "natap,mojic", 
    "kozec,lajak", 
    "heyoz,dajav", 
    "bedif,maxih", 
    "pizah,gikif", 
    "jufat,qupep", 
    "pomiy,newew", 
    "miloc,ququl", 
    "hagac,quhuq", 
    "nunif,dibed", 
    "nolur,qupof", 
    "kawir,jataj", 
    "qecim,melox", 
    "jaxam,bodof", 
    "gomos,cagiq", 
    "jahev,pocor", 
    "qucic,cukep", 
    "mekeb,gayij", 
    "lawuv,hihuh", 
    "deqeb,juwem", 
    "fojub,cadej", 
    "govez,bapup", 
    "cinok,fowiv", 
    "hufuh,jekiy", 
    "nuzoq,hedul", 
    "nekuc,jigej", 
    "lojut,nutuj", 
    "fihoq,lihih", 
    "gidem,gilox", 
    "fazip,qadug", 
    "kofup,jijob", 
    "nuxos,bexod", 
    "lisiy,mohiw", 
    "pibab,qofis", 
    "lohuh,kogiy", 
    "pogok,hejic", 
    "gigox,jirem", 
    "mibob,norur", 
    "kisid,jiwin", 
    "nejix,laral", 
    "gigox,jirem", 
    "mibob,norur", 
    "mibob,norur", 
    "kisid,jiwin", 
    "fariw,jedap", 
    "bulem,desaq", 
    "lejij,mumaf", 
    "meyiq,bofef", 
    "lajak,gumon", 
    "jahaw,dijeh", 
    "butaz,lipob", 
    "moruv,dudoq", 
    "peber,qirab", 
    "qenon,jelag", 
    "gemey,cebis", 
    "panuf,bumaf", 
    "gixan,gisif", 
    "gilox,dodeg", 
    "kadul,kesuv", 
    "mugiy,qixew", 
    "lojed,gudik", 
    "muyoy,qeguz", 
    "gupac,pahif", 
    "pebel,biwar", 
    "kulem,cuzul", 
    "kopip,nisev", 
    "gihin,gibep", 
    "namuc,jusol", 
    "gewom,cusud", 
    "davuk,fakag", 
    "fiteb,nofen", 
    "jekiy,laxub", 
    "nayim,jowog", 
    "nayim,mavaz", 
    "fapod,hajoj", 
    "kajip,lohuh", 
    "hawoh,hofoc", 
    "lufim,noxoj", 
    "kogas,nafug", 
    "dudoq,dokek", 
    "pagol,baqoc", 
    "mutiz,huhuk", 
    "qodeb,goqaj", 
    "pewom,mepoh", 
    "nuxok,hunaq", 
    "gemey,mutiz", 
    "fimup,huvib", 
    "janoz,maqet", 
    "pelif,fanap", 
    "lobud,mohiw", 
    "leqop,jaxug", 
    "gemud,bewej", 
    "nacih,hociy", 
    "kulem,jaqej", 
    "hejic,gokuv", 
    "quhec,jecir", 
    "mojic,fisof", 
    "dijeh,lijat", 
    "maxih,ponum", 
    "maheg,biyom", 
    "mosiv,hucaw", 
    "fahah,kopip", 
    "nuyak,fodeh", 
    "kamip,mikox", 
    "levid,cecec", 
    "japoz,micok", 
    "ciriv,qemak", 
    "ceyos,maded", 
    "buseq,navep", 
    "lulew,jukug", 
    "demox,jawok", 
    "qujet,fanap", 
    "nuzot,fehaz", 
    "mojaw,luwog", 
    "bohud,pezuh", 
    "kenuy,qoneb", 
    "fabox,perap", 
    "faroq,koyev", 
    "qawaj,neyus", 
    "cunim,bewef", 
    "mosiv,kofup", 
    "qetas,kexuw", 
    "fuyoh,qamoh", 
    "cukep,cukol", 
    "fijiv,nafug", 
    "padeb,muvit", 
    "bodof,jahuh", 
    "baziy,bapup", 
    "gonuc,kigog", 
    "bijek,gosux", 
    "kajip,midut", 
    "hehil,quhec", 
    "hihug,peqeg", 
    "kajip,niqin", 
    "bavez,gewus", 
    "finoy,jufah", 
    "jedap,guxun", 
    "lisiy,mifep", 
    "lezul,luqem", 
    "qemak,cebis", 
    "nanuw,cebis", 
    "lezul,kamip", 
    "mofex,lugof", 
    "japum,keleq", 
    "fazuf,kegit", 
    "kegit,hitej", 
    "luciy,koduk", 
    "bavez,gewus", 
    "jupar,doqor", 
    "koriv,nanuw", 
    "firup,qugac", 
    "quhec,dayip", 
    "kisop,baxud", 
    "falom,cewoh", 
    "cuzoy,geciv", 
    "jekoq,kegit", 
    "hivoy,hihug", 
    "nobuq,cufay", 
    "luwub,bilaq", 
    "dejiw,notak", 
    "fiteb,nanic", 
    "doqor,gikif", 
    "bamam,nipiq", 
    "fabox,leqem", 
    "mopot,fihoq", 
    "jexic,ganur", 
    "hidar,kocuj", 
    "nonoj,qexay", 
    "mifun,maded", 
    "nadog,fipev", 
    "ciriv,gafig", 
    "nalaj,kocuj", 
    "diwab,jixek", 
    "fiteb,nanic", 
    "coyam,jepiv", 
    "dejiw,notak", 
    "qeyaw,cixuq", 
    "fuqeh,guhuy", 
    "gawus,bumaf", 
    "pakih,duzin", 
    "fiteb,nanic", 
    "luciy,kosob", 
    "maxih,gusuz", 
    "fiteb,nanic", 
    "gusuz,cepoz", 
    "bipam,biwuk", 
    "camaz,lofow", 
    "hidar,dihet", 
    "dizus,jucew", 
    "foviz,hufuh", 
    "jezed,noxoj", 
    "melox,qonip", 
    "cusij,gokuv", 
    "ligeg,qaric", 
    "jojuy,pojuv", 
    "qaviw,qaqep", 
    "lofow,becef", 
    "midux,qucic", 
    "hihuh,fovif", 
    "cebis,qefib", 
    "kujih,bejon", 
    "gapib,bisup", 
    "jekiy,qimec", 
    "hihuh,fahuk", 
    "cebuq,guyaj", 
    "fukik,fowiv", 
    "capeb,buqov", 
    "bajuw,juwem", 
    "fahah,navep", 
    "neyat,melox", 
    "goqeg,dobot", 
    "hejic,nufiw", 
    "kogas,gemud", 
    "neliz,gudem", 
    "qavan,hinaj", 
    "fujed,jedap", 
    "qirab,loxab", 
    "hidar,nijef", 
    "jixil,jucev", 
    "mopot,mikox", 
    "fekey,qoyin", 
    "bibil,qijaq", 
    "lijat,lojed", 
    "lijat,lojed", 
    "mifun,lezax", 
    "fuyoh,nujuj", 
    "bonij,qeyaf", 
    "guyep,gapif", 
    "mufuf,jaqew", 
    "mugeh,gahoz", 
    "jahuh,fowiv", 
    "bakux,gapib", 
    "bedif,gasuq", 
    "kisid,qefib", 
    "jareh,fovif", 
    "gewus,miguw", 
    "dijun,fevut", 
    "lejij,fufob", 
    "gujad,fariw", 
    "fuyoh,nujuj", 
    "gewus,miguw", 
    "juwac,huhuk", 
    "jatet,geqog", 
    "doqor,fasij", 
    "pecoq,kojeb", 
    "korav,furub", 
    "nujuj,fuyoh", 
    "nujuj,fuyoh", 
    "jawok,nafug", 
    "juzil,nonoj", 
    "humeg,qevoj", 
    "cefuc,bibil", 
    "lafec,nafug", 
    "cebis,culah", 
    "maxih,cewoh", 
    "bohud,qawep", 
    "luwog,lapaq", 
    "fuqug,quhuq", 
    "hodev,gufek", 
    "bozit,decix", 
    "kujih,kuzaj", 
    "mumaf,kazuj", 
    "badod,qomap", 
    "qimuz,gidem", 
    "jufeh,bapup", 
    "nujuj,fuyoh", 
    "nujuj,fuyoh", 
    "gomos,codej", 
    "hodev,gufek", 
    "nujuj,fuyoh", 
    "hodev,gufek", 
    "banom,jomic", 
    "cebis,culah", 
    "qimuz,gidem", 
    "nujuj,fuyoh", 
    "fuyoh,nujuj", 
    "hodev,gufek", 
    "jiroy,jukug", 
    "mijiz,godoh", 
    "bihib,midut", 
    "hodev,gufek", 
    "kebad,jahev", 
    "kafux,focom", 
    "pemeg,jijob", 
    "gewih,lacuc", 
    "qukum,lapaq", 
    "lohaw,fowiv", 
    "cinok,bakux", 
    "dokek,besow", 
    "mivon,fimup", 
    "dofuc,buzaz", 
    "panuf,lajak", 
    "hodev,gufek", 
    "giheb,qiyag", 
    "korav,lofow", 
    "bipam,febum", 
    "fawun,coxar", 
    "hodev,gufek", 
    "qukum,lapaq", 
    "demox,dahow", 
    "kedew,jikeq", 
    "fazov,qaxol", 
    "fepoj,lelip", 
    "heqij,maded", 
    "hodev,gufek", 
    "mojaw,fapif", 
    "mojaw,bonij", 
    "jizof,fihoq", 
    "pemeg,jijob", 
    "bocut,kazuj", 
    "bejon,kazij", 
    "pemeg,jijob", 
    "futuj,kogiw", 
    "panoc,qucir", 
    "jirem,fihoq", 
    "qovel,hikas", 
    "mibom,qewaj", 
    "naroy,lagoc", 
    "fizim,biquc", 
    "puzat,lulew", 
    "bumuy,pelub", 
    "mosiv,nuguk", 
    "qavan,fiteb", 
    "kenuy,nomep", 
    "hehum,bocut", 
    "hidiz,humiy", 
    "focom,nefag", 
    "lozir,keleq", 
    "jezed,kiyir", 
    "pemeg,desaq", 
    "hamok,nogex", 
    "leyah,neyat", 
    "firup,fowiv", 
    "jagij,biqix", 
    "cudol,geluq", 
    "jayor,hejic", 
    "miguw,hazud", 
    "fipev,nicoq", 
    "boliy,gahoz", 
    "jayor,hejic", 
    "dafum,canof", 
    "gigig,feget", 
    "luwog,qaric", 
    "boveq,gogib", 
    "luxos,gumad", 
    "pojuv,jilih", 
    "jebut,nufiw", 
    "bumaf,foraj", 
    "piqez,qavew", 
    "kuroc,qonip", 
    "duzin,ceqem", 
    "bihib,gufek", 
    "mutiz,ligeg", 
    "locun,dijeh", 
    "miguw,qacam", 
    "lulew,jiroy", 
    "nugeb,gowoc", 
    "niqin,cupun", 
    "cufay,cikoz", 
    "kazij,qapem", 
    "nafug,cuwuq", 
    "famoy,lamoz", 
    "puzat,boliy", 
    "bijag,lohaw", 
    "qoqaw,pojuv", 
    "coxar,cewoh", 
    "kedew,kofup", 
    "muhaf,hufuh", 
    "nawam,qejev", 
    "nakix,heqij", 
    "cufay,cikoz", 
    "jujuc,bijag", 
    "fugiq,fabox", 
    "hixit,qaqac", 
    "jahaw,qanej", 
    "guxun,kakox", 
    "gugej,maxaq", 
    "gufek,dukup", 
    "qador,mijiz", 
    "mopot,luhid", 
    "cinok,hociy", 
    "nowan,husit", 
    "lilap,qeguz", 
    "pucax,muyoy", 
    "qegem,jaqej", 
    "hehum,qupep", 
    "laral,gabiy", 
    "qavew,kekap", 
    "kixan,pefay", 
    "lenim,huvib", 
    "bumak,giheb", 
    "fujed,lofow", 
    "domif,qaqep", 
    "mavey,muxil", 
    "bapef,foraj", 
    "faroq,moruz", 
    "qaqac,bijek", 
    "nuvok,fizuz", 
    "koxus,mafur", 
    "bacoy,juwos", 
    "hazud,ciriv", 
    "gugej,feget", 
    "jigej,dolih", 
    "cupun,cudol", 
    "lanoq,jekox", 
    "banom,jelag", 
    "fihar,kewos", 
    "mibom,kofup", 
    "mituh,hisoq", 
    "duzin,codej", 
    "kusit,qucic", 
    "fabix,deguv", 
    "qidew,luveh", 
    "jekoq,bohud", 
    "lejag,mufuf", 
    "biwar,ciqog", 
    "bomav,maqis", 
    "fapod,kagat", 
    "peber,qameh", 
    "qavan,furep", 
    "lapaq,lulaq", 
    "namot,mogip", 
    "mibob,nekuc", 
    "gixan,qaqep", 
    "quhec,moqac", 
    "qupep,badod", 
    "fahuk,dimal", 
    "bijek,jufah", 
    "leyah,bucom", 
    "qupof,lagoc", 
    "nidac,ciyip", 
    "qidew,luveh", 
    "pelub,bajoc", 
    "buseq,fasij", 
    "cuwuq,geqog", 
    "gemud,jutah", 
    "dimuz,juwos", 
    "jupar,kisop", 
    "hitej,cicaj", 
    "koyem,fafuf", 
    "japoz,kusit", 
    "mafur,cibam", 
    "kocuj,buzaz", 
    "mekeb,hikip", 
    "kajip,jowog", 
    "kisop,diwab", 
    "jomic,qosid", 
    "facuz,bodid", 
    "gakaz,capeb", 
    "leyah,gitab", 
    "fopiv,kuyem", 
    "jexic,qijaq", 
    "nibat,gimaw", 
    "ducoz,jecir", 
    "dahow,lidag", 
    "qirab,cucuk", 
    "nuguk,biyom", 
    "lojed,qagiw", 
    "muhaz,gafux", 
    "jaluk,perap", 
    "bajuw,jawok", 
    "jayor,haceh", 
    "domif,gegiv", 
    "muvit,harok", 
    "heqij,qiruc", 
    "gidem,ligeg", 
    "muvit,harok", 
    "gufek,foxih", 
    "ceriy,giqar", 
    "pefay,mifep", 
    "kisop,qetas", 
    "dijeh,kujod", 
    "harok,qawaj", 
    "jomic,qosid", 
    "diroc,lihih", 
    "hikas,hidiz", 
    "lujaf,nuguk", 
    "fanap,qapem", 
    "natap,mohiw", 
    "dabaf,hexaq", 
    "diwab,mumek", 
    "husit,qiruc", 
    "dodas,mifun", 
    "gilox,ponum", 
    "hivoy,qaqac", 
    "locun,guxun", 
    "pefay,luhid", 
    "gafig,cuzul", 
    "mofex,cadej", 
    "keqif,kogiy", 
    "jareh,cixuq", 
    "mumaf,kenuy", 
    "nalaj,dufic", 
    "qavew,nufiw", 
    "mugiy,decix", 
    "jekeh,qonip", 
    "cupun,qiyag", 
    "guhuy,lihih", 
    "cotoj,bobeh", 
    "bocut,fijiv", 
    "qecim,qavew", 
    "bemaf,giviq", 
    "qaqep,biqix", 
    "ceqem,pecoq", 
    "defos,leqop", 
    "mibob,bemaf", 
    "muvit,mudut", 
    "dihet,liliw", 
    "kisid,kefoz", 
    "hocun,husaw", 
    "gixan,qayuk", 
    "mehor,boqon", 
    "kefoz,maxoj", 
    "dedow,huvib", 
    "hexaq,gicuk", 
    "lofic,noduq", 
    "fazos,fugiq", 
    "harok,domif", 
    "bozit,geroz", 
    "jajix,hedul", 
    "lepey,bamam", 
    "gafux,lecuh", 
    "dibed,nipiq", 
    "qapem,neqeq", 
    "qupef,gafig", 
    "qaxol,gibep", 
    "bewej,lezul", 
    "duzin,mabod", 
    "gokuv,furub", 
    "jalav,muvoc", 
    "hidiz,cinok", 
    "fazov,muyoy", 
    "fazuf,hefom", 
    "laral,gisif", 
    "kuzac,hugum", 
    "difiv,lawuv", 
    "nuvok,mekeb", 
    "pelif,natap", 
    "baziy,qibog", 
    "nunif,koguf", 
    "dedow,cahiy", 
    "fiteb,miguw", 
    "pucax,lajak", 
    "cacij,liper", 
    "qecut,fazov", 
    "gafig,jigej", 
    "jixil,fanuv", 
    "jaluk,fideh", 
    "hocun,giqic", 
    "gonuc,hifan", 
    "keqif,lejag", 
    "lafec,febaq", 
    "guyep,gahoz", 
    "jexic,lapaq", 
    "lufim,pakih", 
    "payex,fuxum", 
    "lifix,kedew", 
    "cuwuq,bisup", 
    "pezuh,fuqeh", 
    "jexic,fopiv", 
    "panoc,ciqog", 
    "qosid,goqaj", 
    "qaviw,gewih", 
    "nugeb,gabiy", 
    "hozej,qapor", 
    "mojic,fabix", 
    "lojut,kuwis", 
    "jepiv,mohiw", 
    "mibad,keqif", 
    "kehab,pivun", 
    "famoy,geciv", 
    "gilox,cuwuq", 
    "nizaz,bokac", 
    "jigej,gufek", 
    "qoroc,gewih", 
    "mezed,fuqug", 
    "jiyuy,gosaw", 
    "bamuc,gigox", 
    "fowiv,bizej", 
    "panuf,gexud", 
    "cusud,neriy", 
    "qejev,fabix", 
    "cotoj,fekey", 
    "lenim,hejic", 
    "kisid,meyiq", 
    "kadul,micax", 
    "qucic,bacoy", 
    "nuguk,gakaz", 
    "nuhuz,gasuq", 
    "jusol,dayip", 
    "gufek,lulew", 
    "dacoy,dokek", 
    "micax,qavan", 
    "ciriv,qosid", 
    "bokac,nigis", 
    "jiyag,qimuz", 
    "mapej,keqif", 
    "janoz,liliw", 
    "nawam,laxip", 
    "cecig,cicaj", 
    "kipoh,biqix", 
    "kewos,maheg", 
    "hociy,joxiy", 
    "neqet,hihug", 
    "qayuk,janoz", 
    "giqar,qoyih", 
    "defos,fuxum", 
    "jofoc,jexic", 
    "qomap,kujod", 
    "qupep,mugiy", 
    "kojeb,nuxos", 
    "jemej,jezed", 
    "paqel,giniq", 
    "dajav,pewuk", 
    "gasuq,bodid", 
    "nonoj,jepiv", 
    "bodof,fideh", 
    "jayor,kimof", 
    "dodeg,mudut", 
    "jaroj,huqiv", 
    "jucew,femof", 
    "mehor,nakix", 
    "pibab,qapem", 
    "paqel,lacuc", 
    "fazov,fideh", 
    "cibam,jekeh", 
    "ceyos,pomew", 
    "nuyak,kenux", 
    "kipoh,biqix", 
    "ducoz,nuhux", 
    "diroc,nipoz", 
    "qador,muxuk", 
    "jajix,jucin", 
    "pifil,dudoq", 
    "fariw,noxoj", 
    "lejag,padeb", 
    "pewep,qamom", 
    "pituf,lofow", 
    "fixej,deqeb", 
    "nelit,maded", 
    "bomav,lofic", 
    "nufiw,fugiq", 
    "puzat,hamok", 
    "dibed,gusuz", 
    "moruz,bibil", 
    "payex,nacih", 
    "faroq,hihug", 
    "mikaw,gumon", 
    "lokip,hucaw", 
    "pizaz,heham", 
    "mifun,fojub", 
    "pelub,duzin", 
    "lisiy,ceriy", 
    "hokuj,qoqaw", 
    "pecoq,qexix", 
    "naqup,ditij", 
    "cupun,nojiy", 
    "kocuj,jidit", 
    "jusol,gewus", 
    "jikeq,kajip", 
    "fehaz,gosux", 
    "jolot,nomep", 
    "hiwer,defos", 
    "jociy,jilih", 
    "bopad,giqic", 
    "bocut,peqeg", 
    "fizuz,lulew", 
    "bizej,humiy", 
    "diwab,korav", 
    "kogas,dawom", 
    "lapaq,pamaq", 
    "hazud,hofoc", 
    "jukig,nipiq", 
    "miroj,biseq", 
    "biwuk,diwab", 
    "pomew,pujom", 
    "bihib,gayij", 
    "niwal,nosif", 
    "domif,lacuc", 
    "manup,qapor", 
    "nekuc,gunek", 
    "lobud,gapif", 
    "mabod,laxub", 
    "hegug,nuhux", 
    "codej,bilaq", 
    "nowan,dimuz", 
    "qawep,miloc", 
    "qonip,hisoq", 
    "diqom,dapup", 
    "necuz,gigox", 
    "dawos,domav", 
    "nalew,jepiv", 
    "bajuw,kimof", 
    "hodud,dedik", 
    "lejag,bipam", 
    "fideh,mapej", 
    "bowiv,qexay", 
    "cuwuq,nipiq", 
    "mumop,qimuz", 
    "gafux,bamuc", 
    "pemeg,dejiw", 
    "bufav,maxaq", 
    "maqis,baziy", 
    "joqiw,bexod", 
    "jezed,lagoc", 
    "fuyoh,gusuz", 
    "besow,boveq", 
    "noyat,lojut", 
    "cibam,qonip", 
    "luqem,qibog", 
    "gigig,mefer", 
    "kuzac,hegug", 
    "jahuh,mifun", 
    "fijot,fihuw", 
    "maviz,dodas", 
    "pukap,capeh", 
    "faroq,qeguz", 
    "cudol,gupeq", 
    "gemud,gowoc", 
    "bopad,bumaf", 
    "bageg,pewep", 
    "gidem,jecir", 
    "fiteb,bilaq", 
    "legom,gijek", 
    "heyoz,nujuj", 
    "jekiy,fahuk", 
    "deyal,nofiz", 
    "bewej,geroz", 
    "jayor,qimec", 
    "kigay,mudut", 
    "legom,kekap", 
    "heqij,nayim", 
    "fuxum,lohuh", 
    "hopaf,ceriy", 
    "jutah,nonoj", 
    "gudik,pahif", 
    "biqix,qaqep", 
    "kadul,bocut", 
    "pelif,kukij", 
    "ducoz,lawuv", 
    "cuwuq,qecut", 
    "jareh,gileq", 
    "diriv,nifum", 
    "nuhux,lepey", 
    "laqiz,koriv", 
    "foyar,qevoj", 
    "bavez,qiyag", 
    "nijef,moqac", 
    "hukar,fukoh", 
    "cunoj,qehab", 
    "nayim,heqij", 
    "cetef,geciv", 
    "geciv,cetef", 
    "cudip,fozer", 
    "nizaz,nuxos", 
    "kadul,bocut", 
    "jemej,finoy", 
    "biqix,qaqep", 
    "kadul,bocut", 
    "jecir,nuhuz", 
    "heqij,nayim", 
    "jaxam,poqit", 
    "nijef,moqac", 
    "heqij,nayim", 
    "bewej,cazup", 
    "dofuc,copox", 
    "cunoj,qehab", 
    "diriv,nifum", 
    "gokuv,biquc", 
    "pezuh,gitab", 
    "gumad,loqen", 
    "decix,qenon", 
    "bomav,fopiv", 
    "qenon,qayiv", 
    "hofoc,fuqug", 
    "falom,lafec", 
    "kosob,muxuk", 
    "bewej,qawaj", 
    "jaroj,heqij", 
    "meqac,qoyih", 
    "cupun,nibod", 
    "juzud,nofen", 
    "fekey,gawus", 
    "hofoc,jucuj", 
    "hofoc,fuqug", 
    "qehad,canof", 
    "fapod,kexuw", 
    "gibep,kadul", 
    "qibog,cunuh", 
    "fazip,cecec", 
    "gudem,kipoh", 
    "jufat,jutah", 
    "dedow,jufad", 
    "fapod,hepoj", 
    "norur,jociy", 
    "qapor,muhaz", 
    "negaz,pexih", 
    "fekey,miloc", 
    "kefoz,mumop", 
    "koyem,qoyin", 
    "deyal,padeb", 
    "dijeh,biwuk", 
    "qamuh,meyiy", 
    "pomiy,qezuv", 
    "jufat,gapif", 
    "nifum,pezuh", 
    "gulac,kenuy", 
    "jaxug,kocuj", 
    "qoroc,domav", 
    "hurod,culah", 
    "baqoc,hihug", 
    "cosop,jecid", 
    "hifan,pewuk", 
    "lawuv,hihuh", 
    "bacoy,qawep", 
    "maviz,lojut", 
    "helad,cetef", 
    "giqir,kogiw", 
    "cecig,mikox", 
    "jaxam,mafum", 
    "casuk,gufek", 
    "jufad,qawaj", 
    "kogas,lidag", 
    "ponum,dilux", 
    "jupar,hoyil", 
    "bijag,camux", 
    "duyit,giviq", 
    "qavan,gemey", 
    "fufob,fowiv", 
    "jahev,panoc", 
    "bijek,fazov", 
    "bihir,fepoj", 
    "qobeh,husit", 
    "muhaz,gijek", 
    "pogok,mifep", 
    "bofef,gileq", 
    "harok,goqeg", 
    "luwog,nosif", 
    "kujod,boqon", 
    "qeyaw,mufuf", 
    "mafum,fihar", 
    "nibod,cukep", 
    "newew,kuzaj", 
    "pamaq,qanej", 
    "doqor,lagoc", 
    "laral,pelif", 
    "dijun,fahah", 
    "qameh,lereg", 
    "noyat,bowiv", 
    "cunoj,panoc", 
    "bonij,mipef", 
    "jajoy,bafen", 
    "cokud,kewos", 
    "cetef,jepiv", 
    "jekeh,ceqem", 
    "kegit,kunag", 
    "kujol,mabod", 
    "butaz,kogas", 
    "nayim,dihep", 
    "jigej,jahev", 
    "jojuy,lojut", 
    "lelip,dapup", 
    "cuxur,dafum", 
    "naroc,gitab", 
    "bokac,kixan", 
    "qehad,qeyaw", 
    "nofiz,qosid", 
    "laxub,lejij", 
    "bumec,huhuk", 
    "nawam,dibed", 
    "mifep,meyiq", 
    "lojut,qapem", 
    "ganur,qiyag", 
    "locun,qawaj", 
    "luqem,pamaq", 
    "hopaf,cucuk", 
    "niniq,pesam", 
    "lagoc,jagij", 
    "coyam,jufad", 
    "cusud,bucom", 
    "gudik,hayup", 
    "bobeh,dufic", 
    "pudew,fapih", 
    "faroq,bodof", 
    "huqiv,gikif", 
    "bobod,cikoz", 
    "gegiv,miguw", 
    "kivam,foviz", 
    "kulem,gikif", 
    "qiruc,nufiw", 
    "jiyag,qodeb", 
    "lobud,kuroc", 
    "pigef,miseh", 
    "bejon,pahif", 
    "nujuj,gupil", 
    "dedik,fufob", 
    "lunij,biquc", 
    "qugac,qucir", 
    "fugiq,ciqog", 
    "lejag,joqiw", 
    "fahah,lokip", 
    "leqem,qihux", 
    "qoroc,qihux", 
    "gokuv,kacex", 
    "kujol,gusuz", 
    "bewef,deruq", 
    "melox,pamaq", 
    "qeguz,qexag", 
    "muhaf,cukol", 
    "didiv,gahoz", 
    "cecec,guheh", 
    "muluq,lufim", 
    "lobud,kuroc", 
    "dedow,payex", 
    "becef,pecoq", 
    "gasuq,gihin", 
    "poqit,qesex", 
    "qador,qepar", 
    "jixil,maqet", 
    "pujom,qoqaw", 
    "madik,mituh", 
    "canof,fuxum", 
    "bafen,feget", 
    "dufic,jaxug", 
    "gilox,padeb", 
    "cepoz,gimaw", 
    "dibed,hihuh", 
    "fojix,gegiv", 
    "kulem,jeqon", 
    "qavew,hihuh", 
    "mefer,jusev", 
    "ququl,kimof", 
    "hikop,husig", 
    "lobud,kuroc", 
    "jolot,qixew", 
    "guyep,difiv", 
    "mexoh,lulew", 
    "coyul,hexaq", 
    "dihet,qeguz", 
    "maqet,janoz", 
    "lobud,kuroc", 
    "kixan,dahow", 
    "lobud,kuroc", 
    "mumek,juyed", 
    "hetaq,guhuy", 
    "fihoq,hixit", 
    "lenim,jukig", 
    "mepoh,capeh", 
    "meyir,jebut", 
    "qimix,quhec", 
    "neqeq,lawuv", 
    "hinaj,quhuq", 
    "fugum,notak", 
    "didiv,gahoz", 
    "dawom,burug", 
    "hinaj,quhuq", 
    "nipoz,jekoq", 
    "dedow,payex", 
    "dawom,pahih", 
    "joviw,ceriy", 
    "lobud,kuroc", 
    "naqup,buzaz", 
    "lofic,kunag", 
    "mefer,jusev", 
    "dedow,payex", 
    "ducoz,bofef", 
    "mefer,jusev", 
    "kafux,dogoc", 
    "qesex,fijiv", 
    "gemud,qujet", 
    "nugeb,gapif", 
    "babap,leqop", 
    "nuxos,kosob", 
    "godoh,lezul", 
    "decek,qoqaw", 
    "jufad,koxus", 
    "lezul,kigog", 
    "manup,mugeh", 
    "diroc,finij", 
    "dedow,fisok", 
    "jepiv,qexix", 
    "hunaq,qoyin", 
    "gigig,jusev", 
    "defos,bofef", 
    "helad,qiruc", 
    "qeyaf,qimec", 
    "fevut,nogex", 
    "cusud,dedav", 
    "baziq,huvib", 
    "nawam,nobuq", 
    "mohiw,ganur", 
    "dedik,hodog", 
    "foxuy,cuzul", 
    "jupar,bobeh", 
    "fuqeh,neliz", 
    "lokip,fafuf", 
    "nogex,jahaw", 
    "negaz,fazuf", 
    "mifun,kixex", 
    "gevip,luwub", 
    "juzud,fodeh", 
    "fuxum,bobod", 
    "jupel,moqac", 
    "cinok,qafij", 
    "mefer,jusev", 
    "luwog,qecut", 
    "fugum,nicoq", 
    "dacoy,fopiv", 
    "perap,mumaf", 
    "qiruc,linuw", 
    "jeqon,fizim", 
    "nalaj,hukar", 
    "qediy,pojuv", 
    "jowog,naroy", 
    "bequv,mituh", 
    "newew,qupef", 
    "mefer,diriv", 
    "dapup,mituh", 
    "moruz,nuhuz", 
    "juyed,jufeh", 
    "lelip,pujom", 
    "mideh,qidew", 
    "nosif,muvit", 
    "joviw,dahow", 
    "bomip,namot", 
    "jupel,guhiz", 
    "nelit,gomos", 
    "qozus,lowop", 
    "qimuz,qidew", 
    "kuzac,dejiw", 
    "nafug,cusij", 
    "hikop,dimal", 
    "dodeg,japum", 
    "nolur,dedow", 
    "qonip,qexay", 
    "gugej,pocor", 
    "mumaf,dutos", 
    "foxuy,cuzul", 
    "mefer,jusev", 
    "lohuh,lereg", 
    "nisev,maqis", 
    "bilaq,ciziy", 
    "nisev,nowan", 
    "dodeg,japum", 
    "pituf,jowog", 
    "neyus,nuxok", 
    "gavuc,poqit", 
    "bumak,gileq", 
    "qofis,joqiw", 
    "kuzaj,japoz", 
    "melox,mumek", 
    "faroq,jukug", 
    "quhec,dedik", 
    "giniq,ciqog", 
    "giqar,bomip", 
    "korit,kenux", 
    "goqaj,davuk", 
    "hunaq,qimec", 
    "fahah,gosaw", 
    "coyam,dihet", 
    "pebel,qameh", 
    "kuroc,jaqew", 
    "pedax,legom", 
    "qador,finoy", 
    "qupep,cacij", 
    "lunij,nicoq", 
    "famoy,norur", 
    "nobuq,guluw", 
    "fuxum,kebad", 
    "gapib,cecig", 
    "kulem,qexix", 
    "lihih,famoy", 
    "qoqaw,kuzaj", 
    "meqac,cunuh", 
    "cecig,nipoz", 
    "cuzoy,nekuc", 
    "kojeb,gapif", 
    "mutiz,lujaf", 
    "lijat,hosop", 
    "maded,bumaf", 
    "lulew,cudol", 
    "bavim,burug", 
    "jekeh,defos", 
    "kipoh,melaq", 
    "mavey,fajul", 
    "cemif,cibam", 
    "dapup,dodas", 
    "fakag,futuj", 
    "cebis,lunij", 
    "qimix,dofuc", 
    "giqar,bomip", 
    "mutiz,lujaf", 
    "husaw,qafij", 
    "qexag,finij", 
    "qexag,finij", 
    "gapib,cecig", 
    "jupar,nojiy", 
    "kimoz,qemak", 
    "kuhix,biseq", 
    "joxiy,faroq", 
    "gogib,kecic", 
    "gogib,kecic", 
    "guhuy,gakaz", 
    "nagiq,fizuz", 
    "ciriv,gupok", 
    "lejag,kimof", 
    "bavim,bibiw", 
    "hisaf,kipoh", 
    "fekey,kajip", 
    "leqem,nofiz", 
    "culah,fuxum", 
    "juzil,jareh", 
    "muxuk,bigaj", 
    "boliy,mifep", 
    "nomep,domav", 
    "qafij,nujuj", 
    "hizid,qegem", 
    "lugof,gozik", 
    "kazij,nuhuz", 
    "kuyem,dawom", 
    "kecic,gogib", 
    "juyed,leheq", 
    "nelit,gahoz", 
    "diroc,nolur", 
    "kecic,gogib", 
    "lobud,dobot", 
    "forek,pefay", 
    "laxip,kuqoc", 
    "kecic,gogib", 
    "mihid,laxip", 
    "nagiq,hagac", 
    "finij,qupep", 
    "luwog,gewom", 
    "defos,qimec", 
    "cazup,galuv", 
    "qoyin,buduf", 
    "ciriv,gikif", 
    "kugux,fepoj", 
    "luwog,gewom", 
    "jekiy,fisof", 
    "fehaz,gujad", 
    "nubul,dedik", 
    "fizeb,fehaz", 
    "lugof,juyox", 
    "payom,boguw", 
    "naroy,kugog", 
    "luqem,kuroc", 
    "jekoq,kixan", 
    "maqis,jofoc", 
    "mavey,jujuc", 
    "janoz,cuwuq", 
    "bilaq,nowan", 
    "cicum,kecic", 
    "mojaw,fovif", 
    "fojix,jajoy", 
    "mojic,coyul", 
    "nuvis,pimac", 
    "gudik,qevoj", 
    "bufav,luveh", 
    "cusud,baqoc", 
    "gudem,pevid", 
    "pimac,mapej", 
    "nelit,kugog", 
    "kofup,hamok", 
    "koyem,qehad", 
    "laxip,qamom", 
    "mukiy,ganur", 
    "gewom,qonip", 
    "jaxam,newew", 
    "qamom,jiyuy", 
    "pogok,dijeh", 
    "kixan,biquc", 
    "mogip,mihid", 
    "laqiz,falom", 
    "jayor,cijej", 
    "joviw,hozej", 
    "fideh,kisid", 
    "kefoz,qehab", 
    "qibog,bisup", 
    "maqet,gafig", 
    "dosoz,kosob", 
    "coyam,qayiv", 
    "cudip,leqem", 
    "jalav,jirem", 
    "cusij,nekuc", 
    "gomos,dacoy", 
    "qekah,qeguz", 
    "kamip,jelag", 
    "nofiz,coyul", 
    "lepey,korav", 
    "mazob,quhuq", 
    "geqog,kafux", 
    "guhuy,kebad", 
    "jurib,carir", 
    "juwem,nofiz", 
    "nuxos,laqiz", 
    "kefoz,jufeh", 
    "lezax,giqar", 
    "fekey,davuk", 
    "jolot,kixan", 
    "hidiz,giviq", 
    "buzaz,dafum", 
    "paqel,pedax", 
    "facuz,jekoq", 
    "fawun,mapej", 
    "jijob,gevip", 
    "jufat,fepoj", 
    "mutiz,jezed", 
    "namot,nojiy", 
    "maxaq,foyar", 
    "bomav,jexic", 
    "geroz,pikaq", 
    "loxab,mugeh", 
    "nalaj,qemak", 
    "levid,qamoh", 
    "kefoz,jufeh", 
    "mivon,nosif", 
    "pehem,gokuv", 
    "luyak,kuroc", 
    "nuvis,qecut", 
    "nuzot,jofoc", 
    "pifil,moqac", 
    "quhuq,qaqac", 
    "qiyag,qicot", 
    "cebis,pelif", 
    "juwac,fasij", 
    "dekip,bajuw", 
    "manup,bipam", 
    "lanoq,dedav", 
    "kenuy,forek", 
    "coyam,pocor", 
    "kefoz,jufeh", 
    "demox,geqog", 
    "nejix,fevut", 
    "paqel,pedax", 
    "jujuc,biseq", 
    "finoy,gigig", 
    "coyam,pocor", 
    "jekox,bowiv", 
    "nirab,gabiy", 
    "mibob,lulaq", 
    "gemeh,lufim", 
    "gabiy,bewef", 
    "ququl,qafij", 
    "gupeq,neroy", 
    "bavez,becef", 
    "bumak,piqez", 
    "loxoz,geqor", 
    "moruz,jareh", 
    "gipum,pogok", 
    "lofic,pogok", 
    "jujuc,biseq", 
    "hejic,naqup", 
    "cazup,nijef", 
    "hiziq,mukiy", 
    "jucew,cigup", 
    "kogiw,qoqaw", 
    "qomap,ciqog", 
    "jomic,juwem", 
    "fahuk,gipum", 
    "jekox,bumuy", 
    "meyiy,dafir", 
    "gosod,cemif", 
    "korav,dowir", 
    "juwos,bucom", 
    "melaq,dolih", 
    "dedav,lugof", 
    "juwac,cimoz", 
    "pucax,liper", 
    "luwog,hocun", 
    "dafum,feget", 
    "kuqoc,pituf", 
    "bomav,pewuk", 
    "ligeg,kugux", 
    "kujol,mafur", 
    "jiwin,qegoy", 
    "baqoc,miloc", 
    "kujih,cinok", 
    "niwal,hosop", 
    "cunim,nufiw", 
    "bowiv,jukug", 
    "lamoz,qecim", 
    "kixan,pisof", 
    "cusud,lagoc", 
    "ganur,capeh", 
    "pigef,qetas", 
    "lereg,mihid", 
    "febum,diqom", 
    "gitif,fahij", 
    "pocor,cukep", 
    "luqem,cahiy", 
    "nalew,mabod", 
    "koyem,boqon", 
    "pimac,gumon", 
    "lecuh,gibep", 
    "jekeh,bijek", 
    "lijat,peqeg", 
    "cewoh,payex", 
    "dimuz,helad", 
    "fuqug,fihoq", 
    "galuv,mapej", 
    "niwal,dowir", 
    "qacam,cuzul", 
    "qaxol,jucev", 
    "ganur,capeh", 
    "kojeb,muvoc", 
    "hawoh,bocut", 
    "copox,ciziy", 
    "jiwin,gayij", 
    "gileq,nibod", 
    "gupok,pevid", 
    "hetaq,dilux", 
    "nejux,mikox", 
    "gosod,bonij", 
    "pamaq,cupun", 
    "dajav,japum", 
    "nakix,norur", 
    "perap,kafux", 
    "cazup,fevut", 
    "guheh,kosob", 
    "jusol,bedif", 
    "jelag,qovel", 
    "futuj,fijiv", 
    "bafen,lifix", 
    "nizaz,ceyos", 
    "mikox,meyiy", 
    "jehas,bafen", 
    "doqor,fucuj", 
    "mekeb,guqip", 
    "dajav,bexod", 
    "notak,pedax", 
    "diqom,guqip", 
    "gawus,cuxur", 
    "qayiv,nafug", 
    "cicum,golug", 
    "lokip,jahaw", 
    "facuz,dijeh", 
    "nizaz,madik", 
    "dimuz,helad", 
    "nirab,nawam", 
    "guyaj,peqeg", 
    "jiwin,luhid", 
    "ganur,capeh", 
    "mosiv,jareh", 
    "koxus,fojub", 
    "bobeh,hahek", 
    "ganur,capeh", 
    "hikop,jutur", 
    "bowal,mojaw", 
    "perap,kosob", 
    "hixit,jusol", 
    "pewom,keqif", 
    "cosop,qoyih", 
    "hawoh,qekah", 
    "jiwin,peber", 
    "bexod,bowiv", 
    "kazuj,lofic", 
    "kafux,dokek", 
    "jekiy,dofuc", 
    "hosop,pomew", 
    "geciv,dufic", 
    "fevut,nugeb", 
    "pifil,qupof", 
    "nejix,cigup", 
    "camaz,desaq", 
    "hodud,coyul", 
    "laral,hiziq", 
    "butaf,mipef", 
    "nuyak,dafum", 
    "coxar,pigef", 
    "fahah,codej", 
    "hayup,dofuc", 
    "melaq,pomiy", 
    "humeg,kuxaj", 
    "qomap,huhuk", 
    "gigox,niniq", 
    "butaf,mipef", 
    "lenim,baxud", 
    "ganur,capeh", 
    "mituh,fizuz", 
    "hikas,jiyag", 
    "bajoc,neyat", 
    "nipiq,mopot", 
    "qapor,foviz", 
    "cuzoy,qenon", 
    "qugac,jucew", 
    "mufur,keleq", 
    "bamuc,qijaq", 
    "gufas,lereg", 
    "neriy,mogip", 
    "cusij,guhuy", 
    "qibog,qeguz", 
    "lecuh,kuhix", 
    "bulem,nafug", 
    "pefay,loxoz", 
    "huhuk,qeyaf", 
    "nipoz,buqov", 
    "buduf,gosux", 
    "nubul,pecoq", 
    "juzil,geqog", 
    "dapup,peqef", 
    "mufur,japoz", 
    "jucev,bowiv", 
    "nelit,nofiz", 
    "gowoc,forek", 
    "qeyaw,dabaf", 
    "gufas,qavew", 
    "jiroy,kexuw", 
    "foraj,nelit", 
    "jayor,gapib", 
    "dafir,heham", 
    "dokek,cunuh", 
    "bapas,liliw", 
    "qetas,jataj", 
    "hayup,fabox", 
    "pahif,gitif", 
    "coxar,nubul", 
    "mosiv,qevoj", 
    "maxoj,kugog", 
    "coyam,cucuk", 
    "hidar,luciy", 
    "panuf,qezuv", 
    "pizaz,gumad", 
    "dihet,nejix", 
    "linuw,japoz", 
    "nalaj,biyom", 
    "nalaj,qukum", 
    "nuxos,gufas", 
    "jixil,bapas", 
    "hunaq,hexaq", 
    "mivon,gemud", 
    "busix,muluq", 
    "pucax,qosid", 
    "jewem,japoz", 
    "hazud,gisif", 
    "gosaw,dijun", 
    "qawep,cecec", 
    "dowir,gawus", 
    "qoroc,cusij", 
    "jucew,naqup", 
    "cecec,mumop", 
    "maded,mefer", 
    "jafaf,jayor", 
    "qijaq,qupov", 
    "pomiy,fideh", 
    "joqiw,giqir", 
    "femof,bewej", 
    "fafuf,mikox", 
    "dizus,hodev", 
    "nafug,gegiv", 
    "nufiw,geluq", 
    "niwal,jahuh", 
    "jaxug,deruq", 
    "qenon,jaqej", 
    "nuguk,gitab", 
    "jafaf,fodeh", 
    "fixej,desaq", 
    "gawus,hodog", 
    "mavaz,locun", 
    "fabix,bofef", 
    "maxih,hadof", 
    "fopiv,luhid", 
    "linuw,bavim", 
    "gupac,gumon", 
    "gabiy,hifan", 
    "nuvok,gupil", 
    "fariw,hodog", 
    "hikop,gihin", 
    "jahuh,pomiy", 
    "koyev,cetef", 
    "qozus,pamaq", 
    "mifun,japum", 
    "didiv,nuhux", 
    "kiyir,qeguz", 
    "qoqiq,qepar", 
    "kesuv,pucoc", 
    "hikip,nufiw", 
    "kehab,dadef", 
    "pizaz,padeb", 
    "jomic,facuz", 
    "mumaf,qimuz", 
    "boliy,ceqem", 
    "bohud,gixub", 
    "fodeh,hucaw", 
    "gapib,geqor", 
    "didiv,nuhux", 
    "manup,neqet", 
    "bumak,jucin", 
    "diqom,kedew", 
    "lojut,bihib", 
    "cofic,panuf", 
    "baziy,geluq", 
    "poqit,jucew", 
    "kozec,fanap", 
    "niniq,nizaz", 
    "ceyos,pojik", 
    "biwar,ducoz", 
    "pocor,cefuc", 
    "paqel,ditij", 
    "jufad,jukug", 
    "bumec,cigup", 
    "koyev,cetef", 
    "mazob,jociy", 
    "jekox,pahih", 
    "butaz,nowan", 
    "ciqog,gixub", 
    "fazos,hidep", 
    "hitej,jofoc", 
    "kofup,locun", 
    "coyam,nuxok", 
    "lamoz,mugeh", 
    "maded,cecig", 
    "qewaj,cetef", 
    "humiy,kawir", 
    "fanap,gijek", 
    "lawuv,giqar", 
    "hikop,nofen", 
    "jahev,muvit", 
    "maqet,lajak", 
    "gerev,lereg", 
    "ligeg,husaw", 
    "fizim,qewaj", 
    "jucev,lacuc", 
    "pujom,hexaq", 
    "dokek,ciziy", 
    "hozej,bobod", 
    "lilap,pelub", 
    "piqez,cuwuq", 
    "bejon,kixex", 
    "jaroj,gikif", 
    "hagac,qimuz", 
    "mituh,qaqep", 
    "neriy,nugeb", 
    "mavey,fanuv", 
    "dowir,heqij", 
    "lilap,boqon", 
    "fazip,dukup", 
    "guyaj,buduf", 
    "hikas,mumek", 
    "jehas,nizaz", 
    "hajoj,qofis", 
    "gosaw,korav", 
    "pebel,boqon", 
    "kunag,gixub", 
    "focom,qefib", 
    "bofef,pobuz", 
    "becef,nalaj", 
    "niniq,gixub", 
    "lezul,fizeb", 
    "dejiw,boguw", 
    "juyed,hivoy", 
    "fozer,qadug", 
    "lozir,lohuh", 
    "koyem,cecig", 
    "fahuk,dobot", 
    "hinaj,mifep", 
    "lelip,ciriv", 
    "jawok,cuxur", 
    "gupeq,qeyaw", 
    "qemak,jaxug", 
    "fafuf,gumad", 
    "kacex,nicoq", 
    "hihuh,baqoc", 
    "hagac,qimuz", 
    "qoyin,dafir", 
    "boveq,bobod", 
    "fowiv,mopot", 
    "maxaq,hurod", 
    "qemak,jaxug", 
    "jemej,guheh", 
    "qemak,jaxug", 
    "jofoc,hodud", 
    "jekiy,bexoh", 
    "lamoz,gemey", 
    "qebux,lacuc", 
    "jehas,qenon", 
    "pecoq,fariw", 
    "hikas,pudew", 
    "nicoq,hizid", 
    "miloc,mutiz", 
    "ciziy,jekiy", 
    "nutuj,hitej", 
    "biseq,bofef", 
    "gerev,jalav", 
    "camux,biseq", 
    "pocor,payex", 
    "nadog,hihug", 
    "gexud,leyah", 
    "gupil,gogib", 
    "fihoq,jucew", 
    "qemak,jaxug", 
    "gitab,hehum", 
    "hamok,kixan", 
    "domif,cofic", 
    "noxoj,quhuq", 
    "fipev,mopot", 
    "qecim,dufic", 
    "lejag,coyam", 
    "mifep,bijag", 
    "gowoc,dewil", 
    "kuyem,jixek", 
    "qefib,cuwuq", 
    "dowir,geluq", 
    "mafur,pevid", 
    "heqij,guluw", 
    "jufat,pamaq", 
    "luciy,qeyaf", 
    "hehil,nofen", 
    "hetaq,fimup", 
    "paqel,jusev", 
    "cetef,jiyuy", 
    "meyir,qupof", 
    "cupun,buduf", 
    "kuhix,pexih", 
    "cotoj,qaviw", 
    "laxub,laqiz", 
    "cudip,koyem", 
    "cuzul,fekey", 
    "cuzul,fekey", 
    "miloc,lelip", 
    "nubul,hehum", 
    "laxip,nufiw", 
    "qanej,luzaf", 
    "neroy,ditij", 
    "hajoj,quhec", 
    "hayup,dafir", 
    "gitif,jaroj", 
    "gemud,guheh", 
    "qonip,boveq", 
    "cebis,mumop", 
    "giniq,guqip", 
    "fazuf,jutur", 
    "jilih,bihib", 
    "mavey,gicuk", 
    "melaq,qoyin", 
    "bamuc,hurod", 
    "jofoc,melox", 
    "maqis,gavuc", 
    "lunij,qucic", 
    "levid,jinop", 
    "camux,namot", 
    "noyat,lisiy", 
    "fahah,qayuk", 
    "fideh,bacoy", 
    "qijaq,qexay", 
    "jedap,jaxam", 
    "cufay,qavan", 
    "jexic,nobuq", 
    "jemej,qafun", 
    "dedik,pudew", 
    "cudol,meyiq", 
    "neyat,cusud", 
    "hamok,nalew", 
    "bijek,qaric", 
    "peqom,hiwer", 
    "naroc,hihug", 
    "cahiy,padeb", 
    "melaq,qoyin", 
    "kulem,gigig", 
    "mepoh,difiv", 
    "qapem,cotoj", 
    "mopot,dutos", 
    "laral,bizuq", 
    "neroy,bapef", 
    "neroy,bapef", 
    "nanuw,hehum", 
    "mohiw,lereg", 
    "mipef,dukup", 
    "fahah,fukoh", 
    "gaqon,jirem", 
    "mikaw,kusit", 
    "dawom,lugof", 
    "cebis,pikaq", 
    "cunim,pufun", 
    "maded,fehaz", 
    "ciriv,hunaq", 
    "namot,maheg", 
    "luyak,leqem", 
    "bexoh,qeyaf", 
    "muvit,qefib", 
    "kojeb,foxih", 
    "lejij,qijaq", 
    "kiyir,bexod", 
    "bobeh,pimac", 
    "bijek,jufej", 
    "hefom,ligeg", 
    "cotoj,lapaq", 
    "fapod,facuz", 
    "cinok,fazuf", 
    "duzug,bufav", 
    "gewih,hiziq", 
    "jurib,femof", 
    "kadul,maxoj", 
    "pojuv,niwal", 
    "femof,qefib", 
    "luveh,fapih", 
    "kamip,giqic", 
    "nijef,gegiv", 
    "jaqej,kebad", 
    "nibod,mituh", 
    "lipob,dijun", 
    "mojaw,qexay", 
    "qugac,bajuw", 
    "qonip,cudol", 
    "ciyip,heyoz", 
    "lepey,mugeh", 
    "fisok,mibom", 
    "bocut,bumaf", 
    "lapaq,gonuc", 
    "hihug,noxoj", 
    "lipob,dijun", 
    "culah,mikaw", 
    "kayus,febum", 
    "mipef,dukup", 
    "juwac,jupel", 
    "muvit,qefib", 
    "hehum,qesex", 
    "micax,difiv", 
    "bijek,jebut", 
    "harok,fevut", 
    "qayuk,jixek", 
    "gigig,giniq", 
    "domif,mufur", 
    "pivun,guhuy", 
    "bageg,jaqej", 
    "qesex,qegem", 
    "kayus,lozir", 
    "kujol,nuhux", 
    "paqel,facuz", 
    "dabaf,pituf", 
    "mafum,papiq", 
    "peqef,cunuh", 
    "qoyin,nobuq", 
    "poqit,cikoz", 
    "neyat,gayij", 
    "deguv,gimaw", 
    "fukoh,lihih", 
    "qejev,pifil", 
    "jutah,gikif", 
    "luhid,dajuf", 
    "mivon,pucoc", 
    "bozit,cewoh", 
    "pehem,juyed", 
    "cicaj,kehid", 
    "fevut,fapih", 
    "jiyag,bozit", 
    "hetaq,qupep", 
    "firup,perap", 
    "negaz,qucic", 
    "falom,kacex", 
    "niwal,nirab", 
    "dukup,nipoz", 
    "kamip,nejux", 
    "mabod,cunoj", 
    "ducoz,dafum", 
    "boqon,nibod", 
    "neliz,noduq", 
    "nujuj,cusem", 
    "qirab,lejij", 
    "gafux,mefer", 
    "dacoy,fabix", 
    "qupov,pelub", 
    "banom,jahuh", 
    "hisaf,lunij", 
    "cosop,qevoj", 
    "bakux,jiyuy", 
    "niqin,domif", 
    "duzin,deyal", 
    "nicoq,mibom", 
    "hifan,dafum", 
    "gusuz,cuxur", 
    "nipiq,humeg", 
    "giviq,japum", 
    "gemeh,fakag", 
    "foraj,dofuc", 
    "hocun,qinik", 
    "kecic,gupok", 
    "hifan,muxil", 
    "lokip,gigox", 
    "qujet,boveq", 
    "melaq,fapif", 
    "hufuh,helad", 
    "fekey,lepey", 
    "nuhuz,gewih", 
    "luxos,gunek", 
    "jojuy,hegug", 
    "qupov,pelub", 
    "jewem,lulew", 
    "jezed,cukip", 
    "maxoj,dabaf", 
    "cinok,gijek", 
    "kujih,mivon", 
    "hosop,jeqon", 
    "pifil,kixan", 
    "qujet,hocun", 
    "foraj,dijeh", 
    "mifun,jufat", 
    "japum,pesam", 
    "nuzoq,jajix", 
    "maxoj,dabaf", 
    "midux,mugiy", 
    "butaz,deyal", 
    "qujet,dizus", 
    "lunij,cotoj", 
    "qucic,nawam", 
    "jataj,carir", 
    "nayim,qeyaf", 
    "nutuj,cudol", 
    "muxil,bihib", 
    "fazuf,kixex", 
    "mazob,hiziq", 
    "jezed,gosod", 
    "loxab,huvib", 
    "lovuj,heham", 
    "jalav,qaxol", 
    "bacoy,lisiy", 
    "jupar,loxab", 
    "livud,bigaj", 
    "geroz,hahek", 
    "qucic,bigaj", 
    "jaxam,hiziq", 
    "bacoy,lowop", 
    "cagiq,jofoc", 
    "linuw,mohiw", 
    "koduk,fizim", 
    "ciziy,jigej", 
    "fizuz,bufav", 
    "bibil,qeyaf", 
    "dahow,gupac", 
    "nadog,dedow", 
    "mavaz,qefib", 
    "gemeh,dizus", 
    "juwem,pakih", 
    "jagij,lanoq", 
    "harok,fabox", 
    "muvoc,cetef", 
    "luwog,nogex", 
    "micax,bewef", 
    "jiroy,panuf", 
    "gijek,dosoz", 
    "lelip,pelif", 
    "humiy,pituf", 
    "jaqew,leyah", 
    "harok,fabox", 
    "fazip,gitif", 
    "miguw,kogiy", 
    "mukiy,dadef", 
    "hepoj,guxun", 
    "gulac,pevid", 
    "liliw,pizaz", 
    "nuzot,husaw", 
    "maviz,gosac", 
    "kewos,bapef", 
    "hikip,boguw", 
    "jomic,dedow", 
    "cigup,nufiw", 
    "keleq,lejag", 
    "ciqog,laxip", 
    "jigej,nibod", 
    "kewos,hunaq", 
    "lapaq,kigay", 
    "boliy,jidit", 
    "gumon,gevip", 
    "hikop,nagiq", 
    "lipob,kogiw", 
    "jujif,buduf", 
    "lilap,luwub", 
    "fovif,gumad", 
    "gibep,juwos", 
    "lezul,bumuy", 
    "kuzaj,fimup", 
    "korav,golug", 
    "dadef,lojut", 
    "cazup,cecig", 
    "juyox,hinaj", 
    "mohiw,qoqaw", 
    "lezax,jufeh", 
    "hurod,mekeb", 
    "korav,qujet", 
    "nojiy,bapup", 
    "qetas,luciy", 
    "gusuz,qevoj", 
    "jawok,cebuq", 
    "giqar,padeb", 
    "qemor,qimuz", 
    "gufek,lihih", 
    "hiziq,kiyir", 
    "cukol,lijat", 
    "galuv,gabiy", 
    "hugum,qicot", 
    "hiziq,kiyir", 
    "mukiy,dibed", 
    "dafum,guheh", 
    "jukug,koxus", 
    "guhuy,peqeg", 
    "fizuz,pomew", 
    "neriy,gogib", 
    "lecuh,cazup", 
    "bapup,hidiz", 
    "hihuh,dawos", 
    "hihuh,fopiv", 
    "paqel,fipev", 
    "lohaw,nekuc", 
    "deneh,pahih", 
    "cadej,dowir", 
    "loxab,dimal", 
    "cecec,manup", 
    "bumuy,kocuj", 
    "qovel,fuqug", 
    "maxih,guqur", 
    "mafum,bobod", 
    "jofoc,gixub", 
    "leqem,dedik", 
    "cadej,dowir", 
    "hikop,deguv", 
    "nuguk,hufuh", 
    "dihep,jucew", 
    "pelif,qotey", 
    "lajak,bamuc", 
    "notak,mufuf", 
    "qameh,kazij", 
    "koxus,nosif", 
    "nagip,qaxol", 
    "bumaf,fugum", 
    "pesam,cagiq", 
    "pimac,qaqac", 
    "lujaf,duzug", 
    "hodog,falom", 
    "lujaf,hajoj", 
    "jahuh,qamoh", 
    "kenux,kenuy", 
    "gomos,kamip", 
    "lulaq,namuc", 
    "dutos,perap", 
    "lojut,jojuy", 
    "nagiq,pojik", 
    "gunek,hozej", 
    "jecid,fucuj", 
    "fafuf,boqon", 
    "juwac,qoneb", 
    "norur,mumaf", 
    "koriv,qebux", 
    "geroz,lawuv", 
    "juwem,lijat", 
    "nekuc,gunek", 
    "koduk,baqey", 
    "niwal,fugum", 
    "ququl,mugiy", 
    "jiroy,cicaj", 
    "kenux,kenuy", 
    "giviq,panuf", 
    "kogas,neqet", 
    "fisok,qimuz", 
    "dejiw,jixek", 
    "kehab,pufun", 
    "jehas,koyem", 
    "lelip,gosux", 
    "badod,muxil", 
    "jixil,butaf", 
    "bizuq,lanoq", 
    "dawom,kadul", 
    "gemey,kimoz", 
    "jufah,guxun", 
    "qador,ducoz", 
    "mofex,bakux", 
    "qomap,gihin", 
    "negaz,kecic", 
    "qapor,qupof", 
    "nomep,camux", 
    "qapor,qupof", 
    "kenux,kenuy", 
    "qapor,qupof", 
    "copox,qovel", 
    "qapor,qupof", 
    "besow,fisof", 
    "joxiy,hurod", 
    "jufat,bohud", 
    "butaz,kazij", 
    "mojic,jufeh", 
    "nagiq,jociy", 
    "foyar,qeyaf", 
    "hozej,maded", 
    "mexoh,mazob", 
    "jidit,cacij", 
    "kenux,kenuy", 
    "nawam,jucuj", 
    "kugog,cusij", 
    "cikoz,fovif", 
    "hikas,dukup", 
    "jurib,leqem", 
    "nakix,mopot", 
    "hodog,jucin", 
    "guyep,gemeh", 
    "mipef,gupil", 
    "qeyaf,guheh", 
    "nomep,camux", 
    "kigog,giqir", 
    "hisoq,jiyag", 
    "cofic,luwub", 
    "qeyaw,dowir", 
    "loxoz,banom", 
    "mufur,jagij", 
    "mefer,gitif", 
    "bafen,diqom", 
    "qofis,niwal", 
    "jekox,hawoh", 
    "qucir,nijef", 
    "mibob,lofow", 
    "nomep,camux", 
    "husig,luqem", 
    "japoz,qomap", 
    "jiwin,baxud", 
    "hedul,meqac", 
    "jukug,geqog", 
    "falom,bexoh", 
    "cepoz,kefoz", 
    "gudik,piqez", 
    "mijiz,gasuq", 
    "busix,joqiw", 
    "cecig,ciriv", 
    "naroc,humiy", 
    "jareh,joqiw", 
    "giviq,pexih", 
    "luzaf,fahuk", 
    "gupac,dafum", 
    "fipev,fimup", 
    "lofow,qimuz", 
    "bufav,mopot", 
    "muluq,jataj", 
    "qepar,hikas", 
    "lifix,pixed", 
    "bonij,korit", 
    "mosiv,qehad", 
    "mavaz,pahif", 
    "jupel,bewej", 
    "cadej,neyat", 
    "jojaq,luveh", 
    "biseq,hosop", 
    "naroc,humiy", 
    "jaxam,duzin", 
    "giqar,jeqon", 
    "kujol,cupun", 
    "nafug,jexic", 
    "cimoz,geluq", 
    "gonuc,jufej", 
    "nizaz,nijef", 
    "cewoh,qapor", 
    "cecec,pizah", 
    "bilaq,jofoc", 
    "nogex,kujod", 
    "hifan,cacij", 
    "jikeq,cuzoy", 
    "hugum,pojuv", 
    "pisof,mudut", 
    "fabox,bexod", 
    "hosop,noxoj", 
    "fehaz,nufiw", 
    "nejix,nakix", 
    "korav,neriy", 
    "mumop,geqor", 
    "ceyos,jajix", 
    "naroc,humiy", 
    "pucoc,dapup", 
    "bizuq,nogex", 
    "qonip,muhaf", 
    "dedow,lojed", 
    "lilap,qukum", 
    "qanej,pizaz", 
    "pelub,fihar", 
    "hukar,qagiw", 
    "biseq,luhid", 
    "lezul,kopip", 
    "ciqog,qujet", 
    "duzug,fapih", 
    "lezul,kopip", 
    "fuqeh,pecoq", 
    "kivam,cokud", 
    "boliy,kuxaj", 
    "butaf,negaz", 
    "cicaj,ciriv", 
    "qozus,gafux", 
    "muxil,qihux", 
    "kiyir,jigej", 
    "ceyos,jajix", 
    "fimup,giviq", 
    "dapup,qidew", 
    "kehid,bapas", 
    "qimuz,cupun", 
    "jiroy,fapih", 
    "qehab,futuj", 
    "hagac,jaluk", 
    "ligib,fufob", 
    "mabod,maqis", 
    "muvit,biyom", 
    "cukol,qexag", 
    "biwar,bofef", 
    "kayus,pomiy", 
    "newew,deqeb", 
    "gihin,nibod", 
    "pelub,koduk", 
    "fugum,fideh", 
    "nobuq,cazup", 
    "jufah,dedik", 
    "mideh,jufad", 
    "korav,juwos", 
    "heyoz,kafux", 
    "fazos,hurod", 
    "jufah,dedik", 
    "qofis,lapaq", 
    "cecec,fodeh", 
    "fozer,qoqiq", 
    "hagac,jaluk", 
    "juzud,jucew", 
    "davuk,hehum", 
    "pojik,dudoq", 
    "fabox,kukij", 
    "bipam,qepar", 
    "kukij,jojaq", 
    "mojic,mafum", 
    "qicot,hidiz", 
    "pudew,fugum", 
    "dabaf,hodog", 
    "meyiq,huvib", 
    "dabaf,nagip", 
    "huqiv,lugof", 
    "cibam,bumaf", 
    "kehab,boveq", 
    "kovaq,qehab", 
    "kosob,qoyin", 
    "qinik,qugac", 
    "mituh,humiy", 
    "kewos,bedif", 
    "pizah,boruy", 
    "necuz,buzaz", 
    "jowog,loxoz", 
    "necuz,godoh", 
    "dosoz,kexuw", 
    "fariw,pexih", 
    "dogoc,heqij", 
    "pikaq,kagat", 
    "govez,biwuk", 
    "bedif,lidag", 
    "cudip,moruv", 
    "jusev,hagac", 
    "miroj,kuroc", 
    "bizej,luhid", 
    "lobud,hahek", 
    "doqor,gexud", 
    "neliz,husit", 
    "lufim,lojed", 
    "cupun,kugux", 
    "neyus,kozec", 
    "geroz,hociy", 
    "gidem,gumad", 
    "maviz,dahow", 
    "gakaz,qevoj", 
    "mavey,kuhix", 
    "qicot,kehid", 
    "kujol,fugum", 
    "gosux,bocut", 
    "mezed,qujet", 
    "jupar,gigox", 
    "gidem,gumad", 
    "natap,kunag", 
    "gemud,cusem", 
    "fahij,gowoc", 
    "muvit,noduq", 
    "gafig,bibiw", 
    "pizah,kekap", 
    "fahuk,kogiw", 
    "qafun,dosoz", 
    "neliz,husit", 
    "nidac,diroc", 
    "peqom,kakox", 
    "kuyem,jajix", 
    "badod,gipum", 
    "jidit,liper", 
    "gaqon,maxoj", 
    "miloc,jaluk", 
    "kigog,bipam", 
    "dijun,qofis", 
    "cofic,bopad", 
    "dosoz,kexuw", 
    "nipiq,hepoj", 
    "gidem,gumad", 
    "govez,lovuj", 
    "cupun,kugux", 
    "neliz,husit", 
    "jaqew,bucom", 
    "fojub,joviw", 
    "dahow,luxos", 
    "gidem,gumad", 
    "gidem,gumad", 
    "neliz,husit", 
    "gafig,bibiw", 
    "pehem,furep", 
    "dapup,qesex", 
    "bexoh,lidag", 
    "cupun,kugux", 
    "maxoj,jujuc", 
    "kojeb,qugac", 
    "bequv,fojub", 
    "kosob,jewem", 
    "pizah,kekap", 
    "jirem,mohiw", 
    "hehil,lipob", 
    "qepar,hurod", 
    "nipiq,cunim", 
    "hurod,pikaq", 
    "lezul,jaqej", 
    "firup,fihuw", 
    "baxud,foxuy", 
    "pahih,qucir", 
    "jukug,pomiy", 
    "gicuk,fazov", 
    "boqon,hopaf", 
    "neliz,husit", 
    "lovuj,juwac", 
    "perap,lidag", 
    "lihih,huqiv", 
    "qaric,cimoz", 
    "qoyin,kogas", 
    "dokek,neqet", 
    "husit,neliz", 
    "cebis,cicum", 
    "hedul,keleq", 
    "cupun,kugux", 
    "deyal,cixuq", 
    "febaq,cemif", 
    "mukiy,mufur", 
    "lulaq,pehem", 
    "panoc,hisaf", 
    "nuxok,koyem", 
    "dizus,kimoz", 
    "hucaw,hociy", 
    "qimuz,nalaj", 
    "pizah,jahuh", 
    "lanoq,nizaz", 
    "nejix,qeyaf", 
    "neliz,husit", 
    "lugof,qexix", 
    "lagoc,dahow", 
    "neliz,husit", 
    "demox,jahaw", 
    "mapej,qimuz", 
    "cosop,laxub", 
    "niwal,qegem", 
    "kexuw,qexix", 
    "ganur,boguw", 
    "korit,mumop", 
    "kuxaj,hadof", 
    "hodud,quhuq", 
    "qukum,niwal", 
    "dewil,buqov", 
    "hokuj,qimix", 
    "qamoh,guqur", 
    "gufas,kakox", 
    "kixex,cunuh", 
    "lozir,gufek", 
    "cefuc,dufic", 
    "kexuw,qexix", 
    "jigej,nekuc", 
    "keleq,baqoc", 
    "mugeh,jigas", 
    "juzud,bapef", 
    "jutah,jidit", 
    "navep,jekoq", 
    "gupil,kuqoc", 
    "luwub,hinaj", 
    "cucuk,cuzoy", 
    "muvoc,dafir", 
    "pamaq,gafig", 
    "fekey,dewil", 
    "pogok,bewef", 
    "cudip,gewih", 
    "davuk,fopiv", 
    "bilaq,cikoz", 
    "mumop,gogib", 
    "mazob,qafun", 
    "boruy,keqif", 
    "fovif,pigef", 
    "luqem,boruy", 
    "mosiv,gupil", 
    "mudut,kehab", 
    "fozer,hajoj", 
    "dodeg,peber", 
    "poqit,qoneb", 
    "lihih,codej", 
    "jebut,levid", 
    "fanap,jucew", 
    "cijej,cufay", 
    "dewil,lawuv", 
    "fipev,fevut", 
    "mosiv,bowal", 
    "dimuz,mabod", 
    "lereg,butaf", 
    "bijek,juyed", 
    "gosux,nupub", 
    "dewil,lawuv", 
    "luqem,mifun", 
    "kuwis,muhaz", 
    "duzug,neqet", 
    "levid,ceyos", 
    "qucic,jufah", 
    "qaric,gixan", 
    "fijot,qupep", 
    "jigej,gewom", 
    "loxoz,lezax", 
    "mavey,bacoy", 
    "fazuf,joxiy", 
    "bijag,kazij", 
    "bapup,cuzoy", 
    "guxun,qaxol", 
    "jekoq,lokip", 
    "jixil,dejiw", 
    "ceriy,foviz", 
    "mepoh,qehab", 
    "fahuk,neroy", 
    "nowan,mavaz", 
    "fevut,dodas", 
    "nadog,hidep", 
    "deneh,cixuq", 
    "pebel,gufek", 
    "deqeb,gafux", 
    "kewos,papiq", 
    "qamuh,fopiv", 
    "jukug,qiyag", 
    "hihuh,lamoz", 
    "qodeb,qagiw", 
    "harok,ciyip", 
    "neroy,qefib", 
    "fahah,fucuj", 
    "neroy,luveh", 
    "qawaj,bomip", 
    "dahow,kuyem", 
    "kogas,foviz", 
    "bodof,bewej", 
    "miloc,qotey", 
    "hazud,jiyag", 
    "kewos,papiq", 
    "giviq,lapaq", 
    "jajix,qepov", 
    "dahow,nayim", 
    "cacij,gemey", 
    "papiq,dukup", 
    "jucew,bumak", 
    "kewos,papiq", 
    "cijej,kixex", 
    "baziq,qeyaf", 
    "jucew,nupub", 
    "hedul,moruz", 
    "jezed,dolih", 
    "jahaw,mehor", 
    "gosac,noduq", 
    "kixan,qucic", 
    "madik,buqov", 
    "bajuw,diroc", 
    "kadul,kegit", 
    "dofuc,jilih", 
    "gosac,qidew", 
    "dafir,qebux", 
    "nosif,hitej", 
    "hexaq,hedul", 
    "pewuk,lojed", 
    "cuzul,fevut", 
    "bihib,faroq", 
    "pixed,dahow", 
    "jataj,ciyip", 
    "goqeg,guqip", 
    "hociy,nufiw", 
    "kimoz,cicum", 
    "nuxos,bijag", 
    "gunek,mepoh", 
    "femof,carir", 
    "pagol,jexic", 
    "hodog,japoz", 
    "gupil,lulew", 
    "nibat,qafun", 
    "jupel,gemey", 
    "fehaz,jojaq", 
    "pahif,bowiv", 
    "didiv,namot", 
    "pixed,keqif", 
    "kewos,papiq", 
    "laqiz,cixuq", 
    "hucaw,gafux", 
    "fihoq,miguw", 
    "dewil,bewef", 
    "falom,humiy", 
    "lilap,qiruc", 
    "kewos,papiq", 
    "defos,biyom", 
    "gahoz,qamuh", 
    "nowan,fihuw", 
    "kewos,papiq", 
    "bucom,qayiv", 
    "gemey,gewom", 
    "kogas,qekah", 
    "jagij,baqoc", 
    "peber,bipam", 
    "dolih,kofup", 
    "nicoq,mumaf", 
    "juwos,lagoc", 
    "hurod,gogib", 
    "quhuq,miroj", 
    "dobot,pewom", 
    "mijiz,jilih", 
    "banom,hosop", 
    "qameh,difiv", 
    "lulew,jelag", 
    "hucaw,duzin", 
    "lipob,qupof", 
    "lugof,fufob", 
    "neriy,jiroy", 
    "jupel,guqip", 
    "qemor,dabaf", 
    "neliz,pewuk", 
    "baqoc,maxih", 
    "nawam,gibep", 
    "jexic,kugux", 
    "kuqoc,fuqeh", 
    "mexoh,boguw", 
    "dacoy,mutiz", 
    "fazip,qaqep", 
    "dayip,qirab", 
    "gileq,pizah", 
    "fazov,mabod", 
    "hayup,bewef", 
    "cecec,fihuw", 
    "jiroy,hehum", 
    "fanuv,jixil", 
    "qihux,hopaf", 
    "pakih,jijob", 
    "pexih,guyep", 
    "maqet,koguf", 
    "fisof,qexix", 
    "pojuv,qidew", 
    "lokip,jiyag", 
    "koyev,fizim", 
    "hosop,feget", 
    "jupar,nacih", 
    "maqet,koguf", 
    "dapup,dokek", 
    "fajul,mutiz", 
    "cijej,qujet", 
    "kocuj,kugos", 
    "fazov,jutur", 
    "janoz,mopot", 
    "hodog,mabod", 
    "pimac,ligeg", 
    "lohaw,bamam", 
    "fugum,besow", 
    "jahev,naqup", 
    "qucic,dayip", 
    "qetas,qepar", 
    "qegoy,fixej", 
    "burug,qejev", 
    "guhuy,bapas", 
    "bizuq,kamip", 
    "gufas,jiroy", 
    "fawun,ganur", 
    "kunag,hisaf", 
    "pefay,gayij", 
    "fihar,gosux", 
    "dimuz,qixew", 
    "muxuk,lohuh", 
    "butaf,dabaf", 
    "muxuk,hidar", 
    "kuqoc,mibom", 
    "mabub,qepov", 
    "pezuh,copox", 
    "fimup,baxud", 
    "qewaj,jojaq", 
    "jusev,qegem", 
    "finij,quhec", 
    "fexen,mafur", 
    "liper,quhuq", 
    "jukig,jaxug", 
    "hodog,qehab", 
    "neroy,jekox", 
    "maheg,neriy", 
    "midut,lokip", 
    "mumaf,hepoj", 
    "lihih,jikeq", 
    "nojiy,peqef", 
    "gaqon,fukik", 
    "jaxam,bexoh", 
    "mifun,peber", 
    "bucom,nanic", 
    "luyak,nifum", 
    "kakox,dafum", 
    "hamok,banom", 
    "bisup,bowiv", 
    "nuzot,gupok", 
    "nejux,gogib", 
    "fahah,kogas", 
    "lufim,midut", 
    "kajip,gosod", 
    "husaw,guxun", 
    "korit,juwos", 
    "mumek,cadej", 
    "bodof,qenon", 
    "lofow,qinik", 
    "nonoj,kiyir", 
    "hagac,gafig", 
    "kexuw,bisup", 
    "qucir,qovel", 
    "gudik,gevip", 
    "dedik,biwar", 
    "deqeb,qiyag", 
    "fasij,dodas", 
    "kugux,juyed", 
    "qovel,bewef", 
    "mekeb,harok", 
    "camaz,loxab", 
    "dolih,pifil", 
    "lelip,fukoh", 
    "dihet,linuw", 
    "mibob,kujod", 
    "dafum,cokud", 
    "payom,qehad", 
    "helad,dihep", 
    "nafug,kiyir", 
    "dolih,pifil", 
    "kuzaj,naroc", 
    "loxab,kujod", 
    "dedav,cinok", 
    "kujol,bucom", 
    "jupel,nipiq", 
    "dibed,fihuw", 
    "qexix,culah", 
    "bozit,qoqiq", 
    "dolih,pifil", 
    "nirab,bewef", 
    "humeg,kujol", 
    "qesex,jajix", 
    "gunek,fazov", 
    "kexuw,qimix", 
    "fasij,qenon", 
    "fipev,cijej", 
    "jupel,lajak", 
    "qamom,nuyak", 
    "kuxaj,miroj", 
    "kesuv,gakaz", 
    "kafux,bohud", 
    "mudut,dedav", 
    "jeqon,pocor", 
    "nuzot,qepar", 
    "hugum,jucuj", 
    "buzaz,mibom", 
    "pujom,jigej", 
    "qepov,gikif", 
    "fukoh,lafec", 
    "laqiz,gudik", 
    "nuzot,qepar", 
    "bamuc,mexoh", 
    "qacam,newew", 
    "jucew,qamoh", 
    "lihih,dayip", 
    "gewus,jufad", 
    "kofup,dosoz", 
    "kujod,jijob", 
    "qavan,dewil", 
    "bageg,nipoz", 
    "kuzac,cecay", 
    "qihux,jufad", 
    "mukiy,jaqej", 
    "mefer,cahiy", 
    "mikox,fukik", 
    "qepar,gokuv", 
    "hivoy,fanuv", 
    "luqem,lohuh", 
    "gawus,bisup", 
    "kuyem,pizah", 
    "govez,qomap", 
    "lelip,jomic", 
    "mutiz,nigis", 
    "nuzot,qepar", 
    "ciriv,lohuh", 
    "hehil,dejiw", 
    "liper,qadug", 
    "hugum,norur", 
    "huhuk,jirem", 
    "gipum,gufas", 
    "micok,jaxam", 
    "cecec,bobod", 
    "mehor,jepiv", 
    "maded,nugeb", 
    "nowan,mehor", 
    "lulaq,kixex", 
    "bisup,qaxol", 
    "levid,moruz", 
    "nibod,mihid", 
    "godoh,maxaq", 
    "hinaj,jufeh", 
    "fovif,bipam", 
    "namuc,dapup", 
    "bajuw,deqeb", 
    "jepiv,qexay", 
    "dukup,fanuv", 
    "micax,fakag", 
    "hihug,dosoz", 
    "camux,fazuf", 
    "levid,moruz", 
    "gokuv,pemeg", 
    "moruz,gixub", 
    "mudut,finij", 
    "lihih,duyit", 
    "meyir,nonoj", 
    "gudem,korit", 
    "godoh,baqoc", 
    "diroc,noduq", 
    "fexen,cuzul", 
    "ciqog,dibed", 
    "locun,lejag", 
    "kujih,qawep", 
    "korit,qafij", 
    "hegug,lugof", 
    "cunuh,nonoj", 
    "coyam,qihux", 
    "kujol,furep", 
    "hivoy,gegiv", 
    "hazud,bofef", 
    "nowan,qavew", 
    "jupar,hetaq", 
    "gupac,fukik", 
    "korav,qoqaw", 
    "hihuh,qamuh", 
    "juwem,cunim", 
    "locun,mofex", 
    "neyus,jigas", 
    "gupac,fukik", 
    "pukap,kecic", 
    "carir,pikaq", 
    "kenux,facuz", 
    "nakix,gedij", 
    "mifun,lelip", 
    "baqoc,cuzoy", 
    "kisop,dizus", 
    "dihet,mituh", 
    "leqem,bijek", 
    "canof,pojik", 
    "luciy,cunoj", 
    "badod,luwub", 
    "kefoz,qegoy", 
    "facuz,kafux", 
    "gupok,husaw", 
    "jaqej,guhiz", 
    "lecuh,lisiy", 
    "melox,geqor", 
    "dewil,negaz", 
    "qonip,lujaf", 
    "naroy,muxuk", 
    "cufay,bulem", 
    "bejon,dufic", 
    "gewih,biquc", 
    "lihih,firup", 
    "hixit,qukum", 
    "hikas,hodog", 
    "biwuk,qibog", 
    "qamom,qexag", 
    "bejon,pituf", 
    "pefay,qugac", 
    "mazob,diwab", 
    "kixex,jucuj", 
    "bexod,gokuv", 
    "panuf,hodud", 
    "qobeh,jepiv", 
    "dewil,jekiy", 
    "coxar,kiyir", 
    "fowiv,kazij", 
    "mohiw,geqog", 
    "bobod,notak", 
    "pebel,forek", 
    "muvoc,gahoz", 
    "falom,jomic", 
    "japum,hunaq", 
    "madik,jojaq", 
    "maxoj,heqij", 
    "cikoz,fodeh", 
    "kiyir,dijun", 
    "mutiz,pojik", 
    "nomep,jucew", 
    "jeqon,qenon", 
    "muluq,gudik", 
    "nirab,bohud", 
    "gerev,jukig", 
    "hinaj,fopiv", 
    "hopaf,qaxol", 
    "jataj,cecay", 
    "lelip,nuhux", 
    "leyah,qawep", 
    "laral,falom", 
    "deneh,gogib", 
    "keleq,luyak", 
    "qiyag,geqor", 
    "lufim,fabix", 
    "becef,bexod", 
    "dijeh,nagip", 
    "hufuh,mudut", 
    "gufas,bibiw", 
    "japum,hunaq", 
    "deneh,gogib", 
    "cecig,nonoj", 
    "nanuw,govez", 
    "meyiy,qemak", 
    "lejag,dibed", 
    "lisiy,hizid", 
    "gumad,fihar", 
    "kadul,qeyaw", 
    "qoqaw,neqet", 
    "hiwer,qaqac", 
    "jojuy,nipiq", 
    "jufah,biyom", 
    "gilox,moqac", 
    "qucic,kiyir", 
    "kecic,jiroy", 
    "nagip,luhid", 
    "fizeb,giqic", 
    "bofef,neliz", 
    "gupac,nobuq", 
    "bipam,jojuy", 
    "cecec,kugux", 
    "furub,pizah", 
    "nugeb,madik", 
    "notak,bacoy", 
    "kimof,nuhux", 
    "pigef,qaqep", 
    "biqix,kocuj", 
    "jayor,ligeg", 
    "jikeq,qebux", 
    "midux,dedav", 
    "hadof,fiteb", 
    "hawoh,futuj", 
    "govez,hiwer", 
    "bucom,qaqep", 
    "jareh,linuw", 
    "maxaq,jewem", 
    "hidiz,miloc", 
    "fimup,gogib", 
    "hunaq,gexud", 
    "godoh,humiy", 
    "bilaq,bageg", 
    "jafaf,neriy", 
    "mexoh,giheb", 
    "giqir,pezuh", 
    "nuhux,hetaq", 
    "haceh,pomiy", 
    "gixan,busix", 
    "kuzaj,huhuk", 
    "husig,bumaf", 
    "noyat,juzud", 
    "lelip,dewil", 
    "becef,jigej", 
    "gumon,hegug", 
    "lilap,kukij", 
    "dawom,giqir", 
    "maxaq,jewem", 
    "gafux,hayup", 
    "gileq,dajuf", 
    "hitej,jojuy", 
    "jekox,qediy", 
    "dayip,qepar", 
    "boliy,jekoq", 
    "banom,joyuk", 
    "lezax,nipiq", 
    "lajak,gayij", 
    "muvit,muluq", 
    "pucax,pahih", 
    "loxoz,gidem", 
    "lozir,jekoq", 
    "qecut,mojaw", 
    "cewoh,jajix", 
    "biquc,qaqep", 
    "juyed,hiwer", 
    "nelit,fujed", 
    "jareh,dogoc", 
    "kosob,loxab", 
    "fazov,qoroc", 
    "fazos,haceh", 
    "fizuz,bakux", 
    "cusud,kixan", 
    "mugiy,humiy", 
    "gabiy,qesex", 
    "gemeh,febum", 
    "mugiy,hugum", 
    "namot,pobuz", 
    "kiyir,cibam", 
    "jufat,bopad", 
    "nagip,heyoz", 
    "mukiy,qavew", 
    "cazup,nefag", 
    "mefer,niwal", 
    "jedap,midut", 
    "nirab,jiyag", 
    "jilih,qexay", 
    "bejon,bapef", 
    "pebel,hivoy", 
    "nowan,dofuc", 
    "leheq,kofup", 
    "geqor,qucic", 
    "dokek,dukup", 
    "bofef,gupeq", 
    "bilaq,nizaz", 
    "jusev,dapup", 
    "payex,cunuh", 
    "joxiy,cahiy", 
    "dafir,pexih", 
    "hopaf,pelub", 
    "cicum,bodid", 
    "puzat,gemeh", 
    "pogok,hegug", 
    "namot,nuxok", 
    "mapej,jikeq", 
    "povip,pahif", 
    "kocuj,qodeb", 
    "cucuk,qovel", 
    "peber,qirab", 
    "kixan,kakox", 
    "pezuh,qoroc", 
    "qemor,fihoq", 
    "bizej,qirab", 
    "gupac,mukiy", 
    "nujuj,govez", 
    "moruv,bucom", 
    "cosop,giheb", 
    "dolih,bequv", 
    "fazos,qeyaw", 
    "mibom,duyit", 
    "gapib,pikaq", 
    "gusuz,jekox", 
    "deyal,gulac", 
    "lejag,nuhuz", 
    "naroc,kazij", 
    "gemud,hidar", 
    "qapor,qaqac", 
    "meqac,bumuy", 
    "besow,bipam", 
    "nupub,jucev", 
    "hehum,gitif", 
    "gileq,moruv", 
    "diroc,dutos", 
    "codej,gitab", 
    "paqel,naqup", 
    "butaf,micok", 
    "pobuz,qoyih", 
    "pudew,mohiw", 
    "nekuc,lanoq", 
    "korit,govez", 
    "kenuy,neyat", 
    "hagac,pecoq", 
    "guqur,hetaq", 
    "levid,bobeh", 
    "giniq,lifix", 
    "haceh,hocun", 
    "qidew,bumec", 
    "korav,jekeh", 
    "nawam,jilih", 
    "kulem,burug", 
    "pelub,lufim", 
    "qavan,qeguz", 
    "fihar,didiv", 
    "kugos,hoyil", 
    "bageg,hocun", 
    "cazup,muyoy", 
    "mideh,gufek", 
    "jecir,nubul", 
    "qukum,jujuc", 
    "foxuy,jufad", 
    "qepov,gijek", 
    "nunif,luqem", 
    "deguv,luveh", 
    "bacoy,lacuc", 
    "cikoz,qebux", 
    "boguw,laxub", 
    "lamoz,qepar", 
    "fazov,gupac", 
    "mikox,hazud", 
    "fujed,cagiq", 
    "midux,bocut", 
    "mipef,fuqug", 
    "nofiz,joxiy", 
    "hidep,qupef", 
    "buseq,mavaz", 
    "fufob,qupov", 
    "lejij,leqop", 
    "fahij,nacih", 
    "hozej,hixit", 
    "gedij,bufav", 
    "demox,namot", 
    "hehum,qofis", 
    "pedax,qirab", 
    "nofiz,joxiy", 
    "cuxur,fojub", 
    "lugof,cikoz", 
    "bavez,hedul", 
    "pujom,giniq", 
    "leqop,focom", 
    "luqem,codej", 
    "mehor,qameh", 
    "qaqep,qadug", 
    "fahij,nacih", 
    "finij,nizaz", 
    "heham,diroc", 
    "mavey,geroz", 
    "babap,jucew", 
    "fihuw,kixan", 
    "qagiw,luyak", 
    "mavey,gasuq", 
    "cuzoy,codej", 
    "jataj,jurib", 
    "neyus,dayip", 
    "gaqon,juyed", 
    "gomos,mufur", 
    "doqor,fipev", 
    "kosob,kigog", 
    "pukap,fovif", 
    "nubul,fazuf", 
    "faroq,qeguz", 
    "decix,bageg", 
    "demox,gahoz", 
    "qador,fugiq", 
    "cebis,neqet", 
    "geluq,fukik", 
    "gupil,gusuz", 
    "meyiy,fukoh", 
    "coxar,boveq", 
    "panuf,qawep", 
    "ganur,mugeh", 
    "nibod,biwuk", 
    "lofow,qepov", 
    "qicot,hukar", 
    "hejic,heyoz", 
    "fabix,pixed", 
    "kofup,lowop", 
    "gupil,kesuv", 
    "husig,papiq", 
    "noxoj,hidiz", 
    "lezul,guqip", 
    "ceyos,jezed", 
    "gupeq,kugos", 
    "qafun,kamip", 
    "neroy,joviw", 
    "buzaz,dabaf", 
    "cucuk,geqog", 
    "qodeb,fanuv", 
    "kehab,nanic", 
    "madik,qomap", 
    "cusud,futuj", 
    "mabub,pucax", 
    "lunij,cacij", 
    "dibed,gawus", 
    "bowal,fufob", 
    "jixek,pevid", 
    "kixan,joviw", 
    "nomep,nonoj", 
    "gupeq,kugos", 
    "kulem,qafun", 
    "casuk,qamoh", 
    "hazud,dudoq", 
    "koriv,qirab", 
    "jujif,qoyih", 
    "pebel,jowog", 
    "pukap,fuyoh", 
    "gimaw,dogoc", 
    "jujif,jucin", 
    "meyiy,dawom", 
    "madik,gosaw", 
    "gupeq,kugos", 
    "hofoc,copox", 
    "noyat,fizuz", 
    "japaf,qoneb", 
    "noyat,fizuz", 
    "kekap,koguf", 
    "dewil,gewih", 
    "pahif,mifun", 
    "hihug,camaz", 
    "padeb,qupep", 
    "kefoz,quhuq", 
    "pezuh,jirem", 
    "cinok,perap", 
    "muvit,bisup", 
    "foraj,ceriy", 
    "biwuk,qupov", 
    "bisup,gewom", 
    "domif,qonip", 
    "dabaf,gayij", 
    "lacuc,mafur", 
    "neroy,jigas", 
    "mabod,neliz", 
    "mumaf,hisoq", 
    "mazob,kimoz", 
    "dijeh,melaq", 
    "fisok,qamuh", 
    "qidew,hizid", 
    "nuxok,mibom", 
    "miroj,ponum", 
    "lamoz,cudol", 
    "fanuv,mugiy", 
    "nutuj,ceriy", 
    "cotoj,payom", 
    "dodas,bisup", 
    "canof,miloc", 
    "bapup,boruy", 
    "bobod,qezuv", 
    "cacij,banom", 
    "mumek,geluq", 
    "qexay,quhuq", 
    "fodeh,mabub", 
    "bajuw,goqeg", 
    "bozit,juyox", 
    "neyat,dudoq", 
    "dimal,cacij", 
    "bomav,gexud", 
    "neyus,fawun", 
    "bocut,hitej", 
    "perap,qaqep", 
    "kazij,cahiy", 
    "hehil,lunij", 
    "lipob,qotey", 
    "jucev,jahev", 
    "miseh,pogok", 
    "koduk,pezuh", 
    "diwab,quhuq", 
    "nipoz,kexuw", 
    "gafux,geluq", 
    "koxus,lamoz", 
    "capeh,qediy", 
    "jojaq,kexuw", 
    "dabaf,pobuz", 
    "niwal,qagiw", 
    "busix,fijot", 
    "helad,mijiz", 
    "gayij,pewep", 
    "meyir,fepoj", 
    "nayim,gugej", 
    "qadug,bizuq", 
    "qejev,lelip", 
    "hucaw,jufeh", 
    "bavez,guheh", 
    "galuv,jupel", 
    "harok,gudik", 
    "mopot,giheb", 
    "pujom,gosux", 
    "bumak,faroq", 
    "mavey,gexud", 
    "duzug,hokuj", 
    "mojaw,cefuc", 
    "piqez,qekah", 
    "bofef,jusol", 
    "jekiy,pimac", 
    "qupep,quhec", 
    "panuf,gumad", 
    "fazov,kimof", 
    "nagiq,mumop", 
    "falom,hixit", 
    "jufeh,neqeq", 
    "bodof,jikeq", 
    "panoc,jekox", 
    "fehaz,nuxok", 
    "fuyoh,gixub", 
    "canof,korit", 
    "jucev,nayim", 
    "hixit,paqel", 
    "nugeb,hurod", 
    "hetaq,guheh", 
    "mutiz,maxaq", 
    "lejij,maqis", 
    "foyar,hehil", 
    "pomew,puzat", 
    "luciy,gixub", 
    "cusud,norur", 
    "guxun,pivun", 
    "jewem,kuroc", 
    "fizim,gabiy", 
    "gewom,jebut", 
    "nuvok,kadul", 
    "mifun,nekuc", 
    "camaz,kuroc", 
    "bocut,nafug", 
    "bijek,qimec", 
    "kujih,lovuj", 
    "qibog,luwub", 
    "cufay,midut", 
    "hugum,hodud", 
    "koyev,nigis", 
    "miloc,liliw", 
    "bofef,gufek", 
    "gomos,gonuc", 
    "kuqoc,cinok", 
    "helad,jigej", 
    "ceyos,gosaw", 
    "jekeh,padeb", 
    "kuzac,bavim", 
    "pexih,qixew", 
    "nibat,govez", 
    "nigis,noxoj", 
    "lufim,kogas", 
    "gosod,qezuv", 
    "lojut,koriv", 
    "cufay,lufim", 
    "duzin,dogoc", 
    "nejix,cikoz", 
    "dewil,pevid", 
    "ligib,qemor", 
    "ganur,kexuw", 
    "gipum,qejev", 
    "qovel,gufek", 
    "leyah,cudip", 
    "nawam,pukap", 
    "nirab,kecic", 
    "kuzac,maviz", 
    "bobod,dijun", 
    "qawaj,loxab", 
    "gulac,kegit", 
    "mehor,lofow", 
    "maviz,kafux", 
    "gogib,foviz", 
    "gupac,diwab", 
    "gomos,qagiw", 
    "pevid,defos", 
    "dogoc,fukik", 
    "jahuh,hoyil", 
    "lezul,juyed", 
    "geroz,finij", 
    "livud,qupef", 
    "hexaq,bumaf", 
    "pedax,gixub", 
    "jataj,foviz", 
    "gumad,jixek", 
    "nalaj,bajuw", 
    "janoz,gegiv", 
    "kisop,jaqej", 
    "pesam,haceh", 
    "bobod,cuwuq", 
    "firup,qegem", 
    "nuhuz,guqur", 
    "finoy,gijek", 
    "kujod,hihuh", 
    "kekap,cikoz", 
    "kewos,gemud", 
    "neliz,qotey", 
    "jataj,kixex", 
    "japoz,gitab", 
    "mofex,gemey", 
    "luqem,jijob", 
    "huvib,qexay", 
    "culah,qapem", 
    "heqij,hoyil", 
    "pigef,gulac", 
    "cebis,fakag", 
    "copox,kajip", 
    "lulaq,gakaz", 
    "lulaq,gakaz", 
    "qimuz,kusit", 
    "maheg,ligeg", 
    "hihug,guxun", 
    "boguw,bowal", 
    "hikas,keleq", 
    "fahah,mexoh", 
    "hisoq,humiy", 
    "baziq,gisif", 
    "cixuq,nolur", 
    "qayiv,fufob", 
    "pehem,maviz", 
    "banom,lufim", 
    "pojik,pelif", 
    "noduq,duzin", 
    "hocun,mufur", 
    "qetas,mafum", 
    "hinaj,qapor", 
    "fexen,kimof", 
    "mibob,fafuf", 
    "leyah,lozir", 
    "hefom,nawam", 
    "jutah,norur", 
    "jukig,kafux", 
    "cazup,dayip", 
    "koduk,cufay", 
    "jufej,gewom", 
    "hihuh,fihuw", 
    "gosaw,kagat", 
    "neliz,guyep", 
    "neliz,gixub", 
    "ponum,haceh", 
    "dodas,muhaz", 
    "leyah,lecuh", 
    "difiv,qetas", 
    "gusuz,gayij", 
    "mofex,fisok", 
    "husit,lezax", 
    "qekah,fopiv", 
    "mexoh,gugej", 
    "nacih,fiteb", 
    "nisev,muxil", 
    "pedax,bodof", 
    "qapem,qexix", 
    "bobeh,kunag", 
    "ligeg,nujuj", 
    "nugeb,fizim", 
    "fiteb,neyus", 
    "casuk,ligib", 
    "lihih,fepoj", 
    "mogip,pojik", 
    "bumak,dudoq", 
    "hagac,bomav", 
    "bumak,dudoq", 
    "gitab,guqur", 
    "bumak,dudoq", 
    "cunim,bufav", 
    "cusem,peqef", 
    "qosid,gihin", 
    "bumak,dudoq", 
    "bumak,dudoq", 
    "bumak,dudoq", 
    "ceriy,fakag", 
    "bumak,dudoq", 
    "bobod,jaluk", 
    "bumak,dudoq", 
    "pakih,qibog", 
    "cebis,nanuw", 
    "bumak,dudoq", 
    "neliz,guyep", 
    "bumak,dudoq", 
    "cecig,mideh", 
    "lipob,ducoz", 
    "qamuh,bakux", 
    "qimuz,hihuh", 
    "nibod,heqij", 
    "lihih,mifun", 
    "carir,buzaz", 
    "qediy,gogib", 
    "hiwer,gahoz", 
    "kigog,mukiy", 
    "leheq,cecec", 
    "nicoq,lihih", 
    "pixed,qadug", 
    "buzaz,nijef", 
    "dacoy,jaqew", 
    "dibed,namuc", 
    "lohaw,kugos", 
    "dewil,lokip", 
    "canof,dobot", 
    "cuxur,qimuz", 
    "buzaz,nijef", 
    "finij,cacij", 
    "deqeb,maqis", 
    "kimoz,fisof", 
    "joyuk,kenuy", 
    "dimal,nuhuz", 
    "niwal,fizim", 
    "qemor,cacij", 
    "lisiy,cijej", 
    "qehab,qupov", 
    "leqop,neriy", 
    "qotey,bonij", 
    "neqeq,ciyip", 
    "qijaq,qixew", 
    "kakox,baxud", 
    "boruy,bamuc", 
    "jupel,mazob", 
    "nacih,cigup", 
    "pizaz,gigox", 
    "kuyem,dijeh", 
    "foyar,giqic", 
    "domif,galuv", 
    "povip,qediy", 
    "neriy,dahow", 
    "navep,nobuq", 
    "kixan,koyev", 
    "jaluk,jolot", 
    "bajoc,pewuk", 
    "dudoq,ponum", 
    "niwal,norur", 
    "qetas,maviz", 
    "korit,gihin", 
    "kefoz,mibom", 
    "butaz,negaz", 
    "kagat,kofup", 
    "lojut,bewej", 
    "luwub,hedul", 
    "fanap,hozej", 
    "ciriv,bacoy", 
    "qeyaw,bapas", 
    "cuzoy,cahiy", 
    "hayup,faroq", 
    "nobuq,capeb", 
    "mugeh,japoz", 
    "pocor,ciyip", 
    "qebux,gewom", 
    "lofic,lokip", 
    "finij,dogoc", 
    "bobeh,cecec", 
    "muvit,midut", 
    "laqiz,gahoz", 
    "guyep,kajip", 
    "fihoq,hahek", 
    "ceyos,nibat", 
    "pebel,lunij", 
    "cicum,hegug", 
    "jelag,fodeh", 
    "bokac,mehor", 
    "nanic,guyaj", 
    "femof,qamoh", 
    "dawom,mibob", 
    "gemeh,nufiw", 
    "ciqog,giqir", 
    "koduk,gupeq", 
    "jupel,hikas", 
    "jojuy,pahih", 
    "kujih,dufic", 
    "lanoq,qaric", 
    "gimaw,hodud", 
    "japoz,cazup", 
    "decek,diwab", 
    "casuk,gabiy", 
    "jahaw,qoqaw", 
    "jaxug,coyul", 
    "mohiw,jijob", 
    "micax,gidem", 
    "qacam,qodeb", 
    "camaz,gitab", 
    "gosaw,foviz", 
    "qimix,mituh", 
    "dokek,qegem", 
    "bilaq,jahev", 
    "demox,cusij", 
    "pogok,gapib", 
    "koyev,qidew", 
    "cigup,bofef", 
    "pikaq,diwab", 
    "finij,boqon", 
    "maviz,cepoz", 
    "fazuf,fabix", 
    "kegit,nogex", 
    "nuxos,hisoq", 
    "gihin,domif", 
    "helad,pojuv", 
    "hizid,pezuh", 
    "hidar,pivun", 
    "fehaz,micok", 
    "bowiv,bomip", 
    "dudoq,nanic", 
    "fimup,jikeq", 
    "cebuq,lohuh", 
    "bafen,fojub", 
    "mohiw,lowop", 
    "fexen,buduf", 
    "humiy,cukep", 
    "bavim,jucuj", 
    "liper,luveh", 
    "hidiz,luxos", 
    "ciyip,mojaw", 
    "fisof,nibod", 
    "hidiz,luxos", 
    "bapas,livud", 
    "coxar,lenim", 
    "godoh,jucin", 
    "ciyip,mojaw", 
    "quhuq,jaqew", 
    "hidiz,luxos", 
    "laqiz,gulac", 
    "nufiw,mopot", 
    "haceh,qafun", 
    "gozik,kayus", 
    "pemeg,nonoj", 
    "hurod,mumaf", 
    "naroc,fukik", 
    "lisiy,lovuj", 
    "ciqog,deqeb", 
    "kewos,nalaj", 
    "dogoc,gafux", 
    "coyam,ligeg", 
    "nakix,juyed", 
    "kisop,fihar", 
    "ceqem,qihux", 
    "lecuh,qepov", 
    "muhaf,fixej", 
    "busix,nibat", 
    "hikop,cicaj", 
    "qevoj,jizof", 
    "lafec,gugej", 
    "noyat,furep", 
    "boveq,ququl", 
    "mavaz,peqef", 
    "luwub,ciqog", 
    "hayup,dilux", 
    "gileq,fevut", 
    "kopip,lunij", 
    "gosaw,kebad", 
    "pehem,kujih", 
    "qaqac,jinop", 
    "dutos,hokuj", 
    "bokac,decek", 
    "copox,mehor", 
    "gemey,jukig", 
    "furep,nacih", 
    "jirem,hufuh", 
    "kehab,japum", 
    "dimuz,gokuv", 
    "kusit,doqor", 
    "qegem,boliy", 
    "nalew,cimoz", 
    "fazov,mezed", 
    "fisok,jufad", 
    "hazud,lohaw", 
    "qexix,mivon", 
    "dijun,nuzoq", 
    "nolur,coxar", 
    "dutos,nifum", 
    "maheg,buduf", 
    "qupep,desaq", 
    "dapup,mideh", 
    "baqey,fiteb", 
    "pefay,jowog", 
    "pixed,qexay", 
    "boliy,bobod", 
    "mabub,jecir", 
    "gegiv,gibep", 
    "pucax,noduq", 
    "cuzoy,lanoq", 
    "jaluk,qecim", 
    "mafur,guhiz", 
    "pelif,lezul", 
    "jomic,baziy", 
    "dajav,nejux", 
    "nayim,lejij", 
    "jojaq,lafec", 
    "pagol,qaqac", 
    "lohuh,nupub", 
    "nekuc,qegoy", 
    "jekox,babap", 
    "hixit,mifep", 
    "lozir,qavan", 
    "pigef,qosid", 
    "hikip,fizim", 
    "firup,qegem", 
    "nirab,jukig", 
    "gabiy,lejij", 
    "jezed,qegoy", 
    "nonoj,pemeg", 
    "lipob,maxoj", 
    "kexuw,mojaw", 
    "camux,gicuk", 
    "mogip,geluq", 
    "kedew,joqiw", 
    "cigup,cufay", 
    "qavan,qonip", 
    "qevoj,furep", 
    "mikaw,dowir", 
    "nisev,linuw", 
    "capeh,notak", 
    "mivon,cecec", 
    "jepiv,pewep", 
    "gosaw,qanej", 
    "kixex,femof", 
    "falom,foviz", 
    "bodof,japum", 
    "lohaw,furep", 
    "capeb,feget", 
    "hihug,lereg", 
    "coyul,lanoq", 
    "lezax,bofef", 
    "lezax,hidiz", 
    "niwal,bonij", 
    "kakox,jajoy", 
    "gewih,hixit", 
    "bexod,qoneb", 
    "pizaz,qevoj", 
    "falom,kecic", 
    "foraj,mabod", 
    "gufek,kixan", 
    "kixan,nunif", 
    "diroc,hawoh", 
    "kozec,kenuy", 
    "giheb,qador", 
    "gitab,giheb", 
    "gowoc,kecic", 
    "buzaz,qaqac", 
    "nayim,fazos", 
    "gujad,hihug", 
    "kebad,qozus", 
    "ganur,futuj", 
    "fajul,duzug", 
    "koduk,gosac", 
    "kayus,qekah", 
    "haceh,cofic", 
    "lipob,bumuy", 
    "hehum,jajix", 
    "nofiz,joxiy", 
    "maxoj,cibam", 
    "baziq,gujad", 
    "gixub,moruz", 
    "niqin,pecoq", 
    "jucin,pifil", 
    "dafir,guhuy", 
    "liliw,pujom", 
    "kigog,qamoh", 
    "bacoy,fisof", 
    "qozus,lifix", 
    "mufuf,janoz", 
    "fihuw,juwem", 
    "papiq,nakix", 
    "dibed,jucev", 
    "legom,lulaq", 
    "qupep,pomew", 
    "mifep,nujuj", 
    "mugiy,fabix", 
    "jajix,jigej", 
    "hisoq,fajul", 
    "hawoh,qihux", 
    "husaw,gakaz", 
    "fijiv,qosid", 
    "povip,diwab", 
    "hurod,qijaq", 
    "gupac,kisop", 
    "bajoc,biquc", 
    "pimac,qawep", 
    "ducoz,bilaq", 
    "jinop,cunoj", 
    "fajul,dedav", 
    "defos,pezuh", 
    "liliw,fukik", 
    "cuzoy,gupok", 
    "mafum,gicuk", 
    "japaf,gosux", 
    "hiziq,cibam", 
    "fajul,dedav", 
    "mukiy,ponum", 
    "bumuy,kazij", 
    "kawir,butaz", 
    "pagol,dudoq", 
    "busix,pewom", 
    "mavaz,cukol", 
    "mafum,gicuk", 
    "laxip,hopaf", 
    "mafum,gicuk", 
    "kozec,deyal", 
    "hizid,payex", 
    "qaqep,juwac", 
    "fimup,qamoh", 
    "luveh,biquc", 
    "hidar,biseq", 
    "mumek,qewaj", 
    "kefoz,pujom", 
    "cebis,ceyos", 
    "meyiq,qiyag", 
    "bakux,kuhix", 
    "janoz,kazuj", 
    "furub,lovuj", 
    "hurod,govez", 
    "mojaw,gowoc", 
    "muxuk,pojik", 
    "cicaj,gapib", 
    "bumaf,pelif", 
    "fovif,hosop", 
    "pelub,qaric", 
    "gupil,meyir", 
    "newew,defos", 
    "ciqog,mofex", 
    "cemif,ponum", 
    "hegug,kuhix", 
    "levid,qesex", 
    "kunag,lowop", 
    "pefay,nujuj", 
    "qaqep,qafun", 
    "lohuh,heqij", 
    "dolih,juwem", 
    "foraj,bodof", 
    "luhid,qexay", 
    "bexoh,bihib", 
    "giniq,bucom", 
    "geciv,besow", 
    "kogas,mibad", 
    "peqeg,geciv", 
    "boruy,foxuy", 
    "bihib,pogok", 
    "jufej,cijej", 
    "jaroj,melaq", 
    "boqon,fuqug", 
    "midux,hegug", 
    "peqef,jekiy", 
    "luqem,pexih", 
    "hopaf,mabod", 
    "nubul,cemif", 
    "jepiv,peqef", 
    "gudem,jahev", 
    "furub,qamom", 
    "nupub,dowir", 
    "jucuj,hetaq", 
    "gixan,coxar", 
    "luqem,pexih", 
    "hopaf,mabod", 
    "mufuf,dodas", 
    "giniq,guhuy", 
    "bijag,gowoc", 
    "hopaf,mabod", 
    "dacoy,gumad", 
    "pixed,qirab", 
    "hopaf,mabod", 
    "hopaf,mabod", 
    "pexih,luqem", 
    "pexih,luqem", 
    "hopaf,mabod", 
    "hopaf,mabod", 
    "luqem,pexih", 
    "hopaf,mabod", 
    "hopaf,mabod", 
    "hagac,cukip", 
    "hopaf,mabod", 
    "gulac,gonuc", 
    "fozer,gasuq", 
    "qimec,niqin", 
    "jajix,heham", 
    "linuw,fahuk", 
    "notak,bizuq", 
    "casuk,legom", 
    "butaz,jinop", 
    "nupub,jahuh", 
    "fuxum,cetef", 
    "dajuf,kusit", 
    "pexih,qameh", 
    "pukap,hikop", 
    "jedap,gicuk", 
    "fizeb,dobot", 
    "micok,papiq", 
    "gimaw,hehum", 
    "pexih,capeh", 
    "desaq,hoyil", 
    "bavez,jujuc", 
    "jewem,lifix", 
    "kimof,hetaq", 
    "muvoc,qiyag", 
    "fapif,nipoz", 
    "jagij,pexih", 
    "dekip,jociy", 
    "geqor,gimaw", 
    "kuzac,hucaw", 
    "qenon,nufiw", 
    "kadul,gedij", 
    "kogiw,nuhux", 
    "kocuj,gosux", 
    "luxos,gidem", 
    "fapif,nipoz", 
    "mibob,cebuq", 
    "duzin,huqiv", 
    "jirem,midut", 
    "nelit,povip", 
    "diroc,moruv", 
    "qapor,kedew", 
    "gosux,fepoj", 
    "qesex,gixub", 
    "miloc,neriy", 
    "camux,jusev", 
    "cadej,bakux", 
    "mufuf,jujif", 
    "kamip,cefuc", 
    "gufas,qepov", 
    "qawep,fugiq", 
    "juzil,bapup", 
    "juzil,lujaf", 
    "ciriv,bejon", 
    "locun,qador", 
    "cosop,nanuw", 
    "qevoj,bajuw", 
    "naroc,pakih", 
    "jusev,cufay", 
    "peber,jahaw", 
    "jutur,baqoc", 
    "qupep,miguw", 
    "firup,goqaj", 
    "maqis,lereg", 
    "cosop,maqet", 
    "gunek,bihir", 
    "koyev,cunuh", 
    "qehad,heham", 
    "kisid,hitej", 
    "laral,cijej", 
    "pogok,deneh", 
    "natap,luciy", 
    "mumaf,ciqog", 
    "hodog,huhuk", 
    "leqem,povip", 
    "pehem,fugum", 
    "pefay,gosux", 
    "pudew,guhuy", 
    "cufay,jufad", 
    "kojeb,qoqiq", 
    "pojuv,maxaq", 
    "biseq,cecay", 
    "harok,lunij", 
    "gujad,nubul", 
    "mazob,juyed", 
    "maxaq,nuzoq", 
    "fahij,lagoc", 
    "pizaz,kimof", 
    "bocut,meyiy", 
    "hufuh,pahih", 
    "kugos,boruy", 
    "kojeb,qoqiq", 
    "maqis,pobuz", 
    "locun,maqis", 
    "maxaq,nuzoq", 
    "bajoc,mihid", 
    "bodof,pixed", 
    "qehab,desaq", 
    "nafug,povip", 
    "helad,nayim", 
    "demox,maqis", 
    "fugiq,baxud", 
    "pakih,nuzot", 
    "hofoc,qemak", 
    "husaw,bobeh", 
    "diqom,coyam", 
    "pakih,butaf", 
    "loqen,mutiz", 
    "dajuf,qaqep", 
    "diriv,cuwuq", 
    "gavuc,ducoz", 
    "hinaj,pifil", 
    "jomic,nuzot", 
    "kimof,qimuz", 
    "mumek,dacoy", 
    "cadej,fizuz", 
    "qameh,bowiv", 
    "cunoj,diqom", 
    "mazob,lulew", 
    "jaqej,cuwuq", 
    "qoqaw,gabiy", 
    "baqoc,gixub", 
    "gupok,leheq", 
    "firup,qawaj", 
    "hexaq,cukip", 
    "nirab,bequv", 
    "leyah,kuhix", 
    "casuk,jebut", 
    "nawam,nekuc", 
    "hexaq,qetas", 
    "lelip,neqeq", 
    "dutos,cacij", 
    "fukoh,hehil", 
    "nobuq,lipob", 
    "deguv,gewom", 
    "guyep,kunag", 
    "fufob,jixek", 
    "mituh,gilox", 
    "cinok,gawus", 
    "noyat,cemif", 
    "nagiq,dogoc", 
    "neroy,facuz", 
    "haceh,bodof", 
    "qexay,qanej", 
    "cosop,ciyip", 
    "gegiv,neyus", 
    "pudew,nisev", 
    "famoy,gunek", 
    "jaxam,mufuf", 
    "jomic,luwog", 
    "hajoj,bapas", 
    "ganur,pizaz", 
    "mibob,cunim", 
    "neriy,jikeq", 
    "bobod,melox", 
    "nacih,fujed", 
    "nacih,qejev", 
    "jucin,bowiv", 
    "febaq,fazuf", 
    "fanap,hodud", 
    "qucir,mavaz", 
    "cefuc,lulew", 
    "nakix,hisaf", 
    "becef,nanuw", 
    "noyat,fuqug", 
    "miguw,naqup", 
    "boruy,nuhuz", 
    "jukug,pimac", 
    "kedew,besow", 
    "cuzoy,jinop", 
    "cepoz,qavew", 
    "cosop,lejij", 
    "neroy,peqef", 
    "bedif,lajak", 
    "carir,neqeq", 
    "dowir,kunag", 
    "cupun,gujad", 
    "bafen,qobeh", 
    "kekap,nisev", 
    "nigis,qomap", 
    "pogok,jojaq", 
    "fuxum,qavew", 
    "heham,maviz", 
    "kimoz,gosux", 
    "nifum,jucew", 
    "jilih,fihoq", 
    "kozec,kuxaj", 
    "pelif,qehab", 
    "ciqog,hifan", 
    "loxoz,cefuc", 
    "decek,lojut", 
    "mepoh,deqeb", 
    "bokac,hefom", 
    "jajoy,neriy", 
    "kafux,cijej", 
    "fabix,jagij", 
    "pizaz,jezed", 
    "biwar,gupil", 
    "gileq,qixew", 
    "qavan,fopiv", 
    "fafuf,haceh", 
    "joqiw,nunif", 
    "fanuv,goqeg", 
    "cusem,juyed", 
    "kegit,newew", 
    "kivam,hugum", 
    "nefag,fuqug", 
    "cukep,loxoz", 
    "mogip,guheh", 
    "kuwis,ciqog", 
    "koduk,qamom", 
    "hoyil,jucev", 
    "namot,niqin", 
    "fijot,gasuq", 
    "kogas,mezed", 
    "fakag,fahah", 
    "fawun,diwab", 
    "gerev,nomep", 
    "gileq,kogiy", 
    "meyiq,lafec", 
    "foxih,jexic", 
    "pewuk,pemeg", 
    "nomep,neqet", 
    "qador,cuzul", 
    "maheg,kunag", 
    "fizuz,firup", 
    "kajip,bajuw", 
    "nejux,jowog", 
    "fugum,niniq", 
    "muxil,mofex", 
    "qejev,gidem", 
    "mojaw,nufiw", 
    "qobeh,qiruq", 
    "juwos,jukig", 
    "nekuc,qayiv", 
    "gakaz,kixan", 
    "pifil,mugeh", 
    "kovaq,bozit", 
    "kunag,bedif", 
    "pedax,jolot", 
    "kesuv,cuwuq", 
    "bobod,melox", 
    "nadog,jucin", 
    "lezax,lanoq", 
    "bigaj,heham", 
    "bowal,juyed", 
    "fimup,meyiy", 
    "dolih,qagiw", 
    "gupok,midut", 
    "niqin,butaf", 
    "mefer,dibed", 
    "laral,jehas", 
    "jupar,capeb", 
    "gosux,pezuh", 
    "kujol,mafum", 
    "locun,fevut", 
    "kafux,dadef", 
    "kozec,mojaw", 
    "pixed,gewih", 
    "pezuh,difiv", 
    "lifix,cixuq", 
    "casuk,bavim", 
    "babap,mumop", 
    "fozer,nicoq", 
    "jiroy,kofup", 
    "kuzac,hexaq", 
    "moruz,jigej", 
    "gunek,bapup", 
    "jijob,gufek", 
    "nofiz,boguw", 
    "joxiy,qupof", 
    "pexih,bumaf", 
    "bobod,qayuk", 
    "juwem,jecid", 
    "geciv,jufad", 
    "coyam,jiroy", 
    "lugof,gibep", 
    "qiruc,nacih", 
    "hociy,fihuw", 
    "jolot,qoqaw", 
    "luzaf,hexaq", 
    "lisiy,nagip", 
    "neyus,kefoz", 
    "loxoz,qoqiq", 
    "jaluk,bamuc", 
    "bavez,nuvis", 
    "biquc,baqey", 
    "bavez,nuvis", 
    "muvoc,gosux", 
    "bucom,jecid", 
    "kojeb,noduq", 
    "mipef,hikop", 
    "cijej,fizeb", 
    "gilox,diriv", 
    "fisok,bewej", 
    "kafux,lawuv", 
    "nakix,fijot", 
    "dosoz,gasuq", 
    "kukij,nijef", 
    "nawam,deguv", 
    "capeh,biwar", 
    "babap,naroy", 
    "miseh,hadof", 
    "desaq,geluq", 
    "bapas,jiroy", 
    "mojic,kenuy", 
    "kofup,nujuj", 
    "cebis,jujif", 
    "gemeh,nibat", 
    "bemaf,cikoz", 
    "leyah,badod", 
    "gozik,dajuf", 
    "dadef,hodud", 
    "pojik,kogiy", 
    "gedij,qayuk", 
    "lenim,mofex", 
    "bobeh,lowop", 
    "ceyos,pezuh", 
    "luwub,casuk", 
    "kewos,mutiz", 
    "kimoz,dapup", 
    "hejic,qotey", 
    "nigis,nupub", 
    "qeyaf,fawun", 
    "cefuc,pudew", 
    "korav,hikip", 
    "qamoh,hodev", 
    "pocor,fawun", 
    "fekey,lujaf", 
    "lereg,cuwuq", 
    "gemud,dafir", 
    "nuvis,mopot", 
    "gokuv,qozus", 
    "hufuh,gasuq", 
    "jezed,guhuy", 
    "pudew,kuxaj", 
    "kuhix,nanuw", 
    "lowop,hofoc", 
    "qawep,fuyoh", 
    "gunek,faroq", 
    "butaz,gupok", 
    "cucuk,nigis", 
    "qaqac,buzaz", 
    "hetaq,geqog", 
    "hinaj,nonoj", 
    "quhuq,cagiq", 
    "linuw,jupel", 
    "bewej,gavuc", 
    "fapih,giqic", 
    "jufah,buqov", 
    "fuqeh,nagip", 
    "cebis,ducoz", 
    "lozir,muyoy", 
    "fekey,nutuj", 
    "kogas,nayim", 
    "bodid,jixek", 
    "jojaq,bomav", 
    "fozer,giviq", 
    "bocut,jurib", 
    "qiruq,lunij", 
    "kixan,cecay", 
    "qovel,qofis", 
    "fabox,locun", 
    "bowal,cudip", 
    "gemeh,kafux", 
    "qepar,nakix", 
    "kujih,neroy", 
    "pizaz,golug", 
    "deneh,qinik", 
    "jixil,mituh", 
    "harok,focom", 
    "hawoh,mibad", 
    "bageg,jaxug", 
    "mibad,hawoh", 
    "giqir,kogas", 
    "livud,mezed", 
    "lelip,dedav", 
    "bamam,payom", 
    "ceyos,nuxos", 
    "hinaj,mafum", 
    "kixex,fepoj", 
    "bopad,heham", 
    "gapif,qosid", 
    "faroq,nuhux", 
    "nowan,cusij", 
    "naroc,cemif", 
    "fexen,hizid", 
    "lereg,jixek", 
    "besow,gayij", 
    "lereg,jixek", 
    "kehid,febum", 
    "joviw,cepoz", 
    "kisid,finij", 
    "mefer,cusij", 
    "mazob,gulac", 
    "mazob,gulac", 
    "febum,baziy", 
    "cecay,gibep", 
    "qepov,baziy", 
    "lilap,gupac", 
    "jukug,muhaz", 
    "jekox,cukip", 
    "qehad,gemeh", 
    "qehad,gemeh", 
    "gigox,bowiv", 
    "qehad,gemeh", 
    "gemeh,qehad", 
    "mavaz,bequv", 
    "goqeg,qoyih", 
    "davuk,kujih", 
    "cukip,kugog", 
    "jawok,muhaf", 
    "cigup,huqiv", 
    "dizus,fopiv", 
    "pogok,nipiq", 
    "nogex,gasuq", 
    "butaf,nupub", 
    "pojik,nofen", 
    "micax,gicuk", 
    "hehil,nelit", 
    "cecay,jaqew", 
    "pucax,cewoh", 
    "neyat,fojub", 
    "fojub,hufuh", 
    "nipoz,jutah", 
    "kipoh,moruv", 
    "mufur,hivoy", 
    "jexic,dedow", 
    "cupun,bajuw", 
    "kehid,fihuw", 
    "nofiz,qapem", 
    "cunoj,govez", 
    "qimix,lejag", 
    "bopad,dajuf", 
    "kexuw,qayiv", 
    "guqip,carir", 
    "qegoy,guluw", 
    "miloc,bodid", 
    "mideh,hizid", 
    "gufek,jizof", 
    "kuzaj,jekiy", 
    "neyus,jucev", 
    "govez,diqom", 
    "lifix,bopad", 
    "nigis,niwal", 
    "kedew,hazud", 
    "lozir,loxab", 
    "jucew,gexud", 
    "cofic,qupof", 
    "buseq,hejic", 
    "bewej,gogib", 
    "fihuw,fipev", 
    "gafux,legom", 
    "coyam,pamaq", 
    "casuk,guxun", 
    "lezul,fapod", 
    "dimal,kusit", 
    "pahif,lejag", 
    "jaqej,fehaz", 
    "banom,pikaq", 
    "pituf,qihux", 
    "hisoq,qiruq", 
    "mibad,fanuv", 
    "lejij,baxud", 
    "manup,madik", 
    "pogok,juwos", 
    "kawir,bapas", 
    "lajak,bumuy", 
    "pebel,gozik", 
    "bakux,dibed", 
    "qehad,gegiv", 
    "gudem,dedow", 
    "boliy,defos", 
    "facuz,gitif", 
    "dijeh,lowop", 
    "hazud,ponum", 
    "lelip,bijek", 
    "qegem,luhid", 
    "lelip,gosod", 
    "jutah,namot", 
    "deneh,bucom", 
    "gemey,cepoz", 
    "bacoy,cewoh", 
    "gosac,lipob", 
    "ciziy,dijeh", 
    "nirab,jusol", 
    "naroc,mapej", 
    "qameh,gupeq", 
    "loqen,maviz", 
    "mufuf,cefuc", 
    "bisup,qapem", 
    "pixed,pemeg", 
    "kuyem,koyem", 
    "kimoz,pucax", 
    "kuwis,mufuf", 
    "ligeg,ciziy", 
    "negaz,muyoy", 
    "qenon,nekuc", 
    "boliy,nibat", 
    "dobot,deneh", 
    "jucev,jigas", 
    "biqix,quhuq", 
    "gumad,qukum", 
    "moruz,gikif", 
    "hisaf,gusuz", 
    "dafir,pukap", 
    "lufim,bowal", 
    "kebad,fanuv", 
    "gafig,bacoy", 
    "guxun,qafij", 
    "koguf,mosiv", 
    "navep,lejij", 
    "mabod,qupep", 
    "nagip,fazos", 
    "jusol,luveh", 
    "qaqep,juyox", 
    "juwos,cuwuq", 
    "kenux,jiyuy", 
    "davuk,gewih", 
    "hawoh,guyaj", 
    "gumad,pecoq", 
    "cufay,hodog", 
    "qetas,ciyip", 
    "jufej,goqeg", 
    "kebad,deyal", 
    "bisup,mideh", 
    "hurod,jecid", 
    "bajoc,fisok", 
    "nalew,mofex", 
    "qegem,fariw", 
    "joxiy,coyul", 
    "mepoh,capeh", 
    "qameh,gilox", 
    "kehid,laqiz", 
    "gosux,pimac", 
    "fekey,nutuj", 
    "mojic,fahuk", 
    "jecid,dosoz", 
    "manup,laxub", 
    "qaqac,kozec", 
    "cuzoy,fahij", 
    "miroj,bibiw", 
    "gihin,neqet", 
    "nugeb,qemak", 
    "dufic,nayim", 
    "cinok,lecuh", 
    "jufah,maxaq", 
    "payex,norur", 
    "hawoh,hinaj", 
    "lipob,kimoz", 
    "hihug,jaxug", 
    "liliw,bowal", 
    "camaz,nalaj", 
    "hisaf,hedul", 
    "biwuk,jojuy", 
    "fahij,cixuq", 
    "janoz,lijat", 
    "jalav,qucir", 
    "cukol,qidew", 
    "badod,pivun", 
    "cecig,hodog", 
    "qexix,livud", 
    "nalaj,hihug", 
    "lezax,facuz", 
    "pakih,newew", 
    "mibom,qemak", 
    "husit,hehil", 
    "cunoj,bijag", 
    "cosop,japoz", 
    "nosif,jiyuy", 
    "jajoy,qamuh", 
    "fazov,qofis", 
    "nolur,koduk", 
    "bakux,pucoc", 
    "mikaw,codej", 
    "kenuy,qiyag", 
    "pujom,japaf", 
    "nisev,kocuj", 
    "copox,bexod", 
    "jaroj,fujed", 
    "nuxok,fazip", 
    "qimec,pagol", 
    "falom,pomew", 
    "lagoc,bumak", 
    "mideh,gapib", 
    "naroy,dibed", 
    "juyed,pewep", 
    "humeg,qaviw", 
    "falom,gevip", 
    "miseh,bizej", 
    "kuqoc,qugac", 
    "gupok,baziq", 
    "bopad,miroj", 
    "govez,febaq", 
    "gupok,baziq", 
    "gupok,baziq", 
    "gupok,baziq", 
    "gupok,baziq", 
    "gupok,baziq", 
    "baziq,gupok", 
    "govez,febaq", 
    "baziq,gupok", 
    "baziq,gupok", 
    "baziq,gupok", 
    "baziq,gupok", 
    "baziq,gupok", 
    "kuqoc,qugac", 
    "ceyos,pifil", 
    "nuhux,nuzoq", 
    "nobuq,qawaj", 
    "pomew,gogib", 
    "falom,bapup", 
    "cecec,boliy", 
    "jatet,gozik", 
    "biyom,peqeg", 
    "fariw,lipob", 
    "micok,jajoy", 
    "qehad,hedul", 
    "nalaj,maxaq", 
    "micok,gogib", 
    "bapas,ceqem", 
    "qepov,naroc", 
    "cupun,nalaj", 
    "cicaj,fasij", 
    "jewem,fanuv", 
    "payom,hisaf", 
    "fojix,dadef", 
    "biwar,kozec", 
    "qibog,maded", 
    "neqet,jujif", 
    "maded,fazuf", 
    "qecim,kujih", 
    "qucic,fakag", 
    "laxub,dilux", 
    "qekah,kuzac", 
    "bulem,bihib", 
    "nojiy,butaf", 
    "casuk,foxuy", 
    "payex,heyoz", 
    "jofoc,guhuy", 
    "jehas,natap", 
    "canof,fixej", 
    "kivam,korit", 
    "kehid,lamoz", 
    "mefer,naqup", 
    "geroz,qefib", 
    "jurib,pizaz", 
    "qixew,qavew", 
    "pamaq,fopiv", 
    "qagiw,bocut", 
    "juwos,nutuj", 
    "hidep,jucuj", 
    "kuyem,domif", 
    "coxar,kecic", 
    "nuyak,qepov", 
    "jemej,hufuh", 
    "jexic,qomap", 
    "demox,jiyuy", 
    "kedew,guhuy", 
    "muvit,nuxok", 
    "mojaw,fepoj", 
    "cebuq,kuxaj", 
    "buduf,cunim", 
    "hosop,jekeh", 
    "namot,qotey", 
    "kixex,pizaz", 
    "lapaq,nagip", 
    "moruz,hurod", 
    "bemaf,febum", 
    "lulaq,niqin", 
    "jareh,juzud", 
    "gufek,hozej", 
    "gimaw,hihug", 
    "jusev,pelif", 
    "pedax,miguw", 
    "fopiv,hihuh", 
    "lujaf,pahih", 
    "koyem,qoneb", 
    "lafec,hurod", 
    "nanic,qehab", 
    "meqac,hahek", 
    "falom,quhuq", 
    "gahoz,gufek", 
    "padeb,juzud", 
    "meyiy,noxoj", 
    "jemej,fexen", 
    "joyuk,nanuw", 
    "fazip,mikaw", 
    "jelag,kamip", 
    "fijot,gupok", 
    "qawep,qaric", 
    "gupeq,foxuy", 
    "cagiq,hiziq", 
    "lojed,boqon", 
    "dajav,pogok", 
    "pogok,jirem", 
    "gigig,qetas", 
    "lovuj,mapej", 
    "pufun,hucaw", 
    "kugog,juwem", 
    "muhaz,dapup", 
    "dizus,jigej", 
    "haceh,lanoq", 
    "pexih,qupof", 
    "lohaw,gixan", 
    "gudem,gufek", 
    "jaxam,lejij", 
    "jutur,pikaq", 
    "dogoc,kixex", 
    "cigup,falom", 
    "gemeh,deruq", 
    "bamuc,gikif", 
    "dogoc,butaf", 
    "lapaq,bihib", 
    "dedow,cijej", 
    "jafaf,lezax", 
    "maqet,nugeb", 
    "fepoj,lagoc", 
    "pisof,jofoc", 
    "goqeg,hinaj", 
    "fuxum,cixuq", 
    "mepoh,gahoz", 
    "gosaw,ququl", 
    "gosaw,culah", 
    "kujod,jupel", 
    "japaf,jucev", 
    "dufic,lulaq", 
    "kixan,gimaw", 
    "humiy,giqir", 
    "kujih,biqix", 
    "baqey,leyah", 
    "jucew,hidiz", 
    "jilih,ligeg", 
    "diroc,qimec", 
    "ligeg,jilih", 
    "jilih,ligeg", 
    "pelif,fisof", 
    "hivoy,maqet", 
    "laxip,gosod", 
    "juwem,jijob", 
    "neroy,kogiw", 
    "fahij,fizuz", 
    "pelub,pomiy", 
    "mazob,finoy", 
    "naqup,hamok", 
    "fepoj,qegem", 
    "mehor,ceyos", 
    "koxus,maviz", 
    "cijej,dafum", 
    "dadef,qinik", 
    "jufah,kazuj", 
    "deqeb,camux", 
    "fepoj,jusol", 
    "mudut,qebux", 
    "jaroj,diwab", 
    "keleq,qucir", 
    "nawam,cefuc", 
    "copox,bokac", 
    "lofow,hikas", 
    "dapup,kisid", 
    "midux,pewep", 
    "luzaf,nisev", 
    "gumad,cebis", 
    "qeguz,fixej", 
    "jidit,biwuk", 
    "jixil,buzaz", 
    "japum,niwal", 
    "maviz,mibom", 
    "lihih,janoz", 
    "midut,kisop", 
    "deruq,cijej", 
    "bizuq,paqel", 
    "cecig,jikeq", 
    "kexuw,gufek", 
    "gufek,kexuw", 
    "becef,pebel", 
    "deyal,lofic", 
    "qinik,qediy", 
    "nanic,jojaq", 
    "doqor,godoh", 
    "fihar,boqon", 
    "pixed,faroq", 
    "qeguz,gowoc", 
    "dimuz,giqic", 
    "husit,qanej", 
    "dibed,qaxol", 
    "cudip,cuxur", 
    "nofen,maviz", 
    "kenuy,bibiw", 
    "cacij,lulaq", 
    "femof,mijiz", 
    "lanoq,leqop", 
    "bisup,hikop", 
    "gupil,qavew", 
    "gupil,qavew", 
    "jiroy,gihin", 
    "qupep,nekuc", 
    "mojaw,dawom", 
    "kofup,kuhix", 
    "doqor,ceriy", 
    "gedij,qafun", 
    "bumak,micok", 
    "mabod,jiwin", 
    "qofis,qucir", 
    "davuk,hegug", 
    "gawus,bavez", 
    "jixil,loxoz", 
    "nipiq,giqic", 
    "luqem,neqeq", 
    "jojuy,ciyip", 
    "jolot,jekox", 
    "dabaf,buduf", 
    "kewos,mumek", 
    "qiyag,qecut", 
    "hodev,manup", 
    "janoz,fimup", 
    "qagiw,qeyaw", 
    "jaluk,qaqac", 
    "cufay,baqey", 
    "luyak,fahah", 
    "luyak,fahah", 
    "luyak,fahah", 
    "guqip,qovel", 
    "gupac,pigef", 
    "namot,dobot", 
    "dizus,kenux", 
    "lawuv,laxip", 
    "jufah,carir", 
    "luyak,namuc", 
    "muhaf,kigog", 
    "luyak,cetef", 
    "mijiz,bumak", 
    "lilap,pogok", 
    "livud,dizus", 
    "gavuc,gegiv", 
    "cunuh,bajuw", 
    "gokuv,legom", 
    "gixan,nisev", 
    "gevip,bowiv", 
    "cudip,boveq", 
    "kafux,cunuh", 
    "cudip,ligeg", 
    "dizus,kogiw", 
    "qenon,dutos", 
    "finoy,hihug", 
    "hihug,finoy", 
    "qameh,kexuw", 
    "nayim,huqiv", 
    "kuhix,bonij", 
    "mogip,fafuf", 
    "miloc,gowoc", 
    "jafaf,loqen", 
    "mabub,lijat", 
    "noyat,jigas", 
    "qoqiq,qecut", 
    "hopaf,kakox", 
    "butaf,fahuk", 
    "goqaj,gufas", 
    "lafec,cimoz", 
    "jinop,qoyih", 
    "mezed,capeh", 
    "humeg,nufiw", 
    "kuyem,futuj", 
    "kuyem,futuj", 
    "humeg,nufiw", 
    "fuyoh,febaq", 
    "paqel,gufas", 
    "kopip,qevoj", 
    "maheg,dedow", 
    "maheg,dedow", 
    "pikaq,juzil", 
    "furep,duyit", 
    "fizuz,qoroc", 
    "niqin,lisiy", 
    "mijiz,manup", 
    "husit,fapih", 
    "jijob,pomiy", 
    "hunaq,hihug", 
    "pigef,qoqaw", 
    "mumop,gapib", 
    "gemeh,jatet", 
    "juyed,cikoz", 
    "nowan,boveq", 
    "bomav,jojuy", 
    "jayor,geqor", 
    "jaqew,hokuj", 
    "kecic,hufuh", 
    "kugog,gugej", 
    "hoyil,mekeb", 
    "bipam,cigup", 
    "liliw,kazij", 
    "paqel,qevoj", 
    "jusev,gakaz", 
    "mosiv,qacam", 
    "naroy,jekeh", 
    "dabaf,japum", 
    "dihet,dokek", 
    "korit,qegem", 
    "pogok,mumop", 
    "jutur,qupov", 
    "canof,foxuy", 
    "jalav,loxoz", 
    "pujom,mipef", 
    "fowiv,pewom", 
    "nuhuz,peqef", 
    "lisiy,gicuk", 
    "biquc,janoz", 
    "linuw,pezuh", 
    "ceriy,baqey", 
    "heyoz,fabox", 
    "japoz,nubul", 
    "mifun,gikif", 
    "bonij,luwub", 
    "keqif,jusol", 
    "dijun,guyaj", 
    "hikas,lijat", 
    "fapih,qafij", 
    "qetas,hahek", 
    "jupar,bexoh", 
    "jojuy,juzud", 
    "fopiv,boguw", 
    "burug,bavim", 
    "hadof,fanap", 
    "lilap,qanej", 
    "gevip,mumop", 
    "kazuj,nefag", 
    "mabod,namot", 
    "jucin,muvoc", 
    "qoyin,namuc", 
    "livud,dapup", 
    "diroc,jemej", 
    "gunek,difiv", 
    "cecay,gewom", 
    "qupov,jelag", 
    "qiruc,qexix", 
    "hamok,nofiz", 
    "jaluk,bumaf", 
    "qomap,keqif", 
    "fevut,jufat", 
    "nanuw,foxih", 
    "cecec,fazuf", 
    "bobod,noyat", 
    "maded,cokud", 
    "mukiy,gitif", 
    "qacam,faroq", 
    "bumaf,joviw", 
    "nipoz,hisoq", 
    "ducoz,qesex", 
    "bigaj,kecic", 
    "lohaw,ceqem", 
    "furub,ligib", 
    "cadej,gugej", 
    "lapaq,qinik", 
    "noyat,giqir", 
    "pudew,bakux", 
    "fisof,gozik", 
    "lijat,nipoz", 
    "firup,peqeg", 
    "japum,koyem", 
    "faroq,gosux", 
    "jowog,hetaq", 
    "nalaj,gonuc", 
    "bokac,buseq", 
    "hamok,keqif", 
    "jolot,geluq", 
    "dedav,midut", 
    "husit,newew", 
    "pukap,fizuz", 
    "nibat,bulem", 
    "fabox,gerev", 
    "nidac,hiwer", 
    "hepoj,cecig", 
    "melaq,mogip", 
    "qehad,demox", 
    "natap,fodeh", 
    "noxoj,nufiw", 
    "kuhix,dewil", 
    "gozik,qenon", 
    "pituf,cukol", 
    "cetef,kixan", 
    "biwar,lejag", 
    "qosid,poqit", 
    "fovif,janoz", 
    "hucaw,juwac", 
    "jucev,cijej", 
    "dobot,qaqep", 
    "dudoq,jucew", 
    "hugum,foyar", 
    "cunuh,bigaj", 
    "gujad,qimec", 
    "jiyuy,kuwis", 
    "nofiz,deneh", 
    "juyox,qimec", 
    "dabaf,qimec", 
    "gunek,ceriy", 
    "jofoc,giniq", 
    "hodog,qihux", 
    "bumak,jociy", 
    "qamom,bacoy", 
    "nubul,gumon", 
    "pufun,jurib", 
    "bapup,jujuc", 
    "copox,mabub", 
    "ceyos,lovuj", 
    "ciriv,luqem", 
    "leheq,febum", 
    "mogip,jaroj", 
    "bocut,mazob", 
    "pimac,fisok", 
    "jekiy,qonip", 
    "forek,fovif", 
    "capeh,cibam", 
    "mabub,huvib", 
    "dolih,norur", 
    "lozir,kugux", 
    "qiyag,fowiv", 
    "nifum,fapih", 
    "qetas,qodeb", 
    "nalew,kiyir", 
    "gemeh,gijek", 
    "nutuj,kefoz", 
    "fanap,fihoq", 
    "bokac,jiwin", 
    "jahaw,fuqug", 
    "miseh,ditij", 
    "husig,jebut", 
    "pimac,miseh", 
    "pujom,kipoh", 
    "haceh,gonuc", 
    "jusol,fukoh", 
    "gusuz,nutuj", 
    "futuj,jahuh", 
    "qador,qucir", 
    "buduf,moruv", 
    "cecig,qemak", 
    "qujet,jataj", 
    "femof,bafen", 
    "fevut,cuzul", 
    "hehil,bigaj", 
    "baqey,qawaj", 
    "lujaf,fuxum", 
    "pecoq,copox", 
    "povip,joviw", 
    "qexix,kazij", 
    "pogok,qesex", 
    "melaq,lunij", 
    "maviz,luwub", 
    "kivam,lelip", 
    "koxus,kujol", 
    "besow,pudew", 
    "mezed,qoroc", 
    "hehum,mabod", 
    "fazuf,muxil", 
    "gimaw,guhiz", 
    "gudik,kadul", 
    "kenux,gigox", 
    "mehor,qaviw", 
    "fanap,hidep", 
    "qebux,kugog", 
    "jexic,cuzoy", 
    "cunim,jigej", 
    "pebel,hozej", 
    "loxab,jataj", 
    "diqom,jupar", 
    "cetef,nibat", 
    "jofoc,hihuh", 
    "nunif,qibog", 
    "haceh,pogok", 
    "hidiz,pelif", 
    "gupil,guyaj", 
    "madik,qegoy", 
    "dejiw,bakux", 
    "noduq,jufej", 
    "jiroy,jiwin", 
    "lidag,mavey", 
    "qucic,biqix", 
    "boliy,kefoz", 
    "cagiq,juyed", 
    "nuxok,norur", 
    "mituh,kamip", 
    "mijiz,cuwuq", 
    "micok,fuqug", 
    "mehor,qofis", 
    "pizaz,pifil", 
    "koyem,cufay", 
    "hadof,pewom", 
    "necuz,micax", 
    "perap,qawep", 
    "gupac,gevip", 
    "bejon,jufat", 
    "bijek,guqur", 
    "gitab,codej", 
    "deneh,koxus", 
    "jijob,koyev", 
    "qonip,notak", 
    "fijot,guluw", 
    "difiv,jigas", 
    "biwuk,juyed", 
    "juyox,nagiq", 
    "jewem,qaviw", 
    "dukup,maqet", 
    "boqon,pelif", 
    "jajoy,deqeb", 
    "nadog,baziy", 
    "pufun,mekeb", 
    "carir,cokud", 
    "hurod,dobot", 
    "buqov,lovuj", 
    "kedew,maxaq", 
    "fahuk,geluq", 
    "nuguk,pahif", 
    "godoh,cicaj", 
    "bizuq,kugog", 
    "bijag,foxih", 
    "kisop,muluq", 
    "peber,dokek", 
    "nanic,noyat", 
    "hikop,loxoz", 
    "qirab,joqiw", 
    "nibod,mukiy", 
    "defos,mexoh", 
    "negaz,husig", 
    "qevoj,coyam", 
    "gixub,pedax", 
    "butaf,mufuf", 
    "nunif,kedew", 
    "naroc,kafux", 
    "didiv,poqit", 
    "bozit,kigog", 
    "fazuf,hixit", 
    "muxil,heham", 
    "cuzoy,qugac", 
    "nuzot,gigig", 
    "jinop,qayiv", 
    "cusem,qacam", 
    "gulac,gabiy", 
    "hejic,boliy", 
    "fanap,qotey", 
    "diriv,lejag", 
    "cecig,giqic", 
    "hitej,maxaq", 
    "mojaw,ququl", 
    "maviz,culah", 
    "duzin,pamaq", 
    "gulac,qicot", 
    "mezed,lozir", 
    "qavan,deruq", 
    "huqiv,gapif", 
    "gupil,hunaq", 
    "nogex,bobeh", 
    "japoz,febaq", 
    "banom,kixex", 
    "kacex,duzin", 
    "leyah,lamoz", 
    "gowoc,ceriy", 
    "qoyih,guxun", 
    "juzil,jixek", 
    "gaqon,qoqaw", 
    "nejix,nugeb", 
    "qexay,dawom", 
    "mideh,manup", 
    "bajuw,foxuy", 
    "peber,dokek", 
    "gomos,geqor", 
    "jijob,cahiy", 
    "payex,kisop", 
    "kamip,fisof", 
    "bobeh,kugog", 
    "gozik,padeb", 
    "joyuk,qecut", 
    "qoroc,pogok", 
    "kujod,nifum", 
    "bodof,jufad", 
    "fugiq,bewej", 
    "panoc,nuxos", 
    "dokek,ceriy", 
    "laxip,fakag", 
    "cadej,mibad", 
    "casuk,paqel", 
    "nekuc,manup", 
    "kuzac,laqiz", 
    "nugeb,pituf", 
    "cicum,babap", 
    "kamip,qapor", 
    "gerev,hociy", 
    "bijag,feget", 
    "fexen,bamuc", 
    "dawos,luyak", 
    "duzin,pixed", 
    "joxiy,kehid", 
    "dodeg,biseq", 
    "pogok,gogib", 
    "bozit,nuzot", 
    "febum,fojix", 
    "nefag,luhid", 
    "fapif,jaxug", 
    "fujed,levid", 
    "babap,mituh", 
    "meqac,husaw", 
    "carir,qamoh", 
    "kenuy,lofow", 
    "qawep,gapib", 
    "cupun,hayup", 
    "fuyoh,ceyos", 
    "jucev,ditij", 
    "mijiz,gibep", 
    "bapas,nobuq", 
    "jiwin,kazuj", 
    "defos,qujet", 
    "payom,fevut", 
    "neyat,peqeg", 
    "nalaj,nobuq", 
    "pukap,qejev", 
    "pewuk,fihuw", 
    "qexix,pefay", 
    "facuz,fabox", 
    "lijat,bedif", 
    "meyir,kukij", 
    "jutah,hodog", 
    "dedow,hixit", 
    "kujol,nojiy", 
    "jepiv,boqon", 
    "hozej,hivoy", 
    "bisup,puzat", 
    "qoneb,lisiy", 
    "bowal,ciziy", 
    "puzat,nafug", 
    "kivam,nutuj", 
    "jahaw,naroy", 
    "mafum,gugej", 
    "kusit,fazip", 
    "domav,bodid", 
    "hunaq,ceyos", 
    "jizof,jataj", 
    "pelif,bapup", 
    "nidac,qezuv", 
    "natap,qosid", 
    "fodeh,panoc", 
    "koyem,qegoy", 
    "biyom,gozik", 
    "gapif,lereg", 
    "dimal,neriy", 
    "bokac,mumop", 
    "koriv,jufeh", 
    "hawoh,kecic", 
    "koyem,leqop", 
    "madik,kujih", 
    "qeyaw,bexod", 
    "neqet,joqiw", 
    "fijiv,kazij", 
    "lohuh,nalew", 
    "pahif,qoqiq", 
    "kekap,gugej", 
    "bozit,nofen", 
    "gujad,jaxug", 
    "kusit,bozit", 
    "dawom,mipef", 
    "kebad,difiv", 
    "kigog,fimup", 
    "boqon,qucic", 
    "nacih,jecid", 
    "jahaw,golug", 
    "jelag,lacuc", 
    "nuhuz,jupel", 
    "hagac,leheq", 
    "bohud,gupil", 
    "nakix,hopaf", 
    "nosif,kagat", 
    "qapor,hisoq", 
    "jofoc,hefom", 
    "duzin,hetaq", 
    "jaqej,hejic", 
    "hazud,bajuw", 
    "levid,pifil", 
    "kamip,dewil", 
    "mavaz,nugeb", 
    "kesuv,kofup", 
    "kujod,guhiz", 
    "dowir,mabub", 
    "bumuy,bigaj", 
    "juwac,babap", 
    "gapif,ququl", 
    "nalew,jayor", 
    "nujuj,dolih", 
    "maxih,gemeh", 
    "jezed,qosid", 
    "cotoj,pahif", 
    "maqis,kusit", 
    "jufej,pimac", 
    "pedax,nifum", 
    "nelit,qupep", 
    "jaluk,nubul", 
    "cecay,ququl", 
    "hoyil,guluw", 
    "hixit,cucuk", 
    "luzaf,gipum", 
    "jojuy,melaq", 
    "husaw,pudew", 
    "carir,ciriv", 
    "ceriy,dutos", 
    "pojik,bomip", 
    "cuwuq,coyul", 
    "gixub,quhuq", 
    "guhiz,dobot", 
    "peber,qavew", 
    "kecic,firup", 
    "lepey,pucoc", 
    "jusol,fopiv", 
    "namot,qexix", 
    "hikas,famoy", 
    "nutuj,japoz", 
    "mifun,cicaj", 
    "hidiz,camux", 
    "finoy,peqef", 
    "levid,dihep", 
    "lifix,qagiw", 
    "demox,noxoj", 
    "baqey,liper", 
    "muvoc,pewuk", 
    "fisof,femof", 
    "peqef,qovel", 
    "koduk,fanap", 
    "dufic,jezed", 
    "mibom,canof", 
    "qijaq,duyit", 
    "jucew,jofoc", 
    "mavey,gemeh", 
    "pagol,mojic", 
    "buzaz,qexix", 
    "giqar,qijaq", 
    "dapup,lobud", 
    "qidew,fukoh", 
    "cuzoy,govez", 
    "cukip,hozej", 
    "micok,ciqog", 
    "maxoj,qemor", 
    "loxab,jizof", 
    "kuzac,guxun", 
    "defos,gomos", 
    "cadej,muxuk", 
    "lezul,bocut", 
    "lozir,jaxam", 
    "pizaz,moruz", 
    "hidiz,lihih", 
    "dedik,diriv", 
    "muxil,jaxug", 
    "hiziq,muvit", 
    "micax,qavew", 
    "qinik,gosod", 
    "jujuc,jiyuy", 
    "buzaz,qexix", 
    "qeguz,goqeg", 
    "qimec,jecid", 
    "bokac,jekeh", 
    "leqem,hexaq", 
    "jahaw,hamok", 
    "kimoz,guheh", 
    "gexud,hegug", 
    "dedik,becef", 
    "hixit,jidit", 
    "capeb,kakox", 
    "guyaj,quhec", 
    "pixed,jucew", 
    "jezed,mugeh", 
    "bokac,badod", 
    "japum,gewom", 
    "fizeb,jupar", 
    "dowir,qosid", 
    "qepov,gayij", 
    "pucax,poqit", 
    "jowog,humeg", 
    "qejev,pelif", 
    "hetaq,fanap", 
    "dowir,jeqon", 
    "jayor,hoyil", 
    "madik,norur", 
    "kisop,pewep", 
    "kecic,pigef", 
    "panoc,baqoc", 
    "foyar,bizej", 
    "naroc,dihet", 
    "nagiq,fukik", 
    "meqac,qofis", 
    "qehab,qomap", 
    "huqiv,qiyag", 
    "guyaj,hajoj", 
    "camux,liper", 
    "foxuy,fafuf", 
    "qirab,pixed", 
    "hifan,gileq", 
    "babap,cicaj", 
    "notak,mekeb", 
    "gavuc,cibam", 
    "lelip,famoy", 
    "mumaf,mopot", 
    "kawir,bozit", 
    "jiwin,dimal", 
    "hukar,jajix", 
    "jixek,jahev", 
    "hukar,jajix", 
    "pagol,qador", 
    "kukij,coxar", 
    "qomap,gewih", 
    "gileq,goqaj", 
    "giqic,dihep", 
    "fizeb,cahiy", 
    "mihid,kimof", 
    "fihar,lidag", 
    "jukig,lihih", 
    "mefer,qamom", 
    "juyox,kugog", 
    "maqis,juwac", 
    "qayiv,gufas", 
    "qimec,mefer", 
    "bumuy,husig", 
    "febaq,gayij", 
    "ceyos,qoyin", 
    "gawus,lidag", 
    "moruv,lowop", 
    "hodud,kenuy", 
    "maded,defos", 
    "madik,dobot", 
    "koriv,finij", 
    "giqir,mafum", 
    "qoyin,boguw", 
    "cuzoy,qovel", 
    "jusev,hociy", 
    "jaxam,guhuy", 
    "maqet,jofoc", 
    "pahif,nagiq", 
    "cinok,qaric", 
    "kujod,jowog", 
    "bexoh,gahoz", 
    "nidac,linuw", 
    "nuvis,cusij", 
    "pecoq,mumaf", 
    "gupeq,mumaf", 
    "fuyoh,carir", 
    "pocor,buduf", 
    "hoyil,domif", 
    "lozir,cagiq", 
    "qupof,hodog", 
    "gulac,fajul", 
    "payom,nirab", 
    "kagat,koduk", 
    "nowan,mudut", 
    "difiv,qeyaf", 
    "decix,mojic", 
    "kuroc,hisoq", 
    "gomos,cahiy", 
    "boguw,jepiv", 
    "dedav,namot", 
    "qupef,jizof", 
    "fozer,buqov", 
    "guhiz,guhuy", 
    "dafum,mumaf", 
    "jigej,qavan", 
    "fazos,dawos", 
    "neqet,naroy", 
    "muluq,fufob", 
    "hizid,famoy", 
    "burug,huqiv", 
    "kogas,biwar", 
    "lapaq,bafen", 
    "bapef,cahiy", 
    "foxih,qawep", 
    "qucic,gokuv", 
    "meyiy,bulem", 
    "qemor,gapif", 
    "fekey,gemud", 
    "guluw,bumaf", 
    "kixex,lofow", 
    "qosid,fuqug", 
    "kawir,duzug", 
    "naroy,jaqew", 
    "hamok,gemey", 
    "gufas,nizaz", 
    "negaz,hoyil", 
    "qugac,kofup", 
    "pagol,fisok", 
    "jiroy,nidac", 
    "cotoj,dodas", 
    "mugeh,nipiq", 
    "jigej,japum", 
    "jirem,qetas", 
    "jiyag,qepar", 
    "buzaz,fugum", 
    "maxoj,luzaf", 
    "gupac,mudut", 
    "pudew,kixan", 
    "pufun,gihin", 
    "jociy,padeb", 
    "kayus,qameh", 
    "hivoy,luyak", 
    "newew,fisok", 
    "kipoh,fowiv", 
    "boveq,cefuc", 
    "bozit,pezuh", 
    "legom,dekip", 
    "neriy,pahif", 
    "jowog,cunuh", 
    "qafun,navep", 
    "gileq,kusit", 
    "jusol,badod", 
    "qador,bodof", 
    "jufat,mikox", 
    "gakaz,kecic", 
    "jucuj,madik", 
    "micok,facuz", 
    "fafuf,bewej", 
    "hadof,foyar", 
    "laxub,pudew", 
    "nisev,husig", 
    "fukoh,bamam", 
    "jujuc,dacoy", 
    "gegiv,lagoc", 
    "juyed,nonoj", 
    "pukap,panoc", 
    "kojeb,lapaq", 
    "gudem,qehad", 
    "bavim,hizid", 
    "jukig,geroz", 
    "qador,kehid", 
    "kawir,loxab", 
    "paqel,geciv", 
    "helad,cefuc", 
    "gogib,japoz", 
    "domav,miloc", 
    "bozit,nomep", 
    "fipev,coxar", 
    "jikeq,hurod", 
    "bamuc,dolih", 
    "kujih,cokud", 
    "haceh,qejev", 
    "luciy,fucuj", 
    "kewos,hehum", 
    "hinaj,lojut", 
    "muluq,foxuy", 
    "qapor,pelub", 
    "lulew,fapih", 
    "bumak,neliz", 
    "jeqon,qehab", 
    "kenuy,diroc", 
    "dafir,bumuy", 
    "mifep,ducoz", 
    "mifep,ducoz", 
    "jigej,pemeg", 
    "qimuz,kusit", 
    "japoz,dosoz", 
    "qagiw,mihid", 
    "nowan,hadof", 
    "nofen,mazob", 
    "gemeh,gozik", 
    "qemor,hoyil", 
    "dofuc,lifix", 
    "qexay,bapup", 
    "gisif,kazij", 
    "maded,dobot", 
    "qozus,gonuc", 
    "fanuv,maxih", 
    "gupil,fihuw", 
    "luxos,finoy", 
    "gosaw,kexuw", 
    "capeh,qupep", 
    "lelip,qadug", 
    "lufim,kacex", 
    "cinok,cebuq", 
    "gakaz,qimuz", 
    "bewef,qoneb", 
    "mituh,qiyag", 
    "cuzul,leheq", 
    "jareh,gihin", 
    "nijef,cadej", 
    "lojut,qotey", 
    "duzin,kuzac", 
    "pojik,nibat", 
    "gedij,dawos", 
    "jaluk,huhuk", 
    "cuxur,gewom", 
    "perap,qepar", 
    "jufah,fojix", 
    "pewuk,hoyil", 
    "manup,geciv", 
    "pufun,doqor", 
    "nonoj,dukup", 
    "nuhux,geqor", 
    "qeguz,duyit", 
    "kugos,fijiv", 
    "gumad,gosac", 
    "pojik,panuf", 
    "luwog,mumaf", 
    "ducoz,gerev", 
    "mufuf,gugej", 
    "nayim,fopiv", 
    "lecuh,geciv", 
    "cadej,dedik", 
    "qamuh,kunag", 
    "pizaz,mavey", 
    "loxab,bageg", 
    "povip,mugeh", 
    "mefer,juyed", 
    "kuyem,mavaz", 
    "codej,deguv", 
    "jedap,pujom", 
    "lereg,fuyoh", 
    "mavaz,qoneb", 
    "mogip,fabix", 
    "naqup,cufay", 
    "giheb,nufiw", 
    "lujaf,dayip", 
    "nadog,jufat", 
    "midut,pehem", 
    "qozus,gigox", 
    "neroy,pevid", 
    "maheg,dahow", 
    "micax,gugej", 
    "lulaq,gonuc", 
    "pebel,nibod", 
    "qozus,firup", 
    "kigog,giqir", 
    "mugiy,gosod", 
    "qeyaw,pucoc", 
    "heyoz,dilux", 
    "feget,hagac", 
    "lereg,difiv", 
    "jaqew,nuvok", 
    "nuguk,badod", 
    "lohaw,ququl", 
    "bokac,kunag", 
    "laxip,mituh", 
    "lofic,bacoy", 
    "gomos,nirab", 
    "camux,luveh", 
    "kakox,mapej", 
    "cosop,korav", 
    "jayor,guqip", 
    "mugiy,qoneb", 
    "neqet,badod", 
    "kenux,miroj", 
    "nujuj,dajav", 
    "jufat,miseh", 
    "finoy,ciriv", 
    "hikop,fakag", 
    "moruv,cixuq", 
    "giniq,jecid", 
    "cebuq,nirab", 
    "qucir,mabod", 
    "midux,cacij", 
    "nuzoq,qucic", 
    "qupov,nujuj", 
    "peber,qicot", 
    "bapas,bamam", 
    "jekeh,boruy", 
    "canof,faroq", 
    "hamok,dobot", 
    "qehad,maheg", 
    "mideh,camaz", 
    "lugof,jufeh", 
    "nonoj,cusij", 
    "hihuh,newew", 
    "japaf,fozer", 
    "hixit,pomiy", 
    "biseq,bulem", 
    "bulem,kogas", 
    "finij,jutur", 
    "quhec,boguw", 
    "jepiv,fozer", 
    "bavez,geroz", 
    "cusem,qimec", 
    "desaq,nuyak", 
    "neyat,qozus", 
    "gemud,muxuk", 
    "kuyem,kuzac", 
    "navep,hahek", 
    "ducoz,japum", 
    "peqom,fugiq", 
    "mavaz,dahow", 
    "dedik,koyev", 
    "mumop,hidiz", 
    "qediy,hociy", 
    "jaqew,bonij", 
    "fekey,peqom", 
    "hidar,qosid", 
    "jataj,dajuf", 
    "locun,bizuq", 
    "fukoh,bobod", 
    "hitej,fariw", 
    "pebel,biyom", 
    "nunif,mituh", 
    "fuyoh,livud", 
    "laqiz,hepoj", 
    "hivoy,jiyuy", 
    "kimof,qupof", 
    "helad,cicaj", 
    "koxus,hurod", 
    "carir,joviw", 
    "hikas,biwuk", 
    "nosif,hodud", 
    "gitab,capeh", 
    "lilap,cefuc", 
    "cusud,cacij", 
    "cibam,fihar", 
    "mexoh,hepoj", 
    "mugiy,cukip", 
    "nanic,biyom", 
    "humiy,fujed", 
    "luzaf,kacex", 
    "qobeh,nizaz", 
    "korav,gibep", 
    "kuroc,lenim", 
    "hamok,cicaj", 
    "mabod,juwem", 
    "biseq,jowog", 
    "lagoc,mifun", 
    "fapih,neroy", 
    "bapef,noxoj", 
    "kayus,deneh", 
    "jawok,jayor", 
    "nomep,kugux", 
    "jecid,qejev", 
    "cofic,hinaj", 
    "qebux,nupub", 
    "foyar,mibom", 
    "lepey,bufav", 
    "mexoh,gabiy", 
    "juwem,hunaq", 
    "pojik,nujuj", 
    "jebut,humiy", 
    "pezuh,nuxok", 
    "lohaw,kugux", 
    "jufeh,jilih", 
    "korit,micax", 
    "lezul,neroy", 
    "juwem,jepiv", 
    "fizeb,nunif", 
    "gidem,dewil", 
    "bigaj,navep", 
    "dibed,mibob", 
    "buqov,mafur", 
    "hepoj,qiyag", 
    "jiyuy,bipam", 
    "desaq,cinok", 
    "nuvis,culah", 
    "hepoj,qiyag", 
    "dimal,jojuy", 
    "gufas,bokac", 
    "nicoq,naqup", 
    "jiyuy,bipam", 
    "cosop,mijiz", 
    "desaq,cinok", 
    "manup,qugac", 
    "cefuc,huqiv", 
    "bizej,keleq", 
    "dapup,fisof", 
    "desaq,cinok", 
    "qiyag,hepoj", 
    "cosop,mijiz", 
    "lipob,cunuh", 
    "cosop,mijiz", 
    "desaq,cinok", 
    "nalaj,qidew", 
    "qador,jexic", 
    "koduk,husig", 
    "bocut,qexag", 
    "qecut,lereg", 
    "hofoc,qiruq", 
    "kivam,jayor", 
    "bofef,cunuh", 
    "fufob,mibob", 
    "fufob,mibob", 
    "gabiy,cewoh", 
    "jutur,fuqeh", 
    "dajav,negaz", 
    "luyak,qoroc", 
    "dijun,newew", 
    "kebad,cicaj", 
    "qador,jexic", 
    "fufob,mibob", 
    "fufob,mibob", 
    "cosop,mijiz", 
    "geluq,jedap", 
    "casuk,gupok", 
    "koduk,qibog", 
    "fazos,hifan", 
    "pituf,kivam", 
    "bulem,jufah", 
    "mumaf,jexic", 
    "nojiy,pahif", 
    "coyul,jahaw", 
    "hucaw,pemeg", 
    "guyep,cunuh", 
    "foraj,qukum", 
    "kigay,codej", 
    "lejij,mutiz", 
    "gidem,fapih", 
    "hozej,hihuh", 
    "gewus,jojuy", 
    "gozik,dedik", 
    "pelub,besow", 
    "nalaj,loxab", 
    "qozus,hugum", 
    "hiziq,biseq", 
    "koduk,qibog", 
    "maqet,biyom", 
    "qomap,cefuc", 
    "jayor,kozec", 
    "dawos,fuqeh", 
    "gonuc,mapej", 
    "koduk,qibog", 
    "necuz,qexay", 
    "mezed,guhiz", 
    "dawos,fuqeh", 
    "pelub,besow", 
    "gozik,dedik", 
    "gozik,dedik", 
    "dolih,papiq", 
    "koduk,qibog", 
    "gozik,dedik", 
    "gozik,dedik", 
    "gozik,dedik", 
    "gozik,dedik", 
    "gozik,dedik", 
    "dayip,bisup", 
    "nuhux,bowiv", 
    "gumad,kogiy", 
    "cepoz,luwog", 
    "mukiy,jaqej", 
    "dihep,geqor", 
    "pukap,kiyir", 
    "hozej,hihuh", 
    "dawos,fuqeh", 
    "pucoc,perap", 
    "koxus,cuzul", 
    "lihih,quhuq", 
    "padeb,nagip", 
    "gaqon,kugux", 
    "husig,maded", 
    "cokud,gumad", 
    "mopot,qagiw", 
    "ququl,nupub", 
    "hodog,qeguz", 
    "maxaq,buduf", 
    "kimof,biwar", 
    "qupof,decek", 
    "pakih,mojic", 
    "fazov,mabod", 
    "keleq,diriv", 
    "ciriv,quhec", 
    "geroz,gudik", 
    "hayup,jezed", 
    "jilih,qexix", 
    "fazos,dawom", 
    "gitif,lojed", 
    "madik,fepoj", 
    "jahaw,qiruc", 
    "melox,cewoh", 
    "kujih,nuhux", 
    "husit,cusem", 
    "hepoj,maxoj", 
    "capeh,qavan", 
    "humeg,cunuh", 
    "kewos,ligeg", 
    "kehab,pewom", 
    "busix,gavuc", 
    "qovel,bavim", 
    "qekah,gitab", 
    "juyox,hazud", 
    "qekah,gitab", 
    "pecoq,lafec", 
    "nawam,juwem", 
    "hagac,dedik", 
    "giviq,laxip", 
    "jahaw,geciv", 
    "negaz,dosoz", 
    "nuyak,kogiw", 
    "kimof,biwar", 
    "mifep,hocun", 
    "kigay,pifil", 
    "bexod,jataj", 
    "kimof,biwar", 
    "duzin,furep", 
    "hikop,kecic", 
    "kimof,biwar", 
    "buqov,bocut", 
    "moruv,gileq", 
    "kimoz,nagip", 
    "qehad,cunuh", 
    "kujod,dofuc", 
    "qenon,fugiq", 
    "bibiw,mituh", 
    "peber,pedax", 
    "qovel,bumec", 
    "lufim,foviz", 
    "jixil,negaz", 
    "dimuz,fizim", 
    "pemeg,nipoz", 
    "kojeb,pucoc", 
    "guxun,fijiv", 
    "dajav,kugux", 
    "hegug,dogoc", 
    "defos,koyev", 
    "kujol,haceh", 
    "juwos,pujom", 
    "gufek,qeguz", 
    "fajul,gusuz", 
    "heham,miseh", 
    "newew,guyaj", 
    "cunuh,hexaq", 
    "nuzoq,qupep", 
    "kimof,biwar", 
    "nadog,furub", 
    "lapaq,diwab", 
    "nadog,furub", 
    "ciyip,capeh", 
    "poqit,buseq", 
    "muhaf,husig", 
    "neroy,dacoy", 
    "hihug,hucaw", 
    "lapaq,bequv", 
    "bizej,muhaf", 
    "gilox,jociy", 
    "kogiy,bamuc", 
    "lejag,capeb", 
    "dimuz,cunoj", 
    "kimof,biwar", 
    "fariw,guhuy", 
    "legom,gasuq", 
    "qewaj,qodeb", 
    "kimof,biwar", 
    "gibep,lujaf", 
    "kawir,nisev", 
    "guhiz,lilap", 
    "nadog,furub", 
    "lidag,koguf", 
    "gegiv,nuvok", 
    "luqem,korit", 
    "gixan,mituh", 
    "lejag,capeb", 
    "lofow,cimoz", 
    "fazip,pivun", 
    "nubul,fodeh", 
    "panuf,kugos", 
    "jiroy,cemif", 
    "kipoh,muxuk", 
    "kipoh,demox", 
    "kovaq,cecig", 
    "diqom,hizid", 
    "dedow,gupok", 
    "mehor,qimec", 
    "mafur,cijej", 
    "lofow,nofen", 
    "qotey,luzaf", 
    "mumop,diroc", 
    "qaric,nekuc", 
    "gixan,mituh", 
    "jexic,peqom", 
    "maheg,fehaz", 
    "fovif,gedij", 
    "hadof,bageg", 
    "hetaq,nipoz", 
    "diroc,meyir", 
    "cagiq,moqac", 
    "mefer,dutos", 
    "geqor,qavan", 
    "becef,fepoj", 
    "luxos,mikox", 
    "diroc,foyar", 
    "lojut,qexix", 
    "bewef,jaxug", 
    "mufuf,bapas", 
    "babap,ligeg", 
    "lipob,pobuz", 
    "loxab,mifun", 
    "goqeg,pamaq", 
    "jiroy,cemif", 
    "jufej,nizaz", 
    "ciriv,juyed", 
    "mafur,jajoy", 
    "cukip,golug", 
    "bodid,qeyaw", 
    "kagat,juwos", 
    "buseq,qenon", 
    "giqic,mafum", 
    "dedik,bopad", 
    "qiruq,lofic", 
    "bodof,hopaf", 
    "qamom,mezed", 
    "kayus,fisok", 
    "fijiv,mijiz", 
    "nacih,kecic", 
    "kixex,foraj", 
    "meyir,micax", 
    "kugog,bisup", 
    "fipev,fixej", 
    "nejix,cigup", 
    "hawoh,kedew", 
    "pikaq,guxun", 
    "davuk,geciv", 
    "juzil,dofuc", 
    "bumuy,mafur", 
    "boguw,dedow", 
    "husaw,qugac", 
    "lobud,qaviw", 
    "dihet,hikip", 
    "mabod,pigef", 
    "miroj,gabiy", 
    "mibom,geroz", 
    "janoz,pucax", 
    "mavey,hodev", 
    "ligeg,mihid", 
    "kehab,gokuv", 
    "biyom,keqif", 
    "joviw,guhiz", 
    "bamam,jufej", 
    "dawos,lagoc", 
    "bavim,cicum", 
    "hehil,fehaz", 
    "fugiq,mexoh", 
    "bavim,cicum", 
    "bulem,nolur", 
    "buseq,qenon", 
    "qibog,koguf", 
    "kawir,gufek", 
    "lepey,jixil", 
    "jexic,dowir", 
    "pevid,bobeh", 
    "nisev,qupef", 
    "deyal,nizaz", 
    "cepoz,lofic", 
    "huhuk,bobod", 
    "biwar,gawus", 
    "bokac,baqoc", 
    "lunij,canof", 
    "naroc,cusud", 
    "qodeb,bobod", 
    "qodeb,bobod", 
    "ciyip,capeh", 
    "qegoy,ligib", 
    "bohud,jofoc", 
    "pehem,domif", 
    "bulem,lohuh", 
    "nejix,fahij", 
    "cewoh,fapod", 
    "hosop,luwub", 
    "mapej,qupef", 
    "jexic,dudoq", 
    "heyoz,kiyir", 
    "pucax,leqop", 
    "jajix,qibog", 
    "jaxam,jahaw", 
    "mideh,bafen", 
    "kacex,loxoz", 
    "jufeh,juwac", 
    "deyal,lugof", 
    "jupar,gitif", 
    "mezed,bijag", 
    "focom,qacam", 
    "gitab,jilih", 
    "husaw,nalaj", 
    "nuvis,ququl", 
    "lamoz,qebux", 
    "bohud,jofoc", 
    "qegoy,qamoh", 
    "kehab,nuhux", 
    "foxuy,geciv", 
    "mazob,godoh", 
    "duzin,buqov", 
    "jiyuy,kimof", 
    "godoh,qafun", 
    "hamok,jiroy", 
    "huhuk,bobod", 
    "qimix,gosod", 
    "bohud,jofoc", 
    "jaqej,giniq", 
    "nomep,bokac", 
    "qesex,quhuq", 
    "jowog,pucoc", 
    "nijef,domif", 
    "gimaw,fisok", 
    "pelif,payom", 
    "mutiz,galuv", 
    "hisaf,fabox", 
    "galuv,mefer", 
    "kenux,kogiw", 
    "niqin,kipoh", 
    "qoqiq,gapif", 
    "maded,qimec", 
    "cinok,mexoh", 
    "kuzac,ceriy", 
    "dibed,hifan", 
    "mafur,juzud", 
    "mofex,gicuk", 
    "mituh,fuqeh", 
    "dajuf,nalew", 
    "pahif,pojuv", 
    "fiteb,piqez", 
    "qezuv,fucuj", 
    "nekuc,leqem", 
    "jupel,qixew", 
    "jupar,kecic", 
    "hiwer,heham", 
    "fiteb,piqez", 
    "jomic,hisaf", 
    "baqoc,fukoh", 
    "golug,hepoj", 
    "kivam,nuzoq", 
    "doqor,maded", 
    "nipiq,qekah", 
    "bohud,jofoc", 
    "dodas,fihuw", 
    "bohud,jofoc", 
    "bemaf,nuvok", 
    "nagip,juwem", 
    "piqez,fiteb", 
    "qijaq,jofoc", 
    "cinok,mexoh", 
    "mugeh,nafug", 
    "fijot,juwem", 
    "gosux,nugeb", 
    "jixek,dilux", 
    "nagip,juwem", 
    "hurod,livud", 
    "mapej,jafaf", 
    "qupov,cacij", 
    "kisop,dafir", 
    "korav,gileq", 
    "gosux,nugeb", 
    "cukol,jebut", 
    "kakox,lafec", 
    "hocun,guqip", 
    "fozer,nafug", 
    "koyev,nicoq", 
    "payex,gerev", 
    "mekeb,jataj", 
    "kiyir,hihuh", 
    "qibog,helad", 
    "lisiy,lugof", 
    "niwal,qoyin", 
    "deyal,fideh", 
    "fovif,lamoz", 
    "kuzac,ceyos", 
    "cibam,gawus", 
    "hidar,cacij", 
    "cecay,qawep", 
    "geluq,kofup", 
    "geluq,kofup", 
    "huhuk,kexuw", 
    "neliz,jafaf", 
    "nacih,jufej", 
    "cupun,baqoc", 
    "qameh,fepoj", 
    "hinaj,cikoz", 
    "fabox,bageg", 
    "fanap,jucuj", 
    "bodof,fideh", 
    "dukup,qanej", 
    "boguw,jufah", 
    "cusem,qodeb", 
    "lokip,hivoy", 
    "nefag,jiwin", 
    "moruz,jojuy", 
    "mojaw,jijob", 
    "cuzoy,qenon", 
    "lokip,geluq", 
    "midut,qecut", 
    "nigis,kosob", 
    "dapup,muyoy", 
    "mabub,qoyin", 
    "dapup,muyoy", 
    "nugeb,gosux", 
    "qobeh,dedav", 
    "mopot,guyep", 
    "gomos,haceh", 
    "dizus,fuqeh", 
    "foraj,kimof", 
    "lezul,capeh", 
    "pexih,qamoh", 
    "nugeb,gosux", 
    "hocun,guqip", 
    "fabox,nuzot", 
    "hehum,neliz", 
    "laxip,fuqug", 
    "fugum,gemud", 
    "gosaw,japoz", 
    "dapup,muyoy", 
    "hodev,cahiy", 
    "husit,febaq", 
    "nibat,bavez", 
    "lofow,hetaq", 
    "qaqac,nibod", 
    "harok,gasuq", 
    "luhid,dizus", 
    "bomav,cusem", 
    "kigay,qupov", 
    "lejag,finoy", 
    "hugum,nujuj", 
    "fisof,lojed", 
    "lufim,husaw", 
    "hehum,biquc", 
    "lacuc,bedif", 
    "gemeh,gosux", 
    "deneh,pakih", 
    "jilih,gewih", 
    "hocun,luhid", 
    "gapif,leqop", 
    "fahuk,gemey", 
    "kafux,mofex", 
    "qujet,guheh", 
    "japum,pucoc", 
    "fexen,besow", 
    "dapup,muyoy", 
    "gosux,nugeb", 
    "joyuk,dadef", 
    "nigis,cadej", 
    "bulem,cibam", 
    "luhid,dizus", 
    "hocun,guqip", 
    "qafun,korit", 
    "fujed,cefuc", 
    "fekey,hurod", 
    "nawam,jixek", 
    "galuv,jikeq", 
    "kewos,qexag", 
    "foraj,kimof", 
    "cimoz,qefib", 
    "hejic,cebis", 
    "boguw,diwab", 
    "nugeb,gosux", 
    "dapup,muyoy", 
    "nugeb,gosux", 
    "mogip,nunif", 
    "kewos,qexag", 
    "bulem,cibam", 
    "fizuz,mukiy", 
    "dekip,gexud", 
    "dapup,muyoy", 
    "gemeh,gosux", 
    "jebut,kacex", 
    "povip,fucuj", 
    "nigis,cadej", 
    "jupel,qixew", 
    "dapup,muyoy", 
    "jofoc,qupof", 
    "gemeh,gosux", 
    "gemeh,gosux", 
    "bijag,quhec", 
    "husit,gapib", 
    "paqel,meyir", 
    "camaz,fapod", 
    "dawos,diriv", 
    "jataj,nomep", 
    "mezed,hihuh", 
    "cebis,nifum", 
    "cuzoy,cijej", 
    "qamuh,nefag", 
    "muyoy,babap", 
    "hodev,jigej", 
    "melox,jajix", 
    "jixil,nuvis", 
    "fakag,maxoj", 
    "burug,finij", 
    "japum,hikip", 
    "bapup,cetef", 
    "canof,loxab", 
    "fisof,liliw", 
    "pomiy,fodeh", 
    "dapup,muyoy", 
    "mepoh,hexaq", 
    "giniq,fizuz", 
    "meyiy,juzil", 
    "jahuh,dewil", 
    "domav,gozik", 
    "gunek,qekah", 
    "qimix,gosod", 
    "lamoz,cijej", 
    "joviw,kuxaj", 
    "furub,domif", 
    "jataj,boguw", 
    "coxar,qawep", 
    "dapup,muyoy", 
    "mumek,nekuc", 
    "qehab,naqup", 
    "gaqon,bijag", 
    "qugac,hifan", 
    "niwal,gitif", 
    "bihib,pituf", 
    "jutah,gosod", 
    "gonuc,boguw", 
    "nelit,huvib", 
    "mepoh,noxoj", 
    "dafum,fazuf", 
    "muyoy,dapup", 
    "kivam,kulem", 
    "dawom,lihih", 
    "fahij,husit", 
    "dofuc,cecig", 
    "gilox,firup", 
    "jutah,giniq", 
    "falom,pesam", 
    "gemeh,kamip", 
    "bilaq,mepoh", 
    "kadul,jizof", 
    "febaq,cukep", 
    "laqiz,peber", 
    "jinop,kehid", 
    "hukar,baxud", 
    "gewom,hihuh", 
    "kagat,cefuc", 
    "huhuk,qamuh", 
    "kixan,dedav", 
    "bomip,bexoh", 
    "japoz,kozec", 
    "pibab,qehab", 
    "hisaf,mojaw", 
    "pewom,qosid", 
    "cunuh,kigay", 
    "qavew,femof", 
    "kuroc,melox", 
    "jutah,giniq", 
    "muyoy,dapup", 
    "muyoy,dapup", 
    "qoneb,foviz", 
    "luhid,furep", 
    "jofoc,bexoh", 
    "hegug,gipum", 
    "japoz,qesex", 
    "qegoy,quhec", 
    "gupac,nojiy", 
    "notak,qewaj", 
    "buqov,gahoz", 
    "nipoz,baqoc", 
    "jayor,qacam", 
    "lawuv,jufad", 
    "gunek,cudip", 
    "bijek,burug", 
    "geluq,fizuz", 
    "jajoy,fazip", 
    "femof,qexix", 
    "mopot,ligib", 
    "ciziy,qupef", 
    "faroq,ciyip", 
    "gupeq,qoqiq", 
    "namuc,pucoc", 
    "qozus,qujet", 
    "gitab,qaxol", 
    "bapef,pehem", 
    "quhec,facuz", 
    "dodas,janoz", 
    "jutah,giniq", 
    "bucom,davuk", 
    "qoroc,jepiv", 
    "hukar,kopip", 
    "muyoy,dapup", 
    "qotey,fijot", 
    "pesam,domav", 
    "peqom,qamoh", 
    "foyar,mudut", 
    "pocor,dedav", 
    "qujet,joqiw", 
    "bihib,hokuj", 
    "gicuk,qosid", 
    "gixan,jizof", 
    "nuhux,galuv", 
    "decek,qodeb", 
    "mapej,dilux", 
    "hamok,bihir", 
    "muyoy,dapup", 
    "luciy,juyox", 
    "pefay,fahij", 
    "piqez,hisoq", 
    "neliz,cicaj", 
    "lofow,biquc", 
    "jekoq,domif", 
    "pedax,juzud", 
    "jekoq,domif", 
    "kofup,fahah", 
    "nuhux,besow", 
    "moruz,koyem", 
    "puzat,mibob", 
    "cucuk,cazup", 
    "dedav,kosob", 
    "liper,dedow", 
    "bamam,ditij", 
    "pojik,liliw", 
    "hagac,gayij", 
    "mosiv,fasij", 
    "kujol,ceriy", 
    "fahuk,qapem", 
    "duzin,qaqep", 
    "qenon,furep", 
    "loxab,jowog", 
    "hitej,laqiz", 
    "butaf,hidep", 
    "gudem,qetas", 
    "loxoz,hejic", 
    "maqis,lipob", 
    "nuzoq,buduf", 
    "nekuc,falom", 
    "juyox,bapef", 
    "loqen,lejij", 
    "butaf,hepoj", 
    "koyev,cecay", 
    "neroy,kayus", 
    "kakox,dedav", 
    "hozej,hetaq", 
    "bacoy,fihoq", 
    "boliy,noduq", 
    "bipam,dukup", 
    "lapaq,lezul", 
    "neyat,jareh", 
    "jucuj,guhuy", 
    "dutos,gunek", 
    "huhuk,copox", 
    "nuhuz,pituf", 
    "nayim,bumak", 
    "gowoc,giniq", 
    "qecim,qucir", 
    "cupun,payex", 
    "kuqoc,japum", 
    "dafir,fuyoh", 
    "biseq,mijiz", 
    "kehid,mehor", 
    "hodud,nowan", 
    "cicaj,moqac", 
    "difiv,jukig", 
    "kefoz,guheh", 
    "jeqon,jemej", 
    "qegoy,cimoz", 
    "gozik,fasij", 
    "qavan,kipoh", 
    "nuzoq,geciv", 
    "ciyip,naqup", 
    "nuzot,joxiy", 
    "cagiq,biwar", 
    "jociy,cigup", 
    "kehid,mehor", 
    "deruq,fimup", 
    "fasij,luyak", 
    "cebuq,ciyip", 
    "bihir,fowiv", 
    "cusud,becef", 
    "ceriy,hisoq", 
    "neyus,lejij", 
    "luzaf,gosod", 
    "kadul,nosif", 
    "fucuj,nejux", 
    "kehid,mehor", 
    "hivoy,lereg", 
    "jiroy,noyat", 
    "panoc,moruz", 
    "cunuh,canof", 
    "papiq,kigay", 
    "kehid,mehor", 
    "finoy,lohuh", 
    "finoy,lohuh", 
    "dolih,japum", 
    "cudol,fihuw", 
    "diqom,cunoj", 
    "gulac,mapej", 
    "geroz,lepey", 
    "nujuj,difiv", 
    "gosux,qonip", 
    "heham,fufob", 
    "bewej,mikox", 
    "hisaf,hidar", 
    "qadug,cunuh", 
    "dahow,nidac", 
    "jolot,kexuw", 
    "bucom,hinaj", 
    "dosoz,kayus", 
    "kadul,kujod", 
    "nubul,difiv", 
    "kojeb,qeyaf", 
    "jolot,kexuw", 
    "kecic,nefag", 
    "panoc,luhid", 
    "qaqep,fijot", 
    "difiv,gayij", 
    "qosid,fukoh", 
    "lufim,dokek", 
    "husig,bewej", 
    "deqeb,guluw", 
    "jowog,heham", 
    "mukiy,jecir", 
    "falom,fihar", 
    "fizim,pewuk", 
    "hawoh,guyaj", 
    "hawoh,guyaj", 
    "cazup,domav", 
    "mafum,jofoc", 
    "qimix,mofex", 
    "maheg,cuwuq", 
    "dudoq,muvoc", 
    "neroy,quhec", 
    "poqit,lapaq", 
    "miseh,pimac", 
    "finoy,lohuh", 
    "niwal,fovif", 
    "laral,kipoh", 
    "cecec,cijej", 
    "kegit,qimix", 
    "kehid,mehor", 
    "mituh,gunek", 
    "fazuf,miseh", 
    "finoy,lohuh", 
    "kehid,mehor", 
    "micax,hedul", 
    "qecim,boguw", 
    "hawoh,guyaj", 
    "kuroc,lagoc", 
    "meyiq,giqir", 
    "hawoh,guyaj", 
    "hawoh,guyaj", 
    "bocut,jukig", 
    "pibab,kehid", 
    "biseq,fabox", 
    "gigig,hisaf", 
    "hisaf,hidar", 
    "kehid,mehor", 
    "qoroc,huvib", 
    "bisup,bamuc", 
    "jigas,boguw", 
    "gixan,gegiv", 
    "necuz,qoneb", 
    "lapaq,heqij", 
    "mumek,gegiv", 
    "fekey,qenon", 
    "kegit,meyiq", 
    "lulaq,qador", 
    "jojaq,cukep", 
    "firup,cijej", 
    "fopiv,kuxaj", 
    "bozit,jagij", 
    "bibil,qexix", 
    "kofup,jajix", 
    "nobuq,muxuk", 
    "noxoj,kisid", 
    "humiy,pehem", 
    "moqac,cepoz", 
    "lagoc,qavew", 
    "gicuk,cijej", 
    "kuyem,qidew", 
    "gavuc,galuv", 
    "gavuc,nirab", 
    "laqiz,qugac", 
    "fojix,laxub", 
    "bewej,kugux", 
    "furub,falom", 
    "coxar,nayim", 
    "fekey,feget", 
    "mumek,qehad", 
    "kewos,deqeb", 
    "pizaz,defos", 
    "jalav,lecuh", 
    "cimoz,newew", 
    "banom,jebut", 
    "golug,bonij", 
    "miroj,gerev", 
    "mufur,hucaw", 
    "hugum,qexay", 
    "bamuc,hejic", 
    "lelip,fazov", 
    "baxud,laqiz", 
    "neqet,kuxaj", 
    "boruy,lijat", 
    "baziq,lugof", 
    "dewil,falom", 
    "jexic,gexud", 
    "boruy,lijat", 
    "boruy,lijat", 
    "bedif,nujuj", 
    "capeb,dabaf", 
    "baqoc,qenon", 
    "huhuk,qamuh", 
    "hetaq,nufiw", 
    "bamuc,hejic", 
    "dutos,cusem", 
    "payex,hexaq", 
    "fufob,boqon", 
    "bamuc,hejic", 
    "pedax,juzud", 
    "doqor,hisoq", 
    "meqac,cixuq", 
    "hitej,cecec", 
    "kigog,bedif", 
    "cusud,nuzot", 
    "dijeh,gakaz", 
    "fexen,gitab", 
    "nofiz,hepoj", 
    "lohuh,dejiw", 
    "dewil,luxos", 
    "burug,bokac", 
    "fehaz,gosac", 
    "gosux,jujif", 
    "jalav,defos", 
    "cagiq,guqip", 
    "jurib,quhuq", 
    "deyal,madik", 
    "hihuh,qupof", 
    "fovif,qirab", 
    "giqir,mopot", 
    "badod,qagiw", 
    "jutah,lojut", 
    "pogok,hivoy", 
    "mituh,guyaj", 
    "bumak,qoqiq", 
    "bulem,mekeb", 
    "capeb,dabaf", 
    "bewej,culah", 
    "meyir,lajak", 
    "bamuc,hejic", 
    "pimac,miseh", 
    "fanuv,harok", 
    "pisof,haceh", 
    "kexuw,fanuv", 
    "guheh,bomav", 
    "baqoc,qenon", 
    "fanap,mezed", 
    "bamuc,hejic", 
    "noyat,buzaz", 
    "qidew,bomav", 
    "buduf,qafun", 
    "bedif,nujuj", 
    "gudem,koriv", 
    "jigas,lagoc", 
    "jolot,gasuq", 
    "jaroj,jepiv", 
    "hetaq,nufiw", 
    "pujom,femof", 
    "bowiv,febum", 
    "pelub,camux", 
    "jigas,bozit", 
    "capeb,dabaf", 
    "qucic,bohud", 
    "mazob,muhaf", 
    "nuhux,mifun", 
    "gahoz,lezul", 
    "bomip,nunif", 
    "muyoy,qoroc", 
    "cadej,cusud", 
    "muyoy,lujaf", 
    "hejic,pucax", 
    "kofup,butaf", 
    "dafir,lijat", 
    "pocor,juzud", 
    "jataj,jekoq", 
    "pivun,jemej", 
    "keleq,qimuz", 
    "lisiy,kojeb", 
    "neyus,fizeb", 
    "gosaw,qaviw", 
    "ponum,bohud", 
    "hikas,cunoj", 
    "giviq,pucoc", 
    "qenon,hahek", 
    "mifun,nuhux", 
    "muluq,bodof", 
    "cusem,bavez", 
    "domif,pucax", 
    "heyoz,heqij", 
    "gapib,fowiv", 
    "gasuq,hazud", 
    "deruq,pebel", 
    "bemaf,qegem", 
    "foyar,bipam", 
    "pomew,nanic", 
    "hikip,hukar", 
    "qimec,midut", 
    "mivon,pigef", 
    "pucoc,poqit", 
    "fujed,neyat", 
    "niwal,cecec", 
    "gicuk,cahiy", 
    "mezed,madik", 
    "bokac,qefib", 
    "pecoq,bibil", 
    "bowal,jojuy", 
    "lifix,hehil", 
    "lowop,cahiy", 
    "qeguz,jiyag", 
    "lagoc,hedul", 
    "hodev,geqog", 
    "kewos,gexud", 
    "kenux,meyir", 
    "pomiy,boruy", 
    "ceriy,golug", 
    "mifun,nuhux", 
    "lowop,cahiy", 
    "biquc,gisif", 
    "foraj,cukep", 
    "gigig,loxab", 
    "madik,panuf", 
    "qiruq,qezuv", 
    "liper,mibad", 
    "guluw,dejiw", 
    "kuxaj,nufiw", 
    "koriv,jigej", 
    "muyoy,gimaw", 
    "nelit,mipef", 
    "famoy,jutur", 
    "hazud,dejiw", 
    "bopad,noyat", 
    "pudew,mofex", 
    "cibam,ciziy", 
    "melox,qehad", 
    "lawuv,fahij", 
    "qebux,levid", 
    "laral,mufur", 
    "dijun,qeyaw", 
    "gumon,neqeq", 
    "kovaq,japum", 
    "hizid,lowop", 
    "bamam,hiziq", 
    "levid,kimof", 
    "cuxur,kegit", 
    "pudew,qotey", 
    "nonoj,hidar", 
    "gawus,fukoh", 
    "ciziy,ceqem", 
    "ciziy,fimup", 
    "neriy,fideh", 
    "jahuh,qoqiq", 
    "guyaj,biseq", 
    "jizof,hihuh", 
    "qewaj,pibab", 
    "hedul,pojuv", 
    "lejag,jikeq", 
    "pukap,dewil", 
    "hufuh,gegiv", 
    "qoroc,hiziq", 
    "jatet,qemak", 
    "muvit,cahiy", 
    "bewej,quhec", 
    "dihet,kazij", 
    "coyam,melox", 
    "lozir,foxuy", 
    "futuj,kukij", 
    "lapaq,nujuj", 
    "maxih,newew", 
    "cicum,mufuf", 
    "qoneb,deqeb", 
    "gumon,neqeq", 
    "gumon,neqeq", 
    "domav,leqop", 
    "hiziq,qador", 
    "bajoc,guqur", 
    "pukap,coxar", 
    "ceriy,golug", 
    "lepey,geqog", 
    "kimof,burug", 
    "niwal,maheg", 
    "jalav,bavim", 
    "fopiv,melaq", 
    "pizah,dobot", 
    "kovaq,mehor", 
    "moruz,hitej", 
    "pivun,dacoy", 
    "jufah,guqur", 
    "fariw,nekuc", 
    "badod,bexoh", 
    "jemej,dafir", 
    "jezed,gugej", 
    "neyus,deneh", 
    "harok,pelif", 
    "koyev,jufah", 
    "fawun,dokek", 
    "nibat,nuguk", 
    "jiyag,joyuk", 
    "hazud,nigis", 
    "fizuz,nuyak", 
    "negaz,jataj", 
    "deneh,fevut", 
    "baziq,qoqaw", 
    "qaviw,butaz", 
    "buzaz,gufas", 
    "naroy,hodev", 
    "bacoy,qobeh", 
    "mezed,hayup", 
    "kayus,qidew", 
    "mituh,meyiy", 
    "nojiy,gihin", 
    "lipob,dihet", 
    "hihuh,nolur", 
    "nawam,kuxaj", 
    "lofic,burug", 
    "kakox,noduq", 
    "hurod,qawep", 
    "neroy,kozec", 
    "koguf,geqog", 
    "kuroc,jajoy", 
    "pewep,jurib", 
    "ceyos,jebut", 
    "bofef,pezuh", 
    "luhid,bigaj", 
    "nibat,nuguk", 
    "humeg,bihib", 
    "mezed,gewih", 
    "guhiz,dewil", 
    "niwal,maheg", 
    "lapaq,dihep", 
    "finij,fizuz", 
    "dilux,pahif", 
    "kuroc,jajoy", 
    "jurib,fucuj", 
    "muvit,jukug", 
    "qafun,noyat", 
    "kefoz,ligib", 
    "mufuf,guxun", 
    "kamip,camux", 
    "gumad,busix", 
    "qafun,noyat", 
    "fizuz,nuyak", 
    "fowiv,nolur", 
    "nibat,nuguk", 
    "bacoy,qobeh", 
    "micax,moqac", 
    "muxil,lovuj", 
    "jusol,kajip", 
    "midux,jufeh", 
    "kamip,camux", 
    "qafun,noyat", 
    "kopip,gupac", 
    "hahek,bipam", 
    "hokuj,gisif", 
    "qafun,noyat", 
    "lohaw,qayiv", 
    "nibat,nuguk", 
    "hodud,hocun", 
    "cucuk,kogiw", 
    "bofef,pezuh", 
    "bofef,domav", 
    "pahif,jujuc", 
    "fukoh,fijot", 
    "jecid,qotey", 
    "kulem,pufun", 
    "dajav,maxaq", 
    "kefoz,ligib", 
    "fugum,bavez", 
    "gupac,mikox", 
    "gixub,huvib", 
    "fizuz,nuyak", 
    "jezed,humeg", 
    "bumak,japaf", 
    "pibab,kisop", 
    "qafun,noyat", 
    "qafun,noyat", 
    "payex,bumak", 
    "mepoh,foviz", 
    "hixit,ciqog", 
    "lereg,guqur", 
    "buseq,pivun", 
    "kuwis,harok", 
    "lapaq,hejic", 
    "nibod,gupac", 
    "jecir,jekox", 
    "cuxur,qetas", 
    "jepiv,jafaf", 
    "lereg,kuqoc", 
    "qihux,koguf", 
    "bihir,codej", 
    "qiruc,cucuk", 
    "qegoy,jucev", 
    "duyit,qemor", 
    "bucom,noyat", 
    "carir,nogex", 
    "bizej,mohiw", 
    "qacam,luqem", 
    "fajul,hodud", 
    "qafun,noyat", 
    "leqop,pituf", 
    "buqov,luhid", 
    "hoyil,perap", 
    "humeg,meqac", 
    "pexih,fepoj", 
    "mifep,bamuc", 
    "dokek,nomep", 
    "qupov,noduq", 
    "fajul,kagat", 
    "facuz,dudoq", 
    "dacoy,meyiy", 
    "nanuw,giviq", 
    "fukik,cunuh", 
    "gicuk,laxip", 
    "mogip,jagij", 
    "cofic,capeh", 
    "hidar,micax", 
    "jucev,fazip", 
    "gupeq,hinaj", 
    "fajul,jikeq", 
    "muvit,jelag", 
    "giqir,nuvok", 
    "hidep,nojiy", 
    "bulem,lohaw", 
    "muhaf,lapaq", 
    "levid,luhid", 
    "qomap,nalaj", 
    "muhaf,dekip", 
    "leheq,jizof", 
    "keqif,bihir", 
    "jiwin,goqaj", 
    "jixil,mohiw", 
    "nisev,jirem", 
    "lugof,qewaj", 
    "domav,joyuk", 
    "galuv,qupef", 
    "gosux,hidar", 
    "mutiz,qecim", 
    "dobot,nifum", 
    "fipev,qaviw", 
    "jiwin,goqaj", 
    "qonip,difiv", 
    "mafur,gipum", 
    "govez,loxoz", 
    "mugiy,gayij", 
    "nanuw,fuyoh", 
    "noyat,qupef", 
    "biqix,qekah", 
    "nomep,fepoj", 
    "newew,kagat", 
    "qemak,kukij", 
    "gupok,hepoj", 
    "maded,difiv", 
    "koyem,jaqej", 
    "qaqac,fozer", 
    "cucuk,luhid", 
    "bumak,jucin", 
    "bipam,falom", 
    "giviq,nuzot", 
    "kehab,gosac", 
    "giqar,gasuq", 
    "gaqon,juwac", 
    "nalaj,jociy", 
    "bisup,mavey", 
    "loxoz,mezed", 
    "hinaj,hazud", 
    "jujuc,qediy", 
    "feget,luxos", 
    "hodog,nubul", 
    "kuroc,kafux", 
    "qiyag,kuzac", 
    "japum,naqup", 
    "falom,gumad", 
    "foxuy,pelif", 
    "hosop,qagiw", 
    "bavim,kakox", 
    "pizah,nubul", 
    "difiv,maded", 
    "kopip,nibat", 
    "naqup,qebux", 
    "gufas,jebut", 
    "duzug,qehab", 
    "bavim,kakox", 
    "gumon,hikip", 
    "neqet,qosid", 
    "qiruc,dajuf", 
    "dajav,qamuh", 
    "hazud,nonoj", 
    "buzaz,hozej", 
    "hikip,nanic", 
    "pesam,nosif", 
    "kovaq,qagiw", 
    "gawus,cigup", 
    "maqis,cucuk", 
    "miseh,ligib", 
    "hejic,gupeq", 
    "foyar,fevut", 
    "qezuv,qexag", 
    "pifil,nomep", 
    "lawuv,bequv", 
    "qemak,kukij", 
    "qupef,boqon", 
    "miroj,muhaf", 
    "qidew,dudoq", 
    "fanuv,gusuz", 
    "mideh,gitif", 
    "payex,gumad", 
    "coxar,dibed", 
    "qiruc,dajuf", 
    "gemey,fopiv", 
    "qetas,qegoy", 
    "kebad,janoz", 
    "niwal,mafur", 
    "payex,cudol", 
    "dacoy,meyiq", 
    "manup,fazov", 
    "qixew,biseq", 
    "kewos,perap", 
    "bokac,hikip", 
    "jexic,micax", 
    "gisif,cicum", 
    "mifun,pucoc", 
    "qemak,kukij", 
    "hikop,dihep", 
    "jucew,fahah", 
    "namot,nekuc", 
    "bamuc,bizuq", 
    "foraj,qepov", 
    "nofen,hetaq", 
    "bopad,nacih", 
    "pimac,dogoc", 
    "pesam,nosif", 
    "pesam,nosif", 
    "jidit,badod", 
    "gumad,jahaw", 
    "decix,lawuv", 
    "pesam,nosif", 
    "demox,maxoj", 
    "pesam,nosif", 
    "nipiq,hegug", 
    "nipiq,hegug", 
    "nipiq,hegug", 
    "nipiq,hegug", 
    "nipiq,hegug", 
    "nipiq,hegug", 
    "nipiq,hegug", 
    "nipiq,hegug", 
    "nipiq,hegug", 
    "nipiq,hegug", 
    "nipiq,hegug", 
    "pesam,nosif", 
    "nipiq,hegug", 
    "nipiq,hegug", 
    "pesam,nosif", 
    "pesam,nosif", 
    "pesam,nosif", 
    "nipiq,hegug", 
    "nipiq,hegug", 
    "nipiq,hegug", 
    "cukip,jidit", 
    "nipiq,hegug", 
    "nipiq,hegug", 
    "kehab,lihih", 
    "pesam,nosif", 
    "pesam,nosif", 
    "pesam,nosif", 
    "pesam,nosif", 
    "pesam,nosif", 
    "pesam,nosif", 
    "pesam,nosif", 
    "pesam,nosif", 
    "pesam,nosif", 
    "bavim,gafig", 
    "pesam,nosif", 
    "pesam,nosif", 
    "maqis,nogex", 
    "pesam,nosif", 
    "kimoz,gijek", 
    "pesam,nosif", 
    "pudew,gilox", 
    "pesam,nosif", 
    "kunag,ciriv", 
    "pesam,nosif", 
    "pesam,nosif", 
    "gupeq,fufob", 
    "bobod,gijek", 
    "kafux,dolih", 
    "dafir,muxuk", 
    "culah,cusij", 
    "mivon,leheq", 
    "kajip,qugac", 
    "gigig,nibat", 
    "gayij,hosop", 
    "pesam,nosif", 
    "pesam,nosif", 
    "focom,gijek", 
    "panoc,geroz", 
    "hodog,qimec", 
    "hurod,pizah", 
    "pesam,nosif", 
    "pesam,nosif", 
    "baqoc,fizim", 
    "pesam,nosif", 
    "pesam,nosif", 
    "foxuy,fepoj", 
    "niqin,faroq", 
    "deguv,qobeh", 
    "pudew,pahif", 
    "jizof,hufuh", 
    "gikif,pamaq", 
    "payom,fazip", 
    "fabox,qekah", 
    "mituh,nofen", 
    "guyaj,pocor", 
    "bibil,fahij", 
    "mofex,finij", 
    "qemak,kukij", 
    "gitab,koduk", 
    "pesam,nosif", 
    "hucaw,gupil", 
    "puzat,mifun", 
    "qenon,cokud", 
    "nelit,fihuw", 
    "gogib,pezuh", 
    "dewil,gafig", 
    "coyam,papiq", 
    "fapif,kimof", 
    "fabix,jajix", 
    "doqor,kawir", 
    "nunif,mibob", 
    "qamom,firup", 
    "dedav,dijun", 
    "mekeb,hufuh", 
    "qoyin,nifum", 
    "pesam,nosif", 
    "mibob,juwem", 
    "hadof,juyox", 
    "hosop,muvoc", 
    "gigox,panoc", 
    "nosif,liper", 
    "qediy,dahow", 
    "jaroj,qecut", 
    "carir,qenon", 
    "fuxum,giqir", 
    "lenim,kuzac", 
    "dawom,dejiw", 
    "gafux,bexoh", 
    "moqac,nagiq", 
    "pemeg,juwem", 
    "qomap,fihuw", 
    "gosaw,mepoh", 
    "hikop,juzil", 
    "dowir,qediy", 
    "qamom,foyar", 
    "jojuy,fiteb", 
    "dowir,bilaq", 
    "dilux,hidar", 
    "kovaq,padeb", 
    "gitab,jaqej", 
    "qegem,fodeh", 
    "pedax,bowiv", 
    "babap,nugeb", 
    "joviw,nafug", 
    "bedif,qadug", 
    "fabix,gilox", 
    "povip,pojuv", 
    "juwem,cusud", 
    "cukep,kayus", 
    "mazob,muhaz", 
    "joqiw,pemeg", 
    "jiroy,jeqon", 
    "furep,nomep", 
    "bokac,fariw", 
    "nuxok,hiziq", 
    "deqeb,qexag", 
    "pesam,nosif", 
    "gasuq,faroq", 
    "bizuq,nuhux", 
    "gufek,cecig", 
    "mavaz,husit", 
    "pexih,qecut", 
    "gumad,hedul", 
    "hetaq,facuz", 
    "kusit,lifix", 
    "nagip,qafun", 
    "pucax,jiyag", 
    "gufas,kayus", 
    "hisaf,jelag", 
    "lidag,fevut", 
    "jujuc,fujed", 
    "kujod,hihuh", 
    "jucev,femof", 
    "fahuk,facuz", 
    "nalew,bijek", 
    "camaz,kexuw", 
    "qugac,bibiw", 
    "jizof,ququl", 
    "finij,ciyip", 
    "dapup,ditij", 
    "bexoh,diriv", 
    "lejij,jirem", 
    "hehum,jafaf", 
    "madik,jexic", 
    "puzat,foraj", 
    "pixed,decix", 
    "coyul,qehad", 
    "pujom,gexud", 
    "luzaf,besow", 
    "pujom,domav", 
    "hidar,cigup", 
    "dobot,bageg", 
    "jelag,nibat", 
    "dibed,gileq", 
    "mikaw,hukar", 
    "jiwin,fepoj", 
    "gidem,mifun", 
    "lajak,fihar", 
    "dowir,leqop", 
    "koxus,padeb", 
    "hikas,hedul", 
    "geciv,qobeh", 
    "qenon,mihid", 
    "muvit,gitab", 
    "bodof,cicaj", 
    "jebut,jufeh", 
    "naroc,qugac", 
    "hodev,dekip", 
    "cikoz,kuhix", 
    "nuyak,gimaw", 
    "nidac,nejux", 
    "jewem,cicum", 
    "kogas,qamoh", 
    "hinaj,kigay", 
    "bageg,kimof", 
    "hajoj,nigis", 
    "bageg,kimof", 
    "bageg,kimof", 
    "gafux,gogib", 
    "jufah,jufej", 
    "nowan,jojaq", 
    "bageg,kimof", 
    "mekeb,gumad", 
    "loxoz,dodeg", 
    "qomap,mibom", 
    "kayus,qapem", 
    "bageg,kimof", 
    "nubul,dodeg", 
    "bageg,kimof", 
    "bageg,kimof", 
    "bageg,kimof", 
    "bageg,kimof", 
    "kewos,fapod", 
    "bageg,kimof", 
    "gibep,navep", 
    "bageg,kimof", 
    "bageg,kimof", 
    "bageg,kimof", 
    "bageg,kimof", 
    "bageg,kimof", 
    "jahuh,guqip", 
    "kazuj,jaroj", 
    "jahuh,guqip", 
    "luzaf,kosob", 
    "qinik,nujuj", 
    "dutos,pizah", 
    "korit,madik", 
    "luxos,jixil", 
    "dayip,jiwin", 
    "piqez,mivon", 
    "cinok,gupil", 
    "hinaj,facuz", 
    "mofex,jutur", 
    "qosid,pewep", 
    "fazov,hociy", 
    "duzug,jewem", 
    "luzaf,gogib", 
    "mikaw,hokuj", 
    "kimof,bageg", 
    "buduf,hisoq", 
    "bageg,kimof", 
    "mosiv,geciv", 
    "qukum,jufad", 
    "fazuf,qeyaw", 
    "poqit,gexud", 
    "keleq,difiv", 
    "cicum,padeb", 
    "humeg,fazip", 
    "galuv,jufeh", 
    "kakox,heham", 
    "domav,hurod", 
    "koduk,hiziq", 
    "humeg,gemey", 
    "diroc,juyed", 
    "lobud,pahif", 
    "lobud,pahif", 
    "juzud,qecut", 
    "kuyem,fasij", 
    "cupun,hikas", 
    "kenuy,qukum", 
    "jomic,nipoz", 
    "juyox,nuzoq", 
    "gemeh,kujol", 
    "guhuy,nacih", 
    "mideh,lobud", 
    "qujet,qagiw", 
    "diriv,juyed", 
    "luxos,biqix", 
    "kimof,bageg", 
    "jofoc,jiwin", 
    "jekiy,qafij", 
    "pefay,nuyak", 
    "gozik,dahow", 
    "jedap,fowiv", 
    "dacoy,foyar", 
    "cimoz,papiq", 
    "jaroj,jociy", 
    "mumek,kukij", 
    "japaf,kecic", 
    "pisof,bobod", 
    "hinaj,nejux", 
    "lanoq,locun", 
    "lobud,pahif", 
    "pexih,feget", 
    "gixan,boliy", 
    "mivon,kamip", 
    "helad,lidag", 
    "helad,lidag", 
    "nibod,leheq", 
    "kogiw,gupeq", 
    "pamaq,nibod", 
    "gozik,dahow", 
    "bodid,nacih", 
    "kimof,bageg", 
    "dahow,jaxug", 
    "dizus,bobod", 
    "joxiy,fimup", 
    "nuguk,jewem", 
    "gonuc,niniq", 
    "bamam,povip", 
    "jixil,jufej", 
    "gigox,dadef", 
    "gulac,meqac", 
    "humeg,fazip", 
    "dedav,mosiv", 
    "huvib,ciyip", 
    "necuz,naqup", 
    "bemaf,nicoq", 
    "dufic,qawaj", 
    "hivoy,jilih", 
    "lanoq,fihoq", 
    "juzil,fozer", 
    "puzat,qijaq", 
    "fuyoh,bizej", 
    "capeb,dadef", 
    "kafux,cazup", 
    "jezed,dawos", 
    "husig,dijun", 
    "qavan,jaxam", 
    "mavey,qonip", 
    "finij,miguw", 
    "koyem,kujod", 
    "nacih,bumak", 
    "janoz,padeb", 
    "lagoc,gupok", 
    "gerev,qotey", 
    "korit,moruv", 
    "fekey,fuyoh", 
    "fahah,bodid", 
    "finoy,nuyak", 
    "gozik,dahow", 
    "dijun,jagij", 
    "jewem,pucoc", 
    "heyoz,cuzoy", 
    "payom,meyiq", 
    "badod,natap", 
    "gujad,gicuk", 
    "gosac,jutur", 
    "nejix,povip", 
    "jewem,cagiq", 
    "koguf,qefib", 
    "harok,huqiv", 
    "defos,fiteb", 
    "dobot,mibom", 
    "mibob,qenon", 
    "maviz,loxoz", 
    "luqem,dobot", 
    "jujuc,hopaf", 
    "fisok,qozus", 
    "nayim,mezed", 
    "helad,fugum", 
    "baqey,bufav", 
    "maheg,deguv", 
    "qehad,nayim", 
    "fapih,nofen", 
    "jurib,hucaw", 
    "bavim,bigaj", 
    "mabod,necuz", 
    "focom,lowop", 
    "cibam,jekiy", 
    "pukap,buzaz", 
    "forek,gihin", 
    "kexuw,hejic", 
    "kazij,fanap", 
    "lilap,jilih", 
    "leqop,neqet", 
    "kagat,hinaj", 
    "nupub,qamoh", 
    "qeyaw,hurod", 
    "mufuf,necuz", 
    "doqor,kofup", 
    "jujif,lugof", 
    "huqiv,hofoc", 
    "nubul,qosid", 
    "kawir,nafug", 
    "hufuh,qomap", 
    "butaz,pakih", 
    "miguw,fijiv", 
    "qacam,kunag", 
    "cusud,biquc", 
    "lejag,jaxug", 
    "bizuq,dofuc", 
    "kehid,lunij", 
    "moruv,dafum", 
    "kuxaj,manup", 
    "fasij,bexod", 
    "kulem,dizus", 
    "qejev,qeyaf", 
    "dolih,giqic", 
    "luqem,dobot", 
    "pemeg,muvoc", 
    "payom,meyiq", 
    "payom,meyiq", 
    "giviq,hagac", 
    "kegit,lulaq", 
    "baziq,decix", 
    "koguf,qefib", 
    "muvoc,pemeg", 
    "micok,pehem", 
    "hidar,qayiv", 
    "laqiz,huvib", 
    "mojic,padeb", 
    "pahif,guheh", 
    "gimaw,livud", 
    "bomav,qijaq", 
    "jajix,kuxaj", 
    "qesex,jufej", 
    "liliw,nuhuz", 
    "lobud,gimaw", 
    "pelif,lobud", 
    "moqac,jukig", 
    "gixub,koduk", 
    "qucir,bilaq", 
    "nadog,loxab", 
    "fevut,leqem", 
    "culah,jepiv", 
    "maqet,husig", 
    "lojed,nojiy", 
    "cemif,kixan", 
    "cewoh,bumec", 
    "fekey,hikop", 
    "melox,hepoj", 
    "norur,qejev", 
    "pucoc,pewuk", 
    "buqov,fideh", 
    "cefuc,qamuh", 
    "bizuq,bibil", 
    "qapem,nogex", 
    "hikas,midux", 
    "bapup,dihet", 
    "jahaw,ducoz", 
    "cosop,kujih", 
    "mibad,qafij", 
    "lelip,lidag", 
    "dewil,gevip", 
    "dobot,luqem", 
    "nejux,nacih", 
    "hahek,pigef", 
    "qidew,fapod", 
    "pizaz,kamip", 
    "bumuy,dibed", 
    "jahaw,ducoz", 
    "bizuq,deguv", 
    "mumop,lisiy", 
    "gudem,pemeg", 
    "baziq,foyar", 
    "kexuw,bumec", 
    "dabaf,dedow", 
    "pefay,muvit", 
    "lisiy,mumop", 
    "noduq,kajip", 
    "muvoc,pemeg", 
    "hawoh,pobuz", 
    "luqem,dobot", 
    "naroc,ponum", 
    "cudip,huqiv", 
    "gitab,mafum", 
    "codej,baxud", 
    "pezuh,fazov", 
    "joviw,dilux", 
    "deneh,giniq", 
    "cebis,pelub", 
    "hukar,gapib", 
    "mepoh,neyat", 
    "mifep,jixek", 
    "lijat,geqor", 
    "nuvis,fihuw", 
    "jelag,bufav", 
    "natap,humiy", 
    "dobot,luqem", 
    "fozer,qoneb", 
    "cudip,bomip", 
    "fixej,qapor", 
    "muluq,jojuy", 
    "hadof,bedif", 
    "gomos,kogas", 
    "bavez,hitej", 
    "lanoq,gigig", 
    "gokuv,dekip", 
    "qoyin,muxuk", 
    "cosop,kujih", 
    "norur,qejev", 
    "newew,ditij", 
    "pizaz,jujuc", 
    "jahaw,qavew", 
    "lereg,giheb", 
    "fodeh,guhuy", 
    "heham,lujaf", 
    "fabox,davuk", 
    "mogip,fakag", 
    "miseh,qihux", 
    "jareh,navep", 
    "jusol,nibod", 
    "lezax,bomip", 
    "qadug,gujad", 
    "fovif,cecay", 
    "pewep,kuroc", 
    "bejon,ciqog", 
    "hiziq,koxus", 
    "bamam,cadej", 
    "nosif,dacoy", 
    "bihir,gimaw", 
    "micok,cuzoy", 
    "dodeg,hefom", 
    "mivon,fahah", 
    "copox,fisof", 
    "bibil,lezax", 
    "gigox,golug", 
    "geciv,falom", 
    "pucax,juzil", 
    "payex,hihuh", 
    "dibed,mibob", 
    "nuguk,lagoc", 
    "fugum,cebuq", 
    "kovaq,cusij", 
    "qupep,jehas", 
    "kamip,qafun", 
    "paqel,dodas", 
    "qenon,nufiw", 
    "bodid,baziy", 
    "manup,qemak", 
    "namuc,peqom", 
    "gulac,boguw", 
    "nawam,mojic", 
    "lohuh,kenux", 
    "fahuk,kimof", 
    "mavey,jelag", 
    "hidiz,joyuk", 
    "pewuk,gixan", 
    "hurod,nijef", 
    "jepiv,ciyip", 
    "hikop,dajuf", 
    "melox,hidep", 
    "mavey,jelag", 
    "gixan,cijej", 
    "dekip,nonoj", 
    "fabix,fihuw", 
    "mavey,jelag", 
    "qador,namot", 
    "diriv,humeg", 
    "mavey,jelag", 
    "fabix,muhaf", 
    "mavey,jelag", 
    "mavey,jelag", 
    "mavey,jelag", 
    "mavey,jelag", 
    "lobud,linuw", 
    "dowir,qiyag", 
    "jinop,pesam", 
    "mudut,jilih", 
    "jelag,mavey", 
    "fodeh,guhuy", 
    "dizus,difiv", 
    "jusol,jukig", 
    "qamom,fevut", 
    "deyal,qirab", 
    "jahev,gusuz", 
    "dajuf,maxoj", 
    "qaxol,maxoj", 
    "jewem,hiwer", 
    "gafig,lujaf", 
    "ceriy,leqem", 
    "hufuh,nubul", 
    "jelag,mavey", 
    "fazov,qexay", 
    "jofoc,nejux", 
    "meqac,pimac", 
    "mehor,buduf", 
    "geciv,qejev", 
    "madik,kipoh", 
    "lanoq,hehil", 
    "qehad,lereg", 
    "hukar,mibom", 
    "jekeh,gegiv", 
    "kovaq,cusij", 
    "mohiw,jufeh", 
    "fawun,panuf", 
    "capeb,pixed", 
    "qekah,jusev", 
    "biwuk,hidiz", 
    "leyah,midut", 
    "nanic,gikif", 
    "deguv,kekap", 
    "lulew,geqog", 
    "lelip,fuqug", 
    "lozir,fazuf", 
    "lofow,puzat", 
    "hazud,bilaq", 
    "kogiy,qovel", 
    "luhid,kigog", 
    "foviz,qihux", 
    "hawoh,baziy", 
    "qiruc,fovif", 
    "hetaq,pifil", 
    "qaxol,muluq", 
    "maqis,culah", 
    "mibom,hoyil", 
    "bumaf,domif", 
    "ciriv,qador", 
    "midux,qanej", 
    "muvit,foviz", 
    "qenon,qagiw", 
    "fehaz,hidep", 
    "mikox,fipev", 
    "qoqiq,panuf", 
    "decix,gudem", 
    "dihet,jijob", 
    "pizaz,pujom", 
    "naroy,jebut", 
    "kopip,jixek", 
    "gerev,guyaj", 
    "qegem,kuhix", 
    "maqis,cunim", 
    "hisaf,mifep", 
    "laral,miseh", 
    "gosac,husit", 
    "jigej,lobud", 
    "cucuk,dosoz", 
    "desaq,giqic", 
    "mibom,fopiv", 
    "kexuw,bexod", 
    "gapib,qemak", 
    "nalew,jofoc", 
    "copox,lapaq", 
    "qupep,biqix", 
    "nadog,nejux", 
    "jolot,muvoc", 
    "guqip,cagiq", 
    "jufah,qoyin", 
    "locun,meyiq", 
    "pivun,dewil", 
    "jupar,muhaf", 
    "neliz,qenon", 
    "nowan,kixex", 
    "mudut,cacij", 
    "qacam,guhiz", 
    "humeg,defos", 
    "cukep,nofen", 
    "bisup,bajuw", 
    "jukug,gupok", 
    "bumak,fucuj", 
    "bijag,nadog", 
    "hifan,hikop", 
    "jekoq,cecec", 
    "cemif,jomic", 
    "juzil,heqij", 
    "nejix,jecid", 
    "pemeg,qacam", 
    "jaxug,gemud", 
    "qepar,maxaq", 
    "cudip,panoc", 
    "levid,coxar", 
    "jociy,qexay", 
    "kuxaj,lijat", 
    "jucuj,fariw", 
    "nizaz,meyiy", 
    "jojuy,piqez", 
    "bavez,cetef", 
    "mogip,lanoq", 
    "payex,lofic", 
    "cunim,lufim", 
    "jafaf,qeyaf", 
    "paqel,hokuj", 
    "lawuv,pelif", 
    "micax,dilux", 
    "lohuh,mabod", 
    "dobot,gerev", 
    "nomep,fiteb", 
    "nuyak,gitif", 
    "peqeg,gudik", 
    "golug,qexag", 
    "galuv,dayip", 
    "gosaw,jusev", 
    "jafaf,qeyaf", 
    "povip,jigas", 
    "gudem,qupef", 
    "luxos,jajix", 
    "bapef,qozus", 
    "cukol,pomiy", 
    "fuxum,dajav", 
    "nanuw,koyem", 
    "kakox,kigay", 
    "jufah,kixan", 
    "cukip,jomic", 
    "pezuh,qoqaw", 
    "koduk,bewef", 
    "koxus,fuyoh", 
    "jukug,hihuh", 
    "fucuj,fepoj", 
    "desaq,hegug", 
    "diwab,gipum", 
    "jaluk,notak", 
    "kakox,lunij", 
    "kujol,banom", 
    "jupar,dedik", 
    "capeh,livud", 
    "qupov,mukiy", 
    "cosop,mivon", 
    "dayip,nekuc", 
    "nuhux,jataj", 
    "neyus,kigog", 
    "gozik,kigog", 
    "mideh,niqin", 
    "jolot,boliy", 
    "qomap,pagol", 
    "lohaw,jekeh", 
    "jexic,peqeg", 
    "qoneb,bajuw", 
    "nalew,koxus", 
    "qihux,nagip", 
    "maqis,gokuv", 
    "diriv,pituf", 
    "mumaf,jigej", 
    "mutiz,domif", 
    "lowop,fakag", 
    "gomos,jiyuy", 
    "kisop,kehab", 
    "jirem,helad", 
    "husaw,qexay", 
    "mikaw,cosop", 
    "huqiv,duzug", 
    "kazuj,mepoh", 
    "jahev,goqaj", 
    "negaz,kegit", 
    "husit,fuqug", 
    "muvoc,meyiq", 
    "korav,pelif", 
    "lovuj,fuyoh", 
    "gupil,qamoh", 
    "gitif,fizuz", 
    "bavez,ciriv", 
    "fodeh,cijej", 
    "mifep,gitif", 
    "gufek,qeyaw", 
    "meyiy,kuxaj", 
    "gigig,bajuw", 
    "legom,bajuw", 
    "mikox,mehor", 
    "kajip,jaqej", 
    "cupun,jecid", 
    "nibat,gosaw", 
    "jeqon,nogex", 
    "nekuc,dilux", 
    "koduk,hodud", 
    "defos,gevip", 
    "loxab,jekoq", 
    "nagiq,norur", 
    "bucom,dijun", 
    "pujom,heqij", 
    "nipoz,mijiz", 
    "nejix,cebuq", 
    "nuzot,cukep", 
    "nizaz,feget", 
    "kazuj,mepoh", 
    "gawus,jusol", 
    "nosif,pukap", 
    "kugog,heyoz", 
    "bumuy,mosiv", 
    "cigup,qupep", 
    "hegug,koxus", 
    "kakox,luwog", 
    "meqac,boliy", 
    "qidew,jagij", 
    "kuzac,boguw", 
    "neriy,qepov", 
    "husit,mihid", 
    "namuc,jutur", 
    "jekox,qayuk", 
    "gipum,cahiy", 
    "koguf,pelub", 
    "jekox,bejon", 
    "koyem,deguv", 
    "huvib,hodev", 
    "mugiy,kigog", 
    "guheh,pewuk", 
    "muvoc,meyiq", 
    "kiyir,hukar", 
    "kazuj,mepoh", 
    "canof,bageg", 
    "kusit,luqem", 
    "linuw,nidac", 
    "gokuv,fixej", 
    "maxaq,cunoj", 
    "lanoq,qimix", 
    "hociy,geroz", 
    "gudik,baziq", 
    "maxih,besow", 
    "nirab,bibiw", 
    "jajix,qezuv", 
    "domav,jujuc", 
    "gahoz,gusuz", 
    "laxip,fizuz", 
    "qaqac,ligeg", 
    "panuf,cimoz", 
    "fideh,qefib", 
    "luciy,lojut", 
    "fizim,lawuv", 
    "muhaz,pakih", 
    "jalav,pojuv", 
    "koyev,neroy", 
    "pufun,doqor", 
    "cudol,dibed", 
    "nakix,fariw", 
    "jutur,lereg", 
    "namot,ganur", 
    "lezul,moruv", 
    "bopad,bewej", 
    "febaq,guyaj", 
    "hadof,gevip", 
    "capeb,niwal", 
    "ceqem,hodud", 
    "fajul,kebad", 
    "jekoq,qexay", 
    "cigup,govez", 
    "nirab,leqop", 
    "kefoz,geqor", 
    "guqur,bofef", 
    "hofoc,geqog", 
    "jidit,kazuj", 
    "qafij,duyit", 
    "cosop,meyiq", 
    "liper,nipiq", 
    "kigog,mugiy", 
    "kuwis,jekeh", 
    "gitif,giqic", 
    "negaz,pisof", 
    "jikeq,dapup", 
    "gitab,qaqep", 
    "domav,lojut", 
    "hepoj,hociy", 
    "mabod,mapej", 
    "davuk,lezul", 
    "deguv,mabub", 
    "guxun,mugiy", 
    "nirab,bodof", 
    "qaqep,pifil", 
    "jawok,hoyil", 
    "nidac,guqip", 
    "dekip,qador", 
    "dodas,buseq", 
    "bizej,bokac", 
    "fexen,hofoc", 
    "fariw,hahek", 
    "domav,nefag", 
    "jedap,nobuq", 
    "nawam,fufob", 
    "qiyag,kacex", 
    "koyem,gipum", 
    "bokac,kuxaj", 
    "bowiv,fideh", 
    "kigog,mugiy", 
    "cunoj,dodas", 
    "mapej,becef", 
    "pucoc,lajak", 
    "manup,bageg", 
    "mohiw,kuxaj", 
    "husaw,bobod", 
    "cicum,mumek", 
    "hawoh,qiyag", 
    "bakux,jiyag", 
    "boqon,pobuz", 
    "qesex,kopip", 
    "bofef,jufat", 
    "lelip,moqac", 
    "febum,lozir", 
    "besow,husit", 
    "galuv,hadof", 
    "pagol,nadog", 
    "hedul,qaqep", 
    "buduf,fapod", 
    "bumak,pucax", 
    "dimal,guhuy", 
    "kamip,gugej", 
    "bacoy,biwar", 
    "gigig,peqef", 
    "jiroy,heyoz", 
    "jojaq,papiq", 
    "mojic,mukiy", 
    "huhuk,qofis", 
    "dimuz,husit", 
    "fiteb,heyoz", 
    "jutah,bocut", 
    "culah,jigej", 
    "geqog,golug", 
    "ceyos,mumaf", 
    "lobud,korit", 
    "hehum,nojiy", 
    "joyuk,gasuq", 
    "mudut,jedap", 
    "gosac,hawoh", 
    "babap,koriv", 
    "hucaw,cofic", 
    "jojaq,cikoz", 
    "culah,pobuz", 
    "noyat,quhec", 
    "cazup,bewef", 
    "mumek,gilox", 
    "gisif,gikif", 
    "fanap,dokek", 
    "bobeh,mabod", 
    "mudut,gileq", 
    "dajuf,lofic", 
    "maviz,nogex", 
    "qepov,pucoc", 
    "davuk,pomiy", 
    "fozer,govez", 
    "fuyoh,keqif", 
    "nefag,pexih", 
    "bamuc,pexih", 
    "biwar,dedav", 
    "hedul,gimaw", 
    "lofic,kogiy", 
    "juzil,jareh", 
    "fahij,dadef", 
    "gakaz,ducoz", 
    "foxuy,qidew", 
    "fahij,loxab", 
    "dayip,lanoq", 
    "jixil,qepov", 
    "bozit,mabub", 
    "govez,qamom", 
    "guluw,jaluk", 
    "lipob,nubul", 
    "loxoz,hodud", 
    "naroy,juzud", 
    "nejux,geqog", 
    "golug,cadej", 
    "nakix,foraj", 
    "gewom,hisoq", 
    "kujol,camux", 
    "mutiz,dedow", 
    "jigej,qesex", 
    "dawom,cijej", 
    "qegoy,fizuz", 
    "bowal,nakix", 
    "jahaw,mumop", 
    "nowan,neqeq", 
    "legom,qemor", 
    "cibam,gipum", 
    "neyus,kixex", 
    "mibad,godoh", 
    "cecig,kajip", 
    "cosop,jiyag", 
    "hisaf,mekeb", 
    "luzaf,kogiw", 
    "nizaz,muyoy", 
    "hahek,qiruq", 
    "nizaz,heham", 
    "maxaq,loxab", 
    "bowiv,kexuw", 
    "gemud,qepov", 
    "hikip,jahuh", 
    "fafuf,pixed", 
    "copox,fowiv", 
    "luhid,lajak", 
    "kimof,bamam", 
    "mibom,guyep", 
    "fabox,lagoc", 
    "gipum,hepoj", 
    "bibiw,kojeb", 
    "bohud,nipoz", 
    "micok,nejix", 
    "kesuv,pivun", 
    "qamoh,lozir", 
    "nogex,dajav", 
    "gewih,jilih", 
    "gawus,gafig", 
    "nicoq,kadul", 
    "qegoy,fizuz", 
    "hadof,dejiw", 
    "fizuz,bizej", 
    "jatet,mifep", 
    "qanej,peqom", 
    "cicaj,dijeh", 
    "fovif,naroy", 
    "kogas,jufat", 
    "jufah,hivoy", 
    "husig,fowiv", 
    "qimec,jociy", 
    "bibil,papiq", 
    "nicoq,kuyem", 
    "nigis,kocuj", 
    "gakaz,ducoz", 
    "fovif,kujol", 
    "bacoy,pesam", 
    "qameh,nomep", 
    "qomap,qukum", 
    "noduq,cotoj", 
    "cebuq,mapej", 
    "liliw,gusuz", 
    "bodid,ciriv", 
    "lelip,cosop", 
    "baxud,gedij", 
    "bowal,muxuk", 
    "fakag,nuzot", 
    "qugac,fasij", 
    "quhec,qexag", 
    "forek,nelit", 
    "laxip,nizaz", 
    "cigup,pukap", 
    "bihir,hejic", 
    "perap,janoz", 
    "mumaf,mepoh", 
    "kedew,kogas", 
    "cazup,gokuv", 
    "ligib,nacih", 
    "lujaf,galuv", 
    "fuyoh,mibob", 
    "nizaz,keleq", 
    "hokuj,qevoj", 
    "qovel,faroq", 
    "lisiy,kenux", 
    "luciy,moruz", 
    "difiv,jekoq", 
    "dufic,joviw", 
    "kujol,hisoq", 
    "cunim,dihep", 
    "babap,nomep", 
    "cibam,qafij", 
    "gokuv,fepoj", 
    "mofex,gafig", 
    "kebad,kadul", 
    "pukap,fizuz", 
    "fajul,geluq", 
    "jecid,husig", 
    "gulac,midut", 
    "butaf,gasuq", 
    "jurib,fevut", 
    "nagip,fijot", 
    "cazup,dedik", 
    "cusud,heyoz", 
    "kazij,lojed", 
    "qemor,bewef", 
    "falom,bizej", 
    "jutur,jekox", 
    "pibab,janoz", 
    "madik,hixit", 
    "kefoz,hurod", 
    "gosux,gemey", 
    "ciriv,cunuh", 
    "cuzoy,hayup", 
    "pizah,piqez", 
    "dewil,laxip", 
    "pesam,bibil", 
    "maded,nacih", 
    "muhaz,bowiv", 
    "kadul,mibom", 
    "gupok,jiroy", 
    "cuzoy,kusit", 
    "dokek,qijaq", 
    "guhuy,gupok", 
    "nekuc,fazov", 
    "famoy,jucin", 
    "galuv,fapod", 
    "meqac,gicuk", 
    "neqet,fukik", 
    "jezed,qoyin", 
    "leyah,mefer", 
    "leyah,qepar", 
    "midut,hociy", 
    "pixed,nuxok", 
    "maviz,nowan", 
    "butaz,moruz", 
    "nanuw,nosif", 
    "jecid,gokuv", 
    "jahaw,qadug", 
    "fuqeh,leheq", 
    "gulac,kozec", 
    "hofoc,cusij", 
    "qavew,nakix", 
    "fazip,jizof", 
    "nugeb,qediy", 
    "bamuc,hefom", 
    "lenim,qoqiq", 
    "foxih,qegoy", 
    "gayij,cimoz", 
    "domif,hegug", 
    "keleq,japum", 
    "jirem,gigox", 
    "luxos,ciziy", 
    "gunek,qenon", 
    "pituf,gozik", 
    "qiruc,nutuj", 
    "leqem,cokud", 
    "guqur,qupef", 
    "niniq,fariw", 
    "cadej,cuwuq", 
    "moqac,fukoh", 
    "lajak,cikoz", 
    "bexod,fepoj", 
    "pizaz,lenim", 
    "lapaq,jigas", 
    "lihih,mukiy", 
    "lagoc,hikas", 
    "quhec,baziq", 
    "gemey,nutuj", 
    "gumad,ciyip", 
    "mabod,nofiz", 
    "bamuc,jufej", 
    "fepoj,bageg", 
    "mepoh,bacoy", 
    "jufah,qaqep", 
    "qimec,lofic", 
    "gewus,burug", 
    "qihux,gaqon", 
    "papiq,kogiy", 
    "maded,nacih", 
    "linuw,lejij", 
    "kusit,cuzoy", 
    "kusit,cuzoy", 
    "kehid,lokip", 
    "maded,nacih", 
    "jayor,jigej", 
    "kozec,hifan", 
    "gileq,nagiq", 
    "qupep,fepoj", 
    "hokuj,qayiv", 
    "jiwin,qemor", 
    "hufuh,qijaq", 
    "dedik,bofef", 
    "fevut,fipev", 
    "cemif,gogib", 
    "nolur,dekip", 
    "jutur,pobuz", 
    "dokek,piqez", 
    "laxip,kimof", 
    "qijaq,hehum", 
    "jecid,bedif", 
    "kusit,cuzoy", 
    "furub,jiyag", 
    "lamoz,nuxos", 
    "jigas,foviz", 
    "jigas,foviz", 
    "miroj,jagij", 
    "mabub,fugiq", 
    "fapih,jahuh", 
    "qexag,cixuq", 
    "pizah,nufiw", 
    "dawos,hidep", 
    "qujet,nofen", 
    "gavuc,qiruq", 
    "mojic,pocor", 
    "jayor,febaq", 
    "pizah,qupef", 
    "jigej,joyuk", 
    "pomew,nutuj", 
    "govez,pewuk", 
    "cucuk,pojuv", 
    "leqop,jucev", 
    "hikip,gabiy", 
    "lejij,fijiv", 
    "foyar,neriy", 
    "maded,lipob", 
    "cosop,boliy", 
    "namuc,hodud", 
    "kogas,dafum", 
    "mofex,gafux", 
    "maqet,bigaj", 
    "mijiz,coyam", 
    "neyus,baxud", 
    "jahev,dizus", 
    "meyiy,qefib", 
    "lepey,kuzac", 
    "buseq,kamip", 
    "mifun,liliw", 
    "hurod,capeb", 
    "pufun,maqis", 
    "busix,fepoj", 
    "femof,dekip", 
    "dajuf,jaqew", 
    "hodev,bapef", 
    "luxos,lugof", 
    "hurod,lojed", 
    "kiyir,hucaw", 
    "hegug,qiruc", 
    "gewom,jucew", 
    "geqog,jusol", 
    "qozus,gozik", 
    "qujet,ditij", 
    "nupub,fugum", 
    "kunag,mogip", 
    "bijek,kugog", 
    "hizid,cotoj", 
    "bumaf,pigef", 
    "luciy,cazup", 
    "jufah,mabod", 
    "gusuz,jekoq", 
    "kacex,bucom", 
    "pisof,qozus", 
    "cinok,cimoz", 
    "dekip,jebut", 
    "gupac,dodas", 
    "nowan,lofow", 
    "pefay,giqar", 
    "camaz,hofoc", 
    "jekoq,gipum", 
    "cigup,dedav", 
    "cecig,harok", 
    "nunif,canof", 
    "qeyaf,dudoq", 
    "hiziq,papiq", 
    "fimup,legom", 
    "pomiy,mopot", 
    "bocut,demox", 
    "lipob,gafig", 
    "pojik,bequv", 
    "jociy,bulem", 
    "bihib,ciriv", 
    "kipoh,fujed", 
    "bodid,kagat", 
    "kagat,jecid", 
    "nidac,godoh", 
    "lofic,noyat", 
    "levid,buseq", 
    "cagiq,cepoz", 
    "mexoh,quhec", 
    "fugiq,cuzoy", 
    "poqit,ceriy", 
    "mogip,luveh", 
    "gomos,miseh", 
    "kuwis,jucev", 
    "juwos,biseq", 
    "bavez,juyox", 
    "kehab,lipob", 
    "cewoh,bipam", 
    "pibab,lujaf", 
    "bejon,qimec", 
    "nalew,gemeh", 
    "boliy,cijej", 
    "meyiq,hofoc", 
    "hucaw,hehum", 
    "femof,niwal", 
    "qugac,lujaf", 
    "lidag,kazuj", 
    "hukar,carir", 
    "pecoq,qupep", 
    "hizid,mofex", 
    "qewaj,gerev", 
    "micok,hinaj", 
    "fizeb,gerev", 
    "dodeg,ditij", 
    "deneh,maxaq", 
    "cupun,nafug", 
    "becef,jiyag", 
    "pivun,guluw", 
    "fasij,qupef", 
    "madik,kujih", 
    "humeg,becef", 
    "pocor,luyak", 
    "bodof,cukol", 
    "kuwis,qetas", 
    "nofiz,baziy", 
    "gunek,nuzot", 
    "gilox,koxus", 
    "lunij,hidar", 
    "facuz,kagat", 
    "humeg,noduq", 
    "juyed,fazip", 
    "futuj,nuvis", 
    "canof,cudol", 
    "paqel,dajav", 
    "fimup,legom", 
    "kebad,giqir", 
    "goqaj,jilih", 
    "jixil,nonoj", 
    "golug,cukol", 
    "deneh,gijek", 
    "fapih,mukiy", 
    "jucew,nugeb", 
    "fahuk,gujad", 
    "bijek,qayiv", 
    "cimoz,finij", 
    "becef,lelip", 
    "qepar,coyul", 
    "pixed,gosux", 
    "mezed,jahuh", 
    "gaqon,qihux", 
    "hisaf,qehad", 
    "qiruq,cicaj", 
    "camaz,pamaq", 
    "bapas,bihir", 
    "manup,maxih", 
    "qecut,jufej", 
    "maxih,bodid", 
    "miseh,mihid", 
    "fugum,cuzul", 
    "mepoh,biqix", 
    "pebel,pudew", 
    "luveh,biquc", 
    "locun,nanic", 
    "pesam,fazuf", 
    "kogas,maxaq", 
    "mumaf,bohud", 
    "jaqej,fakag", 
    "deneh,cicaj", 
    "culah,neyus", 
    "gabiy,lufim", 
    "gitab,qamoh", 
    "qofis,kixex", 
    "kugos,pelif", 
    "jijob,qemor", 
    "fehaz,koriv", 
    "lawuv,neqeq", 
    "kefoz,nugeb", 
    "pikaq,qador", 
    "nibat,febaq", 
    "mumaf,bohud", 
    "didiv,bihir", 
    "hikop,kipoh", 
    "neyus,gileq", 
    "dimal,pobuz", 
    "fideh,dowir", 
    "qotey,qepov", 
    "hixit,cusud", 
    "fuyoh,qomap", 
    "fazos,peqeg", 
    "deqeb,laxub", 
    "jepiv,kuxaj", 
    "cufay,baqoc", 
    "qefib,kugux", 
    "mexoh,hexaq", 
    "leqem,bihir", 
    "jilih,cemif", 
    "pituf,ducoz", 
    "jowog,nuzoq", 
    "cupun,furub", 
    "ducoz,fawun", 
    "nizaz,cotoj", 
    "bopad,fapif", 
    "kimoz,leheq", 
    "namuc,gafux", 
    "mihid,gasuq", 
    "hozej,gavuc", 
    "loxoz,cecay", 
    "mavey,cadej", 
    "jusol,jafaf", 
    "gitab,qimuz", 
    "hodev,fucuj", 
    "geluq,qijaq", 
    "dimal,qezuv", 
    "jaxam,jolot", 
    "jufad,cagiq", 
    "hikip,lapaq", 
    "gosod,fahij", 
    "qaxol,jexic", 
    "qebux,lamoz", 
    "navep,hokuj", 
    "camaz,qugac", 
    "ceriy,jujif", 
    "hawoh,hejic", 
    "jagij,mohiw", 
    "dejiw,laxip", 
    "mufur,gewih", 
    "bapas,golug", 
    "nonoj,qehab", 
    "hedul,fucuj", 
    "jelag,leheq", 
    "neriy,falom", 
    "bemaf,fapif", 
    "dufic,qapem", 
    "culah,fahuk", 
    "lifix,didiv", 
    "dahow,bumaf", 
    "qaric,dejiw", 
    "jufej,qesex", 
    "jusol,peqeg", 
    "luxos,pudew", 
    "humeg,kacex", 
    "gixub,gabiy", 
    "pocor,gufek", 
    "kipoh,mumaf", 
    "pifil,gimaw", 
    "hefom,gisif", 
    "maqet,gumon", 
    "maxih,jojuy", 
    "fuqeh,bajoc", 
    "neqet,dilux", 
    "jekeh,nibod", 
    "peber,febum", 
    "gibep,norur", 
    "hawoh,hizid", 
    "bamuc,gomos", 
    "lafec,lojed", 
    "kujih,geqog", 
    "hugum,nuhux", 
    "hawoh,hejic", 
    "pixed,maxaq", 
    "capeb,gomos", 
    "luxos,hukar", 
    "fojub,nefag", 
    "nunif,decix", 
    "fowiv,hodev", 
    "kadul,dibed", 
    "peqef,jufat", 
    "qemak,lofow", 
    "japum,hihug", 
    "muhaf,jidit", 
    "fapod,febaq", 
    "dobot,hodev", 
    "qaric,micok", 
    "dudoq,muxuk", 
    "levid,cokud", 
    "fuqug,jataj", 
    "jucev,hidep", 
    "hugum,nibod", 
    "coyul,biwar", 
    "nibod,lojed", 
    "panoc,hidep", 
    "fanuv,niniq", 
    "fojix,lidag", 
    "coyam,mugiy", 
    "gahoz,nujuj", 
    "bocut,qomap", 
    "namot,lanoq", 
    "linuw,hidiz", 
    "gosod,moqac", 
    "heham,dizus", 
    "dejiw,fovif", 
    "heyoz,nejux", 
    "bizej,qexix", 
    "jekoq,geroz", 
    "moruv,qovel", 
    "nolur,mipef", 
    "cokud,nefag", 
    "maxaq,qaqep", 
    "lagoc,laqiz", 
    "fizim,mihid", 
    "gewom,ciqog", 
    "mavaz,cewoh", 
    "qirab,boveq", 
    "pufun,qaviw", 
    "dizus,kesuv", 
    "gibep,norur", 
    "nolur,mipef", 
    "cucuk,mibom", 
    "gosod,hociy", 
    "qinik,jagij", 
    "jojuy,gunek", 
    "hokuj,gapib", 
    "cetef,jepiv", 
    "butaf,qayiv", 
    "qotey,jujuc", 
    "gikif,qexay", 
    "cucuk,mojic", 
    "jufad,hisoq", 
    "noxoj,nefag", 
    "futuj,hehum", 
    "jedap,kuxaj", 
    "kopip,kipoh", 
    "moruz,bedif", 
    "gemeh,nekuc", 
    "kozec,busix", 
    "bajoc,futuj", 
    "gudem,koguf", 
    "fazos,gitif", 
    "pogok,meqac", 
    "kovaq,qapor", 
    "huhuk,hayup", 
    "natap,keleq", 
    "jusev,jigas", 
    "gokuv,guhiz", 
    "cuwuq,joxiy", 
    "cebuq,pigef", 
    "fideh,pucax", 
    "qacam,qeyaw", 
    "laxip,nijef", 
    "dodas,fideh", 
    "jaqej,jajix", 
    "kayus,gitif", 
    "muxil,cuzoy", 
    "butaf,qayiv", 
    "huqiv,finij", 
    "mohiw,qaxol", 
    "pisof,feget", 
    "jatet,micok", 
    "dafum,loxoz", 
    "nifum,nofen", 
    "panoc,fucuj", 
    "hamok,kajip", 
    "kugos,qepov", 
    "doqor,davuk", 
    "cunuh,cibam", 
    "canof,laqiz", 
    "qeguz,qehad", 
    "qibog,fekey", 
    "jajoy,kenux", 
    "qavew,nekuc", 
    "hedul,jaqew", 
    "jayor,fukik", 
    "qucir,jaroj", 
    "lijat,lacuc", 
    "noxoj,humiy", 
    "haceh,kuroc", 
    "kocuj,fisok", 
    "kisop,cuwuq", 
    "hodev,maviz", 
    "focom,gulac", 
    "becef,kajip", 
    "mezed,dufic", 
    "ququl,pelif", 
    "cixuq,gibep", 
    "maxoj,qibog", 
    "feget,pahih", 
    "qacam,baxud", 
    "ditij,deyal", 
    "lowop,qucir", 
    "gevip,jofoc", 
    "jekiy,mufuf", 
    "mosiv,hepoj", 
    "luxos,copox", 
    "gujad,duyit", 
    "pizah,qugac", 
    "bizej,kazij", 
    "jucev,kedew", 
    "lunij,cukep", 
    "helad,piqez", 
    "jekox,qaviw", 
    "bequv,qadug", 
    "guyaj,kiyir", 
    "cigup,bemaf", 
    "lagoc,kuqoc", 
    "bemaf,qixew", 
    "mifun,hidar", 
    "bexoh,muvoc", 
    "furub,panoc", 
    "lejij,pezuh", 
    "pakih,midux", 
    "kenuy,qupep", 
    "dawom,quhec", 
    "gupil,bisup", 
    "nalew,jahaw", 
    "lidag,qezuv", 
    "hefom,gasuq", 
    "jaxug,kuwis", 
    "lenim,peqeg", 
    "hadof,facuz", 
    "madik,jiwin", 
    "nawam,cosop", 
    "jusev,qediy", 
    "lulew,nanic", 
    "mibom,capeb", 
    "bexod,mexoh", 
    "kazuj,nojiy", 
    "fapod,bozit", 
    "mibob,gexud", 
    "lacuc,maxaq", 
    "dajav,fukik", 
    "navep,lojut", 
    "giviq,guheh", 
    "fufob,butaz", 
    "fevut,nomep", 
    "fugum,ceqem", 
    "dedow,kozec", 
    "qozus,cijej", 
    "famoy,peqef", 
    "mufuf,hejic", 
    "kewos,bapef", 
    "qavan,jajix", 
    "mifun,hidar", 
    "mibom,capeb", 
    "micax,cudip", 
    "korav,gogib", 
    "lafec,juyox", 
    "muvoc,fajul", 
    "maheg,fojub", 
    "gudik,laqiz", 
    "biyom,guheh", 
    "kacex,hoyil", 
    "kuzaj,bodid", 
    "geqor,qihux", 
    "lamoz,padeb", 
    "coxar,bobod", 
    "guxun,dapup", 
    "lulew,fexen", 
    "pexih,foyar", 
    "lowop,hahek", 
    "mafum,joxiy", 
    "jutur,qehad", 
    "mufuf,fihoq", 
    "cokud,nobuq", 
    "buqov,jociy", 
    "gupac,qepov", 
    "heyoz,baziy", 
    "camaz,jucin", 
    "kimof,gafux", 
    "qoroc,lawuv", 
    "peqom,hoyil", 
    "fovif,bedif", 
    "gigox,fojub", 
    "niqin,fimup", 
    "biwar,finoy", 
    "fugiq,lacuc", 
    "jusev,qediy", 
    "peqom,kulem", 
    "jaxug,kuwis", 
    "pikaq,liper", 
    "qadug,nuzoq", 
    "qadug,nuzoq", 
    "coxar,bobod", 
    "dimuz,dobot", 
    "payom,laqiz", 
    "husit,cudip", 
    "mafum,guluw", 
    "maheg,cagiq", 
    "pevid,huqiv", 
    "qoqaw,bodof", 
    "midux,qoyih", 
    "bihib,deqeb", 
    "lidag,loqen", 
    "deguv,gusuz", 
    "buzaz,dukup", 
    "fugiq,bilaq", 
    "demox,ligib", 
    "bewef,kazuj", 
    "pibab,kugux", 
    "nonoj,ququl", 
    "deruq,nobuq", 
    "gumon,baqey", 
    "cicum,lobud", 
    "fexen,kimof", 
    "gosaw,pewuk", 
    "kewos,decix", 
    "hosop,dukup", 
    "qavan,pomiy", 
    "hisaf,jahev", 
    "nefag,mugiy", 
    "nosif,nafug", 
    "kuxaj,dutos", 
    "mukiy,fukik", 
    "banom,nekuc", 
    "gufas,cibam", 
    "miguw,pisof", 
    "qawaj,nirab", 
    "jigas,foviz", 
    "japoz,domif", 
    "pojik,kocuj", 
    "lufim,qexay", 
    "feget,futuj", 
    "hocun,qesex", 
    "hidep,juwos", 
    "gigig,kujih", 
    "hikip,nuyak", 
    "pahif,pesam", 
    "fizuz,mifep", 
    "mutiz,mifun", 
    "jusol,hadof", 
    "camaz,qupef", 
    "dafir,mutiz", 
    "deguv,qibog", 
    "baziy,jebut", 
    "foyar,meyir", 
    "heqij,kafux", 
    "jusev,qediy", 
    "butaf,nelit", 
    "payom,laqiz", 
    "bageg,jecir", 
    "coyam,pibab", 
    "camux,jufeh", 
    "mabod,gumad", 
    "jujuc,peqom", 
    "cuzul,mudut", 
    "cotoj,jepiv", 
    "cudip,jewem", 
    "bavez,nugeb", 
    "bewef,kazuj", 
    "fapod,dapup", 
    "cibam,qobeh", 
    "dukup,lofow", 
    "loqen,dapup", 
    "guheh,fodeh", 
    "peqom,gahoz", 
    "buzaz,boguw", 
    "manup,qovel", 
    "cijej,fakag", 
    "gemeh,cicaj", 
    "kewos,qiruq", 
    "madik,gasuq", 
    "busix,lapaq", 
    "burug,miseh", 
    "dedik,fijot", 
    "hiziq,hodog", 
    "pivun,nuvok", 
    "koduk,jecid", 
    "husit,cicum", 
    "futuj,lejij", 
    "mafur,bozit", 
    "nijef,kuqoc", 
    "gavuc,goqeg", 
    "nuyak,bopad", 
    "bomav,lejij", 
    "faroq,bohud", 
    "fideh,fijiv", 
    "jaxam,hufuh", 
    "bohud,juzud", 
    "leqem,peqef", 
    "luzaf,ditij", 
    "hoyil,bokac", 
    "hoyil,futuj", 
    "niniq,hizid", 
    "neroy,bumuy", 
    "juwem,hikas", 
    "fabix,gujad", 
    "qebux,ganur", 
    "jaqew,pecoq", 
    "cicaj,luwub", 
    "lezax,foyar", 
    "difiv,jusol", 
    "lulaq,janoz", 
    "jataj,finij", 
    "neliz,bejon", 
    "decek,fihuw", 
    "mufur,dodeg", 
    "gudem,kimof", 
    "jojuy,quhec", 
    "nuyak,jahaw", 
    "pigef,fojix", 
    "foraj,dosoz", 
    "juzil,cusud", 
    "bewef,kazuj", 
    "kazuj,bewef", 
    "pobuz,pecoq", 
    "kopip,nidac", 
    "duzin,dihep", 
    "cewoh,manup", 
    "fihar,bumaf", 
    "payom,dedik", 
    "naroc,jaqej", 
    "laxip,fepoj", 
    "lamoz,laxub", 
    "kefoz,kuxaj", 
    "gemey,kujih", 
    "jiroy,kexuw", 
    "nibod,qozus", 
    "guyep,fevut", 
    "jociy,linuw", 
    "pebel,dijeh", 
    "foraj,kuzaj", 
    "bufav,cukip", 
    "pesam,maxoj", 
    "bamuc,bucom", 
    "hiziq,gemud", 
    "pocor,cotoj", 
    "guhiz,nujuj", 
    "bavim,biyom", 
    "dajuf,pivun", 
    "mopot,hozej", 
    "pocor,nojiy", 
    "gewom,bizuq", 
    "fapif,fodeh", 
    "fapih,qadug", 
    "lihih,qavew", 
    "puzat,hurod", 
    "jareh,nefag", 
    "nanic,gapif", 
    "mituh,foxih", 
    "hisoq,navep", 
    "hodog,lofow", 
    "pizah,nisev", 
    "hixit,jojuy", 
    "gikif,heyoz", 
    "jufeh,pahih", 
    "qupep,bowiv", 
    "nejux,jupel", 
    "cusem,pojuv", 
    "fabox,pelub", 
    "bewej,deqeb", 
    "maqet,lezul", 
    "nicoq,bapup", 
    "dabaf,baqoc", 
    "gawus,neyat", 
    "gumad,qapor", 
    "humiy,busix", 
    "gumad,qapor", 
    "fovif,qovel", 
    "humiy,busix", 
    "famoy,coyul", 
    "cunoj,pebel", 
    "maxaq,gijek", 
    "muvit,juwem", 
    "badod,dimal", 
    "japaf,qemak", 
    "gavuc,jataj", 
    "dijeh,pezuh", 
    "nijef,lisiy", 
    "qoneb,duzug", 
    "jawok,qoqiq", 
    "bopad,nutuj", 
    "hucaw,deruq", 
    "koyem,peber", 
    "jareh,biwar", 
    "nicoq,bapup", 
    "guqip,jemej", 
    "nicoq,bapup", 
    "qomap,nofiz", 
    "mituh,mehor", 
    "micax,jociy", 
    "gozik,qoyin", 
    "payom,lejag", 
    "jalav,nibat", 
    "bakux,qeyaw", 
    "hihug,pigef", 
    "heham,furub", 
    "nawam,hivoy", 
    "koriv,qamuh", 
    "laxub,hukar", 
    "desaq,cukip", 
    "bewej,dilux", 
    "povip,doqor", 
    "dajav,cunuh", 
    "hodud,kusit", 
    "nicoq,bapup", 
    "nicoq,bapup", 
    "nicoq,bapup", 
    "lezul,hozej", 
    "kuwis,cusij", 
    "gunek,jiroy", 
    "jurib,fimup", 
    "nuxok,qayuk", 
    "bibil,nifum", 
    "qapor,gumad", 
    "gogib,bakux", 
    "gasuq,gusuz", 
    "fuyoh,fujed", 
    "ciqog,gosod", 
    "nicoq,bapup", 
    "meyiy,mibob", 
    "bajuw,joqiw", 
    "nijef,lafec", 
    "nizaz,cusud", 
    "dimal,mepoh", 
    "qupep,qucir", 
    "gewom,gujad", 
    "fixej,hidep", 
    "nuvis,qaviw", 
    "kusit,gedij", 
    "laxub,geciv", 
    "nagiq,buduf", 
    "diwab,camux", 
    "cusud,qiruq", 
    "domav,nosif", 
    "jolot,hofoc", 
    "mihid,ciriv", 
    "gawus,neyat", 
    "muhaz,japoz", 
    "bumak,kuzac", 
    "peber,bumak", 
    "mohiw,qoqiq", 
    "qebux,jigej", 
    "jaroj,navep", 
    "mibom,dadef", 
    "nirab,lugof", 
    "golug,qosid", 
    "qemak,jufad", 
    "jusev,jidit", 
    "kacex,qoroc", 
    "papiq,ceqem", 
    "kozec,galuv", 
    "qegoy,leqop", 
    "kujol,humeg", 
    "dobot,qosid", 
    "jirem,hofoc", 
    "kiyir,gayij", 
    "hisaf,buzaz", 
    "domif,nanuw", 
    "burug,cewoh", 
    "muvoc,jowog", 
    "nuxok,kivam", 
    "kajip,mudut", 
    "fekey,nelit", 
    "hidar,fisof", 
    "nuguk,nosif", 
    "febum,gufek", 
    "qamuh,qupof", 
    "jujuc,galuv", 
    "cunuh,dapup", 
    "jataj,fujed", 
    "jukig,bowal", 
    "dacoy,mogip", 
    "hunaq,foxuy", 
    "leyah,cefuc", 
    "hajoj,nowan", 
    "dayip,goqeg", 
    "cosop,qexix", 
    "butaf,pifil", 
    "jexic,giheb", 
    "qoroc,femof", 
    "fabox,qexay", 
    "kopip,gonuc", 
    "qavan,gexud", 
    "jutur,boqon", 
    "cufay,qeguz", 
    "kekap,dukup", 
    "jurib,qetas", 
    "cufay,qeguz", 
    "qovel,kogiw", 
    "cebis,furep", 
    "jijob,muyoy", 
    "cufay,qeguz", 
    "bafen,qiyag", 
    "deneh,pobuz", 
    "qucir,gemeh", 
    "gawus,neyat", 
    "nubul,mafum", 
    "gemud,qejev", 
    "gasuq,qupef", 
    "fanuv,bucom", 
    "gupac,geroz", 
    "boliy,jukug", 
    "fopiv,hucaw", 
    "dudoq,qoneb", 
    "bomav,nijef", 
    "qupef,ciqog", 
    "carir,deqeb", 
    "lobud,qovel", 
    "gayij,hajoj", 
    "panuf,jigas", 
    "jelag,naroc", 
    "jutur,bisup", 
    "qijaq,jehas", 
    "cucuk,husaw", 
    "fexen,miguw", 
    "moqac,hetaq", 
    "pujom,pomiy", 
    "jehas,qapem", 
    "mepoh,godoh", 
    "fapod,qemor", 
    "nipiq,geluq", 
    "kajip,hihuh", 
    "gihin,juyed", 
    "dedav,gosaw", 
    "cicaj,govez", 
    "namot,kosob", 
    "loxab,dapup", 
    "nipoz,cufay", 
    "nupub,jekeh", 
    "bodid,noyat", 
    "camux,fixej", 
    "cunuh,mexoh", 
    "bohud,juwem", 
    "cecec,bobeh", 
    "micax,dafir", 
    "lofic,newew", 
    "fahij,husit", 
    "gemey,payex", 
    "lulaq,muluq", 
    "cepoz,qagiw", 
    "neyus,kehab", 
    "furep,jiroy", 
    "dawos,qupep", 
    "jufeh,gitab", 
    "kenuy,mufuf", 
    "mojaw,fajul", 
    "kosob,gahoz", 
    "bewej,guqur", 
    "kegit,jukug", 
    "dibed,jecir", 
    "ganur,dadef", 
    "gilox,hunaq", 
    "jociy,kayus", 
    "fahij,niqin", 
    "kehab,dedik", 
    "focom,kadul", 
    "deneh,nujuj", 
    "gumad,jahuh", 
    "foyar,dawos", 
    "nafug,faroq", 
    "dajav,bageg", 
    "geqor,qafun", 
    "livud,guyep", 
    "nafug,hidep", 
    "doqor,cahiy", 
    "gileq,dijeh", 
    "bulem,pucoc", 
    "jajoy,jijob", 
    "nugeb,femof", 
    "pivun,nuvok", 
    "lobud,cigup", 
    "mosiv,dobot", 
    "qavan,gitif", 
    "feget,cahiy", 
    "pexih,bageg", 
    "mumop,juyox", 
    "husaw,cucuk", 
    "cupun,cukep", 
    "hunaq,gilox", 
    "jutur,desaq", 
    "cecig,kuqoc", 
    "golug,fiteb", 
    "perap,hejic", 
    "maviz,biqix", 
    "mofex,qiruc", 
    "ligib,finoy", 
    "kadul,lamoz", 
    "cukip,qibog", 
    "qotey,loxab", 
    "hizid,jigej", 
    "deneh,bodid", 
    "jufat,bumaf", 
    "nipoz,huhuk", 
    "gudem,hegug", 
    "jizof,biseq", 
    "dadef,ditij", 
    "fiteb,kebad", 
    "jawok,pucoc", 
    "lipob,bedif", 
    "lozir,hihug", 
    "nayim,gegiv", 
    "peqeg,jebut", 
    "ponum,bocut", 
    "decix,nakix", 
    "cupun,fihar", 
    "mavey,nekuc", 
    "lelip,nefag", 
    "maxih,qebux", 
    "mofex,domif", 
    "bajuw,bajoc", 
    "qaxol,pufun", 
    "poqit,nujuj", 
    "kunag,gosac", 
    "qiyag,qexix", 
    "bexod,gayij", 
    "qenon,burug", 
    "lugof,kekap", 
    "bavez,jucev", 
    "qovel,dobot", 
    "cucuk,husaw", 
    "pucoc,goqeg", 
    "juyox,fahij", 
    "mutiz,qawep", 
    "juyox,fahij", 
    "nuzot,juwac", 
    "necuz,fopiv", 
    "jomic,gewih", 
    "juyox,fahij", 
    "jojaq,cuwuq", 
    "naqup,husig", 
    "diqom,mugiy", 
    "dimal,hisoq", 
    "nojiy,liliw", 
    "qemor,husig", 
    "hitej,nuzot", 
    "qexix,qiyag", 
    "qexix,qiyag", 
    "lanoq,cudol", 
    "mogip,mumaf", 
    "mabod,hiwer", 
    "nofen,jekeh", 
    "kuzaj,hihuh", 
    "gemeh,jedap", 
    "dawom,giniq", 
    "qexix,qiyag", 
    "naroy,dajav", 
    "qenon,kajip", 
    "qexix,qiyag", 
    "qexix,qiyag", 
    "qexix,qiyag", 
    "kenuy,joqiw", 
    "qexix,qiyag", 
    "cucuk,qosid", 
    "davuk,mavaz", 
    "qexix,qiyag", 
    "luxos,qupof", 
    "bopad,nuzoq", 
    "qexix,qiyag", 
    "lojut,dedik", 
    "lereg,guhiz", 
    "naroy,fixej", 
    "dedik,mufuf", 
    "cucuk,husaw", 
    "dajuf,difiv", 
    "husaw,cucuk", 
    "dobot,cotoj", 
    "luxos,fahuk", 
    "dafir,qamuh", 
    "foviz,lofic", 
    "koguf,bofef", 
    "femof,kesuv", 
    "navep,liliw", 
    "banom,deneh", 
    "gigig,hoyil", 
    "moruz,nujuj", 
    "lofow,ducoz", 
    "gumon,fukik", 
    "cofic,koguf", 
    "foviz,cukol", 
    "nekuc,jociy", 
    "mazob,pagol", 
    "gewom,fepoj", 
    "godoh,gulac", 
    "dedik,nagip", 
    "muxuk,bipam", 
    "muxuk,bipam", 
    "dogoc,juwac", 
    "maxaq,pomew", 
    "lereg,guhiz", 
    "domav,japaf", 
    "juyox,fahij", 
    "cefuc,codej", 
    "neriy,butaf", 
    "hexaq,cefuc", 
    "laral,jutah", 
    "kuyem,korit", 
    "mijiz,badod", 
    "qapem,qoqiq", 
    "fariw,qadug", 
    "lohaw,jalav", 
    "pezuh,kojeb", 
    "laxub,quhuq", 
    "qepar,fisok", 
    "defos,neyat", 
    "husaw,cucuk", 
    "capeh,lihih", 
    "qirab,qevoj", 
    "kexuw,nolur", 
    "bisup,gowoc", 
    "jojaq,cuwuq", 
    "hamok,focom", 
    "hamok,finij", 
    "juyox,fahij", 
    "fasij,melox", 
    "cucuk,husaw", 
    "qegoy,kamip", 
    "qexix,qiyag", 
    "besow,hodev", 
    "maded,qofis", 
    "fazip,leyah", 
    "hahek,bopad", 
    "cetef,jayor", 
    "lecuh,jufej", 
    "nisev,gufek", 
    "jexic,dimuz", 
    "lugof,fevut", 
    "bulem,qegem", 
    "jawok,nibat", 
    "bumuy,qafij", 
    "japaf,linuw", 
    "dejiw,mifep", 
    "povip,manup", 
    "qirab,cetef", 
    "biqix,jawok", 
    "lenim,jixil", 
    "gibep,hinaj", 
    "norur,linuw", 
    "fufob,kamip", 
    "guhuy,nekuc", 
    "fovif,nuhuz", 
    "koyem,loqen", 
    "koguf,fihuw", 
    "cuwuq,leyah", 
    "notak,nomep", 
    "pebel,gudem", 
    "mivon,lecuh", 
    "gozik,ququl", 
    "qafij,pizah", 
    "kuwis,kujol", 
    "korit,hagac", 
    "cucuk,husaw", 
    "kedew,kenux", 
    "jusol,buseq", 
    "qaqac,dofuc", 
    "dudoq,nutuj", 
    "koduk,cecig", 
    "bequv,bageg", 
    "hosop,fanap", 
    "cuzul,jucev", 
    "juzud,qehad", 
    "dafir,kujih", 
    "boruy,kopip", 
    "hinaj,gogib", 
    "midut,doqor", 
    "jujuc,babap", 
    "neqet,heham", 
    "ciziy,qegoy", 
    "hinaj,hisoq", 
    "mogip,cebis", 
    "pocor,bavim", 
    "qawep,cagiq", 
    "qawaj,keqif", 
    "biwar,nuvis", 
    "husaw,cucuk", 
    "juyox,fahij", 
    "lulew,babap", 
    "joqiw,loxab", 
    "gosod,muluq", 
    "gosod,muluq", 
    "bulem,nujuj", 
    "boliy,lijat", 
    "gosux,kamip", 
    "hodev,goqeg", 
    "dedow,nagip", 
    "pemeg,kisid", 
    "davuk,mituh", 
    "bipam,kuhix", 
    "camaz,dufic", 
    "guyep,gonuc", 
    "mavey,cikoz", 
    "diwab,hodud", 
    "juwem,hixit", 
    "kulem,nanuw", 
    "mavaz,nufiw", 
    "kozec,gabiy", 
    "lafec,qozus", 
    "gibep,lilap", 
    "kesuv,juwem", 
    "hosop,fanap", 
    "jigas,gixan", 
    "luveh,maheg", 
    "bipam,kuhix", 
    "mehor,qaqep", 
    "jelag,jijob", 
    "padeb,gitif", 
    "qibog,bizej", 
    "pelub,mezed", 
    "dekip,qoyin", 
    "kulem,nidac", 
    "gosod,niwal", 
    "pigef,giheb", 
    "qebux,kipoh", 
    "bavez,bowiv", 
    "gitif,qoneb", 
    "qayiv,laral", 
    "midut,hitej", 
    "ganur,pahih", 
    "fahah,jalav", 
    "ciqog,huqiv", 
    "mugiy,juzud", 
    "nalew,neriy", 
    "domav,ciriv", 
    "nonoj,bomav", 
    "miroj,bavez", 
    "mojic,gonuc", 
    "kugux,nunif", 
    "jucin,jagij", 
    "lejag,cufay", 
    "dizus,qobeh", 
    "ducoz,maviz", 
    "notak,namot", 
    "muxuk,nugeb", 
    "qecut,godoh", 
    "baxud,gugej", 
    "micax,qebux", 
    "mopot,ganur", 
    "pemeg,mogip", 
    "gumon,qameh", 
    "nejux,dofuc", 
    "juzil,jaqej", 
    "carir,coyul", 
    "dacoy,qoqiq", 
    "kopip,nosif", 
    "gafux,luzaf", 
    "huqiv,ciqog", 
    "fazip,jeqon", 
    "cimoz,hodud", 
    "ciqog,huqiv", 
    "hadof,bopad", 
    "gixan,naqup", 
    "lanoq,lihih", 
    "manup,davuk", 
    "cufay,ligeg", 
    "nalaj,hihuh", 
    "qobeh,kipoh", 
    "nizaz,guhuy", 
    "mafur,mapej", 
    "fozer,jafaf", 
    "qamuh,lafec", 
    "lunij,fasij", 
    "payom,miguw", 
    "mojaw,jirem", 
    "lulaq,loqen", 
    "focom,dahow", 
    "mehor,jijob", 
    "carir,nejux", 
    "meyiq,pezuh", 
    "huqiv,ciqog", 
    "ciqog,huqiv", 
    "nalew,neriy", 
    "domav,ciriv", 
    "meyir,jupel", 
    "jiyuy,qeyaw", 
    "loxoz,fizim", 
    "buzaz,niqin", 
    "jinop,qanej", 
    "qovel,dedav", 
    "bajoc,gumad", 
    "jeqon,qapor", 
    "dacoy,cefuc", 
    "nowan,naroc", 
    "pefay,bumaf", 
    "hahek,deyal", 
    "jecir,gosac", 
    "huqiv,ciqog", 
    "livud,micok", 
    "bacoy,miseh", 
    "ciqog,huqiv", 
    "mapej,mafur", 
    "maqet,lapaq", 
    "qesex,qapem", 
    "qirab,cazup", 
    "jinop,qefib", 
    "copox,pexih", 
    "godoh,gakaz", 
    "lojut,fepoj", 
    "gegiv,goqaj", 
    "nefag,mugiy", 
    "diriv,qofis", 
    "jufah,nuguk", 
    "dizus,gicuk", 
    "kuwis,nekuc", 
    "nipiq,juyox", 
    "gumad,coyul", 
    "qaric,jaqej", 
    "nosif,fapif", 
    "maded,meyir", 
    "locun,nirab", 
    "lezul,naroc", 
    "duyit,fevut", 
    "gicuk,fopiv", 
    "nuzoq,cebuq", 
    "jufah,nuguk", 
    "laral,hajoj", 
    "qayiv,qebux", 
    "mabod,bihir", 
    "qugac,ligeg", 
    "mugiy,nowan", 
    "mazob,goqaj", 
    "cucuk,hedul", 
    "nalaj,jukig", 
    "coyul,bodof", 
    "laral,muyoy", 
    "biseq,qehab", 
    "kenuy,jojuy", 
    "leqop,gabiy", 
    "dimal,femof", 
    "luzaf,qawep", 
    "lihih,joyuk", 
    "qoroc,laxip", 
    "kafux,qupep", 
    "laral,hajoj", 
    "kehab,jafaf", 
    "kujih,lajak", 
    "gemud,jatet", 
    "laxub,qejev", 
    "jemej,hozej", 
    "jixek,jolot", 
    "cazup,pucax", 
    "gilox,gileq", 
    "ducoz,lapaq", 
    "nonoj,heqij", 
    "mabod,kunag", 
    "dogoc,fuqug", 
    "nomep,bihir", 
    "falom,desaq", 
    "ducoz,kenuy", 
    "ducoz,kogas", 
    "jirem,hixit", 
    "mazob,bajuw", 
    "lujaf,gawus", 
    "guyep,fucuj", 
    "bumuy,hokuj", 
    "pojik,gibep", 
    "cecig,midux", 
    "jawok,deneh", 
    "gemud,gihin", 
    "gijek,mumek", 
    "pelif,lobud", 
    "qexay,hagac", 
    "qinik,jexic", 
    "maxaq,pigef", 
    "diriv,qixew", 
    "mibad,biquc", 
    "gabiy,neqeq", 
    "hayup,laxub", 
    "neriy,kuzaj", 
    "kexuw,qavew", 
    "gisif,pesam", 
    "kuzaj,neriy", 
    "neriy,kuzaj", 
    "fawun,qagiw", 
    "jahaw,qoyin", 
    "kuzaj,neriy", 
    "qayiv,qebux", 
    "kafux,qupep", 
    "kayus,qagiw", 
    "bafen,mumek", 
    "meyir,qehab", 
    "fariw,gileq", 
    "pewuk,hofoc", 
    "fexen,difiv", 
    "qayiv,qebux", 
    "lobud,cebuq", 
    "bomav,bapas", 
    "jataj,lufim", 
    "fugum,baqey", 
    "fisok,kuwis", 
    "luveh,huhuk", 
    "finoy,hociy", 
    "lozir,jizof", 
    "gafig,qawaj", 
    "qexay,bopad", 
    "kakox,pelub", 
    "focom,fodeh", 
    "capeh,kuwis", 
    "hexaq,kadul", 
    "boveq,fekey", 
    "mofex,culah", 
    "camaz,heqij", 
    "dodeg,cuxur", 
    "mugeh,guyaj", 
    "qeyaw,lihih", 
    "camaz,kogiy", 
    "cetef,fepoj", 
    "hagac,niwal", 
    "gewus,lisiy", 
    "cusem,govez", 
    "bumec,pefay", 
    "fugum,maded", 
    "diroc,nibod", 
    "nizaz,dafir", 
    "foyar,luqem", 
    "copox,dafum", 
    "heqij,boruy", 
    "fipev,mezed", 
    "kojeb,dimuz", 
    "moruv,guhuy", 
    "meyiq,norur", 
    "nugeb,kujih", 
    "maqet,fizuz", 
    "fazos,bumaf", 
    "jafaf,bowiv", 
    "gipum,goqeg", 
    "jagij,foyar", 
    "norur,juwos", 
    "kewos,decix", 
    "mifun,jujif", 
    "micax,fisof", 
    "besow,kozec", 
    "mabod,fugum", 
    "bofef,kuroc", 
    "hodud,meyir", 
    "luqem,pimac", 
    "juwac,casuk", 
    "lipob,hozej", 
    "gimaw,lowop", 
    "lidag,neyus", 
    "buzaz,bapup", 
    "juwos,norur", 
    "bonij,peqom", 
    "norur,juwos", 
    "bufav,pesam", 
    "cufay,qodeb", 
    "qicot,hitej", 
    "diroc,nibod", 
    "qimec,hepoj", 
    "fujed,nanuw", 
    "dofuc,guyaj", 
    "jojuy,qoroc", 
    "decek,nojiy", 
    "juwos,norur", 
    "kekap,kugux", 
    "lohaw,bavez", 
    "capeb,pivun", 
    "pufun,gapif", 
    "desaq,moruz", 
    "mukiy,qamuh", 
    "jaluk,baqey", 
    "neyat,fovif", 
    "qavan,jilih", 
    "qavan,jilih", 
    "jekox,bavim", 
    "qeyaw,qayiv", 
    "bonij,peqom", 
    "bokac,nofiz", 
    "qepov,mikox", 
    "kafux,biqix", 
    "gulac,gapif", 
    "jolot,jaxug", 
    "qavan,jilih", 
    "defos,neyat", 
    "dobot,jutur", 
    "lipob,mexoh", 
    "bodid,qukum", 
    "nacih,baziq", 
    "lamoz,ducoz", 
    "lohuh,gewus", 
    "bumec,goqaj", 
    "mezed,cusud", 
    "juzud,mabub", 
    "norur,juwos", 
    "hisoq,hodev", 
    "niqin,japaf", 
    "gudik,fafuf", 
    "fugiq,buqov", 
    "jaxug,fuxum", 
    "pevid,gemeh", 
    "fehaz,fepoj", 
    "bilaq,geqor", 
    "bihir,lejij", 
    "qimuz,nubul", 
    "kuyem,maheg", 
    "dedik,lejij", 
    "pexih,gigig", 
    "kosob,gibep", 
    "dosoz,cuxur", 
    "kagat,gigox", 
    "lofow,qeyaf", 
    "dedow,kopip", 
    "lulew,koriv", 
    "povip,nafug", 
    "cewoh,galuv", 
    "pomew,peqom", 
    "jareh,hukar", 
    "fepoj,huhuk", 
    "mifep,mihid", 
    "godoh,baqoc", 
    "pogok,dijun", 
    "fixej,pujom", 
    "gaqon,hofoc", 
    "gisif,meqac", 
    "cicum,mugiy", 
    "nalew,hiziq", 
    "jusol,miroj", 
    "puzat,lecuh", 
    "gosux,mopot", 
    "moqac,muxuk", 
    "jomic,noxoj", 
    "mojic,nojiy", 
    "dodas,hodev", 
    "fariw,mihid", 
    "kuwis,qoneb", 
    "navep,jareh", 
    "pehem,qidew", 
    "qehad,hodog", 
    "foxuy,pifil", 
    "kovaq,mepoh", 
    "poqit,fucuj", 
    "coyam,ciqog", 
    "qediy,fizuz", 
    "niniq,febaq", 
    "korav,bocut", 
    "jecid,hajoj", 
    "luxos,lafec", 
    "hadof,gapib", 
    "bizej,luciy", 
    "gunek,jaroj", 
    "liper,decek", 
    "baqoc,godoh", 
    "pevid,gemeh", 
    "pojuv,jusev", 
    "bizej,luciy", 
    "baqoc,godoh", 
    "lilap,pagol", 
    "locun,cewoh", 
    "helad,lohuh", 
    "qefib,guxun", 
    "bilaq,necuz", 
    "fanuv,lezax", 
    "mepoh,kofup", 
    "jagij,mogip", 
    "govez,cukip", 
    "kagat,lereg", 
    "nalew,gosux", 
    "mituh,famoy", 
    "pobuz,mazob", 
    "necuz,fazuf", 
    "poqit,loqen", 
    "kuwis,jeqon", 
    "biseq,qiyag", 
    "koduk,miguw", 
    "pujom,hiziq", 
    "pixed,kozec", 
    "hikip,gokuv", 
    "nifum,mehor", 
    "fabix,jareh", 
    "qicot,qomap", 
    "qameh,didiv", 
    "lanoq,nisev", 
    "mofex,lawuv", 
    "cazup,laxub", 
    "peqom,bamam", 
    "gixan,kawir", 
    "melox,lulaq", 
    "luwub,cusem", 
    "gimaw,bomav", 
    "gomos,pelub", 
    "hikip,jaroj", 
    "nadog,mofex", 
    "bexod,qavan", 
    "luciy,hodud", 
    "qixew,pikaq", 
    "baxud,newew", 
    "midux,giheb", 
    "kuxaj,keleq", 
    "pebel,fehaz", 
    "pivun,foviz", 
    "pebel,fehaz", 
    "luxos,gosux", 
    "dukup,geciv", 
    "juwos,fihuw", 
    "kacex,jemej", 
    "jatet,jufat", 
    "miguw,gemeh", 
    "cinok,mugeh", 
    "fapif,jilih", 
    "jiroy,jewem", 
    "dutos,nolur", 
    "muvit,lacuc", 
    "dedow,gerev", 
    "lovuj,hefom", 
    "gulac,ciqog", 
    "juwos,mumop", 
    "jagij,kigog", 
    "famoy,biwuk", 
    "mexoh,bohud", 
    "gusuz,hiziq", 
    "gupeq,gicuk", 
    "qobeh,qotey", 
    "coyam,nagiq", 
    "qeyaw,kimof", 
    "qimuz,piqez", 
    "bemaf,cecig", 
    "kuwis,hozej", 
    "nafug,fozer", 
    "jiroy,foxih", 
    "lawuv,cosop", 
    "cuzul,jajix", 
    "maxoj,hawoh", 
    "jizof,gijek", 
    "qapor,fugum", 
    "midux,fekey", 
    "fexen,jijob", 
    "cunoj,hodud", 
    "pahih,nibod", 
    "naroy,qezuv", 
    "fiteb,deqeb", 
    "dowir,neyus", 
    "ditij,cecig", 
    "panuf,navep", 
    "foxih,qexag", 
    "cetef,hisoq", 
    "bomip,naroc", 
    "qehab,pesam", 
    "neroy,maqet", 
    "mutiz,cusem", 
    "cepoz,qeyaf", 
    "dayip,jurib", 
    "lidag,bakux", 
    "guqur,bobod", 
    "ciqog,muhaf", 
    "cahiy,pojik", 
    "cosop,lawuv", 
    "jigas,lawuv", 
    "lisiy,jufat", 
    "juyed,payex", 
    "biwuk,maqis", 
    "jareh,qemak", 
    "deyal,kujol", 
    "mafur,hajoj", 
    "levid,jaluk", 
    "qiyag,pojik", 
    "qeyaf,jociy", 
    "pewep,mibob", 
    "neliz,jekox", 
    "pobuz,cadej", 
    "kogas,kujod", 
    "koduk,ciqog", 
    "copox,dihet", 
    "kojeb,qaxol", 
    "fabox,jiyuy", 
    "lisiy,gihin", 
    "lisiy,gihin", 
    "mudut,fekey", 
    "qegem,cixuq", 
    "laxub,pixed", 
    "qeguz,boguw", 
    "muhaf,dimal", 
    "lawuv,cosop", 
    "cosop,lawuv", 
    "mopot,bexod", 
    "bejon,dogoc", 
    "gudem,qeyaw", 
    "qegem,locun", 
    "bedif,pefay", 
    "nanuw,mogip", 
    "muhaz,cicaj", 
    "qejev,nanuw", 
    "codej,guyaj", 
    "humiy,qavew", 
    "bamuc,gosux", 
    "jinop,lijat", 
    "jiroy,neroy", 
    "gumon,jajix", 
    "pemeg,lelip", 
    "kewos,geluq", 
    "jafaf,butaz", 
    "nuhux,qamuh", 
    "jehas,jupar", 
    "nolur,nelit", 
    "melox,pexih", 
    "gosaw,juwos", 
    "hodud,jiyuy", 
    "hexaq,qevoj", 
    "hixit,nowan", 
    "dodeg,nacih", 
    "gitif,bavez", 
    "janoz,hiziq", 
    "mabod,gusuz", 
    "gunek,qawaj", 
    "hisaf,gosod", 
    "bijek,nipiq", 
    "gixan,loxab", 
    "korav,gayij", 
    "hufuh,navep", 
    "badod,gexud", 
    "maqet,maxih", 
    "pomiy,cuzoy", 
    "qayuk,boruy", 
    "cewoh,cixuq", 
    "japoz,leqop", 
    "jixek,fapod", 
    "geluq,dobot", 
    "lejag,qayuk", 
    "bufav,gemey", 
    "fugum,jociy", 
    "kovaq,hidep", 
    "mepoh,jupel", 
    "jaqew,cahiy", 
    "geqog,fihar", 
    "jucev,copox", 
    "nufiw,bijag", 
    "dajav,muhaz", 
    "panuf,liper", 
    "gulac,jekeh", 
    "hamok,guqip", 
    "foxuy,cunuh", 
    "juwac,pewuk", 
    "jizof,hajoj", 
    "juwac,pewuk", 
    "hucaw,japoz", 
    "hodog,coyul", 
    "gavuc,cigup", 
    "cokud,gimaw", 
    "joviw,bapef", 
    "ceriy,japoz", 
    "bewef,geqog", 
    "mifun,jigej", 
    "mifun,dodeg", 
    "gosaw,facuz", 
    "japoz,fowiv", 
    "fizuz,jufad", 
    "hodog,kiyir", 
    "neriy,cigup", 
    "pamaq,neyat", 
    "dawom,guqur", 
    "gakaz,nifum", 
    "bowiv,kunag", 
    "gisif,dedow", 
    "micok,cacij", 
    "gapib,hepoj", 
    "ducoz,fujed", 
    "keqif,giqic", 
    "lozir,kazuj", 
    "fanuv,bihir", 
    "leyah,qavan", 
    "jucin,cikoz", 
    "fisok,leqem", 
    "hociy,locun", 
    "dawom,qiyag", 
    "jaluk,doqor", 
    "kedew,fuyoh", 
    "gupok,cokud", 
    "bomav,qomap", 
    "kovaq,ciqog", 
    "pedax,fanap", 
    "kukij,nelit", 
    "furep,pomiy", 
    "fizeb,desaq", 
    "lobud,jexic", 
    "lezax,jojuy", 
    "maheg,bonij", 
    "biwar,qoroc", 
    "naroy,hocun", 
    "cagiq,gupil", 
    "fovif,qirab", 
    "keqif,giqic", 
    "namuc,kigay", 
    "gumad,bufav", 
    "gulac,cecec", 
    "hinaj,nicoq", 
    "kenux,jidit", 
    "ququl,pesam", 
    "pocor,hivoy", 
    "gowoc,coyam", 
    "desaq,fizeb", 
    "hidep,ligeg", 
    "pesam,kugog", 
    "fexen,dajav", 
    "peqom,lapaq", 
    "qegem,fovif", 
    "dobot,cupun", 
    "huqiv,cixuq", 
    "gonuc,mapej", 
    "fipev,kesuv", 
    "kekap,domav", 
    "pizah,maqis", 
    "jataj,pelub", 
    "neqet,fizuz", 
    "moruz,meyiq", 
    "jezed,qevoj", 
    "meyiy,ciyip", 
    "qucic,lecuh", 
    "kecic,husit", 
    "hinaj,leyah", 
    "fabix,jufeh", 
    "levid,kefoz", 
    "camux,jujif", 
    "maviz,dobot", 
    "hozej,nizaz", 
    "bapup,bakux", 
    "luwub,ceriy", 
    "jutur,pukap", 
    "busix,fizuz", 
    "guyep,ceqem", 
    "fizeb,desaq", 
    "godoh,gunek", 
    "lapaq,jowog", 
    "fisok,jucuj", 
    "hiwer,jilih", 
    "bufav,jalav", 
    "becef,bijag", 
    "fariw,hagac", 
    "qicot,nibat", 
    "jaxam,bexoh", 
    "bumaf,guyep", 
    "hetaq,niqin", 
    "qimec,lapaq", 
    "koxus,qobeh", 
    "mavaz,jojaq", 
    "harok,mafum", 
    "fabix,jufeh", 
    "luyak,jufeh", 
    "cecig,cebuq", 
    "mezed,lulew", 
    "luwog,bedif", 
    "hizid,giviq", 
    "gosaw,geqor", 
    "nisev,nonoj", 
    "bamam,jekeh", 
    "jinop,giheb", 
    "joyuk,maxoj", 
    "bumak,kefoz", 
    "cewoh,negaz", 
    "pemeg,jiroy", 
    "qinik,jujuc", 
    "bumuy,mifun", 
    "fojub,hegug", 
    "dihep,fixej", 
    "ganur,boruy", 
    "fihar,cimoz", 
    "moruz,joxiy", 
    "meqac,nuxok", 
    "jutah,fukik", 
    "ceyos,biquc", 
    "cewoh,lofic", 
    "luxos,fapod", 
    "jixek,didiv", 
    "cadej,camux", 
    "laxub,qiruc", 
    "cewoh,lofic", 
    "meqac,nuxok", 
    "fabix,jufeh", 
    "gavuc,lelip", 
    "burug,qucic", 
    "gahoz,fahij", 
    "burug,qucic", 
    "liper,jecid", 
    "lunij,qugac", 
    "hiziq,gupok", 
    "koyev,midux", 
    "fabix,qekah", 
    "jawok,fucuj", 
    "hawoh,joxiy", 
    "keleq,nuxok", 
    "jajix,fujed", 
    "koyem,jekox", 
    "cunim,qijaq", 
    "gosac,geciv", 
    "qecut,geluq", 
    "biquc,qijaq", 
    "fojix,mikox", 
    "pogok,qupof", 
    "bipam,hociy", 
    "diroc,pobuz", 
    "humeg,kexuw", 
    "gavuc,lelip", 
    "lelip,gavuc", 
    "kovaq,bavim", 
    "dabaf,qoneb", 
    "lacuc,muyoy", 
    "mugiy,gafux", 
    "dapup,gusuz", 
    "kuroc,guyaj", 
    "meqac,nuxok", 
    "feget,nuyak", 
    "lojed,bedif", 
    "bodof,geciv", 
    "cuzul,cigup", 
    "dukup,gedij", 
    "gavuc,lelip", 
    "lelip,gavuc", 
    "mumek,desaq", 
    "fabix,jufeh", 
    "bopad,qenon", 
    "kexuw,qavan", 
    "gosod,hajoj", 
    "kehid,pivun", 
    "kadul,nanuw", 
    "qavan,cunoj", 
    "pakih,qaqep", 
    "qawaj,loxab", 
    "nuhuz,hurod", 
    "lovuj,koyem", 
    "bijag,gevip", 
    "hamok,gayij", 
    "furub,kenux", 
    "ligeg,ceqem", 
    "lezax,nakix", 
    "dedow,lejij", 
    "nolur,cukep", 
    "qotey,qupov", 
    "gokuv,kixan", 
    "nuxos,pikaq", 
    "husaw,decek", 
    "godoh,mikaw", 
    "micok,loxab", 
    "jaqew,guqip", 
    "kujol,qavew", 
    "bulem,luwub", 
    "qawaj,carir", 
    "cuzoy,lulew", 
    "fazos,bavim", 
    "nuvok,melox", 
    "jahev,bonij", 
    "jagij,desaq", 
    "mabub,nidac", 
    "nagip,mugeh", 
    "bexoh,cukep", 
    "nobuq,gosac", 
    "gumad,qozus", 
    "geciv,lilap", 
    "mazob,pagol", 
    "fabox,cemif", 
    "bedif,kigay", 
    "copox,coyul", 
    "kigay,bedif", 
    "padeb,hodog", 
    "humiy,fajul", 
    "kugos,carir", 
    "fanuv,coyam", 
    "didiv,japoz", 
    "cemif,pakih", 
    "mudut,mumop", 
    "kegit,gudik", 
    "boqon,guluw", 
    "lulew,pufun", 
    "lidag,hisoq", 
    "furub,deruq", 
    "nugeb,bihib", 
    "faroq,loxoz", 
    "mohiw,jayor", 
    "mudut,qijaq", 
    "kopip,nisev", 
    "geroz,bokac", 
    "neliz,kusit", 
    "kajip,nidac", 
    "qawaj,qicot", 
    "cuzul,domav", 
    "baziq,mefer", 
    "pojuv,lufim", 
    "maqet,nuhux", 
    "maxaq,dolih", 
    "diqom,gulac", 
    "muluq,dimal", 
    "kajip,qadug", 
    "bedif,kigay", 
    "jekeh,muhaz", 
    "biyom,pefay", 
    "qoyin,hedul", 
    "kiyir,finoy", 
    "jutah,lisiy", 
    "fodeh,melaq",
[truncated: 66,942 more chars]
