# Supplementary material for: CurmElo: The theory and practice of a forced-choice approach to producing preference rankings
Source: PLoS One. 2021 May 27;16(5):e0252145. doi: 10.1371/journal.pone.0252145 (PMC8158949; doi:10.1371/journal.pone.0252145)
Supplement: S1 Data — (ZIP) [file pone.0252145.s005.zip › curmelo-paper-replication-package/curmelo-data-and-analysis/5_names_1000_random_400_workers_mean_1000_kfac_20_rpa_400_elo.txt]

name	elo
pesam	1614.58563438
jayor	1516.93647201
kewos	1504.2549036
mavey	1483.99854826
coyam	1445.64113136
fexen	1418.4371885
pebel	1409.64938097
jupar	1399.73763901
cosop	1375.67044616
lozir	1375.53981404
koduk	1369.47182762
kovaq	1345.18952483
mazob	1341.13057616
camaz	1338.19634822
bumak	1338.11180441
kujol	1326.7649587
falom	1326.3221184
poqit	1313.99861262
gosaw	1311.6998286
hosop	1310.66397469
madik	1308.54484119
jutah	1307.37461435
naroc	1303.90979628
lenim	1301.0490139
lelip	1295.78549637
gomos	1284.76277963
nubul	1284.2198339
paqel	1280.17119382
nuvis	1279.73524642
kozec	1277.65430901
dajav	1273.39559672
hamok	1273.32518338
luwog	1272.99373639
korav	1270.25172106
puzat	1270.06312241
coxar	1268.45664549
kehab	1268.22143175
gupac	1267.97914509
hugum	1267.32992265
nalaj	1263.73114859
jaxam	1262.2159101
nejix	1262.07663318
kayus	1260.47321094
helad	1260.28568062
nawam	1259.20720631
neroy	1259.16435708
maviz	1255.91458324
nipiq	1254.17799805
cebis	1253.71608512
gixan	1246.69670305
mibob	1246.25762858
banom	1243.58996946
lilap	1241.64563255
nadog	1240.74988026
pizaz	1239.61940158
pukap	1235.61676135
deneh	1233.25797036
melox	1232.46280828
nowan	1231.77422441
pefay	1231.03165673
hazud	1229.0292569
finoy	1226.25854716
qavan	1223.91231727
cazup	1222.38962788
mezed	1222.2095727
carir	1222.01856561
moruz	1220.03843324
kisop	1217.19406734
mideh	1212.84579785
bavez	1211.89111947
peber	1211.20466345
jomic	1211.09327597
kojeb	1210.80188533
dapup	1210.30996107
midux	1209.29251514
koyev	1208.57915163
laral	1207.50609769
luxos	1207.40913733
cupun	1203.86357261
lobud	1201.33738849
neliz	1201.32682557
luzaf	1199.71027025
hawoh	1197.59898928
kogas	1197.25610824
jusol	1196.43165746
mefer	1194.7571853
mavaz	1194.5795395
maqet	1193.7337418
livud	1193.52586465
mumek	1192.49402496
pixed	1191.99166839
pagol	1191.10492094
jatet	1187.00079279
dacoy	1185.86451397
jalav	1185.14236223
fozer	1185.10807646
leyah	1183.83426016
casuk	1181.51461125
hidar	1180.00701056
mikaw	1179.31339731
demox	1179.03194527
hinaj	1178.37873819
ceyos	1177.53394501
mofex	1177.36111604
gozik	1177.14469259
maqis	1176.72549956
bajoc	1176.65877921
kimoz	1175.99401621
jezed	1174.45891531
jufah	1174.33861672
jolot	1173.93098513
mifun	1173.10103748
humeg	1172.96548346
miroj	1172.57000953
panuf	1171.76680866
cunim	1171.60757361
naroy	1170.97622401
fazos	1170.44085266
kivam	1169.90558352
lezul	1169.3591846
meqac	1168.31550762
pedax	1168.3000958
gupil	1167.98383169
lohaw	1167.27738783
jareh	1163.90471841
povip	1162.93051424
gudem	1161.73507022
deyal	1161.42342277
mosiv	1160.77036734
micax	1159.74483844
luqem	1159.1286799
culah	1158.85329864
panoc	1157.08864817
jawok	1154.66695409
jaluk	1151.53045016
gidem	1150.56449152
pimac	1149.04242571
gemey	1146.98746484
fazov	1146.34820736
kuzac	1145.58072687
koriv	1145.42363323
defos	1145.36632511
bokac	1144.3222695
cufay	1143.73613075
luciy	1139.60925151
bageg	1139.07802906
fazip	1138.66476559
dafir	1138.47489292
levid	1137.62224047
nizaz	1137.58717161
kehid	1137.56797585
diriv	1135.94851071
namuc	1135.26717598
mogip	1134.79518005
mekeb	1134.10914067
mepoh	1133.88992849
nayim	1133.18939159
kusit	1131.40725868
jecid	1131.401957
bomav	1130.98101716
nirab	1130.09745669
hurod	1129.57238231
mutiz	1129.45368475
hunaq	1128.8804119
meyir	1127.89400238
cudip	1127.74660222
qador	1127.64147457
korit	1127.35257956
cinok	1126.83791423
kuyem	1126.15560716
maheg	1125.83170411
pogok	1125.67342264
hodev	1125.52629359
koyem	1125.17402346
kenux	1125.17327355
muvoc	1124.83065922
famoy	1124.57857543
pemeg	1124.25907015
duzin	1123.90744032
mivon	1123.78479386
muvit	1122.79211497
gulac	1122.60430711
hikop	1122.40103911
miloc	1122.17696355
legom	1120.50443211
davuk	1119.03188489
dedow	1118.02767517
pujom	1117.77197408
pocor	1117.44233798
fabox	1117.36741286
jigas	1117.15934062
lulaq	1116.91195609
pizah	1116.89239469
gawus	1116.71699477
ganur	1116.61617929
gumad	1116.27372763
pufun	1115.3826472
foraj	1115.31068685
kadul	1115.03657093
muluq	1114.99633726
lifix	1114.83326354
cofic	1114.74076761
hukar	1114.486599
jahaw	1113.66208589
mojaw	1113.62776682
bejon	1113.04236525
hisaf	1111.23872924
necuz	1110.97326918
payom	1110.14375497
gumon	1109.92273196
decek	1109.64226684
kebad	1108.96477593
kulem	1108.59289957
nuxos	1108.38322636
geroz	1108.23532229
jixil	1108.15644585
gemud	1108.00194585
diroc	1107.40468889
mojic	1105.63011038
kuwis	1104.55402887
neyus	1103.43645661
jurib	1101.83031468
jusev	1101.14277435
mafum	1100.97865273
jajoy	1099.01789385
bulem	1098.83249812
bapas	1097.84027635
jexic	1097.81829158
mafur	1097.39764667
laxip	1097.27963729
lamoz	1096.83664053
natap	1096.47318876
kefoz	1095.67352776
gunek	1095.35750951
kugos	1095.30782779
qetas	1095.28199513
pudew	1095.12305841
kegit	1094.73856076
namot	1094.44195156
juzil	1093.94148571
bemaf	1093.03706587
finij	1092.19503303
negaz	1091.4266868
niwal	1091.04493311
kedew	1089.47379428
canof	1088.80650542
fanap	1088.52177593
hopaf	1087.86639694
lugof	1087.64698445
lejag	1087.04621206
cadej	1086.0525607
melaq	1085.24067574
golug	1085.02680833
bacoy	1084.67667724
hixit	1084.64091438
bodof	1084.59449205
nidac	1084.45283917
jukug	1084.22990441
kopip	1083.97053371
gaqon	1083.9293314
cuzoy	1083.8309558
hadof	1083.2415814
cecig	1083.07324465
maded	1082.94892297
hikas	1081.83056729
laqiz	1081.81165261
mumaf	1081.10476324
jufat	1080.36229096
jahev	1079.8408811
foxuy	1079.21785547
butaz	1078.41645844
locun	1078.30604254
muhaz	1077.96462405
nofen	1077.92542959
pamaq	1077.88286909
lipob	1077.66407504
mopot	1077.61391354
baziq	1077.32793105
lecuh	1077.09395116
jedap	1076.96419711
nisev	1076.89180065
doqor	1076.19031163
fawun	1075.3685902
busix	1075.36598171
bizej	1074.5471235
bamuc	1073.62336369
mufur	1073.01773964
nofiz	1072.93712102
bozit	1072.59502645
bobeh	1071.53350929
cusud	1071.40060144
buseq	1071.31307908
boliy	1070.94386428
hagac	1070.93575172
dihet	1070.59667127
lajak	1070.44061252
cepoz	1069.77338527
miseh	1069.43016496
luyak	1069.11130316
janoz	1069.07588996
fabix	1068.51140649
jelag	1068.32701422
pakih	1068.23995577
pevid	1068.14794467
nanic	1067.44386581
babap	1067.38867066
hocun	1066.80659928
forek	1066.57872244
nugeb	1065.71896979
bonij	1065.11289382
fehaz	1064.95843111
husig	1064.89556045
mexoh	1064.7277117
galuv	1064.71724293
fajul	1064.43989584
payex	1062.91430229
fanuv	1062.84583321
jupel	1062.81200217
camux	1061.86636267
mabub	1060.80434052
dodeg	1060.20672407
qehad	1060.0938013
firup	1059.39069869
cusem	1059.04627753
japaf	1058.69902385
bewej	1058.49628425
lokip	1058.03670674
bizuq	1056.51810989
nejux	1056.51233039
gufas	1056.1603806
luveh	1056.01255351
fahah	1055.99209541
bafen	1055.75281153
butaf	1055.38857287
lidag	1054.88791
dimal	1054.25596854
qovel	1054.06682163
domav	1053.66627732
bajuw	1053.47883092
bexod	1053.46705083
gilox	1053.06743288
copox	1052.86186241
lisiy	1052.78011237
dutos	1052.47837125
loqen	1052.30038981
jewem	1052.25850663
pomew	1051.5199453
hiwer	1051.46111822
lapaq	1051.40844765
kisid	1051.33406061
dawos	1051.23098916
dowir	1051.12850546
harok	1050.91902496
qesex	1050.73710276
ciriv	1050.67851312
kenuy	1050.29532813
jiwin	1050.24391108
pibab	1049.74320208
lofow	1049.1382452
lufim	1048.81949867
faroq	1048.20746502
dawom	1047.76360276
hikip	1047.65964631
jekoq	1047.45764366
qapor	1047.25544434
nobuq	1046.57848418
hayup	1046.56633348
pucax	1046.48835749
lijat	1046.33028177
bamam	1045.98531185
gigig	1045.83622811
bavim	1045.75287772
godoh	1044.09555922
lofic	1043.96929155
neqet	1043.76524548
kujih	1043.57411939
fekey	1043.45052164
dizus	1043.35348173
dimuz	1043.01289931
cetef	1042.83289385
juwac	1042.43698737
cimoz	1042.23589895
jahuh	1042.23143359
mibom	1042.15765205
kagat	1040.93708859
bijek	1040.90590176
gakaz	1040.70807932
ducoz	1040.53248257
kuroc	1040.35401695
bocut	1040.04913867
maxih	1039.98177315
fapod	1039.96517567
manup	1039.88748607
kuzaj	1039.77449649
focom	1039.40774113
hehum	1039.1992174
jiroy	1038.84465696
gupeq	1038.67550257
neyat	1038.5791739
jucin	1037.99688021
husaw	1037.73773138
nalew	1037.7243622
qinik	1036.8875898
qenon	1036.81001655
buzaz	1036.34489897
bibil	1036.22622932
gemeh	1036.12165622
jizof	1036.03518271
jeqon	1035.3629596
fuxum	1035.25544057
qukum	1034.84441736
kajip	1034.70399123
qimix	1034.61487694
biwuk	1034.49863735
hokuj	1034.27644895
muhaf	1033.87423718
fijot	1033.84396062
dayip	1033.39589199
hahek	1033.27531136
jirem	1033.20384304
mituh	1032.96678432
hucaw	1032.67240473
gitab	1032.33675827
nigis	1032.13610888
hizid	1031.76034761
moruv	1030.80591939
boveq	1030.61595708
qayuk	1030.5604729
kafux	1030.5029774
qotey	1030.18959402
micok	1030.01146876
lepey	1029.48744696
nibat	1029.36469445
bilaq	1028.62579048
dijeh	1028.36734652
bisup	1027.58688443
furub	1027.57524383
japoz	1027.50117284
deqeb	1027.12320883
dukup	1026.61703839
heyoz	1026.50789011
gipum	1026.29596153
gavuc	1026.18739456
bucom	1026.10005758
capeb	1025.90203048
kazuj	1025.82730629
nupub	1025.69999696
jekox	1024.96081057
kawir	1024.3503203
noyat	1024.10143306
niqin	1023.39498125
cuxur	1023.00843127
dijun	1022.20191999
bumuy	1021.66876759
bopad	1021.47492245
nuyak	1021.17480977
kofup	1021.16228933
mifep	1020.93383264
ponum	1020.11634579
gewom	1019.98203634
lovuj	1019.42661863
qaric	1019.09567932
kakox	1019.0613417
cotoj	1018.78940654
jowog	1018.57129824
dobot	1018.06762907
kipoh	1017.93628314
bakux	1017.84139167
bumec	1017.58066803
nelit	1017.21606527
kuqoc	1016.96631473
mibad	1016.63874604
febaq	1016.52817468
qacam	1016.52780067
fojub	1016.48988252
gapib	1016.35607285
giqar	1016.33873409
pelub	1016.14805611
jinop	1015.84171623
lafec	1015.66156846
laxub	1014.58621119
cicum	1014.16120586
dosoz	1013.73801907
bihir	1013.72310318
mugeh	1013.14263094
fizeb	1012.65059048
qamuh	1012.5797908
bohud	1012.21276444
kexuw	1012.1828453
lulew	1012.18182711
foyar	1012.13068438
bipam	1011.31348616
hihug	1011.10449519
maxaq	1011.07965036
nifum	1010.49572085
fugum	1010.36161953
notak	1009.99650515
mehor	1009.59377683
gujad	1009.38860285
loxab	1009.20816657
biyom	1009.09058598
maxoj	1008.67033649
fojix	1008.44807336
qupep	1008.40335819
fihar	1008.0953593
bofef	1007.5942344
dodas	1007.43006093
padeb	1007.32572359
gigox	1007.04642962
bumaf	1006.94029859
fipev	1006.45862892
jehas	1005.14324069
gokuv	1004.75148517
jujuc	1004.65462861
mudut	1004.63817982
deguv	1004.45292359
hidep	1003.50240938
loxoz	1002.8341728
cudol	1002.44568515
qozus	1002.33218584
dibed	1002.18500503
domif	1001.91073536
ceriy	1001.70680222
muxil	1001.54003464
kosob	1001.50911202
pelif	1001.20359814
fariw	1000.80436637
qaxol	1000.77969852
lujaf	1000.3827607
piqez	1000.31677521
diwab	1000.21517013
koxus	1000.08540193
lanoq	1000.05842118
dabaf	999.30400616
buduf	999.111686894
jutur	998.972100169
bexoh	998.51651295
gafux	998.486540379
jiyag	998.39409084
fazuf	998.112205894
keleq	997.307976081
qameh	997.167325348
japum	997.101601956
hexaq	996.698325663
cibam	996.697200327
kesuv	996.374562708
cokud	996.285209914
dekip	996.019677222
perap	995.216391701
hitej	995.101079288
pisof	995.057294697
hedul	994.998357552
nuvok	993.593817297
biwar	992.90659217
hivoy	992.61346096
liper	992.40009021
nunif	992.272950381
qirab	992.032289127
mabod	991.802612295
govez	991.489646515
kekap	990.88953608
giniq	990.682901331
haceh	990.419527365
jafaf	990.409476315
nolur	990.1697903
buqov	989.743913337
burug	989.387715349
fahij	989.342446554
gonuc	989.315248068
qomap	989.314216305
nagiq	989.198730422
fapif	988.959414997
koguf	988.927664183
kixan	988.765988166
qobeh	988.720455394
cukep	988.648058518
gafig	988.598419077
qujet	988.333906347
hidiz	988.101987153
kamip	987.77051446
pewom	987.682075065
dafum	987.505526749
cuzul	987.156844714
dahow	986.808702918
pexih	986.062214623
joyuk	985.935473733
diqom	985.796732819
niniq	985.637575428
meyiy	985.522904685
jaroj	985.16671065
pecoq	984.954899102
cucuk	984.762350841
gerev	984.247215555
becef	984.110413402
boruy	983.879309983
nefag	983.855398971
nicoq	983.728340645
facuz	982.810319639
jidit	982.418461123
jekiy	982.157875938
fasij	981.729127157
fukoh	981.457897676
kunag	981.016825635
kacex	980.506724611
qemor	980.344386485
pivun	979.934830241
nomep	979.782680492
dilux	979.621473958
cecay	978.882180652
biseq	978.857523003
bowal	978.601629063
dedik	978.259342678
luhid	978.228475445
qodeb	977.526441682
kimof	977.398463078
nogex	976.771952439
jataj	976.642390627
fisok	976.604872903
qawep	976.129647942
badod	975.446198512
kujod	975.357140844
fahuk	975.355826688
jojuy	975.30148174
gudik	975.256777869
foxih	974.815178101
gewus	974.440814081
hetaq	973.973205323
nakix	973.642343771
leqop	973.331173896
juyox	973.192546234
lihih	973.152505751
lojut	972.387937718
mohiw	971.859567838
cebuq	971.843223754
dejiw	971.793256068
qoroc	971.473186617
nipoz	971.311636688
baxud	971.130273069
cukip	970.955603153
lagoc	970.583577356
kigog	970.246356175
joxiy	970.096228795
jucev	969.460758665
qemak	969.426396457
lezax	969.172658619
besow	968.406729199
guyep	967.942584322
hozej	966.949346258
qecim	966.872952137
decix	966.811312984
gosac	965.860085477
juwem	965.458320207
gegiv	964.930834957
bufav	962.729624441
dihep	962.375586062
ciqog	961.766985078
qiruc	961.755736617
nuzot	961.741853282
didiv	961.441451524
dofuc	961.271088995
lowop	961.123048734
hifan	961.065441728
fiteb	961.063575057
dolih	961.062666092
bedif	960.82839063
ciziy	960.740169293
baqey	960.705702383
naqup	960.346008648
linuw	960.24344957
dokek	959.723626714
fujed	958.566289658
cukol	958.391295455
fizim	958.082883237
fopiv	957.944104968
qehab	957.330587484
jecir	956.786049518
bijag	956.786010993
lojed	956.757562615
dogoc	956.611529235
febum	956.491271787
fafuf	956.328270314
pikaq	955.611631051
nojiy	955.337050465
bodid	955.159179418
fizuz	955.108166849
midut	954.690780711
bequv	954.564827091
nibod	954.336668539
cunoj	953.834140921
guluw	953.260161342
dadef	953.095261954
mumop	953.089484764
pehem	952.954537592
kecic	952.456089222
qucir	951.813283484
coyul	951.605690438
lohuh	951.515684993
heqij	951.388687664
gapif	951.066040398
kiyir	950.976411889
leqem	950.860947104
jukig	950.53284927
fovif	949.969849755
qegoy	949.840346392
deruq	949.498331349
huhuk	948.116247781
pahif	947.858959007
nuxok	947.232652222
bomip	947.02179789
fuyoh	946.978122083
nonoj	946.77659756
jaqew	945.882993441
qegem	945.780583152
hoyil	945.390908736
mugiy	945.320777801
fijiv	945.056934363
gisif	944.985720319
nuhuz	944.973037902
bihib	944.197436547
jagij	943.938299348
mufuf	943.294984254
pojik	943.042036897
lacuc	942.779902304
hodud	942.265706656
bobod	941.715667496
humiy	941.584724845
hodog	941.47179911
nanuw	941.456776115
papiq	941.424276959
mipef	940.710086527
pezuh	939.936584154
qayiv	939.737946451
dudoq	939.706449056
mukiy	939.618330956
kogiy	939.483367984
qepar	939.05619005
jajix	938.863306619
jojaq	938.763214978
cagiq	938.730827673
kugux	938.465838998
hefom	938.36275869
qamom	938.041106981
qonip	937.830579788
jemej	937.511588721
giviq	937.286817334
jociy	936.236401403
qibog	935.583018364
navep	935.003211646
pojuv	934.91061133
gupok	934.865242125
joviw	934.724101178
geluq	934.362606448
fevut	934.338479479
mijiz	934.238317091
mapej	933.783813686
pifil	933.502360254
lawuv	932.828530198
luwub	932.181194806
gedij	931.964880932
duyit	931.61344749
husit	931.399211257
newew	931.262055612
juwos	931.247254523
nijef	931.104760082
heham	930.678899759
gimaw	930.630377957
hufuh	930.519752115
cikoz	930.284388883
dewil	930.247893165
neriy	930.040679579
qeguz	929.346993039
kugog	929.346398957
qugac	929.283806989
goqaj	929.15322597
kukij	929.060980542
moqac	928.873226689
qexix	928.638072685
geciv	928.551102926
qapem	928.233559561
juzud	928.161415721
qimec	927.955755749
jofoc	927.527659872
jebut	927.508890136
pituf	927.237660382
pobuz	927.100704667
ququl	927.024640216
pomiy	926.65266107
pewep	926.074760017
nuguk	925.95811347
fisof	925.615419304
jufad	925.256853528
dufic	924.698924488
dajuf	924.549074844
neqeq	924.491502497
qucic	924.478220458
jufej	924.419426677
muxuk	924.034932565
bigaj	923.905427756
mikox	923.420247174
kazij	923.391642244
baziy	923.270991026
femof	923.207806035
keqif	922.836107044
jekeh	922.760771776
qebux	922.61361585
gibep	922.464171384
fapih	922.376742448
peqom	922.180535908
bewef	921.881094434
qecut	921.546405209
kixex	921.289136682
fuqeh	920.763582934
gasuq	920.599893506
gosod	918.943352342
qewaj	918.329713532
gicuk	917.77107343
jaqej	916.007813769
lejij	915.836593375
codej	915.731519974
kocuj	915.715741416
cunuh	915.390203326
baqoc	915.176273075
cigup	914.8044251
kuhix	914.792693905
huqiv	914.731353413
pewuk	914.652681183
gahoz	914.584795879
duzug	914.431292633
fimup	914.362416924
qeyaw	914.355435752
qofis	914.24133822
jaxug	913.97261765
gitif	912.495475297
bapef	912.493803237
futuj	912.382945388
juyed	912.211860582
gileq	912.135031929
miguw	911.729033874
boqon	911.578003678
capeh	911.302636677
gixub	911.089059526
meyiq	910.44444883
geqor	910.376202449
pucoc	910.267934464
pahih	910.144403971
qiruq	909.440565978
cecec	908.990398888
hepoj	908.838241711
qoneb	908.673762017
lunij	908.421916111
jepiv	908.191540129
qawaj	907.735295908
qepov	906.916285643
qimuz	906.491577731
kigay	905.922401969
biqix	905.744537345
qupov	904.718100401
huvib	903.820697809
cemif	903.660791607
nagip	903.248997546
dedav	902.698383084
quhec	902.585538281
nuhux	902.31210511
bapup	902.182504118
fuqug	901.281411351
nacih	901.178500246
qidew	901.077640712
jucuj	900.77605456
difiv	900.277035487
boguw	900.022737204
goqeg	899.026203843
hociy	898.477295278
ciyip	898.220094579
bowiv	898.034969182
fufob	897.479688743
gevip	895.458808605
hajoj	895.29170973
hofoc	894.872783119
nekuc	894.734197004
qicot	892.539952241
qexay	892.28289118
furep	891.987930064
ceqem	891.925177386
fihoq	891.607155613
qihux	891.072370698
muyoy	891.030460682
foviz	890.476903571
qaqac	890.19208122
jujif	890.097377781
qekah	889.032673039
qamoh	889.007758035
jixek	888.603939064
noduq	888.507394188
cicaj	888.485020166
kuxaj	888.277606488
qoyin	887.542052776
qoqaw	887.403291808
mihid	887.164865733
guyaj	885.650391943
ligeg	885.313385971
norur	885.038529563
lereg	884.680202507
qadug	883.892300516
nosif	881.589721521
fugiq	880.155949388
giheb	879.915767621
gowoc	879.347917124
guqur	878.823805687
qediy	878.712119799
jucew	878.686453917
gugej	878.27706553
cewoh	878.074445129
guxun	877.635761765
qevoj	877.44400051
desaq	877.200305927
qafun	876.64190561
jiyuy	875.919568092
cefuc	875.482532815
guheh	875.475474447
gexud	873.852604654
jijob	872.871340527
ligib	872.116765138
giqir	871.982902999
nujuj	871.901810403
fukik	871.775397138
gosux	871.48359634
fideh	871.224643749
hiziq	870.618743942
hehil	870.592423051
gusuz	870.364072095
fodeh	869.866738034
nuzoq	869.426711239
kogiw	869.203386535
qejev	868.658951856
jilih	868.501058136
hihuh	868.500294593
qexag	868.151647924
nutuj	868.119875679
fakag	867.913701514
qanej	866.479800736
qezuv	866.145582494
peqef	864.79420948
pigef	863.548223723
noxoj	863.003927384
qagiw	862.33881422
qoqiq	862.057548979
liliw	861.998381321
nafug	861.591074909
feget	861.219274651
guhiz	861.020298545
cusij	859.146077634
peqeg	858.544551527
qavew	857.916899079
hejic	857.77256083
qafij	856.798537307
fixej	855.860702644
cacij	855.572037629
jufeh	855.483774073
fowiv	854.604811806
joqiw	854.253634806
qosid	854.092266621
qupof	853.594474022
gijek	853.475010119
gabiy	851.602968803
biquc	848.757932737
qijaq	848.676991822
qoyih	848.186098628
ditij	847.097890125
jigej	845.065307971
guqip	842.552165265
gufek	841.890671849
jikeq	840.451690735
qeyaf	839.450322564
guhuy	837.391425886
fucuj	837.315010436
gewih	836.03370072
qupef	834.164659528
qaviw	834.08043865
fepoj	830.666123863
geqog	829.356341256
qefib	829.332017601
gogib	827.582152025
leheq	827.177312784
cahiy	825.007916762
cijej	823.604457521
hisoq	821.05013403
giqic	818.673662665
cuwuq	815.851953911
cixuq	815.428411354
quhuq	815.293885554
qixew	814.459863044
gihin	813.620639803
qaqep	806.387510861
gayij	804.255524005
gikif	802.928483467
bibiw	799.311243509
hegug	793.559200965
fihuw	791.132149666
qiyag	791.125261611
nufiw	767.036162019
