# Supplementary material for: CurmElo: The theory and practice of a forced-choice approach to producing preference rankings
Source: PLoS One. 2021 May 27;16(5):e0252145. doi: 10.1371/journal.pone.0252145 (PMC8158949; doi:10.1371/journal.pone.0252145)
Supplement: S1 Data — (ZIP) [file pone.0252145.s005.zip › curmelo-paper-replication-package/curmelo-data-and-analysis/5_polarization.csv]

name	rank_breaks	elo	5	4	3	2	1	centered
pesam	0.1	1614.58563438	0.886363636364	0.5	0.666666666667	0.5	0.444444444444	614.58563438
jayor	0.1	1516.93647201	1.0	0.785714285714	0.75	0.777777777778	0.555555555556	516.93647201
kewos	0.3	1504.2549036	0.875	1.0	0.714285714286	0.857142857143	0.818181818182	504.2549036
mavey	0.2	1483.99854826	0.923076923077	0.875	0.666666666667	0.761904761905	0.714285714286	483.99854826
coyam	0.3	1445.64113136	0.818181818182	0.923076923077	0.8	0.833333333333	0.555555555556	445.64113136
fexen	0.4	1418.4371885	1.0	0.8	0.888888888889	0.666666666667	1.0	418.4371885
pebel	0.4	1409.64938097	0.888888888889	0.636363636364	0.923076923077	0.857142857143	0.666666666667	409.64938097
jupar	0.5	1399.73763901	0.923076923077	1.0	0.545454545455	0.857142857143	1.0	399.73763901
cosop	0.1	1375.67044616	0.909090909091	0.785714285714	0.857142857143	0.75	0.5	375.67044616
lozir	0.5	1375.53981404	0.9	0.777777777778	0.909090909091	1.0	0.555555555556	375.53981404
koduk	0.2	1369.47182762	0.8	0.857142857143	0.636363636364	0.666666666667	0.4	369.47182762
kovaq	0.2	1345.18952483	0.916666666667	1.0	0.75	0.875	0.428571428571	345.18952483
mazob	0.4	1341.13057616	0.9	0.727272727273	1.0	0.375	0.818181818182	341.13057616
camaz	0.4	1338.19634822	0.857142857143	0.625	0.818181818182	1.0	0.428571428571	338.19634822
bumak	0.5	1338.11180441	0.642857142857	0.761904761905	0.666666666667	0.8	0.625	338.11180441
kujol	0.2	1326.7649587	1.0	0.75	0.666666666667	0.5	0.7	326.7649587
falom	0.5	1326.3221184	0.75	0.714285714286	0.75	0.666666666667	0.833333333333	326.3221184
poqit	0.4	1313.99861262	0.75	0.875	0.888888888889	0.857142857143	0.285714285714	313.99861262
gosaw	0.1	1311.6998286	0.75	1.0	0.666666666667	0.5	0.428571428571	311.6998286
hosop	0.0	1310.66397469	0.833333333333	0.782608695652	0.727272727273	0.545454545455	0.428571428571	310.66397469
madik	0.2	1308.54484119	0.875	0.8	1.0	0.7	0.375	308.54484119
jutah	0.0	1307.37461435	1.0	0.875	0.8	0.6	0.428571428571	307.37461435
naroc	0.3	1303.90979628	0.625	0.933333333333	0.75	0.666666666667	0.454545454545	303.90979628
lenim	0.3	1301.0490139	0.875	1.0	0.909090909091	0.5	0.571428571429	301.0490139
lelip	0.2	1295.78549637	0.846153846154	0.909090909091	0.538461538462	0.642857142857	0.5	295.78549637
gomos	0.2	1284.76277963	1.0	0.8	0.545454545455	0.777777777778	0.583333333333	284.76277963
nubul	0.2	1284.2198339	0.846153846154	0.714285714286	0.666666666667	0.818181818182	0.285714285714	284.2198339
paqel	0.1	1280.17119382	1.0	0.7	1.0	0.7	0.416666666667	280.17119382
nuvis	0.2	1279.73524642	0.916666666667	1.0	0.5	0.833333333333	0.5	279.73524642
kozec	0.3	1277.65430901	0.875	0.833333333333	0.6	0.9	0.285714285714	277.65430901
dajav	0.1	1273.39559672	0.8	0.888888888889	0.666666666667	0.666666666667	0.5	273.39559672
hamok	0.2	1273.32518338	0.818181818182	0.666666666667	0.818181818182	0.625	0.666666666667	273.32518338
luwog	0.4	1272.99373639	0.769230769231	0.833333333333	0.6	0.7	0.714285714286	272.99373639
korav	0.3	1270.25172106	0.875	0.8	0.75	0.9	0.444444444444	270.25172106
puzat	0.1	1270.06312241	1.0	0.857142857143	0.8	0.6	0.777777777778	270.06312241
coxar	0.2	1268.45664549	0.857142857143	0.833333333333	0.555555555556	0.7	0.6	268.45664549
kehab	0.2	1268.22143175	1.0	0.866666666667	0.714285714286	0.4	0.75	268.22143175
gupac	0.0	1267.97914509	1.0	0.909090909091	0.666666666667	0.583333333333	0.363636363636	267.97914509
hugum	0.3	1267.32992265	1.0	0.75	0.5	0.6	0.666666666667	267.32992265
nalaj	0.0	1263.73114859	0.833333333333	0.785714285714	0.733333333333	0.625	0.428571428571	263.73114859
jaxam	0.2	1262.2159101	0.875	0.857142857143	0.5	0.8	0.625	262.2159101
nejix	0.2	1262.07663318	0.777777777778	1.0	0.692307692308	0.75	0.666666666667	262.07663318
kayus	0.2	1260.47321094	0.777777777778	0.909090909091	0.75	0.5	0.625	260.47321094
helad	0.2	1260.28568062	1.0	0.666666666667	0.875	0.777777777778	0.375	260.28568062
nawam	0.2	1259.20720631	0.923076923077	0.666666666667	0.636363636364	0.833333333333	0.4	259.20720631
neroy	0.1	1259.16435708	0.909090909091	0.833333333333	0.666666666667	0.583333333333	0.625	259.16435708
maviz	0.1	1255.91458324	1.0	0.615384615385	0.9	0.5	0.5	255.91458324
nipiq	0.4	1254.17799805	0.875	0.4	0.25	0.25	0.888888888889	254.17799805
cebis	0.2	1253.71608512	0.846153846154	0.538461538462	0.818181818182	0.75	0.416666666667	253.71608512
gixan	0.4	1246.69670305	0.75	0.857142857143	0.692307692308	1.0	0.4	246.69670305
mibob	0.4	1246.25762858	0.735294117647	0.636363636364	0.333333333333	0.8	0.428571428571	246.25762858
banom	0.1	1243.58996946	0.888888888889	0.7	0.777777777778	0.666666666667	0.5	243.58996946
lilap	0.3	1241.64563255	0.8	0.75	0.833333333333	0.5	0.714285714286	241.64563255
nadog	0.3	1240.74988026	0.75	0.8	0.923076923077	0.75	0.5	240.74988026
pizaz	0.7	1239.61940158	0.571428571429	0.714285714286	0.75	0.75	0.733333333333	239.61940158
pukap	0.4	1235.61676135	0.615384615385	0.818181818182	0.8	0.4	0.666666666667	235.61676135
deneh	0.2	1233.25797036	0.818181818182	0.777777777778	0.909090909091	0.5	0.0	233.25797036
melox	0.3	1232.46280828	0.857142857143	0.647058823529	0.857142857143	0.5	0.714285714286	232.46280828
nowan	0.1	1231.77422441	0.875	0.727272727273	0.857142857143	0.5625	0.5	231.77422441
pefay	0.2	1231.03165673	0.8	0.666666666667	0.777777777778	0.4	0.428571428571	231.03165673
hazud	0.2	1229.0292569	0.7	0.666666666667	0.818181818182	0.666666666667	0.666666666667	229.0292569
finoy	0.0	1226.25854716	0.875	0.833333333333	0.615384615385	0.571428571429	0.454545454545	226.25854716
qavan	0.1	1223.91231727	0.666666666667	0.923076923077	0.6	0.555555555556	0.454545454545	223.91231727
cazup	0.4	1222.38962788	0.875	1.0	0.428571428571	0.666666666667	0.8	222.38962788
mezed	0.0	1222.2095727	0.916666666667	0.666666666667	0.636363636364	0.571428571429	0.444444444444	222.2095727
carir	0.3	1222.01856561	0.7	0.75	0.909090909091	0.611111111111	0.166666666667	222.01856561
moruz	0.1	1220.03843324	0.818181818182	1.0	0.75	0.625	0.461538461538	220.03843324
kisop	0.2	1217.19406734	1.0	0.636363636364	0.666666666667	0.666666666667	0.583333333333	217.19406734
mideh	0.1	1212.84579785	1.0	0.888888888889	0.555555555556	0.833333333333	0.5	212.84579785
bavez	0.1	1211.89111947	0.727272727273	0.9	0.714285714286	0.666666666667	0.333333333333	211.89111947
peber	0.1	1211.20466345	1.0	0.833333333333	0.857142857143	0.4	0.363636363636	211.20466345
jomic	0.4	1211.09327597	0.833333333333	0.625	0.571428571429	0.8	0.666666666667	211.09327597
kojeb	0.3	1210.80188533	0.8125	0.8	0.428571428571	0.625	0.75	210.80188533
dapup	0.1	1210.30996107	0.71875	0.75	0.625	0.5	0.307692307692	210.30996107
midux	0.3	1209.29251514	0.823529411765	0.9	0.0	0.555555555556	0.285714285714	209.29251514
koyev	0.2	1208.57915163	0.888888888889	0.777777777778	0.571428571429	0.571428571429	0.714285714286	208.57915163
laral	0.6	1207.50609769	0.571428571429	0.75	0.857142857143	0.857142857143	0.625	207.50609769
luxos	0.3	1207.40913733	0.857142857143	0.777777777778	0.444444444444	0.785714285714	0.666666666667	207.40913733
cupun	0.5	1203.86357261	0.714285714286	0.7	0.75	0.8	0.4	203.86357261
lobud	0.4	1201.33738849	0.692307692308	0.75	0.5	0.818181818182	0.166666666667	201.33738849
neliz	0.3	1201.32682557	0.727272727273	0.785714285714	0.636363636364	0.75	0.285714285714	201.32682557
luzaf	0.3	1199.71027025	0.785714285714	1.0	0.416666666667	1.0	0.25	199.71027025
hawoh	0.3	1197.59898928	1.0	0.5	0.5	0.5	0.571428571429	197.59898928
kogas	0.0	1197.25610824	0.8	0.8	0.8	0.588235294118	0.4	197.25610824
jusol	0.3	1196.43165746	0.6	1.0	0.714285714286	0.666666666667	0.333333333333	196.43165746
mefer	0.1	1194.7571853	0.714285714286	0.9	0.625	0.625	0.428571428571	194.7571853
mavaz	0.1	1194.5795395	1.0	0.75	0.6	0.7	0.3	194.5795395
maqet	0.2	1193.7337418	0.8	0.625	0.777777777778	0.733333333333	0.444444444444	193.7337418
livud	0.3	1193.52586465	0.888888888889	0.666666666667	0.571428571429	0.6	0.666666666667	193.52586465
mumek	0.3	1192.49402496	0.777777777778	0.875	0.5	0.714285714286	0.666666666667	192.49402496
pixed	0.3	1191.99166839	0.785714285714	0.5	0.785714285714	0.285714285714	0.625	191.99166839
pagol	0.1	1191.10492094	0.9	0.714285714286	0.75	0.666666666667	0.5	191.10492094
jatet	0.3	1187.00079279	1.0	0.625	0.666666666667	0.714285714286	0.625	187.00079279
dacoy	0.5	1185.86451397	0.727272727273	0.75	0.5	1.0	0.666666666667	185.86451397
jalav	0.4	1185.14236223	0.666666666667	0.6	0.846153846154	0.571428571429	0.636363636364	185.14236223
fozer	0.2	1185.10807646	0.8125	0.5	0.857142857143	0.5	0.5	185.10807646
leyah	0.5	1183.83426016	0.714285714286	0.7	0.857142857143	1.0	0.6	183.83426016
casuk	0.4	1181.51461125	0.666666666667	0.857142857143	1.0	0.571428571429	0.666666666667	181.51461125
hidar	0.2	1180.00701056	0.727272727273	0.769230769231	0.666666666667	0.428571428571	0.666666666667	180.00701056
mikaw	0.0	1179.31339731	1.0	1.0	1.0	0.714285714286	0.7	179.31339731
demox	0.4	1179.03194527	0.875	1.0	0.5	0.625	0.75	179.03194527
hinaj	0.2	1178.37873819	0.733333333333	0.777777777778	0.5	0.625	0.5	178.37873819
ceyos	0.3	1177.53394501	0.857142857143	0.636363636364	0.714285714286	0.857142857143	0.416666666667	177.53394501
mofex	0.2	1177.36111604	1.0	0.857142857143	0.533333333333	0.5	0.6	177.36111604
gozik	0.1	1177.14469259	0.666666666667	0.727272727273	0.6	0.5	0.5	177.14469259
maqis	0.1	1176.72549956	0.714285714286	1.0	0.666666666667	0.6	0.428571428571	176.72549956
bajoc	0.2	1176.65877921	0.9	0.625	0.625	0.714285714286	0.428571428571	176.65877921
kimoz	0.3	1175.99401621	1.0	0.857142857143	0.5	0.555555555556	0.6	175.99401621
jezed	0.2	1174.45891531	0.923076923077	0.538461538462	0.5	0.615384615385	0.4	174.45891531
jufah	0.4	1174.33861672	0.8	0.5	0.888888888889	0.5	0.538461538462	174.33861672
jolot	0.3	1173.93098513	0.625	0.833333333333	1.0	0.5	0.428571428571	173.93098513
mifun	0.4	1173.10103748	0.842105263158	0.4	0.555555555556	0.666666666667	0.416666666667	173.10103748
humeg	0.3	1172.96548346	0.846153846154	0.857142857143	0.5	0.333333333333	0.545454545455	172.96548346
miroj	0.2	1172.57000953	0.666666666667	0.846153846154	0.666666666667	0.333333333333	0.5	172.57000953
panuf	0.5	1171.76680866	0.714285714286	0.666666666667	0.8	0.615384615385	0.75	171.76680866
cunim	0.1	1171.60757361	1.0	0.714285714286	0.6	0.714285714286	0.222222222222	171.60757361
naroy	0.4	1170.97622401	0.909090909091	0.7	0.777777777778	0.181818181818	0.8	170.97622401
fazos	0.5	1170.44085266	0.833333333333	0.4	0.777777777778	0.857142857143	0.625	170.44085266
kivam	0.3	1169.90558352	1.0	0.555555555556	0.8	0.5	0.727272727273	169.90558352
lezul	0.1	1169.3591846	0.888888888889	0.833333333333	0.6	0.666666666667	0.4	169.3591846
meqac	0.4	1168.31550762	0.785714285714	0.8	0.714285714286	1.0	0.25	168.31550762
pedax	0.3	1168.3000958	0.875	0.75	0.666666666667	1.0	0.363636363636	168.3000958
gupil	0.3	1167.98383169	0.928571428571	0.6	0.416666666667	1.0	0.333333333333	167.98383169
lohaw	0.5	1167.27738783	0.888888888889	0.428571428571	0.5	0.7	0.666666666667	167.27738783
jareh	0.2	1163.90471841	0.777777777778	0.75	1.0	0.545454545455	0.0	163.90471841
povip	0.2	1162.93051424	0.8	0.714285714286	0.555555555556	0.555555555556	0.666666666667	162.93051424
gudem	0.1	1161.73507022	0.833333333333	0.833333333333	0.666666666667	0.8	0.466666666667	161.73507022
deyal	0.3	1161.42342277	0.8	0.666666666667	0.777777777778	0.583333333333	0.714285714286	161.42342277
mosiv	0.4	1160.77036734	0.714285714286	0.857142857143	0.636363636364	1.0	0.571428571429	160.77036734
micax	0.2	1159.74483844	0.875	1.0	0.7	0.375	0.461538461538	159.74483844
luqem	0.2	1159.1286799	0.916666666667	0.714285714286	0.470588235294	0.363636363636	0.666666666667	159.1286799
culah	0.2	1158.85329864	1.0	0.666666666667	1.0	0.857142857143	0.25	158.85329864
panoc	0.3	1157.08864817	0.727272727273	0.875	0.625	0.75	0.25	157.08864817
jawok	0.3	1154.66695409	0.727272727273	1.0	0.857142857143	0.166666666667	0.428571428571	154.66695409
jaluk	0.2	1151.53045016	0.714285714286	0.666666666667	0.75	0.625	0.555555555556	151.53045016
gidem	0.5	1150.56449152	0.625	0.666666666667	0.833333333333	0.625	0.636363636364	150.56449152
pimac	0.1	1149.04242571	0.75	0.75	0.5	0.571428571429	0.5	149.04242571
gemey	0.3	1146.98746484	0.5	0.777777777778	0.714285714286	0.7	0.5	146.98746484
fazov	0.4	1146.34820736	0.7	0.714285714286	1.0	0.461538461538	0.5	146.34820736
kuzac	0.4	1145.58072687	0.555555555556	1.0	0.8	0.875	0.416666666667	145.58072687
koriv	0.1	1145.42363323	0.916666666667	0.666666666667	0.75	0.428571428571	0.0	145.42363323
defos	0.2	1145.36632511	0.833333333333	0.75	0.8	0.363636363636	0.533333333333	145.36632511
bokac	0.0	1144.3222695	1.0	0.75	0.75	0.461538461538	0.333333333333	144.3222695
cufay	0.2	1143.73613075	0.6	0.823529411765	0.8	0.5	0.3	143.73613075
luciy	0.2	1139.60925151	0.875	0.909090909091	0.571428571429	0.2	0.333333333333	139.60925151
bageg	0.2	1139.07802906	0.666666666667	0.758620689655	0.285714285714	0.571428571429	0.166666666667	139.07802906
fazip	0.1	1138.66476559	0.666666666667	0.8	0.666666666667	0.625	0.5	138.66476559
dafir	0.0	1138.47489292	0.75	0.727272727273	0.666666666667	0.5	0.4	138.47489292
levid	0.8	1137.62224047	0.666666666667	0.5	0.8	0.714285714286	0.9	137.62224047
nizaz	0.3	1137.58717161	1.0	0.7	0.454545454545	0.5	0.666666666667	137.58717161
kehid	0.4	1137.56797585	0.555555555556	0.642857142857	0.846153846154	0.571428571429	0.25	137.56797585
diriv	0.1	1135.94851071	0.9	0.6	0.625	0.5	0.4	135.94851071
namuc	0.1	1135.26717598	0.777777777778	1.0	0.571428571429	0.555555555556	0.555555555556	135.26717598
mogip	0.2	1134.79518005	0.833333333333	0.428571428571	0.8	0.5	0.333333333333	134.79518005
mekeb	0.1	1134.10914067	0.9	0.6	0.5	0.6	0.333333333333	134.10914067
mepoh	0.2	1133.88992849	0.8	0.5	0.625	0.555555555556	0.3	133.88992849
nayim	0.3	1133.18939159	0.818181818182	0.5	0.777777777778	0.375	0.545454545455	133.18939159
kusit	0.3	1131.40725868	0.727272727273	0.7	0.333333333333	0.714285714286	0.375	131.40725868
jecid	0.0	1131.401957	0.75	0.75	0.727272727273	0.428571428571	0.333333333333	131.401957
bomav	0.4	1130.98101716	0.8	0.6	0.625	0.571428571429	0.666666666667	130.98101716
nirab	0.2	1130.09745669	0.692307692308	0.666666666667	0.714285714286	0.5	0.444444444444	130.09745669
hurod	0.2	1129.57238231	0.714285714286	0.769230769231	0.666666666667	0.25	0.5	129.57238231
mutiz	0.2	1129.45368475	0.714285714286	0.75	0.75	0.555555555556	0.416666666667	129.45368475
hunaq	0.1	1128.8804119	1.0	0.75	0.555555555556	0.714285714286	0.307692307692	128.8804119
meyir	0.1	1127.89400238	1.0	0.727272727273	0.5	0.642857142857	0.4	127.89400238
cudip	0.3	1127.74660222	0.75	0.571428571429	0.7	0.555555555556	0.625	127.74660222
qador	0.0	1127.64147457	0.75	0.666666666667	0.666666666667	0.666666666667	0.4	127.64147457
korit	0.2	1127.35257956	0.777777777778	1.0	1.0	0.285714285714	0.25	127.35257956
cinok	0.6	1126.83791423	0.5	1.0	0.545454545455	0.777777777778	0.714285714286	126.83791423
kuyem	0.6	1126.15560716	0.571428571429	0.75	0.571428571429	0.6	0.714285714286	126.15560716
maheg	0.4	1125.83170411	0.75	0.833333333333	1.0	0.230769230769	0.5	125.83170411
pogok	0.2	1125.67342264	0.777777777778	0.6	0.666666666667	0.285714285714	0.555555555556	125.67342264
hodev	0.3	1125.52629359	0.75	0.333333333333	0.4	0.6	0.333333333333	125.52629359
koyem	0.3	1125.17402346	0.8	0.625	0.555555555556	0.857142857143	0.285714285714	125.17402346
kenux	0.4	1125.17327355	1.0	0.428571428571	0.6	0.647058823529	0.571428571429	125.17327355
muvoc	0.3	1124.83065922	0.8	0.4	0.666666666667	0.555555555556	0.461538461538	124.83065922
famoy	0.1	1124.57857543	0.833333333333	0.875	0.571428571429	0.5	0.333333333333	124.57857543
pemeg	0.3	1124.25907015	0.769230769231	0.857142857143	0.555555555556	0.8	0.333333333333	124.25907015
duzin	0.3	1123.90744032	0.75	0.8	0.5	0.5	0.6	123.90744032
mivon	0.3	1123.78479386	0.8	0.555555555556	0.6	0.636363636364	0.4	123.78479386
muvit	0.1	1122.79211497	0.6875	0.555555555556	0.6	0.555555555556	0.333333333333	122.79211497
gulac	0.1	1122.60430711	0.9	0.8	0.6	0.444444444444	0.461538461538	122.60430711
hikop	0.3	1122.40103911	1.0	0.5	0.636363636364	0.75	0.0	122.40103911
miloc	0.5	1122.17696355	0.7	0.818181818182	0.6	0.222222222222	0.833333333333	122.17696355
legom	0.5	1120.50443211	0.4	0.833333333333	0.666666666667	0.8	0.5	120.50443211
davuk	0.1	1119.03188489	0.857142857143	0.75	0.5	0.555555555556	0.5	119.03188489
dedow	0.1	1118.02767517	0.785714285714	0.636363636364	0.571428571429	0.583333333333	0.307692307692	118.02767517
pujom	0.4	1117.77197408	0.666666666667	0.727272727273	0.875	0.25	0.5	117.77197408
pocor	0.2	1117.44233798	0.6	1.0	0.666666666667	0.461538461538	0.3	117.44233798
fabox	0.3	1117.36741286	0.833333333333	0.6	0.5	0.363636363636	0.8	117.36741286
jigas	0.4	1117.15934062	0.818181818182	0.5	0.571428571429	0.428571428571	0.6	117.15934062
lulaq	0.2	1116.91195609	0.875	0.6	0.8	0.363636363636	0.6	116.91195609
pizah	0.4	1116.89239469	0.571428571429	0.4	0.923076923077	0.5	0.5	116.89239469
gawus	0.7	1116.71699477	0.8	0.444444444444	0.5	0.6	0.857142857143	116.71699477
ganur	0.3	1116.61617929	0.833333333333	0.6	0.857142857143	0.3	0.5	116.61617929
gumad	0.0	1116.27372763	1.0	0.727272727273	0.714285714286	0.6	0.32	116.27372763
pufun	0.3	1115.3826472	0.8	0.625	0.5	0.857142857143	0.375	115.3826472
foraj	0.1	1115.31068685	0.777777777778	0.555555555556	0.727272727273	0.555555555556	0.25	115.31068685
kadul	0.2	1115.03657093	0.666666666667	0.857142857143	0.583333333333	0.473684210526	0.5	115.03657093
muluq	0.2	1114.99633726	0.75	0.857142857143	0.0	0.615384615385	0.0	114.99633726
lifix	0.3	1114.83326354	0.909090909091	0.75	0.25	0.444444444444	0.666666666667	114.83326354
cofic	0.0	1114.74076761	1.0	0.8	0.571428571429	0.5	0.285714285714	114.74076761
hukar	0.5	1114.486599	0.5	0.846153846154	0.3	0.875	0.454545454545	114.486599
jahaw	0.1	1113.66208589	0.818181818182	0.666666666667	0.444444444444	0.625	0.333333333333	113.66208589
mojaw	0.5	1113.62776682	0.533333333333	0.714285714286	0.75	0.75	0.5	113.62776682
bejon	0.2	1113.04236525	0.666666666667	0.785714285714	0.5	0.571428571429	0.25	113.04236525
hisaf	0.2	1111.23872924	0.777777777778	0.727272727273	0.5	0.5	0.538461538462	111.23872924
necuz	0.0	1110.97326918	0.75	0.666666666667	0.636363636364	0.625	0.6	110.97326918
payom	0.2	1110.14375497	0.75	0.857142857143	0.5	0.583333333333	0.4	110.14375497
gumon	0.1	1109.92273196	1.0	0.6875	0.428571428571	0.333333333333	0.363636363636	109.92273196
decek	0.5	1109.64226684	0.555555555556	0.8	0.666666666667	0.75	0.636363636364	109.64226684
kebad	0.3	1108.96477593	0.7	0.8	0.5	0.461538461538	0.692307692308	108.96477593
kulem	0.3	1108.59289957	0.714285714286	0.6	0.571428571429	1.0	0.333333333333	108.59289957
nuxos	0.3	1108.38322636	0.857142857143	0.625	0.666666666667	0.777777777778	0.388888888889	108.38322636
geroz	0.1	1108.23532229	0.875	0.666666666667	0.8	0.416666666667	0.375	108.23532229
jixil	0.1	1108.15644585	0.8	0.7	0.714285714286	0.5	0.4	108.15644585
gemud	0.1	1108.00194585	0.8	1.0	0.666666666667	0.428571428571	0.428571428571	108.00194585
diroc	0.4	1107.40468889	0.857142857143	0.571428571429	1.0	0.4	0.6	107.40468889
mojic	0.3	1105.63011038	1.0	0.5	0.625	0.666666666667	0.5	105.63011038
kuwis	0.3	1104.55402887	0.692307692308	0.666666666667	0.5	0.555555555556	0.571428571429	104.55402887
neyus	0.3	1103.43645661	0.666666666667	0.6	0.75	0.555555555556	0.571428571429	103.43645661
jurib	0.1	1101.83031468	0.857142857143	0.571428571429	0.666666666667	0.571428571429	0.545454545455	101.83031468
jusev	0.2	1101.14277435	0.8	0.6	0.9	0.4	0.230769230769	101.14277435
mafum	0.1	1100.97865273	0.777777777778	0.888888888889	0.6	0.4	0.0	100.97865273
jajoy	0.4	1099.01789385	0.818181818182	1.0	0.428571428571	0.5	0.555555555556	99.01789385
bulem	0.1	1098.83249812	0.875	0.75	0.538461538462	0.142857142857	0.5	98.83249812
bapas	0.3	1097.84027635	0.642857142857	0.6	0.555555555556	0.7	0.444444444444	97.84027635
jexic	0.2	1097.81829158	0.8	0.7	0.142857142857	0.692307692308	0.428571428571	97.81829158
mafur	0.2	1097.39764667	1.0	0.714285714286	0.444444444444	0.833333333333	0.25	97.39764667
laxip	0.4	1097.27963729	0.833333333333	0.307692307692	1.0	0.5	0.5	97.27963729
lamoz	0.2	1096.83664053	0.666666666667	0.8	0.777777777778	0.571428571429	0.3	96.83664053
natap	0.1	1096.47318876	1.0	0.714285714286	0.6	0.666666666667	0.4	96.47318876
kefoz	0.2	1095.67352776	0.769230769231	1.0	0.666666666667	0.307692307692	0.333333333333	95.67352776
gunek	0.2	1095.35750951	0.714285714286	0.555555555556	0.636363636364	0.571428571429	0.4	95.35750951
kugos	0.2	1095.30782779	0.8	0.538461538462	1.0	0.4	0.333333333333	95.30782779
qetas	0.4	1095.28199513	0.714285714286	0.583333333333	0.6	0.538461538462	0.625	95.28199513
pudew	0.2	1095.12305841	0.833333333333	0.5	0.777777777778	0.571428571429	0.428571428571	95.12305841
kegit	0.1	1094.73856076	1.0	0.636363636364	0.5	0.555555555556	0.333333333333	94.73856076
namot	0.2	1094.44195156	0.714285714286	0.571428571429	0.727272727273	0.5	0.444444444444	94.44195156
juzil	0.2	1093.94148571	0.857142857143	0.6	0.666666666667	0.4	0.6	93.94148571
bemaf	0.3	1093.03706587	0.571428571429	1.0	0.75	0.6	0.125	93.03706587
finij	0.1	1092.19503303	0.727272727273	0.666666666667	0.666666666667	0.285714285714	0.444444444444	92.19503303
negaz	0.4	1091.4266868	0.5	0.727272727273	1.0	0.25	0.333333333333	91.4266868
niwal	0.4	1091.04493311	0.714285714286	0.714285714286	0.25	0.833333333333	0.555555555556	91.04493311
kedew	0.2	1089.47379428	0.8	0.714285714286	0.5	0.571428571429	0.571428571429	89.47379428
canof	0.6	1088.80650542	0.6	0.6	0.666666666667	0.5	0.7	88.80650542
fanap	0.2	1088.52177593	0.818181818182	0.5	0.5	0.666666666667	0.363636363636	88.52177593
hopaf	0.5	1087.86639694	0.4	0.2	0.888888888889	0.0	0.5	87.86639694
lugof	0.1	1087.64698445	0.666666666667	0.875	0.6	0.4	0.333333333333	87.64698445
lejag	0.2	1087.04621206	0.666666666667	0.857142857143	0.625	0.166666666667	0.555555555556	87.04621206
cadej	0.3	1086.0525607	0.75	0.555555555556	0.583333333333	0.647058823529	0.0	86.0525607
melaq	0.1	1085.24067574	0.8	0.7	0.444444444444	0.6	0.2	85.24067574
golug	0.5	1085.02680833	0.857142857143	0.428571428571	0.5	0.625	0.6	85.02680833
bacoy	0.2	1084.67667724	0.666666666667	0.75	0.444444444444	0.625	0.416666666667	84.67667724
hixit	0.4	1084.64091438	0.625	0.615384615385	0.5	0.8	0.571428571429	84.64091438
bodof	0.2	1084.59449205	0.8	0.833333333333	0.444444444444	0.625	0.272727272727	84.59449205
nidac	0.1	1084.45283917	0.833333333333	0.6	0.0	0.6	0.0	84.45283917
jukug	0.1	1084.22990441	0.833333333333	0.5	0.625	0.454545454545	0.333333333333	84.22990441
kopip	0.1	1083.97053371	0.833333333333	1.0	0.5	0.5	0.166666666667	83.97053371
gaqon	0.1	1083.9293314	0.75	0.75	0.666666666667	0.333333333333	0.375	83.9293314
cuzoy	0.6	1083.8309558	0.555555555556	0.6	0.642857142857	0.75	0.416666666667	83.8309558
hadof	0.3	1083.2415814	0.75	0.7	0.777777777778	0.2	0.3	83.2415814
cecig	0.2	1083.07324465	0.642857142857	0.75	0.6	0.625	0.3	83.07324465
maded	0.4	1082.94892297	0.888888888889	0.25	0.538461538462	0.636363636364	0.5	82.94892297
hikas	0.2	1081.83056729	0.8	0.5	0.642857142857	0.555555555556	0.5	81.83056729
laqiz	0.2	1081.81165261	1.0	0.666666666667	0.4	0.25	0.636363636364	81.81165261
mumaf	0.3	1081.10476324	0.7	0.833333333333	0.4375	0.833333333333	0.25	81.10476324
jufat	0.3	1080.36229096	0.625	0.8	0.857142857143	0.571428571429	0.1	80.36229096
jahev	0.5	1079.8408811	0.666666666667	0.75	0.6	0.307692307692	0.857142857143	79.8408811
foxuy	0.1	1079.21785547	1.0	0.75	0.833333333333	0.142857142857	0.0909090909091	79.21785547
butaz	0.5	1078.41645844	0.5	1.0	0.333333333333	0.833333333333	0.666666666667	78.41645844
locun	0.2	1078.30604254	0.888888888889	0.5	0.555555555556	0.461538461538	0.5	78.30604254
muhaz	0.5	1077.96462405	0.555555555556	0.666666666667	0.857142857143	0.428571428571	0.6	77.96462405
nofen	0.4	1077.92542959	0.666666666667	0.625	0.166666666667	0.666666666667	0.666666666667	77.92542959
pamaq	0.0	1077.88286909	0.777777777778	0.75	0.75	0.428571428571	0.272727272727	77.88286909
lipob	0.2	1077.66407504	0.777777777778	0.6	0.5	0.666666666667	0.454545454545	77.66407504
mopot	0.1	1077.61391354	0.6	0.75	0.5	0.5	0.4	77.61391354
baziq	0.1	1077.32793105	0.714285714286	0.588235294118	0.625	0.5	0.4	77.32793105
lecuh	0.2	1077.09395116	1.0	0.8	0.0	0.666666666667	0.4375	77.09395116
jedap	0.6	1076.96419711	0.777777777778	0.571428571429	0.0	0.625	0.833333333333	76.96419711
nisev	0.2	1076.89180065	0.714285714286	0.833333333333	0.625	0.4	0.5	76.89180065
doqor	0.0	1076.19031163	0.9	0.666666666667	0.555555555556	0.4	0.230769230769	76.19031163
fawun	0.4	1075.3685902	0.857142857143	0.428571428571	0.625	0.25	0.833333333333	75.3685902
busix	0.2	1075.36598171	1.0	0.4	0.8	0.625	0.222222222222	75.36598171
bizej	0.6	1074.5471235	0.4	0.636363636364	0.875	0.428571428571	0.5	74.5471235
bamuc	0.2	1073.62336369	0.857142857143	0.555555555556	0.4	0.714285714286	0.181818181818	73.62336369
mufur	0.1	1073.01773964	1.0	0.5	0.625	0.5	0.166666666667	73.01773964
nofiz	0.1	1072.93712102	0.833333333333	0.692307692308	0.571428571429	0.0	0.363636363636	72.93712102
bozit	0.2	1072.59502645	0.5	0.933333333333	0.416666666667	0.5	0.307692307692	72.59502645
bobeh	0.3	1071.53350929	0.5	0.875	0.666666666667	0.4	0.444444444444	71.53350929
cusud	0.1	1071.40060144	1.0	0.833333333333	0.5	0.125	0.333333333333	71.40060144
buseq	0.1	1071.31307908	0.857142857143	0.714285714286	0.666666666667	0.2	0.444444444444	71.31307908
boliy	0.4	1070.94386428	0.727272727273	0.571428571429	0.6	0.733333333333	0.0909090909091	70.94386428
hagac	0.0	1070.93575172	0.75	0.555555555556	0.5	0.5	0.5	70.93575172
dihet	0.1	1070.59667127	0.75	0.6	0.571428571429	0.375	0.454545454545	70.59667127
lajak	0.0	1070.44061252	0.857142857143	0.666666666667	0.6	0.444444444444	0.363636363636	70.44061252
cepoz	0.3	1069.77338527	0.714285714286	0.625	0.5	0.75	0.5	69.77338527
miseh	0.2	1069.43016496	0.666666666667	0.8	0.583333333333	0.6	0.285714285714	69.43016496
luyak	0.4	1069.11130316	0.571428571429	0.833333333333	0.5	0.875	0.166666666667	69.11130316
janoz	0.4	1069.07588996	0.714285714286	0.615384615385	0.333333333333	0.75	0.555555555556	69.07588996
fabix	0.1	1068.51140649	0.9	0.666666666667	0.6	0.125	0.375	68.51140649
jelag	0.1	1068.32701422	0.714285714286	0.846153846154	0.5	0.444444444444	0.222222222222	68.32701422
pakih	0.3	1068.23995577	0.666666666667	0.625	0.333333333333	0.636363636364	0.428571428571	68.23995577
pevid	0.2	1068.14794467	0.777777777778	0.625	0.857142857143	0.428571428571	0.222222222222	68.14794467
nanic	0.1	1067.44386581	0.9	0.5	0.666666666667	0.333333333333	0.2	67.44386581
babap	0.2	1067.38867066	0.8	0.7	0.2	0.625	0.5	67.38867066
hocun	0.4	1066.80659928	0.875	0.333333333333	0.666666666667	1.0	0.125	66.80659928
forek	0.3	1066.57872244	0.714285714286	1.0	0.5	0.8	0.25	66.57872244
nugeb	0.2	1065.71896979	0.6875	0.642857142857	0.333333333333	0.4	0.4	65.71896979
bonij	0.1	1065.11289382	0.846153846154	0.571428571429	0.5	0.0	0.5	65.11289382
fehaz	0.1	1064.95843111	0.75	0.666666666667	0.666666666667	0.0	0.375	64.95843111
husig	0.2	1064.89556045	0.833333333333	0.583333333333	0.625	0.6	0.25	64.89556045
mexoh	0.2	1064.7277117	0.75	1.0	0.625	0.285714285714	0.428571428571	64.7277117
galuv	0.3	1064.71724293	0.818181818182	0.6	0.272727272727	0.625	0.6	64.71724293
fajul	0.3	1064.43989584	0.8	0.7	0.0	0.333333333333	0.375	64.43989584
payex	0.0	1062.91430229	0.666666666667	0.666666666667	0.636363636364	0.6	0.4	62.91430229
fanuv	0.1	1062.84583321	1.0	0.777777777778	0.470588235294	0.538461538462	0.125	62.84583321
jupel	0.5	1062.81200217	0.888888888889	0.3	0.0	0.571428571429	0.636363636364	62.81200217
camux	0.2	1061.86636267	0.9	0.5	0.416666666667	0.375	0.5	61.86636267
mabub	0.1	1060.80434052	0.727272727273	0.6	0.4	0.583333333333	0.0	60.80434052
dodeg	0.2	1060.20672407	0.888888888889	1.0	0.5	0.166666666667	0.25	60.20672407
qehad	0.1	1060.0938013	0.857142857143	0.625	0.666666666667	0.4	0.333333333333	60.0938013
firup	0.0	1059.39069869	0.888888888889	0.538461538462	0.428571428571	0.4	0.333333333333	59.39069869
cusem	0.4	1059.04627753	0.625	0.666666666667	0.555555555556	0.333333333333	0.666666666667	59.04627753
japaf	0.3	1058.69902385	0.777777777778	0.857142857143	0.2	0.4	0.25	58.69902385
bewej	0.3	1058.49628425	0.769230769231	0.5	0.5	0.285714285714	0.6	58.49628425
lokip	0.2	1058.03670674	1.0	0.7	0.8	0.363636363636	0.375	58.03670674
bizuq	0.6	1056.51810989	0.428571428571	0.777777777778	0.5	0.25	0.833333333333	56.51810989
nejux	0.0	1056.51233039	0.875	0.571428571429	0.571428571429	0.5	0.0	56.51233039
gufas	0.5	1056.1603806	0.888888888889	0.375	0.428571428571	0.5	0.5	56.1603806
luveh	0.2	1056.01255351	0.727272727273	0.714285714286	0.0	0.6	0.375	56.01255351
fahah	0.5	1055.99209541	0.5	1.0	0.333333333333	0.5	0.7	55.99209541
bafen	0.4	1055.75281153	0.714285714286	0.0	0.846153846154	0.333333333333	0.142857142857	55.75281153
butaf	0.0	1055.38857287	0.833333333333	0.615384615385	0.615384615385	0.375	0.0	55.38857287
lidag	0.2	1054.88791	1.0	0.666666666667	0.5	0.8	0.25	54.88791
dimal	0.1	1054.25596854	0.777777777778	0.8	0.5	0.285714285714	0.2	54.25596854
qovel	0.2	1054.06682163	0.857142857143	0.454545454545	0.4	0.545454545455	0.166666666667	54.06682163
domav	0.3	1053.66627732	0.75	0.538461538462	0.466666666667	0.8	0.454545454545	53.66627732
bajuw	0.2	1053.47883092	0.666666666667	0.75	0.333333333333	0.666666666667	0.307692307692	53.47883092
bexod	0.2	1053.46705083	0.666666666667	0.75	0.5	0.384615384615	0.5	53.46705083
gilox	0.2	1053.06743288	0.75	1.0	0.666666666667	0.333333333333	0.454545454545	53.06743288
copox	0.5	1052.86186241	0.571428571429	0.3	0.727272727273	0.7	0.555555555556	52.86186241
lisiy	0.3	1052.78011237	0.8	0.375	0.533333333333	0.6	0.285714285714	52.78011237
dutos	0.1	1052.47837125	0.666666666667	1.0	0.666666666667	0.428571428571	0.4	52.47837125
loqen	0.3	1052.30038981	0.8	1.0	0.333333333333	0.8	0.444444444444	52.30038981
jewem	0.4	1052.25850663	0.714285714286	0.333333333333	0.533333333333	0.692307692308	0.428571428571	52.25850663
pomew	0.2	1051.5199453	0.857142857143	0.6	0.333333333333	0.666666666667	0.333333333333	51.5199453
hiwer	0.4	1051.46111822	0.6	0.6	0.5	0.25	0.8	51.46111822
lapaq	0.1	1051.40844765	0.666666666667	0.625	0.615384615385	0.222222222222	0.538461538462	51.40844765
kisid	0.3	1051.33406061	0.7	0.6	0.8	0.625	0.222222222222	51.33406061
dawos	0.1	1051.23098916	0.818181818182	0.5	0.714285714286	0.428571428571	0.333333333333	51.23098916
dowir	0.1	1051.12850546	0.714285714286	0.857142857143	0.714285714286	0.25	0.2	51.12850546
harok	0.1	1050.91902496	0.909090909091	0.625	0.5	0.3	0.363636363636	50.91902496
qesex	0.2	1050.73710276	0.5	0.875	0.5	0.454545454545	0.5	50.73710276
ciriv	0.4	1050.67851312	0.846153846154	0.384615384615	0.375	0.6	0.428571428571	50.67851312
kenuy	0.1	1050.29532813	0.857142857143	0.888888888889	0.444444444444	0.4	0.2	50.29532813
jiwin	0.2	1050.24391108	0.857142857143	0.727272727273	0.375	0.375	0.444444444444	50.24391108
pibab	0.2	1049.74320208	0.75	0.555555555556	0.666666666667	0.333333333333	0.384615384615	49.74320208
lofow	0.1	1049.1382452	0.875	0.444444444444	0.555555555556	0.444444444444	0.333333333333	49.1382452
lufim	0.2	1048.81949867	0.545454545455	0.727272727273	0.625	0.5	0.25	48.81949867
faroq	0.2	1048.20746502	0.833333333333	0.5	0.571428571429	0.363636363636	0.416666666667	48.20746502
dawom	0.1	1047.76360276	0.642857142857	0.833333333333	0.625	0.5	0.25	47.76360276
hikip	0.1	1047.65964631	0.636363636364	0.666666666667	0.625	0.555555555556	0.2	47.65964631
jekoq	0.3	1047.45764366	0.636363636364	0.375	0.7	0.625	0.0	47.45764366
qapor	0.3	1047.25544434	0.769230769231	0.5	0.4	0.8	0.2	47.25544434
nobuq	0.2	1046.57848418	0.666666666667	0.625	0.833333333333	0.333333333333	0.333333333333	46.57848418
hayup	0.3	1046.56633348	1.0	0.666666666667	0.166666666667	0.428571428571	0.6	46.56633348
pucax	0.1	1046.48835749	0.8	0.571428571429	0.5	0.375	0.4	46.48835749
lijat	0.2	1046.33028177	0.8	0.692307692308	0.4	0.272727272727	0.444444444444	46.33028177
bamam	0.6	1045.98531185	0.666666666667	0.470588235294	0.5	0.538461538462	0.6	45.98531185
gigig	0.3	1045.83622811	0.666666666667	0.555555555556	0.75	0.615384615385	0.142857142857	45.83622811
bavim	0.3	1045.75287772	0.666666666667	0.625	0.8	0.0	0.153846153846	45.75287772
godoh	0.0	1044.09555922	0.666666666667	0.666666666667	0.615384615385	0.461538461538	0.3	44.09555922
lofic	0.3	1043.96929155	0.444444444444	0.833333333333	0.5	0.5	0.428571428571	43.96929155
neqet	0.3	1043.76524548	0.714285714286	0.555555555556	0.5	0.75	0.125	43.76524548
kujih	0.1	1043.57411939	0.714285714286	0.714285714286	0.625	0.666666666667	0.1875	43.57411939
fekey	0.2	1043.45052164	0.9	0.5	0.533333333333	0.25	0.384615384615	43.45052164
dizus	0.1	1043.35348173	1.0	0.6	0.4	0.428571428571	0.333333333333	43.35348173
dimuz	0.1	1043.01289931	1.0	0.875	0.7	0.1	0.333333333333	43.01289931
cetef	0.3	1042.83289385	0.818181818182	0.428571428571	0.444444444444	0.5	0.375	42.83289385
juwac	0.5	1042.43698737	0.7	0.428571428571	0.333333333333	0.714285714286	0.545454545455	42.43698737
cimoz	0.3	1042.23589895	0.833333333333	0.833333333333	0.25	0.285714285714	0.428571428571	42.23589895
jahuh	0.2	1042.23143359	0.666666666667	0.8	0.4	0.285714285714	0.375	42.23143359
mibom	0.0	1042.15765205	1.0	0.714285714286	0.461538461538	0.4	0.142857142857	42.15765205
kagat	0.5	1040.93708859	0.571428571429	0.571428571429	0.5	0.555555555556	0.625	40.93708859
bijek	0.4	1040.90590176	0.714285714286	0.538461538462	0.5	0.333333333333	0.75	40.90590176
gakaz	0.3	1040.70807932	0.75	0.4	0.5	0.625	0.25	40.70807932
ducoz	0.4	1040.53248257	1.0	0.5	0.538461538462	0.5	0.625	40.53248257
kuroc	0.1	1040.35401695	1.0	0.571428571429	0.6	0.444444444444	0.352941176471	40.35401695
bocut	0.1	1040.04913867	0.777777777778	0.7	0.571428571429	0.6	0.1875	40.04913867
maxih	0.3	1039.98177315	0.555555555556	0.777777777778	0.833333333333	0.25	0.166666666667	39.98177315
fapod	0.3	1039.96517567	0.571428571429	0.666666666667	0.714285714286	0.5	0.142857142857	39.96517567
manup	0.7	1039.88748607	0.333333333333	0.571428571429	0.666666666667	0.857142857143	0.454545454545	39.88748607
kuzaj	0.2	1039.77449649	0.714285714286	0.545454545455	0.857142857143	0.4	0.166666666667	39.77449649
focom	0.3	1039.40774113	1.0	0.571428571429	0.4	0.5	0.571428571429	39.40774113
hehum	0.1	1039.1992174	0.666666666667	0.75	0.5	0.5	0.272727272727	39.1992174
jiroy	0.3	1038.84465696	0.857142857143	0.285714285714	0.583333333333	0.545454545455	0.5	38.84465696
gupeq	0.3	1038.67550257	0.8	0.4	0.25	0.777777777778	0.4	38.67550257
neyat	0.1	1038.5791739	1.0	0.5	0.666666666667	0.4	0.277777777778	38.5791739
jucin	0.2	1037.99688021	0.7	0.571428571429	1.0	0.25	0.142857142857	37.99688021
husaw	0.2	1037.73773138	0.75	0.444444444444	0.571428571429	0.5	0.428571428571	37.73773138
nalew	0.6	1037.7243622	0.857142857143	0.416666666667	0.5	0.571428571429	0.6	37.7243622
qinik	0.2	1036.8875898	0.666666666667	0.75	0.75	0.222222222222	0.0	36.8875898
qenon	0.0	1036.81001655	0.736842105263	0.666666666667	0.5	0.3	0.0	36.81001655
buzaz	0.2	1036.34489897	0.666666666667	0.75	0.75	0.285714285714	0.0909090909091	36.34489897
bibil	0.2	1036.22622932	0.666666666667	0.5	0.666666666667	0.6	0.25	36.22622932
gemeh	0.2	1036.12165622	0.764705882353	0.285714285714	0.75	0.454545454545	0.285714285714	36.12165622
jizof	0.1	1036.03518271	0.647058823529	0.777777777778	0.545454545455	0.25	0.0	36.03518271
jeqon	0.0	1035.3629596	0.8	0.7	0.625	0.285714285714	0.25	35.3629596
fuxum	0.3	1035.25544057	0.714285714286	0.75	0.5	0.333333333333	0.6	35.25544057
qukum	0.2	1034.84441736	0.8	0.5	0.75	0.555555555556	0.333333333333	34.84441736
kajip	0.0	1034.70399123	0.777777777778	0.666666666667	0.5625	0.363636363636	0.25	34.70399123
qimix	0.3	1034.61487694	0.75	1.0	0.2	0.555555555556	0.333333333333	34.61487694
biwuk	0.3	1034.49863735	1.0	0.666666666667	0.333333333333	0.3	0.75	34.49863735
hokuj	0.2	1034.27644895	0.714285714286	0.5	0.714285714286	0.333333333333	0.375	34.27644895
muhaf	0.1	1033.87423718	0.666666666667	0.75	0.538461538462	0.533333333333	0.142857142857	33.87423718
fijot	0.3	1033.84396062	0.6	0.615384615385	0.7	0.285714285714	0.0	33.84396062
dayip	0.2	1033.39589199	0.857142857143	0.5	0.444444444444	0.555555555556	0.285714285714	33.39589199
hahek	0.3	1033.27531136	0.857142857143	0.166666666667	0.666666666667	0.571428571429	0.4	33.27531136
jirem	0.1	1033.20384304	0.625	0.666666666667	0.555555555556	0.4	0.25	33.20384304
mituh	0.0	1032.96678432	0.666666666667	0.636363636364	0.555555555556	0.333333333333	0.3	32.96678432
hucaw	0.4	1032.67240473	0.571428571429	0.5	0.666666666667	0.666666666667	0.416666666667	32.67240473
gitab	0.6	1032.33675827	0.5625	0.571428571429	0.666666666667	0.833333333333	0.181818181818	32.33675827
nigis	0.3	1032.13610888	0.888888888889	0.166666666667	0.6	0.666666666667	0.0	32.13610888
hizid	0.1	1031.76034761	0.571428571429	0.875	0.545454545455	0.4	0.25	31.76034761
moruv	0.1	1030.80591939	0.666666666667	0.75	0.636363636364	0.6	0.181818181818	30.80591939
boveq	0.1	1030.61595708	1.0	0.666666666667	0.5	0.666666666667	0.111111111111	30.61595708
qayuk	0.2	1030.5604729	1.0	0.444444444444	0.571428571429	0.5	0.333333333333	30.5604729
kafux	0.2	1030.5029774	0.666666666667	0.692307692308	0.363636363636	0.4	0.333333333333	30.5029774
qotey	0.1	1030.18959402	0.8	0.555555555556	0.454545454545	0.333333333333	0.444444444444	30.18959402
micok	0.2	1030.01146876	0.583333333333	0.857142857143	0.666666666667	0.375	0.307692307692	30.01146876
lepey	0.4	1029.48744696	0.8	0.428571428571	0.5	0.4	0.666666666667	29.48744696
nibat	0.1	1029.36469445	0.833333333333	0.8	0.571428571429	0.230769230769	0.375	29.36469445
bilaq	0.8	1028.62579048	0.5	0.555555555556	0.25	0.625	0.714285714286	28.62579048
dijeh	0.1	1028.36734652	0.555555555556	0.833333333333	0.428571428571	0.428571428571	0.25	28.36734652
bisup	0.5	1027.58688443	0.857142857143	0.333333333333	0.4	0.7	0.454545454545	27.58688443
furub	0.2	1027.57524383	0.833333333333	0.416666666667	0.8	0.0	0.384615384615	27.57524383
japoz	0.5	1027.50117284	0.5	0.538461538462	0.615384615385	0.444444444444	0.538461538462	27.50117284
deqeb	0.1	1027.12320883	0.75	0.545454545455	0.4	0.428571428571	0.4	27.12320883
dukup	0.3	1026.61703839	0.666666666667	0.545454545455	0.285714285714	0.666666666667	0.5	26.61703839
heyoz	0.4	1026.50789011	0.6	0.444444444444	0.625	0.5	0.5	26.50789011
gipum	0.2	1026.29596153	0.75	0.5	0.571428571429	0.166666666667	0.4	26.29596153
gavuc	0.5	1026.18739456	0.636363636364	0.428571428571	0.714285714286	0.444444444444	0.461538461538	26.18739456
bucom	0.5	1026.10005758	0.833333333333	0.444444444444	0.333333333333	0.5	0.583333333333	26.10005758
capeb	0.3	1025.90203048	0.75	0.5	0.857142857143	0.363636363636	0.428571428571	25.90203048
kazuj	0.5	1025.82730629	0.555555555556	0.8	0.571428571429	0.25	0.6	25.82730629
nupub	0.3	1025.69999696	0.666666666667	0.666666666667	0.333333333333	0.444444444444	0.5	25.69999696
jekox	0.2	1024.96081057	0.777777777778	0.571428571429	0.555555555556	0.636363636364	0.0833333333333	24.96081057
kawir	0.3	1024.3503203	0.625	0.5	0.666666666667	0.625	0.333333333333	24.3503203
noyat	0.7	1024.10143306	0.5	0.6	0.5	0.538461538462	0.625	24.10143306
niqin	0.4	1023.39498125	0.666666666667	0.428571428571	0.583333333333	0.8	0.285714285714	23.39498125
cuxur	0.3	1023.00843127	0.6	0.666666666667	0.75	0.571428571429	0.125	23.00843127
dijun	0.1	1022.20191999	0.75	0.555555555556	0.571428571429	0.444444444444	0.2	22.20191999
bumuy	0.0	1021.66876759	0.8	0.6	0.571428571429	0.444444444444	0.307692307692	21.66876759
bopad	0.2	1021.47492245	0.833333333333	0.555555555556	0.428571428571	0.307692307692	0.444444444444	21.47492245
nuyak	0.3	1021.17480977	0.727272727273	0.428571428571	0.6	0.5	0.461538461538	21.17480977
kofup	0.0	1021.16228933	0.846153846154	0.615384615385	0.5	0.3	0.125	21.16228933
mifep	0.3	1020.93383264	1.0	0.375	0.428571428571	0.454545454545	0.25	20.93383264
ponum	0.2	1020.11634579	0.625	0.4	1.0	0.333333333333	0.333333333333	20.11634579
gewom	0.1	1019.98203634	0.7	0.6	0.3	0.583333333333	0.285714285714	19.98203634
lovuj	0.2	1019.42661863	0.857142857143	0.818181818182	0.0	0.571428571429	0.142857142857	19.42661863
qaric	0.2	1019.09567932	0.636363636364	0.666666666667	0.4	0.555555555556	0.375	19.09567932
kakox	0.3	1019.0613417	0.571428571429	0.75	0.7	0.222222222222	0.333333333333	19.0613417
cotoj	0.4	1018.78940654	0.428571428571	0.714285714286	0.444444444444	0.583333333333	0.333333333333	18.78940654
jowog	0.1	1018.57129824	1.0	0.5	0.4	0.142857142857	0.333333333333	18.57129824
dobot	0.3	1018.06762907	0.727272727273	0.333333333333	0.7	0.125	0.47619047619	18.06762907
kipoh	0.0	1017.93628314	0.75	0.727272727273	0.5	0.5	0.153846153846	17.93628314
bakux	0.0	1017.84139167	0.666666666667	0.6	0.5	0.375	0.0	17.84139167
bumec	0.4	1017.58066803	0.454545454545	0.888888888889	0.375	0.333333333333	0.5	17.58066803
nelit	0.1	1017.21606527	0.625	0.666666666667	0.428571428571	0.375	0.375	17.21606527
kuqoc	0.3	1016.96631473	0.75	0.666666666667	0.25	0.428571428571	0.666666666667	16.96631473
mibad	0.2	1016.63874604	0.833333333333	0.666666666667	0.333333333333	0.285714285714	0.454545454545	16.63874604
febaq	0.3	1016.52817468	0.857142857143	0.285714285714	0.4	0.75	0.0	16.52817468
qacam	0.3	1016.52780067	0.571428571429	0.8	0.75	0.125	0.2	16.52780067
fojub	0.2	1016.48988252	0.6	0.666666666667	0.538461538462	0.25	0.3	16.48988252
gapib	0.2	1016.35607285	0.666666666667	0.545454545455	0.375	0.666666666667	0.333333333333	16.35607285
giqar	0.1	1016.33873409	0.8	0.5	0.777777777778	0.25	0.166666666667	16.33873409
pelub	0.4	1016.14805611	0.5	0.857142857143	0.4	0.545454545455	0.416666666667	16.14805611
jinop	0.2	1015.84171623	0.875	0.833333333333	0.285714285714	0.363636363636	0.3	15.84171623
lafec	0.4	1015.66156846	0.777777777778	0.285714285714	0.444444444444	0.666666666667	0.444444444444	15.66156846
laxub	0.3	1014.58621119	0.571428571429	0.875	0.125	0.571428571429	0.428571428571	14.58621119
cicum	0.2	1014.16120586	0.833333333333	0.666666666667	1.0	0.333333333333	0.272727272727	14.16120586
dosoz	0.3	1013.73801907	0.5	0.666666666667	0.583333333333	0.25	0.5	13.73801907
bihir	0.3	1013.72310318	0.8	0.375	0.4	0.5	0.2	13.72310318
mugeh	0.0	1013.14263094	0.8	0.714285714286	0.5	0.285714285714	0.166666666667	13.14263094
fizeb	0.3	1012.65059048	0.666666666667	0.857142857143	0.75	0.25	0.285714285714	12.65059048
qamuh	0.4	1012.5797908	0.5	0.384615384615	1.0	0.8	0.25	12.5797908
bohud	0.3	1012.21276444	0.75	0.846153846154	0.25	0.2	0.4	12.21276444
kexuw	0.0	1012.1828453	0.666666666667	0.666666666667	0.5	0.5	0.1	12.1828453
lulew	0.3	1012.18182711	0.466666666667	0.5	0.777777777778	0.461538461538	0.272727272727	12.18182711
foyar	0.3	1012.13068438	0.888888888889	0.444444444444	0.375	0.5	0.384615384615	12.13068438
bipam	0.1	1011.31348616	0.75	0.5	0.636363636364	0.285714285714	0.125	11.31348616
hihug	0.1	1011.10449519	0.833333333333	0.333333333333	0.5	0.333333333333	0.285714285714	11.10449519
maxaq	0.3	1011.07965036	0.571428571429	0.5625	0.4	0.714285714286	0.2	11.07965036
nifum	0.0	1010.49572085	0.8	0.75	0.571428571429	0.307692307692	0.25	10.49572085
fugum	0.0	1010.36161953	0.833333333333	0.8	0.5	0.2	0.181818181818	10.36161953
notak	0.3	1009.99650515	0.8	0.454545454545	0.333333333333	0.571428571429	0.428571428571	9.99650515
mehor	0.0	1009.59377683	0.909090909091	0.6	0.5	0.5	0.166666666667	9.59377683
gujad	0.1	1009.38860285	0.8	0.714285714286	0.625	0.166666666667	0.285714285714	9.38860285
loxab	0.2	1009.20816657	0.545454545455	0.857142857143	0.4	0.444444444444	0.363636363636	9.20816657
biyom	0.1	1009.09058598	0.8	0.714285714286	0.75	0.4	0.176470588235	9.09058598
maxoj	0.1	1008.67033649	0.5	0.636363636364	0.5	0.428571428571	0.428571428571	8.67033649
fojix	0.3	1008.44807336	0.5	0.7	0.4	0.6	0.333333333333	8.44807336
qupep	0.1	1008.40335819	0.714285714286	0.666666666667	0.272727272727	0.538461538462	0.2	8.40335819
fihar	0.1	1008.0953593	0.777777777778	0.666666666667	0.333333333333	0.5	0.142857142857	8.0953593
bofef	0.3	1007.5942344	0.5	0.625	0.5	0.545454545455	0.428571428571	7.5942344
dodas	0.4	1007.43006093	0.666666666667	0.555555555556	0.294117647059	0.833333333333	0.5	7.43006093
padeb	0.1	1007.32572359	0.666666666667	0.571428571429	0.6	0.307692307692	0.3	7.32572359
gigox	0.0	1007.04642962	0.727272727273	0.5	0.5	0.444444444444	0.142857142857	7.04642962
bumaf	0.2	1006.94029859	0.833333333333	0.666666666667	0.3	0.4	0.4	6.94029859
fipev	0.4	1006.45862892	0.8	0.25	0.6	0.285714285714	0.6	6.45862892
jehas	0.4	1005.14324069	0.5	0.833333333333	0.416666666667	0.333333333333	0.6	5.14324069
gokuv	0.3	1004.75148517	0.705882352941	0.333333333333	0.833333333333	0.0	0.25	4.75148517
jujuc	0.2	1004.65462861	0.6	0.75	0.333333333333	0.428571428571	0.25	4.65462861
mudut	0.3	1004.63817982	0.909090909091	0.4	0.142857142857	0.5	0.363636363636	4.63817982
deguv	0.0	1004.45292359	0.714285714286	0.555555555556	0.555555555556	0.5	0.0	4.45292359
hidep	0.1	1003.50240938	0.75	0.6	0.666666666667	0.4	0.1	3.50240938
loxoz	0.1	1002.8341728	0.875	0.545454545455	0.375	0.2	0.333333333333	2.8341728
cudol	0.2	1002.44568515	0.666666666667	0.8	0.5	0.25	0.333333333333	2.44568515
qozus	0.1	1002.33218584	0.7	0.571428571429	0.555555555556	0.3	0.416666666667	2.33218584
dibed	0.2	1002.18500503	0.75	0.5	0.333333333333	0.333333333333	0.428571428571	2.18500503
domif	0.1	1001.91073536	0.7	0.6	0.454545454545	0.5	0.25	1.91073536
ceriy	0.2	1001.70680222	0.583333333333	0.5	0.714285714286	0.375	0.333333333333	1.70680222
muxil	0.1	1001.54003464	0.833333333333	0.5	0.4	0.333333333333	0.4	1.54003464
kosob	0.1	1001.50911202	0.545454545455	0.625	0.5	0.5	0.2	1.50911202
pelif	0.3	1001.20359814	0.5	0.615384615385	0.714285714286	0.461538461538	0.3	1.20359814
fariw	0.2	1000.80436637	0.7	0.454545454545	0.444444444444	0.555555555556	0.25	0.80436637
qaxol	0.4	1000.77969852	0.545454545455	0.5	0.416666666667	0.625	0.5	0.77969852
lujaf	0.4	1000.3827607	0.615384615385	0.285714285714	0.7	0.538461538462	0.333333333333	0.3827607
piqez	0.1	1000.31677521	0.727272727273	0.583333333333	0.428571428571	0.5	0.153846153846	0.31677521
diwab	0.0	1000.21517013	0.75	0.666666666667	0.5	0.285714285714	0.272727272727	0.21517013
koxus	0.7	1000.08540193	0.5	0.272727272727	0.727272727273	0.5	0.833333333333	0.08540193
lanoq	0.0	1000.05842118	0.75	0.6	0.5	0.5	0.3	0.05842118
dabaf	0.2	999.30400616	0.7	0.625	0.384615384615	0.285714285714	0.4	-0.69599384
buduf	0.3	999.111686894	0.642857142857	0.857142857143	0.166666666667	0.333333333333	0.222222222222	-0.888313106
jutur	0.1	998.972100169	0.769230769231	0.444444444444	0.5	0.4	0.181818181818	-1.027899831
bexoh	0.0	998.51651295	0.75	0.555555555556	0.5	0.444444444444	0.272727272727	-1.48348705
gafux	0.7	998.486540379	0.571428571429	0.375	0.428571428571	0.5	0.666666666667	-1.513459621
jiyag	0.1	998.39409084	0.777777777778	0.666666666667	0.285714285714	0.4	0.0	-1.60590916
fazuf	0.1	998.112205894	0.571428571429	0.666666666667	0.555555555556	0.461538461538	0.111111111111	-1.887794106
keleq	0.2	997.307976081	0.777777777778	0.8	0.461538461538	0.230769230769	0.25	-2.692023919
qameh	0.2	997.167325348	0.538461538462	0.833333333333	0.555555555556	0.428571428571	0.0	-2.832674652
japum	0.6	997.101601956	0.666666666667	0.4	0.416666666667	0.5	0.545454545455	-2.898398044
hexaq	0.3	996.698325663	0.866666666667	0.2	0.4	0.5	0.166666666667	-3.301674337
cibam	0.2	996.697200327	0.692307692308	0.363636363636	0.545454545455	0.375	0.333333333333	-3.302799673
kesuv	0.3	996.374562708	0.6	0.75	0.333333333333	0.333333333333	0.428571428571	-3.625437292
cokud	0.2	996.285209914	0.714285714286	0.666666666667	0.25	0.6	0.285714285714	-3.714790086
dekip	0.4	996.019677222	0.6	0.75	0.25	0.666666666667	0.416666666667	-3.980322778
perap	0.3	995.216391701	0.6	0.666666666667	0.75	0.428571428571	0.181818181818	-4.783608299
hitej	0.2	995.101079288	0.521739130435	0.857142857143	0.666666666667	0.142857142857	0.142857142857	-4.898920712
pisof	0.0	995.057294697	0.833333333333	0.5	0.454545454545	0.0	0.0	-4.942705303
hedul	0.0	994.998357552	0.666666666667	0.6	0.5	0.285714285714	0.25	-5.001642448
nuvok	0.5	993.593817297	0.5	0.5	0.666666666667	0.25	0.6	-6.406182703
biwar	0.4	992.90659217	0.875	0.214285714286	0.75	0.375	0.555555555556	-7.09340783
hivoy	0.1	992.61346096	0.875	0.6	0.428571428571	0.571428571429	0.125	-7.38653904
liper	0.9	992.40009021	0.3	0.5	0.444444444444	0.615384615385	0.75	-7.59990979
nunif	0.6	992.272950381	0.6	0.285714285714	0.5	0.545454545455	0.571428571429	-7.727049619
qirab	0.4	992.032289127	1.0	0.25	0.333333333333	0.7	0.3125	-7.967710873
mabod	0.1	991.802612295	0.714285714286	0.642857142857	0.666666666667	0.363636363636	0.285714285714	-8.197387705
govez	0.4	991.489646515	0.5	0.571428571429	0.8	0.2	0.375	-8.510353485
kekap	0.3	990.88953608	0.375	0.714285714286	0.571428571429	0.5	0.0	-9.11046392
giniq	0.1	990.682901331	0.625	0.666666666667	0.625	0.5	0.230769230769	-9.317098669
haceh	0.4	990.419527365	0.75	0.333333333333	0.4	1.0	0.153846153846	-9.580472635
jafaf	0.3	990.409476315	0.8	0.833333333333	0.0	0.461538461538	0.166666666667	-9.590523685
nolur	0.4	990.1697903	0.625	0.833333333333	0.5	0.230769230769	0.666666666667	-9.8302097
buqov	0.1	989.743913337	0.625	0.625	0.428571428571	0.5	0.142857142857	-10.256086663
burug	0.2	989.387715349	0.857142857143	0.666666666667	0.25	0.333333333333	0.333333333333	-10.612284651
fahij	0.2	989.342446554	0.727272727273	0.4375	0.5	0.25	0.285714285714	-10.657553446
gonuc	0.2	989.315248068	1.0	0.7	0.166666666667	0.363636363636	0.25	-10.684751932
qomap	0.2	989.314216305	0.818181818182	0.545454545455	0.222222222222	0.4	0.25	-10.685783695
nagiq	0.5	989.198730422	0.428571428571	0.642857142857	0.6	0.666666666667	0.0	-10.801269578
fapif	0.1	988.959414997	0.777777777778	0.5	0.142857142857	0.25		-11.040585003
koguf	0.1	988.927664183	0.6	0.571428571429	0.4	0.5	0.363636363636	-11.072335817
kixan	0.2	988.765988166	0.4	0.875	0.666666666667	0.25	0.222222222222	-11.234011834
qobeh	0.3	988.720455394	0.857142857143	0.571428571429	0.3	0.333333333333	0.4	-11.279544606
cukep	0.4	988.648058518	0.75	0.333333333333	0.6	0.666666666667	0.5	-11.351941482
gafig	0.1	988.598419077	0.888888888889	0.666666666667	0.5	0.230769230769	0.25	-11.401580923
qujet	0.3	988.333906347	0.8	0.25	0.444444444444	0.555555555556	0.25	-11.666093653
hidiz	0.7	988.101987153	0.375	0.625	0.333333333333	0.5	0.636363636364	-11.898012847
kamip	0.1	987.77051446	0.636363636364	0.545454545455	0.571428571429	0.545454545455	0.0909090909091	-12.22948554
pewom	0.3	987.682075065	0.666666666667	0.75	0.285714285714	0.25	0.5	-12.317924935
dafum	0.1	987.505526749	0.888888888889	0.5	0.384615384615	0.5	0.307692307692	-12.494473251
cuzul	0.2	987.156844714	0.571428571429	0.714285714286	0.333333333333	0.533333333333	0.0	-12.843155286
dahow	0.3	986.808702918	0.75	0.25	0.75	0.6	0.3125	-13.191297082
pexih	0.1	986.062214623	0.666666666667	0.625	0.555555555556	0.2	0.25	-13.937785377
joyuk	0.2	985.935473733	0.714285714286	0.5	0.333333333333	0.571428571429	0.0	-14.064526267
diqom	0.0	985.796732819	1.0	0.5	0.5	0.5	0.380952380952	-14.203267181
niniq	0.2	985.637575428	0.5	0.8	0.555555555556	0.285714285714	0.285714285714	-14.362424572
meyiy	0.5	985.522904685	0.555555555556	0.666666666667	0.0	0.714285714286	0.272727272727	-14.477095315
jaroj	0.0	985.16671065	0.777777777778	0.75	0.5	0.181818181818	0.0	-14.83328935
pecoq	0.3	984.954899102	0.5	0.555555555556	0.6	0.4	0.363636363636	-15.045100898
cucuk	0.4	984.762350841	0.777777777778	0.3	0.444444444444	0.5	0.4	-15.237649159
gerev	0.1	984.247215555	0.625	0.571428571429	0.571428571429	0.25	0.3	-15.752784445
becef	0.4	984.110413402	0.666666666667	0.222222222222	0.833333333333	0.444444444444	0.4	-15.889586598
boruy	0.4	983.879309983	0.555555555556	0.6	0.8	0.583333333333	0.0	-16.120690017
nefag	0.2	983.855398971	0.7	0.5	0.363636363636	0.571428571429	0.272727272727	-16.144601029
nicoq	0.1	983.728340645	0.75	0.555555555556	0.285714285714	0.375	0.272727272727	-16.271659355
facuz	0.2	982.810319639	0.6	0.428571428571	0.6	0.555555555556	0.25	-17.189680361
jidit	0.2	982.418461123	0.75	0.714285714286	0.75	0.0	0.25	-17.581538877
jekiy	0.5	982.157875938	0.555555555556	0.583333333333	0.5	0.0	0.666666666667	-17.842124062
fasij	0.3	981.729127157	0.5	0.5	0.555555555556	0.428571428571	0.444444444444	-18.270872843
fukoh	0.2	981.457897676	0.5	0.571428571429	0.5	0.4	0.428571428571	-18.542102324
kunag	0.2	981.016825635	0.666666666667	0.8	0.3	0.545454545455	0.285714285714	-18.983174365
kacex	0.1	980.506724611	0.777777777778	0.666666666667	0.333333333333	0.0	0.25	-19.493275389
qemor	0.1	980.344386485	0.555555555556	0.8	0.5	0.2	0.2	-19.655613515
pivun	0.2	979.934830241	0.636363636364	0.666666666667	0.272727272727	0.5	0.125	-20.065169759
nomep	0.2	979.782680492	0.833333333333	0.533333333333	0.166666666667	0.545454545455	0.125	-20.217319508
dilux	0.6	979.621473958	0.625	0.375	0.375	0.4	0.714285714286	-20.378526042
cecay	0.3	978.882180652	0.625	0.636363636364	0.166666666667	0.333333333333	0.3	-21.117819348
biseq	0.6	978.857523003	0.375	0.666666666667	0.333333333333	0.5	0.571428571429	-21.142476997
bowal	0.0	978.601629063	0.666666666667	0.642857142857	0.416666666667	0.333333333333	0.1	-21.398370937
dedik	0.1	978.259342678	0.875	0.444444444444	0.8	0.333333333333	0.15	-21.740657322
luhid	0.1	978.228475445	0.692307692308	0.5	0.25	0.461538461538	0.142857142857	-21.771524555
qodeb	0.3	977.526441682	0.428571428571	0.666666666667	0.428571428571	0.5	0.166666666667	-22.473558318
kimof	0.1	977.398463078	0.75	0.636363636364	0.6875	0.375	0.15625	-22.601536922
nogex	0.3	976.771952439	0.8	0.375	0.0	0.555555555556	0.375	-23.228047561
jataj	0.5	976.642390627	0.444444444444	0.75	0.1	0.727272727273	0.555555555556	-23.357609373
fisok	0.4	976.604872903	0.8	0.222222222222	0.625	0.833333333333	0.0	-23.395127097
qawep	0.2	976.129647942	0.6	0.75	0.428571428571	0.5	0.2	-23.870352058
badod	0.0	975.446198512	0.833333333333	0.6	0.6	0.2	0.142857142857	-24.553801488
kujod	0.2	975.357140844	0.727272727273	0.375	0.363636363636	0.6	0.272727272727	-24.642859156
fahuk	0.3	975.355826688	0.5	0.555555555556	0.666666666667	0.428571428571	0.307692307692	-24.644173312
jojuy	0.4	975.30148174	0.777777777778	0.416666666667	0.333333333333	0.375	0.428571428571	-24.69851826
gudik	0.1	975.256777869	0.75	0.375	0.4	0.375	0.285714285714	-24.743222131
foxih	0.2	974.815178101	0.8	0.5	0.375	0.428571428571	0.4	-25.184821899
gewus	0.1	974.440814081	0.666666666667	0.6	0.666666666667	0.4	0.1	-25.559185919
hetaq	0.2	973.973205323	0.647058823529	0.6	0.375	0.266666666667	0.4	-26.026794677
nakix	0.1	973.642343771	0.666666666667	0.454545454545	0.583333333333	0.4	0.375	-26.357656229
leqop	0.1	973.331173896	0.555555555556	0.8	0.285714285714	0.285714285714	0.222222222222	-26.668826104
juyox	0.3	973.192546234	0.714285714286	0.5	0.769230769231	0.111111111111	0.222222222222	-26.807453766
lihih	0.0	973.152505751	0.6875	0.5	0.333333333333	0.333333333333	0.3	-26.847494249
lojut	0.2	972.387937718	0.75	0.6	0.166666666667	0.4	0.3	-27.612062282
mohiw	0.4	971.859567838	0.8	0.2	0.428571428571	0.25	0.285714285714	-28.140432162
cebuq	0.1	971.843223754	0.714285714286	0.7	0.5	0.0	0.222222222222	-28.156776246
dejiw	0.1	971.793256068	0.8	0.6	0.666666666667	0.333333333333	0.0	-28.206743932
qoroc	0.3	971.473186617	0.818181818182	0.25	0.444444444444	0.333333333333	0.285714285714	-28.526813383
nipoz	0.2	971.311636688	0.714285714286	0.666666666667	0.333333333333	0.25	0.5	-28.688363312
baxud	0.5	971.130273069	0.444444444444	0.5	0.5	0.571428571429	0.0	-28.869726931
cukip	0.1	970.955603153	0.5	0.666666666667	0.454545454545	0.428571428571	0.25	-29.044396847
lagoc	0.3	970.583577356	0.5	0.5	0.75	0.25	0.454545454545	-29.416422644
kigog	0.2	970.246356175	0.8	0.666666666667	0.272727272727	0.142857142857	0.285714285714	-29.753643825
joxiy	0.1	970.096228795	0.8	0.571428571429	0.375	0.111111111111	0.333333333333	-29.903771205
jucev	0.4	969.460758665	0.666666666667	0.444444444444	0.454545454545	0.4	0.5	-30.539241335
qemak	0.0	969.426396457	0.875	0.857142857143	0.428571428571	0.142857142857	0.0769230769231	-30.573603543
lezax	0.3	969.172658619	0.5	0.8	0.533333333333	0.2	0.25	-30.827341381
besow	0.3	968.406729199	0.625	0.375	0.545454545455	0.3	0.5	-31.593270801
guyep	0.2	967.942584322	0.555555555556	0.833333333333	0.625	0.142857142857	0.111111111111	-32.057415678
hozej	0.5	966.949346258	0.75	0.333333333333	0.363636363636	0.615384615385	0.4	-33.050653742
qecim	0.2	966.872952137	0.5	0.5	0.666666666667	0.375	0.2	-33.127047863
decix	0.5	966.811312984	0.0	0.6	0.5	0.285714285714	0.444444444444	-33.188687016
gosac	0.1	965.860085477	0.714285714286	0.555555555556	0.4	0.2	0.307692307692	-34.139914523
juwem	0.5	965.458320207	0.615384615385	0.166666666667	0.4	0.636363636364	0.4	-34.541679793
gegiv	0.1	964.930834957	0.571428571429	0.571428571429	0.25	0.555555555556	0.142857142857	-35.069165043
bufav	0.4	962.729624441	0.5	0.444444444444	0.666666666667	0.6	0.3	-37.270375559
dihep	0.3	962.375586062	0.714285714286	0.333333333333	0.833333333333	0.111111111111	0.153846153846	-37.624413938
ciqog	0.0	961.766985078	0.631578947368	0.4	0.384615384615	0.375	0.3125	-38.233014922
qiruc	0.1	961.755736617	0.666666666667	0.636363636364	0.4	0.142857142857	0.166666666667	-38.244263383
nuzot	0.2	961.741853282	0.6	0.6	0.625	0.333333333333	0.0	-38.258146718
didiv	0.3	961.441451524	0.666666666667	0.285714285714	0.666666666667	0.333333333333	0.333333333333	-38.558548476
dofuc	0.3	961.271088995	0.545454545455	0.625	0.285714285714	0.583333333333	0.0	-38.728911005
lowop	0.3	961.123048734	0.8	0.333333333333	0.5	0.333333333333	0.4	-38.876951266
hifan	0.2	961.065441728	0.75	0.5	0.272727272727	0.4	0.363636363636	-38.934558272
fiteb	0.4	961.063575057	0.5	0.4	0.5	0.583333333333	0.285714285714	-38.936424943
dolih	0.2	961.062666092	0.75	0.9	0.285714285714	0.0	0.2	-38.937333908
bedif	0.3	960.82839063	0.75	0.285714285714	0.0	0.5	0.285714285714	-39.17160937
ciziy	0.2	960.740169293	0.875	0.285714285714	0.5	0.142857142857	0.25	-39.259830707
baqey	0.2	960.705702383	0.714285714286	0.5	0.571428571429	0.0	0.307692307692	-39.294297617
naqup	0.4	960.346008648	0.444444444444	0.428571428571	0.5	0.5	0.285714285714	-39.653991352
linuw	0.3	960.24344957	0.5	0.555555555556	0.666666666667	0.4	0.222222222222	-39.75655043
dokek	0.3	959.723626714	0.428571428571	0.625	0.714285714286	0.285714285714	0.181818181818	-40.276373286
fujed	0.2	958.566289658	0.6	0.545454545455	0.25	0.5	0.375	-41.433710342
cukol	0.1	958.391295455	0.6	0.666666666667	0.454545454545	0.428571428571	0.272727272727	-41.608704545
fizim	0.1	958.082883237	0.6875	0.75	0.4	0.181818181818	0.166666666667	-41.917116763
fopiv	0.1	957.944104968	0.666666666667	0.545454545455	0.571428571429	0.25	0.166666666667	-42.055895032
qehab	0.1	957.330587484	0.7	0.416666666667	0.5	0.333333333333	0.25	-42.669412516
jecir	0.3	956.786049518	0.666666666667	0.428571428571	0.375	0.333333333333	0.5	-43.213950482
bijag	0.1	956.786010993	0.545454545455	0.5	0.444444444444	0.285714285714	0.4	-43.213989007
lojed	0.2	956.757562615	0.75	0.333333333333	0.0	0.333333333333	0.333333333333	-43.242437385
dogoc	0.1	956.611529235	0.666666666667	0.5	0.6	0.222222222222	0.0	-43.388470765
febum	0.3	956.491271787	0.555555555556	0.5	0.444444444444	0.714285714286	0.166666666667	-43.508728213
fafuf	0.1	956.328270314	0.833333333333	0.5	0.333333333333	0.2	0.272727272727	-43.671729686
pikaq	0.4	955.611631051	0.6	0.333333333333	0.5	0.666666666667	0.1	-44.388368949
nojiy	0.0	955.337050465	1.0	0.5	0.333333333333	0.2	0.111111111111	-44.662949535
bodid	0.2	955.159179418	0.666666666667	0.75	0.3	0.357142857143	0.25	-44.840820582
fizuz	0.1	955.108166849	0.6	0.636363636364	0.421052631579	0.416666666667	0.3	-44.891833151
midut	0.0	954.690780711	0.833333333333	0.5	0.4	0.285714285714	0.25	-45.309219289
bequv	0.3	954.564827091	0.833333333333	0.428571428571	0.4	0.142857142857	0.444444444444	-45.435172909
nibod	0.3	954.336668539	0.3	0.555555555556	0.8	0.2	0.142857142857	-45.663331461
cunoj	0.1	953.834140921	0.75	0.571428571429	0.384615384615	0.2	0.375	-46.165859079
guluw	0.6	953.260161342	0.5	0.222222222222	0.6	0.4	0.571428571429	-46.739838658
dadef	0.5	953.095261954	0.555555555556	0.5	0.214285714286	0.6	0.555555555556	-46.904738046
mumop	0.1	953.089484764	0.545454545455	0.727272727273	0.5	0.375	0.0	-46.910515236
pehem	0.7	952.954537592	0.416666666667	0.3	0.6	0.75	0.428571428571	-47.045462408
kecic	0.1	952.456089222	0.571428571429	0.636363636364	0.5	0.5	0.0625	-47.543910778
qucir	0.4	951.813283484	0.6	0.285714285714	0.444444444444	0.714285714286	0.222222222222	-48.186716516
coyul	0.6	951.605690438	0.333333333333	0.454545454545	0.571428571429	0.625	0.222222222222	-48.394309562
lohuh	0.1	951.515684993	0.6	0.625	0.444444444444	0.25	0.181818181818	-48.484315007
heqij	0.1	951.388687664	0.571428571429	0.454545454545	0.454545454545	0.285714285714	0.444444444444	-48.611312336
gapif	0.2	951.066040398	0.571428571429	0.666666666667	0.5	0.125	0.3	-48.933959602
kiyir	0.3	950.976411889	0.5	0.454545454545	0.428571428571	0.6	0.2	-49.023588111
leqem	0.2	950.860947104	0.777777777778	0.375	0.428571428571	0.428571428571	0.125	-49.139052896
jukig	0.0	950.53284927	0.75	0.6	0.428571428571	0.166666666667	0.166666666667	-49.46715073
fovif	0.6	949.969849755	0.428571428571	0.533333333333	0.5	0.307692307692	0.571428571429	-50.030150245
qegoy	0.1	949.840346392	0.714285714286	0.7	0.222222222222	0.285714285714	0.1	-50.159653608
deruq	0.5	949.498331349	0.5	0.3	0.428571428571	0.666666666667	0.333333333333	-50.501668651
huhuk	0.2	948.116247781	0.666666666667	0.375	0.5	0.416666666667	0.0	-51.883752219
pahif	0.2	947.858959007	0.833333333333	0.3	0.428571428571	0.428571428571	0.222222222222	-52.141040993
nuxok	0.2	947.232652222	0.583333333333	0.5	0.375	0.4	0.380952380952	-52.767347778
bomip	0.2	947.02179789	0.75	0.333333333333	0.333333333333	0.4	0.25	-52.97820211
fuyoh	0.6	946.978122083	0.5	0.166666666667	0.428571428571	0.666666666667	0.461538461538	-53.021877917
nonoj	0.3	946.77659756	0.555555555556	0.5	0.625	0.2	0.333333333333	-53.22340244
jaqew	0.2	945.882993441	0.6	0.428571428571	0.5	0.222222222222	0.333333333333	-54.117006559
qegem	0.1	945.780583152	0.6	0.545454545455	0.4	0.294117647059	0.333333333333	-54.219416848
hoyil	0.2	945.390908736	0.555555555556	0.6	0.375	0.272727272727	0.333333333333	-54.609091264
mugiy	0.2	945.320777801	0.727272727273	0.545454545455	0.181818181818	0.333333333333	0.2	-54.679222199
fijiv	0.4	945.056934363	0.416666666667	0.6	0.222222222222	1.0		-54.943065637
gisif	0.6	944.985720319	0.333333333333	0.5	0.6	0.666666666667	0.333333333333	-55.014279681
nuhuz	0.3	944.973037902	0.7	0.5	0.166666666667	0.3	0.375	-55.026962098
bihib	0.1	944.197436547	0.6	0.5	0.6	0.333333333333	0.125	-55.802563453
jagij	0.2	943.938299348	0.666666666667	0.5	0.571428571429	0.181818181818	0.384615384615	-56.061700652
mufuf	0.2	943.294984254	0.615384615385	0.666666666667	0.333333333333	0.5	0.0	-56.705015746
pojik	0.1	943.042036897	0.555555555556	0.777777777778	0.333333333333	0.333333333333	0.111111111111	-56.957963103
lacuc	0.2	942.779902304	0.555555555556	0.444444444444	0.75	0.285714285714	0.0	-57.220097696
hodud	0.1	942.265706656	0.666666666667	0.454545454545	0.375	0.3	0.363636363636	-57.734293344
bobod	0.5	941.715667496	0.7	0.272727272727	0.4375	0.285714285714	0.461538461538	-58.284332504
humiy	0.0	941.584724845	0.714285714286	0.6	0.5	0.266666666667	0.25	-58.415275155
hodog	0.3	941.47179911	0.428571428571	0.75	0.333333333333	0.307692307692	0.428571428571	-58.52820089
nanuw	0.3	941.456776115	0.625	0.428571428571	0.25	0.333333333333	0.4	-58.543223885
papiq	0.3	941.424276959	0.5	0.555555555556	0.571428571429	0.333333333333	0.0909090909091	-58.575723041
mipef	0.1	940.710086527	1.0	0.5	0.444444444444	0.166666666667	0.375	-59.289913473
pezuh	0.4	939.936584154	0.454545454545	0.8	0.272727272727	0.625	0.307692307692	-60.063415846
qayiv	0.3	939.737946451	0.666666666667	1.0	0.0	0.444444444444	0.125	-60.262053549
dudoq	0.3	939.706449056	0.444444444444	0.625	0.4	0.571428571429	0.125	-60.293550944
mukiy	0.2	939.618330956	0.583333333333	0.5	0.75	0.222222222222	0.111111111111	-60.381669044
kogiy	0.3	939.483367984	0.692307692308	0.25	0.166666666667	0.333333333333	0.222222222222	-60.516632016
qepar	0.2	939.05619005	0.5	0.444444444444	0.555555555556	0.363636363636	0.25	-60.94380995
jajix	0.3	938.863306619	0.571428571429	0.857142857143	0.166666666667	0.4	0.181818181818	-61.136693381
jojaq	0.0	938.763214978	0.555555555556	0.555555555556	0.375	0.333333333333	0.2	-61.236785022
cagiq	0.0	938.730827673	0.636363636364	0.454545454545	0.4	0.333333333333	0.111111111111	-61.269172327
kugux	0.1	938.465838998	0.636363636364	0.4	0.5	0.3	0.2	-61.534161002
hefom	0.3	938.36275869	0.666666666667	0.333333333333	0.2	0.166666666667	0.428571428571	-61.63724131
qamom	0.3	938.041106981	0.857142857143	0.333333333333	0.352941176471	0.428571428571	0.142857142857	-61.958893019
qonip	0.2	937.830579788	0.625	0.333333333333	0.461538461538	0.0	0.142857142857	-62.169420212
jemej	0.3	937.511588721	0.75	0.333333333333	0.2	0.0	0.5	-62.488411279
giviq	0.4	937.286817334	0.375	0.5	0.4	0.5	0.375	-62.713182666
jociy	0.1	936.236401403	0.666666666667	0.4	0.416666666667	0.375	0.125	-63.763598597
qibog	0.2	935.583018364	0.5	0.666666666667	0.428571428571	0.5	0.153846153846	-64.416981636
navep	0.2	935.003211646	0.5	0.6	0.357142857143	0.5	0.2	-64.996788354
pojuv	0.3	934.91061133	0.666666666667	0.142857142857	0.555555555556	0.571428571429	0.1	-65.08938867
gupok	0.4	934.865242125	0.428571428571	0.285714285714	0.6	0.473684210526	0.285714285714	-65.134757875
joviw	0.1	934.724101178	0.833333333333	0.625	0.2	0.4	0.0833333333333	-65.275898822
geluq	0.1	934.362606448	0.5	0.625	0.5	0.3	0.181818181818	-65.637393552
fevut	0.0	934.338479479	0.714285714286	0.7	0.4	0.285714285714	0.125	-65.661520521
mijiz	0.3	934.238317091	0.583333333333	0.333333333333	0.25	0.5	0.3125	-65.761682909
mapej	0.1	933.783813686	0.875	0.454545454545	0.214285714286	0.428571428571	0.2	-66.216186314
pifil	0.2	933.502360254	0.428571428571	0.416666666667	0.75	0.4	0.111111111111	-66.497639746
lawuv	0.4	932.828530198	0.555555555556	0.25	0.714285714286	0.333333333333	0.333333333333	-67.171469802
luwub	0.6	932.181194806	0.0	0.285714285714	0.75	0.5	0.25	-67.818805194
gedij	0.3	931.964880932	0.75	0.285714285714	0.4	0.25	0.333333333333	-68.035119068
duyit	0.2	931.61344749	0.5	0.625	0.285714285714	0.428571428571	0.142857142857	-68.38655251
husit	0.1	931.399211257	1.0	0.545454545455	0.333333333333	0.4	0.115384615385	-68.600788743
newew	0.3	931.262055612	0.6	0.272727272727	0.5	0.222222222222	0.5	-68.737944388
juwos	0.1	931.247254523	0.5625	0.5	0.3	0.285714285714	0.3	-68.752745477
nijef	0.2	931.104760082	0.555555555556	0.5	0.6	0.272727272727	0.111111111111	-68.895239918
heham	0.2	930.678899759	1.0	0.5	0.25	0.363636363636	0.333333333333	-69.321100241
gimaw	0.4	930.630377957	0.5	0.833333333333	0.181818181818	0.2	0.4	-69.369622043
hufuh	0.3	930.519752115	0.7	0.285714285714	0.25	0.0	0.375	-69.480247885
cikoz	0.0	930.284388883	0.818181818182	0.428571428571	0.4	0.111111111111	0.0833333333333	-69.715611117
dewil	0.4	930.247893165	0.5	0.3	0.428571428571	0.75	0.222222222222	-69.752106835
neriy	0.1	930.040679579	0.636363636364	0.625	0.3	0.352941176471	0.222222222222	-69.959320421
qeguz	0.1	929.346993039	0.666666666667	0.333333333333	0.4	0.25	0.0	-70.653006961
kugog	0.1	929.346398957	0.615384615385	0.428571428571	0.375	0.222222222222	0.333333333333	-70.653601043
qugac	0.2	929.283806989	0.555555555556	0.666666666667	0.25	0.363636363636	0.0	-70.716193011
goqaj	0.2	929.15322597	0.666666666667	0.444444444444	0.25	0.181818181818	0.4	-70.84677403
kukij	0.2	929.060980542	0.625	0.333333333333	0.428571428571	0.0	0.333333333333	-70.939019458
moqac	0.3	928.873226689	0.428571428571	0.5	0.555555555556	0.375	0.111111111111	-71.126773311
qexix	0.4	928.638072685	0.647058823529	0.333333333333	0.0909090909091	0.333333333333	0.461538461538	-71.361927315
geciv	0.3	928.551102926	0.5	0.5	0.636363636364	0.181818181818	0.3	-71.448897074
qapem	0.4	928.233559561	0.5	0.363636363636	0.636363636364	0.0909090909091	0.5	-71.766440439
juzud	0.4	928.161415721	0.777777777778	0.2	0.142857142857	0.6	0.230769230769	-71.838584279
qimec	0.2	927.955755749	0.5	0.428571428571	0.444444444444	0.307692307692	0.428571428571	-72.044244251
jofoc	0.2	927.527659872	0.642857142857	0.571428571429	0.214285714286	0.5	0.25	-72.472340128
jebut	0.3	927.508890136	0.6	0.375	0.2	0.333333333333	0.357142857143	-72.491109864
pituf	0.1	927.237660382	1.0	0.285714285714	0.454545454545	0.285714285714	0.2	-72.762339618
pobuz	0.2	927.100704667	0.75	0.833333333333	0.357142857143	0.166666666667	0.333333333333	-72.899295333
ququl	0.2	927.024640216	0.625	0.555555555556	0.222222222222	0.375	0.272727272727	-72.975359784
pomiy	0.0	926.65266107	0.6	0.5	0.5	0.4	0.0	-73.34733893
pewep	0.2	926.074760017	0.375	0.666666666667	0.5	0.375	0.272727272727	-73.925239983
nuguk	0.1	925.95811347	0.5	0.666666666667	0.363636363636	0.3	0.2	-74.04188653
fisof	0.1	925.615419304	0.666666666667	0.5	0.25	0.375	0.111111111111	-74.384580696
jufad	0.2	925.256853528	0.714285714286	0.3	0.5	0.5	0.0909090909091	-74.743146472
dufic	0.4	924.698924488	0.7	0.333333333333	0.0	0.125	0.5	-75.301075512
dajuf	0.3	924.549074844	0.625	0.222222222222	0.4	0.333333333333	0.333333333333	-75.450925156
neqeq	0.1	924.491502497	0.666666666667	0.4	0.333333333333	0.0	0.142857142857	-75.508497503
qucic	0.3	924.478220458	0.428571428571	0.625	0.416666666667	0.333333333333	0.428571428571	-75.521779542
jufej	0.6	924.419426677	0.5	0.0	0.5	0.1	0.555555555556	-75.580573323
muxuk	0.1	924.034932565	0.6	0.363636363636	0.555555555556	0.333333333333	0.333333333333	-75.965067435
bigaj	0.4	923.905427756	0.4	0.416666666667	0.25	0.666666666667	0.166666666667	-76.094572244
mikox	0.3	923.420247174	0.428571428571	0.428571428571	0.5	0.3	0.333333333333	-76.579752826
kazij	0.1	923.391642244	0.5	0.428571428571	0.4	0.25	0.333333333333	-76.608357756
baziy	0.4	923.270991026	0.5	0.6	0.0	0.142857142857	0.230769230769	-76.729008974
femof	0.5	923.207806035	0.5	0.3	0.75	0.363636363636	0.4	-76.792193965
keqif	0.2	922.836107044	0.571428571429	0.444444444444	0.272727272727	0.4	0.285714285714	-77.163892956
jekeh	0.0	922.760771776	1.0	0.714285714286	0.428571428571	0.166666666667	0.0833333333333	-77.239228224
qebux	0.3	922.61361585	0.461538461538	0.375	0.555555555556	0.4	0.357142857143	-77.38638415
gibep	0.4	922.464171384	0.571428571429	0.272727272727	0.533333333333	0.333333333333	0.416666666667	-77.535828616
fapih	0.2	922.376742448	0.666666666667	0.5	0.2	0.384615384615	0.375	-77.623257552
peqom	0.3	922.180535908	0.5	0.75	0.2	0.285714285714	0.272727272727	-77.819464092
bewef	0.0	921.881094434	0.6	0.5	0.5	0.0	0.0	-78.118905566
qecut	0.4	921.546405209	0.285714285714	0.571428571429	0.2	0.5	0.285714285714	-78.453594791
kixex	0.2	921.289136682	0.714285714286	0.5	0.166666666667	0.285714285714	0.25	-78.710863318
fuqeh	0.4	920.763582934	0.875	0.333333333333	0.125	0.230769230769	0.4	-79.236417066
gasuq	0.1	920.599893506	0.818181818182	0.411764705882	0.125	0.25	0.125	-79.400106494
gosod	0.4	918.943352342	0.545454545455	0.363636363636	0.4	0.571428571429	0.285714285714	-81.056647658
qewaj	0.1	918.329713532	0.666666666667	0.5	0.285714285714	0.333333333333	0.125	-81.670286468
gicuk	0.3	917.77107343	0.857142857143	0.4	0.0	0.0769230769231	0.285714285714	-82.22892657
jaqej	0.2	916.007813769	0.9	0.272727272727	0.272727272727	0.333333333333	0.0	-83.992186231
lejij	0.2	915.836593375	0.6	0.666666666667	0.444444444444	0.1	0.277777777778	-84.163406625
codej	0.2	915.731519974	0.333333333333	0.571428571429	0.555555555556	0.25	0.2	-84.268480026
kocuj	0.1	915.715741416	0.6	0.625	0.357142857143	0.285714285714	0.0	-84.284258584
cunuh	0.0	915.390203326	0.6	0.5	0.461538461538	0.4	0.0909090909091	-84.609796674
baqoc	0.3	915.176273075	0.5	0.4	0.363636363636	0.583333333333	0.285714285714	-84.823726925
cigup	0.5	914.8044251	0.7	0.142857142857	0.333333333333	0.285714285714	0.4	-85.1955749
kuhix	0.4	914.792693905	0.25	0.466666666667	0.333333333333	0.428571428571	0.166666666667	-85.207306095
huqiv	0.4	914.731353413	0.461538461538	0.466666666667	0.166666666667	0.375	0.4	-85.268646587
pewuk	0.4	914.652681183	0.444444444444	0.454545454545	0.5	0.166666666667	0.333333333333	-85.347318817
gahoz	0.4	914.584795879	0.625	0.2	0.333333333333	0.2	0.444444444444	-85.415204121
duzug	0.6	914.431292633	0.222222222222	0.666666666667	0.3	0.5	0.333333333333	-85.568707367
fimup	0.3	914.362416924	0.666666666667	0.333333333333	0.222222222222	0.0	0.6	-85.637583076
qeyaw	0.4	914.355435752	0.285714285714	0.666666666667	0.3	0.428571428571	0.222222222222	-85.644564248
qofis	0.2	914.24133822	0.6	0.2	0.2	0.428571428571	0.142857142857	-85.75866178
jaxug	0.6	913.97261765	0.571428571429	0.2	0.222222222222	0.625	0.4	-86.02738235
gitif	0.2	912.495475297	0.8	0.333333333333	0.4	0.0	0.263157894737	-87.504524703
bapef	0.2	912.493803237	0.714285714286	0.2	0.625	0.0	0.1	-87.506196763
futuj	0.1	912.382945388	0.6	0.5	0.25	0.375	0.111111111111	-87.617054612
juyed	0.1	912.211860582	0.857142857143	0.375	0.4	0.3	0.0833333333333	-87.788139418
gileq	0.2	912.135031929	0.5	0.454545454545	0.466666666667	0.181818181818	0.375	-87.864968071
miguw	0.3	911.729033874	0.2	0.555555555556	0.4	0.0	0.166666666667	-88.270966126
boqon	0.3	911.578003678	0.333333333333	0.555555555556	0.2	0.4	0.0	-88.421996322
capeh	0.3	911.302636677	0.2	1.0	0.636363636364	0.333333333333	0.157894736842	-88.697363323
gixub	0.2	911.089059526	0.666666666667	0.285714285714	0.0	0.0	0.230769230769	-88.910940474
meyiq	0.1	910.44444883	0.555555555556	0.727272727273	0.285714285714	0.0	0.0	-89.55555117
geqor	0.3	910.376202449	0.5	0.333333333333	0.0	0.25	0.3	-89.623797551
pucoc	0.3	910.267934464	0.75	0.6	0.1	0.285714285714	0.307692307692	-89.732065536
pahih	0.2	910.144403971	0.555555555556	0.428571428571	0.0	0.0	0.25	-89.855596029
qiruq	0.2	909.440565978	0.454545454545	0.5	0.25	0.4	0.2	-90.559434022
cecec	0.1	908.990398888	0.625	0.454545454545	0.375	0.4	0.142857142857	-91.009601112
hepoj	0.0	908.838241711	0.666666666667	0.4	0.285714285714	0.111111111111	0.0	-91.161758289
qoneb	0.1	908.673762017	0.6	0.5	0.384615384615	0.2	0.222222222222	-91.326237983
lunij	0.3	908.421916111	0.285714285714	0.75	0.666666666667	0.0909090909091	0.2	-91.578083889
jepiv	0.3	908.191540129	0.8	0.4	0.111111111111	0.125	0.166666666667	-91.808459871
qawaj	0.5	907.735295908	0.333333333333	0.7	0.5	0.166666666667	0.625	-92.264704092
qepov	0.2	906.916285643	0.636363636364	0.375	0.25	0.1	0.333333333333	-93.083714357
qimuz	0.4	906.491577731	0.555555555556	0.384615384615	0.222222222222	0.125	0.615384615385	-93.508422269
kigay	0.1	905.922401969	0.857142857143	0.454545454545	0.2	0.111111111111	0.166666666667	-94.077598031
biqix	0.2	905.744537345	0.777777777778	0.4	0.153846153846	0.333333333333	0.3	-94.255462655
qupov	0.3	904.718100401	0.5	0.75	0.181818181818	0.5	0.307692307692	-95.281899599
huvib	0.4	903.820697809	0.636363636364	0.25	0.375	0.0	0.444444444444	-96.179302191
cemif	0.0	903.660791607	0.571428571429	0.333333333333	0.333333333333	0.1		-96.339208393
nagip	0.3	903.248997546	0.444444444444	0.666666666667	0.555555555556	0.0	0.0769230769231	-96.751002454
dedav	0.4	902.698383084	0.25	0.5	0.4	0.363636363636	0.333333333333	-97.301616916
quhec	0.1	902.585538281	0.5	0.416666666667	0.444444444444	0.142857142857	0.0	-97.414461719
nuhux	0.1	902.31210511	0.7	0.545454545455	0.333333333333	0.0909090909091	0.2	-97.68789489
bapup	0.5	902.182504118	0.428571428571	0.0	0.4	0.5	0.25	-97.817495882
fuqug	0.1	901.281411351	0.416666666667	0.5	0.333333333333	0.142857142857	0.0	-98.718588649
nacih	0.4	901.178500246	0.428571428571	0.6	0.125	0.3	0.333333333333	-98.821499754
qidew	0.2	901.077640712	0.5	0.357142857143	0.833333333333	0.333333333333	0.1875	-98.922359288
jucuj	0.6	900.77605456	0.3	0.166666666667	0.5	0.666666666667	0.272727272727	-99.22394544
difiv	0.3	900.277035487	0.5	0.363636363636	0.25	0.416666666667	0.333333333333	-99.722964513
boguw	0.4	900.022737204	0.5	0.285714285714	0.454545454545	0.3	0.363636363636	-99.977262796
goqeg	0.1	899.026203843	0.666666666667	0.6	0.2	0.222222222222	0.142857142857	-100.973796157
hociy	0.2	898.477295278	0.363636363636	0.333333333333	0.4	0.333333333333	0.0	-101.522704722
ciyip	0.3	898.220094579	0.625	0.125	0.571428571429	0.25	0.25	-101.779905421
bowiv	0.0	898.034969182	0.571428571429	0.4	0.285714285714	0.25	0.2	-101.965030818
fufob	0.4	897.479688743	0.6	0.125	0.5	0.142857142857	0.411764705882	-102.520311257
gevip	0.2	895.458808605	0.333333333333	0.5	0.2	0.222222222222	0.166666666667	-104.541191395
hajoj	0.4	895.29170973	0.285714285714	0.333333333333	0.5	0.333333333333	0.2	-104.70829027
hofoc	0.2	894.872783119	0.727272727273	0.285714285714	0.0	0.4	0.0	-105.127216881
nekuc	0.3	894.734197004	0.5	0.7	0.133333333333	0.384615384615	0.307692307692	-105.265802996
qicot	0.5	892.539952241	0.0	0.666666666667	0.714285714286	0.3	0.25	-107.460047759
qexay	0.5	892.28289118	0.416666666667	0.111111111111	0.571428571429	0.428571428571	0.3	-107.71710882
furep	0.2	891.987930064	0.555555555556	0.416666666667	0.125	0.5	0.111111111111	-108.012069936
ceqem	0.3	891.925177386	0.5	0.285714285714	0.25	0.0	0.5	-108.074822614
fihoq	0.1	891.607155613	0.7	0.142857142857	0.25	0.142857142857	0.0	-108.392844387
qihux	0.1	891.072370698	0.444444444444	0.375	0.4	0.333333333333	0.166666666667	-108.927629302
muyoy	0.5	891.030460682	0.25	0.375	0.6	0.142857142857	0.304347826087	-108.969539318
foviz	0.2	890.476903571	0.6	0.454545454545	0.0	0.333333333333	0.0769230769231	-109.523096429
qaqac	0.3	890.19208122	0.375	0.333333333333	0.333333333333	0.571428571429	0.153846153846	-109.80791878
jujif	0.3	890.097377781	0.6	0.142857142857	0.5	0.272727272727	0.25	-109.902622219
qekah	0.0	889.032673039	0.666666666667	0.571428571429	0.272727272727	0.25	0.0909090909091	-110.967326961
qamoh	0.3	889.007758035	0.5	0.222222222222	0.4	0.0	0.363636363636	-110.992241965
jixek	0.3	888.603939064	0.375	0.5	0.428571428571	0.4	0.125	-111.396060936
noduq	0.3	888.507394188	0.333333333333	0.833333333333	0.428571428571	0.0	0.230769230769	-111.492605812
cicaj	0.0	888.485020166	0.6	0.555555555556	0.384615384615	0.333333333333	0.0833333333333	-111.514979834
kuxaj	0.5	888.277606488	0.4	0.0	0.333333333333	0.466666666667	0.25	-111.722393512
qoyin	0.1	887.542052776	0.5	0.5	0.4	0.166666666667	0.333333333333	-112.457947224
qoqaw	0.3	887.403291808	0.4	0.333333333333	0.0	0.444444444444	0.0	-112.596708192
mihid	0.3	887.164865733	0.5	0.333333333333	0.166666666667	0.375	0.2	-112.835134267
guyaj	0.1	885.650391943	0.8	0.444444444444	0.352941176471	0.0	0.153846153846	-114.349608057
ligeg	0.1	885.313385971	0.583333333333	0.444444444444	0.428571428571	0.0	0.105263157895	-114.686614029
norur	0.2	885.038529563	0.444444444444	0.5	0.166666666667	0.375	0.0909090909091	-114.961470437
lereg	0.1	884.680202507	0.8	0.444444444444	0.125	0.166666666667	0.0	-115.319797493
qadug	0.4	883.892300516	0.571428571429	0.0	0.2	0.142857142857	0.166666666667	-116.107699484
nosif	0.2	881.589721521	0.75	0.2	0.555555555556	0.461538461538	0.111111111111	-118.410278479
fugiq	0.5	880.155949388	0.2	0.428571428571	0.333333333333	0.454545454545	0.166666666667	-119.844050612
giheb	0.2	879.915767621	0.5	0.666666666667	0.333333333333	0.0	0.206896551724	-120.084232379
gowoc	0.3	879.347917124	0.166666666667	0.5	0.375	0.3	0.125	-120.652082876
guqur	0.1	878.823805687	0.4	0.55	0.4	0.142857142857	0.0	-121.176194313
qediy	0.2	878.712119799	0.6	0.666666666667	0.25	0.0	0.125	-121.287880201
jucew	0.2	878.686453917	0.5	0.307692307692	0.4	0.4	0.1	-121.313546083
gugej	0.3	878.27706553	0.75	0.125	0.25	0.166666666667	0.166666666667	-121.72293447
cewoh	0.4	878.074445129	0.285714285714	0.5	0.333333333333	0.5	0.0	-121.925554871
guxun	0.4	877.635761765	0.444444444444	0.454545454545	0.5	0.0	0.222222222222	-122.364238235
qevoj	0.2	877.44400051	0.428571428571	0.25	0.4	0.285714285714	0.181818181818	-122.55599949
desaq	0.5	877.200305927	0.444444444444	0.333333333333	0.222222222222	0.375	0.416666666667	-122.799694073
qafun	0.5	876.64190561	0.166666666667	0.2	0.647058823529	0.2	0.2	-123.35809439
jiyuy	0.1	875.919568092	0.5	0.3	0.363636363636	0.25	0.142857142857	-124.080431908
cefuc	0.2	875.482532815	0.833333333333	0.142857142857	0.4	0.25	0.1	-124.517467185
guheh	0.4	875.475474447	0.615384615385	0.125	0.333333333333	0.142857142857	0.3	-124.524525553
gexud	0.2	873.852604654	0.666666666667	0.166666666667	0.142857142857	0.2	0.142857142857	-126.147395346
jijob	0.1	872.871340527	0.714285714286	0.222222222222	0.2	0.0	0.181818181818	-127.128659473
ligib	0.2	872.116765138	0.75	0.5	0.0	0.0	0.333333333333	-127.883234862
giqir	0.6	871.982902999	0.333333333333	0.166666666667	0.142857142857	0.333333333333	0.5	-128.017097001
nujuj	0.3	871.901810403	0.5	0.388888888889	0.181818181818	0.428571428571	0.222222222222	-128.098189597
fukik	0.1	871.775397138	0.555555555556	0.272727272727	0.4	0.25	0.0769230769231	-128.224602862
gosux	0.2	871.48359634	0.6	0.75	0.3125	0.315789473684	0.25	-128.51640366
fideh	0.2	871.224643749	0.666666666667	0.333333333333	0.0	0.454545454545	0.0	-128.775356251
hiziq	0.3	870.618743942	0.333333333333	0.571428571429	0.375	0.111111111111	0.230769230769	-129.381256058
hehil	0.2	870.592423051	0.666666666667	0.3	0.125	0.272727272727	0.25	-129.407576949
gusuz	0.0	870.364072095	0.571428571429	0.444444444444	0.363636363636	0.181818181818	0.0	-129.635927905
fodeh	0.1	869.866738034	0.5	0.333333333333	0.4	0.222222222222	0.111111111111	-130.133261966
nuzoq	0.5	869.426711239	0.0	0.6	0.307692307692	0.0	0.333333333333	-130.573288761
kogiw	0.3	869.203386535	0.416666666667	0.2	0.363636363636	0.2	0.333333333333	-130.796613465
qejev	0.3	868.658951856	0.375	0.428571428571	0.222222222222	0.4	0.2	-131.341048144
jilih	0.0	868.501058136	0.583333333333	0.307692307692	0.3	0.142857142857	0.111111111111	-131.498941864
hihuh	0.0	868.500294593	0.625	0.368421052632	0.285714285714	0.272727272727	0.125	-131.499705407
qexag	0.3	868.151647924	0.363636363636	0.285714285714	0.333333333333	0.363636363636	0.0	-131.848352076
nutuj	0.2	868.119875679	0.428571428571	0.266666666667	0.571428571429	0.125	0.0	-131.880124321
fakag	0.5	867.913701514	0.428571428571	0.125	0.444444444444	0.5	0.1	-132.086298486
qanej	0.4	866.479800736	0.285714285714	0.0	0.0	0.0	0.444444444444	-133.520199264
qezuv	0.2	866.145582494	0.454545454545	0.142857142857	1.0	0.0	0.0	-133.854417506
peqef	0.3	864.79420948	0.6	0.0	0.333333333333	0.428571428571	0.0	-135.20579052
pigef	0.3	863.548223723	0.833333333333	0.111111111111	0.307692307692	0.25	0.142857142857	-136.451776277
noxoj	0.1	863.003927384	0.666666666667	0.5	0.166666666667	0.222222222222	0.0	-136.996072616
qagiw	0.4	862.33881422	0.666666666667	0.0	0.333333333333	0.384615384615	0.0769230769231	-137.66118578
qoqiq	0.3	862.057548979	0.5	0.545454545455	0.111111111111	0.0	0.230769230769	-137.942451021
liliw	0.2	861.998381321	0.571428571429	0.4	0.2	0.0	0.222222222222	-138.001618679
nafug	0.0	861.591074909	0.428571428571	0.375	0.333333333333	0.3	0.153846153846	-138.408925091
feget	0.4	861.219274651	0.571428571429	0.0	0.3	0.5	0.153846153846	-138.780725349
guhiz	0.4	861.020298545	0.285714285714	0.272727272727	0.416666666667	0.2	0.285714285714	-138.979701455
cusij	0.1	859.146077634	0.4	0.285714285714	0.285714285714	0.0	0.0769230769231	-140.853922366
peqeg	0.2	858.544551527	0.545454545455	0.5	0.125	0.0	0.181818181818	-141.455448473
qavew	0.1	857.916899079	0.777777777778	0.2	0.222222222222	0.2	0.0	-142.083100921
hejic	0.2	857.77256083	0.454545454545	0.5	0.25	0.384615384615	0.153846153846	-142.22743917
qafij	0.2	856.798537307	0.571428571429	0.333333333333	0.0769230769231	0.333333333333	0.125	-143.201462693
fixej	0.3	855.860702644	0.6	0.2	0.222222222222	0.333333333333	0.125	-144.139297356
cacij	0.3	855.572037629	0.666666666667	0.272727272727	0.333333333333	0.0833333333333	0.3	-144.427962371
jufeh	0.2	855.483774073	0.666666666667	0.375	0.5	0.125	0.166666666667	-144.516225927
fowiv	1.0	854.604811806	0.166666666667	0.25	0.266666666667	0.363636363636	0.428571428571	-145.395188194
joqiw	0.5	854.253634806	0.333333333333	0.0	0.4	0.133333333333	0.25	-145.746365194
qosid	0.2	854.092266621	0.75	0.375	0.111111111111	0.0769230769231	0.222222222222	-145.907733379
qupof	0.6	853.594474022	0.25	0.272727272727	0.454545454545	0.25	0.375	-146.405525978
gijek	0.3	853.475010119	0.4	0.5	0.111111111111	0.0	0.384615384615	-146.524989881
gabiy	0.0	851.602968803	0.5	0.416666666667	0.25	0.166666666667	0.0	-148.397031197
biquc	0.2	848.757932737	0.5	0.428571428571	0.0	0.214285714286	0.181818181818	-151.242067263
qijaq	0.0	848.676991822	0.666666666667	0.363636363636	0.142857142857	0.125	0.0714285714286	-151.323008178
qoyih	0.0	848.186098628	0.25	0.25	0.0	0.0	0.0	-151.813901372
ditij	0.2	847.097890125	0.222222222222	0.0	0.222222222222	0.125		-152.902109875
jigej	0.2	845.065307971	0.3	0.4	0.4	0.3	0.3	-154.934692029
guqip	0.5	842.552165265	0.2	0.444444444444	0.285714285714	0.0769230769231	0.307692307692	-157.447834735
gufek	0.2	841.890671849	0.25	0.7	0.538461538462	0.2	0.08	-158.109328151
jikeq	0.3	840.451690735	0.428571428571	0.222222222222	0.166666666667	0.125	0.333333333333	-159.548309265
qeyaf	0.2	839.450322564	0.6	0.333333333333	0.0	0.272727272727	0.166666666667	-160.549677436
guhuy	0.2	837.391425886	0.416666666667	0.5	0.1	0.4	0.0	-162.608574114
fucuj	0.3	837.315010436	0.375	0.125	0.25	0.3	0.0909090909091	-162.684989564
gewih	0.1	836.03370072	0.571428571429	0.4	0.0	0.142857142857	0.0	-163.96629928
qupef	0.2	834.164659528	0.2	0.2	0.444444444444	0.2	0.0	-165.835340472
qaviw	0.4	834.08043865	0.5	0.0	0.0833333333333	0.375	0.0833333333333	-165.91956135
fepoj	0.2	830.666123863	0.4	0.444444444444	0.285714285714	0.0	0.25	-169.333876137
geqog	0.5	829.356341256	0.4	0.111111111111	0.230769230769	0.375	0.3	-170.643658744
qefib	0.1	829.332017601	0.428571428571	0.375	0.0	0.2	0.0	-170.667982399
gogib	0.0	827.582152025	0.555555555556	0.25	0.25	0.25	0.0714285714286	-172.417847975
leheq	0.2	827.177312784	0.166666666667	0.428571428571	0.428571428571	0.0	0.0	-172.822687216
cahiy	0.2	825.007916762	0.2	0.333333333333	0.222222222222	0.0	0.0	-174.992083238
cijej	0.4	823.604457521	0.25	0.0	0.4	0.0	0.2	-176.395542479
hisoq	0.2	821.05013403	0.4	0.4	0.222222222222	0.0666666666667	0.25	-178.94986597
giqic	0.6	818.673662665	0.111111111111	0.4	0.166666666667	0.125	0.333333333333	-181.326337335
cuwuq	0.3	815.851953911	0.384615384615	0.222222222222	0.5	0.0	0.166666666667	-184.148046089
cixuq	0.3	815.428411354	0.222222222222	0.0	0.222222222222	0.0	0.111111111111	-184.571588646
quhuq	0.4	815.293885554	0.176470588235	0.333333333333	0.0	0.333333333333	0.166666666667	-184.706114446
qixew	0.0	814.459863044	0.5	0.285714285714	0.142857142857	0.0	0.0	-185.540136956
gihin	0.3	813.620639803	0.4	0.333333333333	0.5	0.133333333333	0.1875	-186.379360197
qaqep	0.1	806.387510861	0.461538461538	0.428571428571	0.235294117647	0.357142857143	0.0	-193.612489139
gayij	0.3	804.255524005	0.5	0.1	0.333333333333	0.1	0.117647058824	-195.744475995
gikif	0.4	802.928483467	0.166666666667	0.181818181818	0.333333333333	0.1	0.111111111111	-197.071516533
bibiw	0.2	799.311243509	0.5	0.142857142857	0.1	0.0	0.111111111111	-200.688756491
hegug	0.2	793.559200965	0.444444444444	0.3	0.5	0.2	0.0	-206.440799035
fihuw	0.1	791.132149666	0.3	0.25	0.142857142857	0.222222222222	0.111111111111	-208.867850334
qiyag	0.2	791.125261611	0.416666666667	0.235294117647	0.285714285714	0.2	0.222222222222	-208.874738389
nufiw	0.0	767.036162019	0.307692307692	0.2	0.111111111111	0.111111111111	0.0909090909091	-232.963837981
