# Supplementary material for: CurmElo: The theory and practice of a forced-choice approach to producing preference rankings
Source: PLoS One. 2021 May 27;16(5):e0252145. doi: 10.1371/journal.pone.0252145 (PMC8158949; doi:10.1371/journal.pone.0252145)
Supplement: S1 Data — (ZIP) [file pone.0252145.s005.zip › curmelo-paper-replication-package/curmelo-data-and-analysis/5_polarization_transitive.csv]

name	rank breaks	elo
pesam	0.0	1614.58563438
jayor	0.0	1516.93647201
kewos	0.0	1504.2549036
mavey	0.0	1483.99854826
coyam	0.0	1445.64113136
fexen	0.0	1418.4371885
pebel	0.0	1409.64938097
jupar	0.0	1399.73763901
cosop	0.0	1375.67044616
lozir	0.0	1375.53981404
koduk	0.0	1369.47182762
kovaq	0.0	1345.18952483
mazob	0.1	1341.13057616
camaz	0.0	1338.19634822
bumak	0.0	1338.11180441
kujol	0.0	1326.7649587
falom	0.0	1326.3221184
poqit	0.0	1313.99861262
gosaw	0.0	1311.6998286
hosop	0.0	1310.66397469
madik	0.0	1308.54484119
jutah	0.0	1307.37461435
naroc	0.0	1303.90979628
lenim	0.0	1301.0490139
lelip	0.0	1295.78549637
gomos	0.0	1284.76277963
nubul	0.0	1284.2198339
paqel	0.0	1280.17119382
nuvis	0.0	1279.73524642
kozec	0.0	1277.65430901
dajav	0.0	1273.39559672
hamok	0.0	1273.32518338
luwog	0.0	1272.99373639
korav	0.0	1270.25172106
puzat	0.0	1270.06312241
coxar	0.0	1268.45664549
kehab	0.1	1268.22143175
gupac	0.0	1267.97914509
hugum	0.0	1267.32992265
nalaj	0.0	1263.73114859
jaxam	0.0	1262.2159101
nejix	0.0	1262.07663318
kayus	0.0	1260.47321094
helad	0.0	1260.28568062
nawam	0.0	1259.20720631
neroy	0.0	1259.16435708
maviz	0.0	1255.91458324
nipiq	0.3	1254.17799805
cebis	0.0	1253.71608512
gixan	0.0	1246.69670305
mibob	0.1	1246.25762858
banom	0.0	1243.58996946
lilap	0.0	1241.64563255
nadog	0.0	1240.74988026
pizaz	0.0	1239.61940158
pukap	0.1	1235.61676135
deneh	0.0	1233.25797036
melox	0.0	1232.46280828
nowan	0.0	1231.77422441
pefay	0.0	1231.03165673
hazud	0.0	1229.0292569
finoy	0.0	1226.25854716
qavan	0.0	1223.91231727
cazup	0.2	1222.38962788
mezed	0.0	1222.2095727
carir	0.0	1222.01856561
moruz	0.0	1220.03843324
kisop	0.0	1217.19406734
mideh	0.0	1212.84579785
bavez	0.0	1211.89111947
peber	0.0	1211.20466345
jomic	0.0	1211.09327597
kojeb	0.2	1210.80188533
dapup	0.0	1210.30996107
midux	0.1	1209.29251514
koyev	0.0	1208.57915163
laral	0.0	1207.50609769
luxos	0.2	1207.40913733
cupun	0.0	1203.86357261
lobud	0.0	1201.33738849
neliz	0.0	1201.32682557
luzaf	0.1	1199.71027025
hawoh	0.0	1197.59898928
kogas	0.0	1197.25610824
jusol	0.0	1196.43165746
mefer	0.0	1194.7571853
mavaz	0.0	1194.5795395
maqet	0.0	1193.7337418
livud	0.0	1193.52586465
mumek	0.0	1192.49402496
pixed	0.1	1191.99166839
pagol	0.0	1191.10492094
jatet	0.0	1187.00079279
dacoy	0.0	1185.86451397
jalav	0.0	1185.14236223
fozer	0.0	1185.10807646
leyah	0.0	1183.83426016
casuk	0.0	1181.51461125
hidar	0.1	1180.00701056
mikaw	0.0	1179.31339731
demox	0.0	1179.03194527
hinaj	0.0	1178.37873819
ceyos	0.0	1177.53394501
mofex	0.0	1177.36111604
gozik	0.0	1177.14469259
maqis	0.0	1176.72549956
bajoc	0.0	1176.65877921
kimoz	0.0	1175.99401621
jezed	0.0	1174.45891531
jufah	0.0	1174.33861672
jolot	0.0	1173.93098513
mifun	0.2	1173.10103748
humeg	0.1	1172.96548346
miroj	0.1	1172.57000953
panuf	0.0	1171.76680866
cunim	0.0	1171.60757361
naroy	0.1	1170.97622401
fazos	0.3	1170.44085266
kivam	0.0	1169.90558352
lezul	0.0	1169.3591846
meqac	0.0	1168.31550762
pedax	0.0	1168.3000958
gupil	0.1	1167.98383169
lohaw	0.3	1167.27738783
jareh	0.0	1163.90471841
povip	0.0	1162.93051424
gudem	0.0	1161.73507022
deyal	0.0	1161.42342277
mosiv	0.0	1160.77036734
micax	0.0	1159.74483844
luqem	0.2	1159.1286799
culah	0.0	1158.85329864
panoc	0.0	1157.08864817
jawok	0.0	1154.66695409
jaluk	0.0	1151.53045016
gidem	0.0	1150.56449152
pimac	0.0	1149.04242571
gemey	0.0	1146.98746484
fazov	0.1	1146.34820736
kuzac	0.0	1145.58072687
koriv	0.0	1145.42363323
defos	0.1	1145.36632511
bokac	0.0	1144.3222695
cufay	0.0	1143.73613075
luciy	0.0	1139.60925151
bageg	0.1	1139.07802906
fazip	0.0	1138.66476559
dafir	0.0	1138.47489292
levid	0.0	1137.62224047
nizaz	0.2	1137.58717161
kehid	0.0	1137.56797585
diriv	0.0	1135.94851071
namuc	0.0	1135.26717598
mogip	0.2	1134.79518005
mekeb	0.0	1134.10914067
mepoh	0.0	1133.88992849
nayim	0.1	1133.18939159
kusit	0.1	1131.40725868
jecid	0.0	1131.401957
bomav	0.0	1130.98101716
nirab	0.0	1130.09745669
hurod	0.1	1129.57238231
mutiz	0.0	1129.45368475
hunaq	0.0	1128.8804119
meyir	0.0	1127.89400238
cudip	0.0	1127.74660222
qador	0.0	1127.64147457
korit	0.0	1127.35257956
cinok	0.0	1126.83791423
kuyem	0.0	1126.15560716
maheg	0.1	1125.83170411
pogok	0.1	1125.67342264
hodev	0.2	1125.52629359
koyem	0.0	1125.17402346
kenux	0.3	1125.17327355
muvoc	0.2	1124.83065922
famoy	0.0	1124.57857543
pemeg	0.0	1124.25907015
duzin	0.0	1123.90744032
mivon	0.0	1123.78479386
muvit	0.0	1122.79211497
gulac	0.0	1122.60430711
hikop	0.0	1122.40103911
miloc	0.1	1122.17696355
legom	0.4	1120.50443211
davuk	0.0	1119.03188489
dedow	0.0	1118.02767517
pujom	0.1	1117.77197408
pocor	0.0	1117.44233798
fabox	0.1	1117.36741286
jigas	0.1	1117.15934062
lulaq	0.1	1116.91195609
pizah	0.3	1116.89239469
gawus	0.3	1116.71699477
ganur	0.1	1116.61617929
gumad	0.0	1116.27372763
pufun	0.0	1115.3826472
foraj	0.0	1115.31068685
kadul	0.1	1115.03657093
muluq	0.1	1114.99633726
lifix	0.2	1114.83326354
cofic	0.0	1114.74076761
hukar	0.1	1114.486599
jahaw	0.1	1113.66208589
mojaw	0.0	1113.62776682
bejon	0.0	1113.04236525
hisaf	0.0	1111.23872924
necuz	0.0	1110.97326918
payom	0.0	1110.14375497
gumon	0.0	1109.92273196
decek	0.0	1109.64226684
kebad	0.1	1108.96477593
kulem	0.0	1108.59289957
nuxos	0.0	1108.38322636
geroz	0.0	1108.23532229
jixil	0.0	1108.15644585
gemud	0.0	1108.00194585
diroc	0.1	1107.40468889
mojic	0.0	1105.63011038
kuwis	0.0	1104.55402887
neyus	0.0	1103.43645661
jurib	0.0	1101.83031468
jusev	0.0	1101.14277435
mafum	0.0	1100.97865273
jajoy	0.2	1099.01789385
bulem	0.1	1098.83249812
bapas	0.0	1097.84027635
jexic	0.1	1097.81829158
mafur	0.1	1097.39764667
laxip	0.3	1097.27963729
lamoz	0.0	1096.83664053
natap	0.0	1096.47318876
kefoz	0.0	1095.67352776
gunek	0.0	1095.35750951
kugos	0.0	1095.30782779
qetas	0.0	1095.28199513
pudew	0.0	1095.12305841
kegit	0.0	1094.73856076
namot	0.0	1094.44195156
juzil	0.1	1093.94148571
bemaf	0.0	1093.03706587
finij	0.0	1092.19503303
negaz	0.0	1091.4266868
niwal	0.2	1091.04493311
kedew	0.0	1089.47379428
canof	0.0	1088.80650542
fanap	0.0	1088.52177593
hopaf	0.5	1087.86639694
lugof	0.0	1087.64698445
lejag	0.1	1087.04621206
cadej	0.0	1086.0525607
melaq	0.1	1085.24067574
golug	0.3	1085.02680833
bacoy	0.1	1084.67667724
hixit	0.0	1084.64091438
bodof	0.1	1084.59449205
nidac	0.1	1084.45283917
jukug	0.0	1084.22990441
kopip	0.0	1083.97053371
gaqon	0.0	1083.9293314
cuzoy	0.0	1083.8309558
hadof	0.0	1083.2415814
cecig	0.0	1083.07324465
maded	0.3	1082.94892297
hikas	0.0	1081.83056729
laqiz	0.2	1081.81165261
mumaf	0.1	1081.10476324
jufat	0.0	1080.36229096
jahev	0.1	1079.8408811
foxuy	0.0	1079.21785547
butaz	0.2	1078.41645844
locun	0.1	1078.30604254
muhaz	0.1	1077.96462405
nofen	0.2	1077.92542959
pamaq	0.0	1077.88286909
lipob	0.0	1077.66407504
mopot	0.0	1077.61391354
baziq	0.0	1077.32793105
lecuh	0.1	1077.09395116
jedap	0.2	1076.96419711
nisev	0.1	1076.89180065
doqor	0.0	1076.19031163
fawun	0.3	1075.3685902
busix	0.2	1075.36598171
bizej	0.4	1074.5471235
bamuc	0.1	1073.62336369
mufur	0.0	1073.01773964
nofiz	0.0	1072.93712102
bozit	0.1	1072.59502645
bobeh	0.0	1071.53350929
cusud	0.0	1071.40060144
buseq	0.0	1071.31307908
boliy	0.0	1070.94386428
hagac	0.0	1070.93575172
dihet	0.0	1070.59667127
lajak	0.0	1070.44061252
cepoz	0.0	1069.77338527
miseh	0.0	1069.43016496
luyak	0.0	1069.11130316
janoz	0.2	1069.07588996
fabix	0.0	1068.51140649
jelag	0.0	1068.32701422
pakih	0.1	1068.23995577
pevid	0.0	1068.14794467
nanic	0.0	1067.44386581
babap	0.2	1067.38867066
hocun	0.2	1066.80659928
forek	0.0	1066.57872244
nugeb	0.0	1065.71896979
bonij	0.1	1065.11289382
fehaz	0.0	1064.95843111
husig	0.0	1064.89556045
mexoh	0.0	1064.7277117
galuv	0.2	1064.71724293
fajul	0.0	1064.43989584
payex	0.0	1062.91430229
fanuv	0.1	1062.84583321
jupel	0.4	1062.81200217
camux	0.2	1061.86636267
mabub	0.1	1060.80434052
dodeg	0.0	1060.20672407
qehad	0.0	1060.0938013
firup	0.0	1059.39069869
cusem	0.1	1059.04627753
japaf	0.0	1058.69902385
bewej	0.1	1058.49628425
lokip	0.0	1058.03670674
bizuq	0.4	1056.51810989
nejux	0.0	1056.51233039
gufas	0.4	1056.1603806
luveh	0.1	1056.01255351
fahah	0.2	1055.99209541
bafen	0.1	1055.75281153
butaf	0.0	1055.38857287
lidag	0.0	1054.88791
dimal	0.0	1054.25596854
qovel	0.2	1054.06682163
domav	0.1	1053.66627732
bajuw	0.1	1053.47883092
bexod	0.1	1053.46705083
gilox	0.0	1053.06743288
copox	0.3	1052.86186241
lisiy	0.2	1052.78011237
dutos	0.0	1052.47837125
loqen	0.1	1052.30038981
jewem	0.2	1052.25850663
pomew	0.1	1051.5199453
hiwer	0.1	1051.46111822
lapaq	0.1	1051.40844765
kisid	0.0	1051.33406061
dawos	0.0	1051.23098916
dowir	0.0	1051.12850546
harok	0.0	1050.91902496
qesex	0.1	1050.73710276
ciriv	0.2	1050.67851312
kenuy	0.0	1050.29532813
jiwin	0.0	1050.24391108
pibab	0.0	1049.74320208
lofow	0.1	1049.1382452
lufim	0.0	1048.81949867
faroq	0.0	1048.20746502
dawom	0.0	1047.76360276
hikip	0.0	1047.65964631
jekoq	0.2	1047.45764366
qapor	0.1	1047.25544434
nobuq	0.0	1046.57848418
hayup	0.2	1046.56633348
pucax	0.0	1046.48835749
lijat	0.0	1046.33028177
bamam	0.3	1045.98531185
gigig	0.0	1045.83622811
bavim	0.0	1045.75287772
godoh	0.0	1044.09555922
lofic	0.3	1043.96929155
neqet	0.0	1043.76524548
kujih	0.0	1043.57411939
fekey	0.0	1043.45052164
dizus	0.0	1043.35348173
dimuz	0.0	1043.01289931
cetef	0.2	1042.83289385
juwac	0.4	1042.43698737
cimoz	0.0	1042.23589895
jahuh	0.0	1042.23143359
mibom	0.0	1042.15765205
kagat	0.0	1040.93708859
bijek	0.1	1040.90590176
gakaz	0.2	1040.70807932
ducoz	0.0	1040.53248257
kuroc	0.0	1040.35401695
bocut	0.0	1040.04913867
maxih	0.0	1039.98177315
fapod	0.0	1039.96517567
manup	0.3	1039.88748607
kuzaj	0.0	1039.77449649
focom	0.2	1039.40774113
hehum	0.0	1039.1992174
jiroy	0.3	1038.84465696
gupeq	0.2	1038.67550257
neyat	0.0	1038.5791739
jucin	0.0	1037.99688021
husaw	0.2	1037.73773138
nalew	0.3	1037.7243622
qinik	0.0	1036.8875898
qenon	0.0	1036.81001655
buzaz	0.0	1036.34489897
bibil	0.0	1036.22622932
gemeh	0.1	1036.12165622
jizof	0.0	1036.03518271
jeqon	0.0	1035.3629596
fuxum	0.1	1035.25544057
qukum	0.0	1034.84441736
kajip	0.0	1034.70399123
qimix	0.1	1034.61487694
biwuk	0.2	1034.49863735
hokuj	0.0	1034.27644895
muhaf	0.0	1033.87423718
fijot	0.0	1033.84396062
dayip	0.1	1033.39589199
hahek	0.2	1033.27531136
jirem	0.0	1033.20384304
mituh	0.0	1032.96678432
hucaw	0.0	1032.67240473
gitab	0.0	1032.33675827
nigis	0.2	1032.13610888
hizid	0.0	1031.76034761
moruv	0.0	1030.80591939
boveq	0.0	1030.61595708
qayuk	0.2	1030.5604729
kafux	0.0	1030.5029774
qotey	0.0	1030.18959402
micok	0.0	1030.01146876
lepey	0.3	1029.48744696
nibat	0.0	1029.36469445
bilaq	0.2	1028.62579048
dijeh	0.0	1028.36734652
bisup	0.2	1027.58688443
furub	0.1	1027.57524383
japoz	0.1	1027.50117284
deqeb	0.0	1027.12320883
dukup	0.2	1026.61703839
heyoz	0.3	1026.50789011
gipum	0.0	1026.29596153
gavuc	0.1	1026.18739456
bucom	0.4	1026.10005758
capeb	0.0	1025.90203048
kazuj	0.1	1025.82730629
nupub	0.2	1025.69999696
jekox	0.0	1024.96081057
kawir	0.0	1024.3503203
noyat	0.0	1024.10143306
niqin	0.2	1023.39498125
cuxur	0.0	1023.00843127
dijun	0.0	1022.20191999
bumuy	0.0	1021.66876759
bopad	0.0	1021.47492245
nuyak	0.2	1021.17480977
kofup	0.0	1021.16228933
mifep	0.0	1020.93383264
ponum	0.1	1020.11634579
gewom	0.1	1019.98203634
lovuj	0.1	1019.42661863
qaric	0.1	1019.09567932
kakox	0.0	1019.0613417
cotoj	0.3	1018.78940654
jowog	0.0	1018.57129824
dobot	0.1	1018.06762907
kipoh	0.0	1017.93628314
bakux	0.0	1017.84139167
bumec	0.4	1017.58066803
nelit	0.0	1017.21606527
kuqoc	0.2	1016.96631473
mibad	0.0	1016.63874604
febaq	0.2	1016.52817468
qacam	0.0	1016.52780067
fojub	0.0	1016.48988252
gapib	0.1	1016.35607285
giqar	0.0	1016.33873409
pelub	0.1	1016.14805611
jinop	0.0	1015.84171623
lafec	0.2	1015.66156846
laxub	0.1	1014.58621119
cicum	0.0	1014.16120586
dosoz	0.1	1013.73801907
bihir	0.2	1013.72310318
mugeh	0.0	1013.14263094
fizeb	0.0	1012.65059048
qamuh	0.2	1012.5797908
bohud	0.0	1012.21276444
kexuw	0.0	1012.1828453
lulew	0.2	1012.18182711
foyar	0.2	1012.13068438
bipam	0.0	1011.31348616
hihug	0.1	1011.10449519
maxaq	0.1	1011.07965036
nifum	0.0	1010.49572085
fugum	0.0	1010.36161953
notak	0.2	1009.99650515
mehor	0.0	1009.59377683
gujad	0.0	1009.38860285
loxab	0.0	1009.20816657
biyom	0.0	1009.09058598
maxoj	0.0	1008.67033649
fojix	0.1	1008.44807336
qupep	0.1	1008.40335819
fihar	0.1	1008.0953593
bofef	0.0	1007.5942344
dodas	0.2	1007.43006093
padeb	0.0	1007.32572359
gigox	0.0	1007.04642962
bumaf	0.0	1006.94029859
fipev	0.3	1006.45862892
jehas	0.2	1005.14324069
gokuv	0.1	1004.75148517
jujuc	0.0	1004.65462861
mudut	0.2	1004.63817982
deguv	0.0	1004.45292359
hidep	0.0	1003.50240938
loxoz	0.0	1002.8341728
cudol	0.0	1002.44568515
qozus	0.0	1002.33218584
dibed	0.0	1002.18500503
domif	0.1	1001.91073536
ceriy	0.0	1001.70680222
muxil	0.0	1001.54003464
kosob	0.0	1001.50911202
pelif	0.0	1001.20359814
fariw	0.2	1000.80436637
qaxol	0.2	1000.77969852
lujaf	0.2	1000.3827607
piqez	0.1	1000.31677521
diwab	0.0	1000.21517013
koxus	0.3	1000.08540193
lanoq	0.0	1000.05842118
dabaf	0.0	999.30400616
buduf	0.0	999.111686894
jutur	0.1	998.972100169
bexoh	0.0	998.51651295
gafux	0.4	998.486540379
jiyag	0.0	998.39409084
fazuf	0.0	998.112205894
keleq	0.0	997.307976081
qameh	0.0	997.167325348
japum	0.4	997.101601956
hexaq	0.2	996.698325663
cibam	0.1	996.697200327
kesuv	0.0	996.374562708
cokud	0.1	996.285209914
dekip	0.1	996.019677222
perap	0.0	995.216391701
hitej	0.0	995.101079288
pisof	0.0	995.057294697
hedul	0.0	994.998357552
nuvok	0.1	993.593817297
biwar	0.3	992.90659217
hivoy	0.1	992.61346096
liper	0.5	992.40009021
nunif	0.3	992.272950381
qirab	0.2	992.032289127
mabod	0.0	991.802612295
govez	0.0	991.489646515
kekap	0.3	990.88953608
giniq	0.0	990.682901331
haceh	0.2	990.419527365
jafaf	0.0	990.409476315
nolur	0.1	990.1697903
buqov	0.1	989.743913337
burug	0.0	989.387715349
fahij	0.1	989.342446554
gonuc	0.0	989.315248068
qomap	0.0	989.314216305
nagiq	0.3	989.198730422
fapif	0.0	988.959414997
koguf	0.1	988.927664183
kixan	0.2	988.765988166
qobeh	0.0	988.720455394
cukep	0.3	988.648058518
gafig	0.0	988.598419077
qujet	0.2	988.333906347
hidiz	0.5	988.101987153
kamip	0.0	987.77051446
pewom	0.2	987.682075065
dafum	0.1	987.505526749
cuzul	0.1	987.156844714
dahow	0.2	986.808702918
pexih	0.0	986.062214623
joyuk	0.1	985.935473733
diqom	0.0	985.796732819
niniq	0.0	985.637575428
meyiy	0.1	985.522904685
jaroj	0.0	985.16671065
pecoq	0.0	984.954899102
cucuk	0.2	984.762350841
gerev	0.0	984.247215555
becef	0.1	984.110413402
boruy	0.0	983.879309983
nefag	0.1	983.855398971
nicoq	0.0	983.728340645
facuz	0.2	982.810319639
jidit	0.0	982.418461123
jekiy	0.1	982.157875938
fasij	0.0	981.729127157
fukoh	0.0	981.457897676
kunag	0.1	981.016825635
kacex	0.0	980.506724611
qemor	0.0	980.344386485
pivun	0.1	979.934830241
nomep	0.1	979.782680492
dilux	0.3	979.621473958
cecay	0.0	978.882180652
biseq	0.5	978.857523003
bowal	0.0	978.601629063
dedik	0.1	978.259342678
luhid	0.0	978.228475445
qodeb	0.3	977.526441682
kimof	0.0	977.398463078
nogex	0.2	976.771952439
jataj	0.5	976.642390627
fisok	0.2	976.604872903
qawep	0.1	976.129647942
badod	0.0	975.446198512
kujod	0.2	975.357140844
fahuk	0.0	975.355826688
jojuy	0.0	975.30148174
gudik	0.0	975.256777869
foxih	0.0	974.815178101
gewus	0.0	974.440814081
hetaq	0.0	973.973205323
nakix	0.1	973.642343771
leqop	0.0	973.331173896
juyox	0.0	973.192546234
lihih	0.0	973.152505751
lojut	0.0	972.387937718
mohiw	0.0	971.859567838
cebuq	0.0	971.843223754
dejiw	0.0	971.793256068
qoroc	0.0	971.473186617
nipoz	0.2	971.311636688
baxud	0.3	971.130273069
cukip	0.0	970.955603153
lagoc	0.0	970.583577356
kigog	0.0	970.246356175
joxiy	0.0	970.096228795
jucev	0.3	969.460758665
qemak	0.0	969.426396457
lezax	0.0	969.172658619
besow	0.3	968.406729199
guyep	0.0	967.942584322
hozej	0.2	966.949346258
qecim	0.0	966.872952137
decix	0.2	966.811312984
gosac	0.0	965.860085477
juwem	0.2	965.458320207
gegiv	0.1	964.930834957
bufav	0.2	962.729624441
dihep	0.1	962.375586062
ciqog	0.0	961.766985078
qiruc	0.0	961.755736617
nuzot	0.0	961.741853282
didiv	0.1	961.441451524
dofuc	0.1	961.271088995
lowop	0.1	961.123048734
hifan	0.0	961.065441728
fiteb	0.2	961.063575057
dolih	0.0	961.062666092
bedif	0.2	960.82839063
ciziy	0.1	960.740169293
baqey	0.0	960.705702383
naqup	0.4	960.346008648
linuw	0.0	960.24344957
dokek	0.2	959.723626714
fujed	0.1	958.566289658
cukol	0.0	958.391295455
fizim	0.0	958.082883237
fopiv	0.0	957.944104968
qehab	0.1	957.330587484
jecir	0.3	956.786049518
bijag	0.0	956.786010993
lojed	0.0	956.757562615
dogoc	0.0	956.611529235
febum	0.1	956.491271787
fafuf	0.0	956.328270314
pikaq	0.2	955.611631051
nojiy	0.0	955.337050465
bodid	0.0	955.159179418
fizuz	0.0	955.108166849
midut	0.0	954.690780711
bequv	0.0	954.564827091
nibod	0.2	954.336668539
cunoj	0.0	953.834140921
guluw	0.3	953.260161342
dadef	0.2	953.095261954
mumop	0.0	953.089484764
pehem	0.4	952.954537592
kecic	0.0	952.456089222
qucir	0.2	951.813283484
coyul	0.4	951.605690438
lohuh	0.0	951.515684993
heqij	0.0	951.388687664
gapif	0.0	951.066040398
kiyir	0.2	950.976411889
leqem	0.0	950.860947104
jukig	0.0	950.53284927
fovif	0.4	949.969849755
qegoy	0.0	949.840346392
deruq	0.2	949.498331349
huhuk	0.1	948.116247781
pahif	0.0	947.858959007
nuxok	0.0	947.232652222
bomip	0.0	947.02179789
fuyoh	0.2	946.978122083
nonoj	0.0	946.77659756
jaqew	0.1	945.882993441
qegem	0.0	945.780583152
hoyil	0.0	945.390908736
mugiy	0.0	945.320777801
fijiv	0.3	945.056934363
gisif	0.3	944.985720319
nuhuz	0.0	944.973037902
bihib	0.0	944.197436547
jagij	0.0	943.938299348
mufuf	0.1	943.294984254
pojik	0.0	943.042036897
lacuc	0.1	942.779902304
hodud	0.0	942.265706656
bobod	0.0	941.715667496
humiy	0.0	941.584724845
hodog	0.1	941.47179911
nanuw	0.0	941.456776115
papiq	0.0	941.424276959
mipef	0.0	940.710086527
pezuh	0.3	939.936584154
qayiv	0.0	939.737946451
dudoq	0.3	939.706449056
mukiy	0.0	939.618330956
kogiy	0.0	939.483367984
qepar	0.1	939.05619005
jajix	0.0	938.863306619
jojaq	0.0	938.763214978
cagiq	0.0	938.730827673
kugux	0.1	938.465838998
hefom	0.0	938.36275869
qamom	0.0	938.041106981
qonip	0.0	937.830579788
jemej	0.3	937.511588721
giviq	0.3	937.286817334
jociy	0.0	936.236401403
qibog	0.1	935.583018364
navep	0.1	935.003211646
pojuv	0.2	934.91061133
gupok	0.2	934.865242125
joviw	0.0	934.724101178
geluq	0.0	934.362606448
fevut	0.0	934.338479479
mijiz	0.2	934.238317091
mapej	0.0	933.783813686
pifil	0.2	933.502360254
lawuv	0.1	932.828530198
luwub	0.4	932.181194806
gedij	0.0	931.964880932
duyit	0.0	931.61344749
husit	0.0	931.399211257
newew	0.3	931.262055612
juwos	0.0	931.247254523
nijef	0.0	931.104760082
heham	0.0	930.678899759
gimaw	0.0	930.630377957
hufuh	0.0	930.519752115
cikoz	0.0	930.284388883
dewil	0.2	930.247893165
neriy	0.0	930.040679579
qeguz	0.0	929.346993039
kugog	0.0	929.346398957
qugac	0.0	929.283806989
goqaj	0.0	929.15322597
kukij	0.0	929.060980542
moqac	0.2	928.873226689
qexix	0.0	928.638072685
geciv	0.0	928.551102926
qapem	0.3	928.233559561
juzud	0.2	928.161415721
qimec	0.0	927.955755749
jofoc	0.1	927.527659872
jebut	0.0	927.508890136
pituf	0.0	927.237660382
pobuz	0.0	927.100704667
ququl	0.0	927.024640216
pomiy	0.0	926.65266107
pewep	0.2	926.074760017
nuguk	0.0	925.95811347
fisof	0.0	925.615419304
jufad	0.2	925.256853528
dufic	0.3	924.698924488
dajuf	0.0	924.549074844
neqeq	0.0	924.491502497
qucic	0.1	924.478220458
jufej	0.3	924.419426677
muxuk	0.1	924.034932565
bigaj	0.3	923.905427756
mikox	0.2	923.420247174
kazij	0.0	923.391642244
baziy	0.0	923.270991026
femof	0.1	923.207806035
keqif	0.0	922.836107044
jekeh	0.0	922.760771776
qebux	0.2	922.61361585
gibep	0.1	922.464171384
fapih	0.0	922.376742448
peqom	0.0	922.180535908
bewef	0.0	921.881094434
qecut	0.3	921.546405209
kixex	0.0	921.289136682
fuqeh	0.0	920.763582934
gasuq	0.0	920.599893506
gosod	0.2	918.943352342
qewaj	0.0	918.329713532
gicuk	0.0	917.77107343
jaqej	0.0	916.007813769
lejij	0.0	915.836593375
codej	0.2	915.731519974
kocuj	0.0	915.715741416
cunuh	0.0	915.390203326
baqoc	0.2	915.176273075
cigup	0.0	914.8044251
kuhix	0.0	914.792693905
huqiv	0.0	914.731353413
pewuk	0.2	914.652681183
gahoz	0.0	914.584795879
duzug	0.3	914.431292633
fimup	0.3	914.362416924
qeyaw	0.1	914.355435752
qofis	0.0	914.24133822
jaxug	0.2	913.97261765
gitif	0.0	912.495475297
bapef	0.1	912.493803237
futuj	0.0	912.382945388
juyed	0.0	912.211860582
gileq	0.0	912.135031929
miguw	0.1	911.729033874
boqon	0.1	911.578003678
capeh	0.2	911.302636677
gixub	0.0	911.089059526
meyiq	0.0	910.44444883
geqor	0.0	910.376202449
pucoc	0.0	910.267934464
pahih	0.0	910.144403971
qiruq	0.1	909.440565978
cecec	0.0	908.990398888
hepoj	0.0	908.838241711
qoneb	0.0	908.673762017
lunij	0.2	908.421916111
jepiv	0.0	908.191540129
qawaj	0.4	907.735295908
qepov	0.0	906.916285643
qimuz	0.3	906.491577731
kigay	0.0	905.922401969
biqix	0.0	905.744537345
qupov	0.1	904.718100401
huvib	0.0	903.820697809
cemif	0.0	903.660791607
nagip	0.2	903.248997546
dedav	0.1	902.698383084
quhec	0.0	902.585538281
nuhux	0.0	902.31210511
bapup	0.3	902.182504118
fuqug	0.1	901.281411351
nacih	0.1	901.178500246
qidew	0.1	901.077640712
jucuj	0.4	900.77605456
difiv	0.0	900.277035487
boguw	0.0	900.022737204
goqeg	0.0	899.026203843
hociy	0.0	898.477295278
ciyip	0.1	898.220094579
bowiv	0.0	898.034969182
fufob	0.1	897.479688743
gevip	0.1	895.458808605
hajoj	0.2	895.29170973
hofoc	0.0	894.872783119
nekuc	0.0	894.734197004
qicot	0.2	892.539952241
qexay	0.2	892.28289118
furep	0.2	891.987930064
ceqem	0.3	891.925177386
fihoq	0.0	891.607155613
qihux	0.0	891.072370698
muyoy	0.2	891.030460682
foviz	0.0	890.476903571
qaqac	0.3	890.19208122
jujif	0.1	890.097377781
qekah	0.0	889.032673039
qamoh	0.0	889.007758035
jixek	0.1	888.603939064
noduq	0.1	888.507394188
cicaj	0.0	888.485020166
kuxaj	0.0	888.277606488
qoyin	0.0	887.542052776
qoqaw	0.0	887.403291808
mihid	0.0	887.164865733
guyaj	0.0	885.650391943
ligeg	0.0	885.313385971
norur	0.1	885.038529563
lereg	0.0	884.680202507
qadug	0.0	883.892300516
nosif	0.1	881.589721521
fugiq	0.0	880.155949388
giheb	0.0	879.915767621
gowoc	0.1	879.347917124
guqur	0.1	878.823805687
qediy	0.0	878.712119799
jucew	0.0	878.686453917
gugej	0.0	878.27706553
cewoh	0.3	878.074445129
guxun	0.2	877.635761765
qevoj	0.0	877.44400051
desaq	0.0	877.200305927
qafun	0.2	876.64190561
jiyuy	0.0	875.919568092
cefuc	0.0	875.482532815
guheh	0.0	875.475474447
gexud	0.0	873.852604654
jijob	0.0	872.871340527
ligib	0.0	872.116765138
giqir	0.4	871.982902999
nujuj	0.0	871.901810403
fukik	0.0	871.775397138
gosux	0.0	871.48359634
fideh	0.0	871.224643749
hiziq	0.1	870.618743942
hehil	0.0	870.592423051
gusuz	0.0	870.364072095
fodeh	0.0	869.866738034
nuzoq	0.1	869.426711239
kogiw	0.0	869.203386535
qejev	0.0	868.658951856
jilih	0.0	868.501058136
hihuh	0.0	868.500294593
qexag	0.0	868.151647924
nutuj	0.2	868.119875679
fakag	0.3	867.913701514
qanej	0.0	866.479800736
qezuv	0.2	866.145582494
peqef	0.0	864.79420948
pigef	0.0	863.548223723
noxoj	0.0	863.003927384
qagiw	0.0	862.33881422
qoqiq	0.0	862.057548979
liliw	0.0	861.998381321
nafug	0.0	861.591074909
feget	0.2	861.219274651
guhiz	0.0	861.020298545
cusij	0.0	859.146077634
peqeg	0.0	858.544551527
qavew	0.0	857.916899079
hejic	0.1	857.77256083
qafij	0.0	856.798537307
fixej	0.0	855.860702644
cacij	0.0	855.572037629
jufeh	0.1	855.483774073
fowiv	0.0	854.604811806
joqiw	0.0	854.253634806
qosid	0.0	854.092266621
qupof	0.0	853.594474022
gijek	0.1	853.475010119
gabiy	0.0	851.602968803
biquc	0.0	848.757932737
qijaq	0.0	848.676991822
qoyih	0.0	848.186098628
ditij	0.0	847.097890125
jigej	0.0	845.065307971
guqip	0.0	842.552165265
gufek	0.2	841.890671849
jikeq	0.0	840.451690735
qeyaf	0.0	839.450322564
guhuy	0.1	837.391425886
fucuj	0.0	837.315010436
gewih	0.0	836.03370072
qupef	0.0	834.164659528
qaviw	0.0	834.08043865
fepoj	0.0	830.666123863
geqog	0.0	829.356341256
qefib	0.0	829.332017601
gogib	0.0	827.582152025
leheq	0.0	827.177312784
cahiy	0.0	825.007916762
cijej	0.0	823.604457521
hisoq	0.0	821.05013403
giqic	0.0	818.673662665
cuwuq	0.2	815.851953911
cixuq	0.0	815.428411354
quhuq	0.0	815.293885554
qixew	0.0	814.459863044
gihin	0.2	813.620639803
qaqep	0.0	806.387510861
gayij	0.0	804.255524005
gikif	0.0	802.928483467
bibiw	0.0	799.311243509
hegug	0.2	793.559200965
fihuw	0.0	791.132149666
qiyag	0.0	791.125261611
nufiw	0.0	767.036162019
