# Supplementary material for: CurmElo: The theory and practice of a forced-choice approach to producing preference rankings
Source: PLoS One. 2021 May 27;16(5):e0252145. doi: 10.1371/journal.pone.0252145 (PMC8158949; doi:10.1371/journal.pone.0252145)
Supplement: S1 Data — (ZIP) [file pone.0252145.s005.zip › curmelo-paper-replication-package/curmelo-data-and-analysis/5_reg_quadratic.tex]

\begin{center}
\begin{tabular}{lclc}
\toprule
\textbf{Dep. Variable:}        &   rank_breaks    & \textbf{  R-squared:         } &     0.000   \\
\textbf{Model:}                &       OLS        & \textbf{  Adj. R-squared:    } &    -0.001   \\
\textbf{Method:}               &  Least Squares   & \textbf{  F-statistic:       } &    0.1152   \\
\textbf{Date:}                 & Wed, 05 Dec 2018 & \textbf{  Prob (F-statistic):} &    0.734    \\
\textbf{Time:}                 &     01:46:13     & \textbf{  Log-Likelihood:    } &    441.86   \\
\textbf{No. Observations:}     &        1000      & \textbf{  AIC:               } &    -879.7   \\
\textbf{Df Residuals:}         &         998      & \textbf{  BIC:               } &    -869.9   \\
\textbf{Df Model:}             &           1      & \textbf{                     } &             \\
\bottomrule
\end{tabular}
\begin{tabular}{lcccccc}
                               & \textbf{coef} & \textbf{std err} & \textbf{z} & \textbf{P$>$$|$z$|$} & \textbf{[0.025} & \textbf{0.975]}  \\
\midrule
\textbf{Intercept}             &       0.2444  &        0.006     &    43.648  &         0.000        &        0.233    &        0.255     \\
\textbf{np.power(centered, 2)} &    5.908e-08  &     1.74e-07     &     0.339  &         0.734        &    -2.82e-07    &        4e-07     \\
\bottomrule
\end{tabular}
\begin{tabular}{lclc}
\textbf{Omnibus:}       & 84.774 & \textbf{  Durbin-Watson:     } &    2.036  \\
\textbf{Prob(Omnibus):} &  0.000 & \textbf{  Jarque-Bera (JB):  } &  108.655  \\
\textbf{Skew:}          &  0.715 & \textbf{  Prob(JB):          } & 2.55e-24  \\
\textbf{Kurtosis:}      &  3.749 & \textbf{  Cond. No.          } & 3.59e+04  \\
\bottomrule
\end{tabular}
%\caption{OLS Regression Results}
\end{center}
