# Supplementary material for: CurmElo: The theory and practice of a forced-choice approach to producing preference rankings
Source: PLoS One. 2021 May 27;16(5):e0252145. doi: 10.1371/journal.pone.0252145 (PMC8158949; doi:10.1371/journal.pone.0252145)
Supplement: S1 Data — (ZIP) [file pone.0252145.s005.zip › curmelo-paper-replication-package/curmelo-data-and-analysis/bar_plot.py]

import pandas as pd
import matplotlib.pyplot as plt

_4_pol = pd.read_csv('4_polarization.csv')
_5_pol = pd.read_csv('5_polarization.csv')
_4_pol_trans = pd.read_csv('4_polarization_transitive.csv')
_5_pol_trans = pd.read_csv('5_polarization_transitive.csv')


def setup(df):
	v = df['rank_breaks'].value_counts()
	v2= pd.DataFrame(v)
	v2['Polarization Score'] = v2.index
	v2['Count'] = v2['rank_breaks']
	v2 = v2.sort_values(by=['Polarization Score'])
	return v2

def setup_t(df):
	v = df['rank breaks'].value_counts()
	v2= pd.DataFrame(v)
	v2['Transitivity Break Score'] = v2.index
	v2['Count'] = v2['rank breaks']
	v2 = v2.sort_values(by=['Transitivity Break Score'])
	return v2	

_4_pol_bar = setup(_4_pol)
_5_pol_bar = setup(_5_pol)
_4_pol_trans_bar = setup_t(_4_pol_trans)
_5_pol_trans_bar = setup_t(_5_pol_trans)


_4_pol_bar.plot.bar(x='Polarization Score',y='Count')
plt.gca().get_legend().remove()
plt.ylabel('Count')
plt.title('Histogram of 4-Character Polarization Scores')
plt.xticks(rotation=0)
plt.savefig('4_char_pol_histogram.png')
plt.close()

_5_pol_bar.plot.bar(x='Polarization Score',y='Count')
plt.gca().get_legend().remove()
plt.ylabel('Count')
plt.title('Histogram of 5-Character Polarization Scores')
plt.xticks(rotation=0)
plt.savefig('5_char_pol_histogram.png')
plt.close()

_4_pol_trans_bar.plot.bar(x='Transitivity Break Score',y='Count')
plt.gca().get_legend().remove()
plt.ylabel('Count')
plt.title('Histogram of 4-Character Transitivity Break Scores')
plt.xticks(rotation=0)
plt.savefig('4_char_trans_histogram.png')
plt.close()

_5_pol_trans_bar.plot.bar(x='Transitivity Break Score',y='Count')
plt.gca().get_legend().remove()
plt.ylabel('Count')
plt.title('Histogram of 5-Character Transitivity Break Scores')
plt.xticks(rotation=0)
plt.savefig('5_char_trans_histogram.png')
plt.close()
