# Supplementary material for: CurmElo: The theory and practice of a forced-choice approach to producing preference rankings
Source: PLoS One. 2021 May 27;16(5):e0252145. doi: 10.1371/journal.pone.0252145 (PMC8158949; doi:10.1371/journal.pone.0252145)
Supplement: S1 Data — (ZIP) [file pone.0252145.s005.zip › curmelo-paper-replication-package/curmelo-data-and-analysis/elo_analysis.py]

import pandas as pd
import statsmodels.api as sm
import scipy.stats as stats
import numpy as np
import matplotlib
matplotlib.use('Agg')
import matplotlib.pyplot as plt


#_5_char name 1000 sample 
_5_char_name_1000 = pd.read_csv('./5_names_1000_random_400_workers_mean_1000_kfac_20_rpa_400_elo.txt')
_5_char_normal_1000 = stats.shapiro(_5_char_name_1000['elo'])
_5_char_normal_and_1000 = stats.anderson(_5_char_name_1000['elo'])
_5_char_jb_1000 = stats.jarque_bera(_5_char_name_1000['elo'])

list_1000 = list(_5_char_name_1000.index + 1)
index_1000 = sm.add_constant(list_1000)

model_1000 = sm.OLS( np.log(_5_char_name_1000['elo']), index_1000)
results_1000 = model_1000.fit(cov_type='HC3')

#_4_char anme 1000 sample
_4_char_name_1000 = pd.read_csv('./4_names_4l_400_v2_mean_1000_kfac_20_rpa_400_elo.txt')
_4_char_normal_1000 = stats.shapiro(_4_char_name_1000['elo'])
_4_char_normal_and_1000 = stats.anderson(_4_char_name_1000['elo'])
_4_char_jb_1000 = stats.jarque_bera(_4_char_name_1000['elo'])

list__4_char_1000 = list(_4_char_name_1000.index + 1)
index__4_char_1000 = sm.add_constant(list__4_char_1000)

model__4_char_1000 = sm.OLS( np.log(_4_char_name_1000['elo']), index__4_char_1000)
results__4_char_1000 = model_1000.fit(cov_type='HC3')

#_4_char standard normal counterfactuals 

rand__4_char_20 = np.random.normal(_4_char_name['elo'].mean(),_4_char_name['elo'].std(),len(_4_char_name['elo']))
rand__4_char_20 = np.sort(rand__4_char_20)
rand__4_char_20 = list(rand__4_char_20)
rand__4_char_20.reverse()
rand__4_char_20 = pd.DataFrame({"var" : rand__4_char_20})

rand__4_char_100 = np.random.normal(_4_char_name_100['elo'].mean(),_4_char_name_100['elo'].std(),len(_4_char_name_100['elo']))
rand__4_char_100 = np.sort(rand__4_char_100)
rand__4_char_100 = list(rand__4_char_100)
rand__4_char_100.reverse()
rand__4_char_100 = pd.DataFrame({"var" : rand__4_char_100})


rand__5_char_20 = np.random.normal(_5_char_name['elo'].mean(),_5_char_name['elo'].std(),len(_5_char_name['elo']))
rand__5_char_20 = np.sort(rand__5_char_20)
rand__5_char_20 = list(rand__5_char_20)
rand__5_char_20.reverse()
rand__5_char_20 = pd.DataFrame({"var" : rand__5_char_20})

rand__5_char_100 = np.random.normal(_5_char_name_100['elo'].mean(),_5_char_name_100['elo'].std(),len(_5_char_name_100['elo']))
rand__5_char_100 = np.sort(rand__5_char_100)
rand__5_char_100 = list(rand__5_char_100)
rand__5_char_100.reverse()
rand__5_char_100 = pd.DataFrame({"var" : rand__5_char_100})

rand__5_char_1000 = np.random.normal(_5_char_name_1000['elo'].mean(),_5_char_name_1000['elo'].std(),(len(_5_char_name_1000['elo']), 1000) )
rand__5_char_1000 = np.sort(rand__5_char_1000)
rand__5_char_1000 = rand__5_char_1000.mean(0)
rand__5_char_1000 = list(rand__5_char_1000)
rand__5_char_1000.reverse()
rand__5_char_1000 = pd.DataFrame({"var" : rand__5_char_1000})

rand__4_char_1000 = np.random.normal(_4_char_name_1000['elo'].mean(),_4_char_name_1000['elo'].std(),(len(_4_char_name_1000['elo']),1000))
rand__4_char_1000 = np.sort(rand__4_char_1000)
rand__4_char_1000 = rand__4_char_1000.mean(0)
rand__4_char_1000 = list(rand__4_char_1000)
rand__4_char_1000.reverse()
rand__4_char_1000 = pd.DataFrame({"var" : rand__4_char_1000})

rand__5_char_1000_skew = stats.skewnorm.rvs(stats.skew( _5_char_name_1000['elo']), _5_char_name_1000['elo'].mean(),_5_char_name_1000['elo'].std(),(len(_5_char_name_1000['elo']), 1000) )
rand__5_char_1000_skew = np.sort(rand__5_char_1000_skew)
rand__5_char_1000_skew = rand__5_char_1000_skew.mean(0)
rand__5_char_1000_skew = list(rand__5_char_1000_skew)
rand__5_char_1000_skew.reverse()
rand__5_char_1000_skew = pd.DataFrame({"var" : rand__5_char_1000_skew})

rand__4_char_1000_skew = stats.skewnorm.rvs(stats.skew( _4_char_name_1000['elo']), _4_char_name_1000['elo'].mean(),_4_char_name_1000['elo'].std(),(len(_4_char_name_1000['elo']), 1000) )
rand__4_char_1000_skew = np.sort(rand__4_char_1000_skew)
rand__4_char_1000_skew = rand__4_char_1000_skew.mean(0)
rand__4_char_1000_skew = list(rand__4_char_1000_skew)
rand__4_char_1000_skew.reverse()
rand__4_char_1000_skew = pd.DataFrame({"var" : rand__4_char_1000_skew})


#plots 

plt.plot(list__4_char_20,_4_char_name['elo'])
plt.plot(list__4_char_100,_4_char_name_100['elo'])
plt.legend([ 'K=20', 'K=100'], loc='upper right')
plt.ylabel('Elo')
plt.xlabel('Rank')
plt.title('Elo for _4_char Names 100 Sample')
plt.savefig('_4_chars_100_20.png')
plt.close()

plt.plot(list__5_char_20,_5_char_name['elo'])
plt.plot(list__5_char_100,_5_char_name_100['elo'])
plt.legend([ 'K=20', 'K=100'], loc='upper right')
plt.ylabel('Elo')
plt.xlabel('Rank')
plt.title('Elo for _5_char Names 100 Sample')
plt.savefig('_5_char_100_20.png')
plt.close()

plt.plot(list_1000,_5_char_name_1000['elo'])
plt.plot(list(rand__5_char_1000.index + 1), rand__5_char_1000['var'])
plt.legend([ 'Elo Data', 'Simulated Normal'], loc='upper right')
plt.ylabel('Elo')
plt.xlabel('Rank')
plt.title('Elo for _5_char Names 1000 Sample K=20')
plt.savefig('_5_char_1000.png')
plt.close()

plt.plot(list_1000,_5_char_name_1000['elo'])
plt.plot(list(rand__5_char_1000.index + 1), rand__5_char_1000_skew['var'])
plt.legend([ 'Elo Data', 'Simulated Skew Normal'], loc='upper right')
plt.ylabel('Elo')
plt.xlabel('Rank')
plt.title('Elo for _5_char Names 1000 Sample K=20')
plt.savefig('_5_char_1000_skew.png')
plt.close()

plt.plot(list_1000,_4_char_name_1000['elo'])
plt.plot(list(rand__4_char_1000.index + 1), rand__4_char_1000['var'])
plt.legend([ 'Elo Data', 'Simulated Normal'], loc='upper right')
plt.ylabel('Elo')
plt.xlabel('Rank')
plt.title('Elo for _4_char Names 1000 Sample K=20')
plt.savefig('_4_char_1000.png')
plt.close()

plt.plot(list_1000,_4_char_name_1000['elo'])
plt.plot(list(rand__4_char_1000.index + 1), rand__4_char_1000_skew['var'])
plt.legend([ 'Elo Data', 'Simulated Skew Normal'], loc='upper right')
plt.ylabel('Elo')
plt.xlabel('Rank')
plt.title('Elo for _4_char Names 1000 Sample K=20')
plt.savefig('_4_char_1000_skew.png')
plt.close()

plt.plot(list__4_char_20,_4_char_name['elo'])
plt.plot(list(rand__4_char_20.index + 1), rand__4_char_20['var'])
plt.legend([ 'Elo Data', 'Simulated Normal'], loc='upper right')
plt.ylabel('Elo')
plt.xlabel('Rank')
plt.title('Elo for _4_char Names K=20')
plt.savefig('_4_char_20.png')
plt.close()

plt.plot(list__4_char_100,_4_char_name_100['elo'])
plt.plot(list(rand__4_char_100.index + 1), rand__4_char_100['var'])
plt.legend([ 'Elo Data', 'Simulated Normal'], loc='upper right')
plt.ylabel('Elo')
plt.xlabel('Rank')
plt.title('Elo for _4_char Names K=100')
plt.savefig('_4_char_100.png')
plt.close()


plt.plot(list__5_char_20,_5_char_name['elo'])
plt.plot(list(rand__5_char_20.index + 1), rand__5_char_20['var'])
plt.legend([ 'Elo Data', 'Simulated Normal'], loc='upper right')
plt.ylabel('Elo')
plt.xlabel('Rank')
plt.title('Elo for _5_char Names K=20')
plt.savefig('_5_char_20.png')
plt.close()

plt.plot(list__5_char_100,_5_char_name_100['elo'])
plt.plot(list(rand__5_char_100.index + 1), rand__5_char_100['var'])
plt.legend([ 'Elo Data', 'Simulated Normal'], loc='upper right')
plt.ylabel('Elo')
plt.xlabel('Rank')
plt.title('Elo for _5_char Names K=100')
plt.savefig('_5_char_100.png')
plt.close()
