# Supplementary material for: CurmElo: The theory and practice of a forced-choice approach to producing preference rankings
Source: PLoS One. 2021 May 27;16(5):e0252145. doi: 10.1371/journal.pone.0252145 (PMC8158949; doi:10.1371/journal.pone.0252145)
Supplement: S1 Data — (ZIP) [file pone.0252145.s005.zip › curmelo-paper-replication-package/curmelo-data-and-analysis/ling_analysis.py]

import pandas as pd
import statsmodels.api as sm
import scipy.stats as stats
import numpy as np
import matplotlib
import matplotlib.pyplot as plt

_5_char= pd.read_csv('./5_names_1000_random_400_workers_mean_1000_kfac_20_rpa_400_elo.txt')
_4_char =  pd.read_csv('./4_names_4l_400_v2_mean_1000_kfac_20_rpa_400_elo.txt')

_5_char['name'] = _5_char['name'].astype(str)
_4_char['name'] = _4_char['name'].astype(str)

_5_char['initial_nasal'] = _5_char['name'].str[0].isin(['m','n'])
_5_char['initial_sibilant'] = _5_char['name'].str[0].isin(['s','z'])
_5_char['terminal_voiceless'] = _5_char['name'].str[4].isin(['p','t','k','f','s','h','c','x'])
_5_char['terminal_obstruents'] = _5_char['name'].str[4].isin(['b','d','g','v','z'])
_5_char['terminal_frictive'] = _5_char['name'].str[4].isin(['f','s','v','z'])
_5_char['terminal_stop'] = _5_char['name'].str[4].isin(['p','t','k','b','d','g'])

_4_char['initial_nasal'] = _4_char['name'].str[1].isin(['m','n'])
_4_char['initial_sibilant'] = _5_char['name'].str[1].isin(['s','z'])
_4_char['terminal_voiceless'] = _4_char['name'].str[3].isin(['p','t','k','f','s','h','c','x'])
_4_char['terminal_obstruents'] = _4_char['name'].str[3].isin(['b','d','g','v','z'])
_4_char['terminal_frictive'] = _4_char['name'].str[3].isin(['f','s','v','z'])
_4_char['terminal_stop'] = _4_char['name'].str[3].isin(['p','t','k','b','d','g'])


_5_char['initial_nasal'] = _5_char['initial_nasal'].astype(int)
_5_char['initial_sibilant'] = _5_char['initial_sibilant'].astype(int)
_5_char['terminal_voiceless'] = _5_char['terminal_voiceless'].astype(int)
_5_char['terminal_obstruents'] = _5_char['terminal_obstruents'].astype(int)
_5_char['terminal_frictive'] = _5_char['terminal_frictive'].astype(int)
_5_char['terminal_stop'] = _5_char['terminal_stop'].astype(int) 

_4_char['initial_nasal'] = _4_char['initial_nasal'].astype(int)
_4_char['initial_sibilant'] = _4_char['initial_sibilant'].astype(int) 
_4_char['terminal_voiceless']=_4_char['terminal_voiceless'].astype(int)
_4_char['terminal_obstruents'] = _4_char['terminal_obstruents'].astype(int)
_4_char['terminal_frictive'] = _4_char['terminal_frictive'].astype(int)
_4_char['terminal_stop'] = _4_char['terminal_stop'].astype(int) 


_5_char.to_csv('_5_char_ling.csv')
_4_char.to_csv('_4_char_ling.csv')

index__5_char_nasal = sm.add_constant(_5_char['initial_nasal'])
model__5_char_nasal = sm.OLS( _5_char['elo'], index__5_char_nasal)
results__5_char_nasal = model__5_char_nasal.fit(cov_type='HC3')

index__4_char_nasal = sm.add_constant(_4_char['initial_nasal'])
model__4_char_nasal = sm.OLS( _4_char['elo'], index__4_char_nasal)
results__4_char_nasal = model__4_char_nasal.fit(cov_type='HC3')

index__5_char_voiceless = sm.add_constant(_5_char['terminal_voiceless'])
model__5_char_voiceless = sm.OLS( _5_char['elo'], index__5_char_voiceless)
results__5_char_voiceless = model__5_char_voiceless.fit(cov_type='HC3')

index__4_char_voiceless = sm.add_constant(_4_char['terminal_voiceless'])
model__4_char_voiceless = sm.OLS( _4_char['elo'], index__4_char_voiceless)
results__4_char_voiceless = model__4_char_voiceless.fit(cov_type='HC3')

index__5_char_obstruents = sm.add_constant(_5_char['terminal_obstruents'])
model__5_char_obstruents = sm.OLS( _5_char['elo'], index__5_char_obstruents)
results__5_char_obstruents = model__5_char_obstruents.fit(cov_type='HC3')

index__4_char_obstruents = sm.add_constant(_4_char['terminal_obstruents'])
model_generwriteal_obstruents = sm.OLS( _4_char['elo'], index__4_char_obstruents)
results__4_char_obstruents = model__4_char_obstruents.fit(cov_type='HC3')


index__5_char_both = sm.add_constant(_5_char[['initial_nasal','terminal_voiceless']])
model__5_char_both = sm.OLS( _5_char['elo'], index__5_char_both)
results__5_char_both = model__5_char_both.fit(cov_type='HC3')

index__4_char_both = sm.add_constant(_4_char[['initial_nasal','terminal_voiceless']])
model__4_char_both = sm.OLS( _4_char['elo'], index__4_char_both)
results__4_char_both = model__4_char_both.fit(cov_type='HC3')


index__5_char_triple= sm.add_constant(_5_char[['initial_nasal','terminal_voiceless','terminal_obstruents']])
model__5_char_triple = sm.OLS( _5_char['elo'], index__5_char_triple)
results__5_char_triple = model__5_char_triple.fit(cov_type='HC3')

index__4_char_triple= sm.add_constant(_4_char[['initial_nasal','terminal_voiceless','terminal_obstruents']])
model__4_char_triple = sm.OLS( _4_char['elo'], index__4_char_triple)
results__4_char_triple = model__4_char_triple.fit(cov_type='HC3')


#test stops vs frictive 

index__5_char_frictive = sm.add_constant(_5_char['terminal_frictive'])
model__5_char_frictive = sm.OLS( _5_char['elo'], index__5_char_frictive)
results__5_char_frictive = model__5_char_frictive.fit(cov_type='HC3')

index__5_char_stop = sm.add_constant(_5_char['terminal_stop'])
model__5_char_stop = sm.OLS( _5_char['elo'], index__5_char_stop)
results__5_char_stop = model__5_char_stop.fit(cov_type='HC3')

index__5_char_fs = sm.add_constant(_5_char[['terminal_frictive','terminal_stop']])
model__5_char_fs= sm.OLS( _5_char['elo'], index__5_char_fs)
results__5_char_fs = model__5_char_fs.fit(cov_type='HC3')

index__5_char_fsn = sm.add_constant(_5_char[['terminal_frictive','terminal_stop','initial_nasal']])
model__5_char_fsn= sm.OLS( _5_char['elo'], index__5_char_fsn)
results__5_char_fsn = model__5_char_fsn.fit(cov_type='HC3')

index__4_char_frictive = sm.add_constant(_4_char['terminal_frictive'])
model__4_char_frictive = sm.OLS( _4_char['elo'], index__4_char_frictive)
results__4_char_frictive = model__4_char_frictive.fit(cov_type='HC3')

index__4_char_stop = sm.add_constant(_4_char['terminal_stop'])
model__4_char_stop = sm.OLS( _4_char['elo'], index__4_char_stop)
results__4_char_stop = model__4_char_stop.fit(cov_type='HC3')

index__4_char_fs = sm.add_constant(_4_char[['terminal_frictive','terminal_stop']])
model__4_char_fs= sm.OLS( _4_char['elo'], index__4_char_fs)
results__4_char_fs = model__4_char_fs.fit(cov_type='HC3')

index__4_char_fsn = sm.add_constant(_4_char[['terminal_frictive','terminal_stop','initial_nasal']])
model__4_char_fsn= sm.OLS( _4_char['elo'], index__4_char_fsn)
results__4_char_fsn = model__4_char_fsn.fit(cov_type='HC3')


# test polarization 

_5_char_pol = pd.read_csv('_5_char_polarization.csv')
_4_char_pol = pd.read_csv('_4_char_polarization.csv')

model__5_char_both_pol = sm.OLS( _5_char_pol['rank_breaks'], index__5_char_both)
results__5_char_both_pol = model__5_char_both_pol.fit(cov_type='HC3')

model__4_char_both_pol = sm.OLS( _4_char_pol['rank_breaks'], index__4_char_both)
results__4_char_both_pol = model__4_char_both_pol.fit(cov_type='HC3')


model__5_char_triple_pol = sm.OLS(_5_char_pol['rank_breaks'], index__5_char_triple)
results__5_char_triple_pol = model__5_char_triple_pol.fit(cov_type='HC3')

model__4_char_triple_pol = sm.OLS(_4_char_pol['rank_breaks'], index__4_char_triple)
results__4_char_triple_pol = model__4_char_triple_pol.fit(cov_type='HC3')

model__5_char_fsn_pol= sm.OLS( _5_char_pol['rank_breaks'], index__5_char_fsn)
results__5_char_fsn_pol = model__5_char_fsn_pol.fit(cov_type='HC3')

model__4_char_fsn_pol= sm.OLS( _4_char_pol['rank_breaks'], index__4_char_fsn)
results__4_char_fsn_pol = model__4_char_fsn_pol.fit(cov_type='HC3')


#write tables 

tex = results__5_char_nasal.summary().as_latex()
table_file = open('_5_char_elo_n.tex','w')
table_file.write(tex)
table_file.close() 

tex = results__4_char_nasal.summary().as_latex()
table_file = open('_4_char_elo_n.tex','w')
table_file.write(tex)
table_file.close() 

tex = results__5_char_voiceless.summary().as_latex()
table_file = open('_5_char_elo_v.tex','w')
table_file.write(tex)
table_file.close() 

tex = results__4_char_voiceless.summary().as_latex()
table_file = open('_4_char_elo_v.tex','w')
table_file.write(tex)
table_file.close() 

tex = results__5_char_obstruents.summary().as_latex()
table_file = open('_5_char_elo_o.tex','w')
table_file.write(tex)
table_file.close() 

tex = results__4_char_obstruents.summary().as_latex()
table_file = open('_4_char_elo_o.tex','w')
table_file.write(tex)
table_file.close() 

tex = results__5_char_both.summary().as_latex()
table_file = open('_5_char_elo_nv.tex','w')
table_file.write(tex)
table_file.close()

tex = results__4_char_both.summary().as_latex()
table_file = open('_4_char_elo_nv.tex','w')
table_file.write(tex)
table_file.close() 

tex = results__5_char_triple.summary().as_latex()
table_file = open('_5_char_elo_nvo.tex','w')
table_file.write(tex)
table_file.close()

tex = results__4_char_triple.summary().as_latex()
table_file = open('_4_char_elo_nvo.tex','w')
table_file.write(tex)
table_file.close() 

tex = results__5_char_frictive.summary().as_latex()
table_file = open('_5_char_elo_f.tex','w')
table_file.write(tex)
table_file.close()

tex = results__5_char_stop.summary().as_latex()
table_file = open('_5_char_elo_s.tex','w')
table_file.write(tex)
table_file.close()

tex = results__5_char_fs.summary().as_latex()
table_file = open('_5_char_elo_fs.tex','w')
table_file.write(tex)
table_file.close()

tex = results__5_char_fsn.summary().as_latex()
table_file = open('_5_char_elo_fsn.tex','w')
table_file.write(tex)
table_file.close()

tex = results__4_char_frictive.summary().as_latex()
table_file = open('_4_char_elo_f.tex','w')
table_file.write(tex)
table_file.close()

tex = results__4_char_stop.summary().as_latex()
table_file = open('_4_char_elo_s.tex','w')
table_file.write(tex)
table_file.close()

tex = results__4_char_fs.summary().as_latex()
table_file = open('_4_char_elo_fs.tex','w')
table_file.write(tex)
table_file.close()

tex = results__4_char_fsn.summary().as_latex()
table_file = open('_4_char_elo_fsn.tex','w')
table_file.write(tex)
table_file.close()

tex = results__5_char_both_pol.summary().as_latex()
table_file = open('_5_char_pol_nv.tex','w')
table_file.write(tex)
table_file.close()

tex = results__4_char_both_pol.summary().as_latex()
table_file = open('_5_char__4_char_nv.tex','w')
table_file.write(tex)
table_file.close()

tex = results__5_char_triple_pol.summary().as_latex()
table_file = open('_5_char_pol_nvo.tex','w')
table_file.write(tex)
table_file.close()

tex = results__4_char_triple_pol.summary().as_latex()
table_file = open('_5_char__4_char_nvo.tex','w')
table_file.write(tex)
table_file.close()

tex = results__5_char_fsn_pol.summary().as_latex()
table_file = open('_5_char_pol_fsn.tex','w')
table_file.write(tex)
table_file.close()

tex = results__4_char_fsn_pol.summary().as_latex()
table_file = open('_5_char__4_char_fsn.tex','w')
table_file.write(tex)
table_file.close()
