# Supplementary material for: CurmElo: The theory and practice of a forced-choice approach to producing preference rankings
Source: PLoS One. 2021 May 27;16(5):e0252145. doi: 10.1371/journal.pone.0252145 (PMC8158949; doi:10.1371/journal.pone.0252145)
Supplement: S1 Data — (ZIP) [file pone.0252145.s005.zip › curmelo-paper-replication-package/curmelo-data-and-analysis/polarization_final.py]

import pandas as pd
import statsmodels.formula.api as sm
import scipy.stats as stats
import numpy as np
import matplotlib
matplotlib.use('Agg')
import matplotlib.pyplot as plt
import json
import math 

_5_data = json.load(open('./5_names_1000_random_400_workers.json'))
_4_data = json.load(open('./4_names_4l_400_v2.json'))
_5_elo = pd.read_csv('./5_names_1000_random_400_workers_mean_1000_kfac_20_rpa_400_elo.txt')
_4_elo =  pd.read_csv('./4_names_4l_400_v2_mean_1000_kfac_20_rpa_400_elo.txt')

_5_elo['bins'] = pd.qcut(_5_elo['elo'],5,labels=False)
_4_elo['bins'] = pd.qcut(_4_elo['elo'],5,labels=False)

_5_bins =[]
for x in xrange(0,5):
	_5_bins.append(_5_elo[_5_elo['bins']==x])

_4_bins =[]
for y in xrange(0,5):
	_4_bins.append(_4_elo[_4_elo['bins']==y])
	
def import_json(data):
	l = list()
	for entry in data['entries']:
		e_split = entry.split(',')
		l.append([e_split[0],e_split[1]])
	return pd.DataFrame(l)

def import_json_2(data):
	l = list()
	for e_key in data['entries'].keys():
		e_full = data['entries'][e_key]
		e_ip, entry = e_full.popitem()
		e_split = entry.split(',')
		l.append([e_split[0], e_split[1]])
	return pd.DataFrame(l)
 


_5_list = import_json(_5_data)
_4_list = import_json_2(_4_data)

def intra_tranche(win_list,elo_bins, nbins):
	win_matrix = []
	for i in xrange(0,nbins):
		win_row = []
		for j in xrange(0,nbins):
			name_list = []
			for name in elo_bins[i]['name']:
				tranche_win = win_list[ ((win_list[0].isin(elo_bins[j]['name'].unique())) & (win_list[0] != name)) | (( win_list[1].isin(elo_bins[j]['name'].unique())) & (win_list[1] != name) )]
				tranche_win  = tranche_win[ (tranche_win [0] == name) | (tranche_win [1] == name)]
				n = float(len(tranche_win))
				w = float(len(tranche_win[tranche_win[0] == name]))
				if(n>0):
					winrate = w/n
					name_list.append(winrate)
				else:
					name_list.append(0)
			win_row.append(sum(name_list)/float(len(name_list)))
		win_matrix.append(win_row)
	return pd.DataFrame(win_matrix)

def strong_stochastic_transitiviy(win_matrix):
	length = win_matrix.shape[0]
	width = win_matrix.shape[1]
	
	for i in xrange(0,length):
		for j in xrange(0, width):
			for k in xrange(0,length):
					ij = float(win_matrix[i][j])
					jk = float(win_matrix[j][k])
					ik = float(win_matrix[i][k])
					print([ij,jk,ik])
					if((ij >= .5) and (jk >= .5)):
						if ( ik < max(ij,jk)):
							#print([i,j,k])
							return False
	return True

def moderate_stochastic_transitiviy(win_matrix):
	length = win_matrix.shape[0]
	width = win_matrix.shape[1]
	
	for i in xrange(0,length):
		for j in xrange(0, width):
			for k in xrange(0,length):
					ij = float(win_matrix[i][j])
					jk = float(win_matrix[j][k])
					ik = float(win_matrix[i][k])
					print([ij,jk,ik])
					if((ij >= .5) and (jk >= .5)):
						if ( ik < min(ij,jk)):
							#print([i,j,k])
							return False
	return True


def weak_stochastic_transitiviy(win_matrix):
	length = win_matrix.shape[0]
	width = win_matrix.shape[1]
	
	for i in xrange(0,length):
		for j in xrange(0, width):
			for k in xrange(0,length):
					ij = float(win_matrix[i][j])
					jk = float(win_matrix[j][k])
					ik = float(win_matrix[i][k])
					print([ij,jk,ik])
					if((ij >= .5) and (jk >= .5)):
						if ( ik < .5 ):
							#print([i,j,k])
							return False
	return True


def normalize(n):
	sum = 0 
	for i in xrange(0,n):
		sum = i + sum
	return sum 

def polarization(win_list, elo_list, elo_bins, nbins):
	final_list= list() 
	for name in elo_list['name']:
		store_tranche = list()
		m_breaks = float(0)
		name_elo = float(elo_list[elo_list['name'] == name]['elo'])
		for i in xrange(0,nbins):
			tranche_win = win_list[ ((win_list[0].isin(elo_bins[i]['name'].unique())) & (win_list[0] != name)) | (( win_list[1].isin(elo_bins[i]['name'].unique())) & (win_list[1] != name) )]
			tranche_win  = tranche_win[ (tranche_win [0] == name) | (tranche_win [1] == name)]
			n = float(len(tranche_win))
			w = float(len(tranche_win[tranche_win[0] == name]))
			if(n >0):
				winrate = w/n
				store_tranche.append(winrate)
		for j in range(len(store_tranche) -1 ):
			for k in range(j+1, len(store_tranche)):
				if(store_tranche[j] < store_tranche[k]):
					#print([j,store_tranche[j], k, store_tranche[k], name, name_elo ])
					m_breaks = m_breaks + 1
		apl = [name, m_breaks/normalize(nbins), name_elo ]
		for l in store_tranche:
			apl.append(float(l))
		final_list.append(apl)
	names = ['name', 'rank_breaks', 'elo']
	for f in xrange(nbins,0,-1):
		names.append(str(f))
	return pd.DataFrame(final_list, columns=names)


def polarization_trans(win_list, elo_list, elo_bins, nbins):
	final_list= list() 
	for name in elo_list['name']:
		store_tranche = list()
		m_breaks = float(0)
		name_elo = float(elo_list[elo_list['name'] == name]['elo'])
		for i in xrange(0,nbins):
			tranche_win = win_list[ ((win_list[0].isin(elo_bins[i]['name'].unique())) & (win_list[0] != name)) | (( win_list[1].isin(elo_bins[i]['name'].unique())) & (win_list[1] != name) )]
			tranche_win  = tranche_win[ (tranche_win [0] == name) | (tranche_win [1] == name)]
			n = float(len(tranche_win))
			w = float(len(tranche_win[tranche_win[0] == name]))
			if(n >0):
				winrate = w/n
				store_tranche.append(winrate)
		for j in range(len(store_tranche) -1 ):
			for k in range(j+1, len(store_tranche)):
				if(((store_tranche[j]>= .5) &  (store_tranche[k] >= .5)) | ((store_tranche[j]< .5) &  (store_tranche[k] < .5)) | ((store_tranche[j]>= .5) &  (store_tranche[k] < .5)) ):
					pass
				else:
					#print([j,store_tranche[j], k, store_tranche[k], name, name_elo ])
					m_breaks = m_breaks + 1
		final_list.append([name, m_breaks/normalize(nbins), name_elo ])
	return pd.DataFrame(final_list, columns=['name', 'rank breaks', 'elo'])


_5_intra_tranche = intra_tranche(_5_list,_5_bins,5)
_4_intra_tranche = intra_tranche(_4_list,_4_bins,5)


_5_intra_tranche_tex = _5_intra_tranche.to_latex()
weeks_file = open('5_intra_tranche.tex','w')
weeks_file.write(_5_intra_tranche_tex)
weeks_file.close() 

_4_intra_tranche_tex = _4_intra_tranche.to_latex()
weeks_file = open('4_intra_tranche.tex','w')
weeks_file.write(_4_intra_tranche_tex)
weeks_file.close() 

_5_polarization = polarization(_5_list,_5_elo,_5_bins,5)
_4_polarization = polarization(_4_list,_4_elo,_4_bins,5)

_5_polarization['centered'] = _5_polarization['elo'] -1000 
_4_polarization['centered'] = _4_polarization['elo'] -1000 

_5_pol_reg = sm.ols(formula= "rank_breaks ~  np.power(centered, 2)", data=_5_polarization).fit(cov_type='HC3')
_4_pol_reg = sm.ols(formula= "rank_breaks ~  np.power(centered, 2)", data=_4_polarization).fit(cov_type='HC3')

_5_pol_reg_lin = sm.ols(formula= "rank_breaks ~  centered", data=_5_polarization).fit(cov_type='HC3')
_4_pol_reg_lin = sm.ols(formula= "rank_breaks ~  centered", data=_4_polarization).fit(cov_type='HC3')

_5_reg2 = _5_pol_reg.summary().as_latex()
weeks_file = open('5_reg_quadratic.tex','w')
weeks_file.write(_5_reg2)
weeks_file.close() 

_4_reg2 = _4_pol_reg.summary().as_latex()
weeks_file = open('4_reg_quadratic.tex','w')
weeks_file.write(_4_reg2)
weeks_file.close() 

_5_reg = _5_pol_reg_lin.summary().as_latex()
weeks_file = open('5_reg_linear.tex','w')
weeks_file.write(_5_reg)
weeks_file.close() 

_4_reg = _4_pol_reg_lin.summary().as_latex()
weeks_file = open('4_reg_linear.tex','w')
weeks_file.write(_4_reg)
weeks_file.close() 


_5_polarization_transitive = polarization_trans(_5_list,_5_elo,_5_bins,5)
_4_polarization_transitive = polarization_trans(_4_list,_4_elo,_4_bins,5)
			
_5_polarization.to_csv('5_polarization.csv', index =False)
_4_polarization.to_csv('4_polarization.csv', index =False)

_5_polarization_transitive.to_csv('5_polarization_transitive.csv', index =False)
_4_polarization_transitive.to_csv('4_polarization_transitive.csv', index =False)
