# Supplementary material for: CurmElo: The theory and practice of a forced-choice approach to producing preference rankings
Source: PLoS One. 2021 May 27;16(5):e0252145. doi: 10.1371/journal.pone.0252145 (PMC8158949; doi:10.1371/journal.pone.0252145)
Supplement: S1 Data — (ZIP) [file pone.0252145.s005.zip › curmelo-paper-replication-package/curmelo-data-and-analysis/polarization_functions.py]

import pandas as pd

'''
Polarization Functions Version 1.0 
Jacob Derechin Jan 23,2019
This file contains the functions used to calculate  the Polarization Score, the Transitivity Breaks Score and the Intra Tranche Winrate. 
'''	


def import_json(data):
#This function formats json data from CurmElo into a win list that can be used for calculations 
	l = list()
	for entry in data['entries']:
		e_split = entry.split(',')
		l.append([e_split[0],e_split[1]])
	return pd.DataFrame(l)

def import_json_2(data):
#This function formats json data from CurmElo into a win list that can be used for calculations
#This is for an older json format in CurmElo, import_json should be used for newer projects
	l = list()
	for e_key in data['entries'].keys():
		e_full = data['entries'][e_key]
		e_ip, entry = e_full.popitem()
		e_split = entry.split(',')
		l.append([e_split[0], e_split[1]])
	return pd.DataFrame(l)

def setup_bins(df,nbins):
#This function takes elo data and groups in into quantiles. Set the number of quantiles with nbins. 
	df['bins'] = pd.qcut(df['elo'],nbins,labels=False)
	df_bins =[]
	for x in xrange(0,nbins):
		df_bins.append(df[df['bins']==x])
	return df_bins

def intra_tranche(win_list,elo_bins, nbins):
#This function uses a win list and elo bins to calculate the intra tranche winrate matrix
	win_matrix = []
	for i in xrange(0,nbins):
		win_row = []
		for j in xrange(0,nbins):
			name_list = []
			for name in elo_bins[i]['name']:
				tranche_win = win_list[ ((win_list[0].isin(elo_bins[j]['name'].unique())) & (win_list[0] != name)) | (( win_list[1].isin(elo_bins[j]['name'].unique())) & (win_list[1] != name) )]
				tranche_win  = tranche_win[ (tranche_win [0] == name) | (tranche_win [1] == name)]
				n = float(len(tranche_win))
				w = float(len(tranche_win[tranche_win[0] == name]))
				if(n>0):
					winrate = w/n
					name_list.append(winrate)
				else:
					name_list.append(0)
			win_row.append(sum(name_list)/float(len(name_list)))
		win_matrix.append(win_row)
	return pd.DataFrame(win_matrix)

def strong_stochastic_transitiviy(win_matrix):
#This function takes an intra tranche winrate matrix and checks if it obeys strong stochastic transitivity
	length = win_matrix.shape[0]
	width = win_matrix.shape[1]
	
	for i in xrange(0,length):
		for j in xrange(0, width):
			for k in xrange(0,length):
					ij = float(win_matrix[i][j])
					jk = float(win_matrix[j][k])
					ik = float(win_matrix[i][k])
					print([ij,jk,ik])
					if((ij >= .5) and (jk >= .5)):
						if ( ik < max(ij,jk)):
							#print([i,j,k])
							return False
	return True

def moderate_stochastic_transitiviy(win_matrix):
#This function takes an intra tranche winrate matrix and checks if it obeys moderate stochastic transitivity
	length = win_matrix.shape[0]
	width = win_matrix.shape[1]
	
	for i in xrange(0,length):
		for j in xrange(0, width):
			for k in xrange(0,length):
					ij = float(win_matrix[i][j])
					jk = float(win_matrix[j][k])
					ik = float(win_matrix[i][k])
					print([ij,jk,ik])
					if((ij >= .5) and (jk >= .5)):
						if ( ik < min(ij,jk)):
							return False
	return True


def weak_stochastic_transitiviy(win_matrix):
#This function takes an intra tranche winrate matrix and checks if it obeys weak stochastic transitivity
	length = win_matrix.shape[0]
	width = win_matrix.shape[1]
	
	for i in xrange(0,length):
		for j in xrange(0, width):
			for k in xrange(0,length):
					ij = float(win_matrix[i][j])
					jk = float(win_matrix[j][k])
					ik = float(win_matrix[i][k])
					print([ij,jk,ik])
					if((ij >= .5) and (jk >= .5)):
						if ( ik < .5 ):
							return False
	return True


def normalize(n):
#This function calcualtes the normalization factor used for the polarization score and transitivity breaks scores
	sum = 0 
	for i in xrange(0,n):
		sum = i + sum
	return sum 

def polarization(win_list, elo_list, elo_bins, nbins):
# this function takes a win list, a list of elo by name, elo bins and calculates the tranche polarization score
	final_list= list() 
	for name in elo_list['name']:
		store_tranche = list()
		m_breaks = float(0)
		name_elo = float(elo_list[elo_list['name'] == name]['elo'])
		for i in xrange(0,nbins):
			tranche_win = win_list[ ((win_list[0].isin(elo_bins[i]['name'].unique())) & (win_list[0] != name)) | (( win_list[1].isin(elo_bins[i]['name'].unique())) & (win_list[1] != name) )]
			tranche_win  = tranche_win[ (tranche_win [0] == name) | (tranche_win [1] == name)]
			n = float(len(tranche_win))
			w = float(len(tranche_win[tranche_win[0] == name]))
			if(n >0):
				winrate = w/n
				store_tranche.append(winrate)
		for j in range(len(store_tranche) -1 ):
			for k in range(j+1, len(store_tranche)):
				if(store_tranche[j] < store_tranche[k]):
					m_breaks = m_breaks + 1
		apl = [name, m_breaks/normalize(nbins), name_elo ]
		for l in store_tranche:
			apl.append(float(l))
		final_list.append(apl)
	names = ['name', 'rank_breaks', 'elo']
	for f in xrange(nbins,0,-1):
		names.append(str(f))
	return pd.DataFrame(final_list, columns=names)


def polarization_trans(win_list, elo_list, elo_bins, nbins):
# this function takes a win list, a list of elo by name, elo bins and calculates the tranche transitivity breaks score
	final_list= list() 
	for name in elo_list['name']:
		store_tranche = list()
		m_breaks = float(0)
		name_elo = float(elo_list[elo_list['name'] == name]['elo'])
		for i in xrange(0,nbins):
			tranche_win = win_list[ ((win_list[0].isin(elo_bins[i]['name'].unique())) & (win_list[0] != name)) | (( win_list[1].isin(elo_bins[i]['name'].unique())) & (win_list[1] != name) )]
			tranche_win  = tranche_win[ (tranche_win [0] == name) | (tranche_win [1] == name)]
			n = float(len(tranche_win))
			w = float(len(tranche_win[tranche_win[0] == name]))
			if(n >0):
				winrate = w/n
				store_tranche.append(winrate)
		for j in range(len(store_tranche) -1 ):
			for k in range(j+1, len(store_tranche)):
				if(((store_tranche[j]>= .5) &  (store_tranche[k] >= .5)) | ((store_tranche[j]< .5) &  (store_tranche[k] < .5)) | ((store_tranche[j]>= .5) &  (store_tranche[k] < .5)) ):
					pass
				else:
					m_breaks = m_breaks + 1
		final_list.append([name, m_breaks/normalize(nbins), name_elo ])
	return pd.DataFrame(final_list, columns=['name', 'rank breaks', 'elo'])
