# Supplementary material for: CurmElo: The theory and practice of a forced-choice approach to producing preference rankings
Source: PLoS One. 2021 May 27;16(5):e0252145. doi: 10.1371/journal.pone.0252145 (PMC8158949; doi:10.1371/journal.pone.0252145)
Supplement: S1 Data — (ZIP) [file pone.0252145.s005.zip › curmelo-paper-replication-package/curmelo-identifier-generation-and-pruning/generate_and_prune_fourletter_idens.py]

# generate idens of a given format
# prune any name that has results
# in the google n-gram database
# using phrasefinder.io

from generate_names_from_template import generate_names
import json
import urllib2

def prune_name(tname):
	url = "http://phrasefinder.io/search?corpus=eng-us&query=" + tname + "&topk=1"
	data = json.load(urllib2.urlopen(url))
	if len(data['phrases']) > 0:
		return 1
	return 0

vowels = "aeiou"
consonants = "bcdfghjklmnpqrstvwxyz"

# make list of 4 letter identifiers

fourletter_idens_pp = generate_names([vowels, consonants, vowels, consonants])

num_idens_test = str(len(fourletter_idens_pp))

fourletter_idens = []

ki = 0

file = open("fourletter_idens_pruned.txt","w") 

for pname in fourletter_idens_pp:
	if not prune_name(pname):
		fourletter_idens.append(pname)
		file.write("%s\n" % pname) 
	ki += 1
	print str(ki) + '/' + num_idens_test

file.close()
