# Supplementary material for: CurmElo: The theory and practice of a forced-choice approach to producing preference rankings
Source: PLoS One. 2021 May 27;16(5):e0252145. doi: 10.1371/journal.pone.0252145 (PMC8158949; doi:10.1371/journal.pone.0252145)
Supplement: S1 Data — (ZIP) [file pone.0252145.s005.zip › curmelo-paper-replication-package/curmelo-identifier-generation-and-pruning/generate_names_from_template.py]

# function to generate names given a template in the
# form of a list containing a string of possible
# characters for each character position

import copy

def generate_names(template):
	template.reverse()
	outlist = []
	bufflist = []
	for cstr in template:
		bufflist = []
		if len(outlist) > 0:
			for c in cstr:
				for item in outlist:
					bufflist.append(c + item)
			outlist = copy.copy(bufflist)
		else:
			for c in cstr:
				outlist.append(c)
	return outlist
