# Supplementary material for: CurmElo: The theory and practice of a forced-choice approach to producing preference rankings
Source: PLoS One. 2021 May 27;16(5):e0252145. doi: 10.1371/journal.pone.0252145 (PMC8158949; doi:10.1371/journal.pone.0252145)
Supplement: S1 Data — (ZIP) [file pone.0252145.s005.zip › curmelo-paper-replication-package/curmelo-software/app.py]

'''
CurmElo Version 0.2
by Soham Sankaran
February 2018

Python version: 2.7.x
Non-bundled dependencies: flask

This is the CurmElo webapp. It uses Google Firebase as its datastore.

Instructions:
Set up a Firebase Realtime Database instance using the instructions here: https://firebase.google.com/docs/database/.
Then set fbase_URL to the URL of your firebase instance, replacing 'INSERT_FIREBASE_URL_HERE'.
Set a unique run_name each time you are ranking a new corpus.
Set filename to be the filename of your corpus, which should be a text file containing a separate object from the set you want to rank on each line. Currently, it is 
a text file (example_objects_to_rank.txt) containing some three-letter test indentifiers.
Modify the html in the h2h function to customize the welcome message and question asked at each comparison. With a bit of work, you can make it display
images, play sounds or videos, or show interactive animations -- the basic structure of the system shouldn't change.
Modify num_q_per_worker in h2h to change the number of comparisons each rater is asked to make.
You can deploy this app using python's built-in test HTTP server or using gunicorn using run_curmelo.sh and run_curmelo_gunicorn.sh. You can also use other
web servers using WSGI or similar.


'''


import sys
print(sys.version)
reload(sys)
sys.setdefaultencoding("utf8")

import os
os.putenv('LANG', 'en_US.UTF-8')
os.putenv('LC_ALL', 'en_US.UTF-8')

from flask import Flask
from flask import request
from flask import jsonify
import random
import uuid
import firebase

app = Flask(__name__)

filename = "random_pruned_general_names_4l.txt"  # this is an example corpus, change it to your corpus
run_name = "INSERT_RUN_NAME_HERE"				 # change this to your current run name
fbase_URL = 'INSERT_FIREBASE_URL_HERE'			 # change this to your firebase url
fbase_run_URL = fbase_URL + '/' + run_name

with open(filename) as f:
    elo_list = f.read().splitlines()

@app.route('/')
def hello_world():
	return 'C U R M E L O v0.2 \n BY SS YINS HNL \n FEB 8 2018 (FIREBASE)'

@app.route('/headtohead', methods=['GET', 'POST'])
def h2h():
	num_q_per_worker = 50  # number of comparisons each rater is asked to make
	htmlstr = ""
	currsession = 0
	req_ip = str(request.remote_addr).replace(".", "-")
	curr_worker_URL = fbase_run_URL+'/workers/'+req_ip
	curr_worker_base = firebase.get(curr_worker_URL+'/num')
	if curr_worker_base is not None:
		currsession = curr_worker_base
	if request.method == 'POST':
		firebase.put(curr_worker_URL+'/num', currsession+1)
		currsession = currsession+1
		if currsession <= num_q_per_worker:
			firebase.push(fbase_run_URL+'/entries', {req_ip : request.form['identifier']})
	if currsession >= num_q_per_worker:
		currid = firebase.get(curr_worker_URL+'/guid')
		if currid is None:
			currid = str(uuid.uuid4())
			firebase.put(curr_worker_URL+'/guid', currid)
		return '''<!DOCTYPE html>
<head>
<title>CURMELO head to head rating page</title>
</head>
<body>
<p>
Thank you for completing the survey.</p><p>Your unique survey code is {}</p>
</body>
</html>
		'''.format(currid)
	iden1 = random.choice(elo_list)
	iden2 = iden1
	while(iden1 == iden2):
		iden2 = random.choice(elo_list)
	dispsession = currsession+1
	# modify the html below to ask whatever question you want to ask to your raters
	htmlstr += '''<!DOCTYPE html>
<form action="/headtohead" method="post">
<head>
<title>CURMELO head to head rating page</title>
</head>
<body>
<p>Welcome to the CURMELO survey</p>
<p>You can only do this survey once -- do not attempt to do answer it multiple times</p>
<p>This is question {} of {} </p>
<p>Which of the two names below do you prefer? Please do not answer randomly.</p>
<form>
  <input type="hidden" value="{}" name="num_q" />
  <input type="radio" name="identifier" value="{},{}" required>{}<br>
  <input type="radio" name="identifier" value="{},{}" required>{}<br>
  <br />
  <input type="submit" value="Submit">
</form> 

</body>
</html>
'''.format(dispsession, num_q_per_worker, dispsession, iden1, iden2, iden1, iden2, iden1, iden2)
	return htmlstr

@app.route('/results')
def resultjson():
	htmlstr = '''<html><head>
	<meta http-equiv="refresh" content="0; url={}?print=pretty" />
	</head>
	</html>
	'''.format(firebase.firebaseURL(fbase_run_URL))
	return htmlstr

if __name__ == "__main__":
    app.run()
