# Supplementary material for: CurmElo: The theory and practice of a forced-choice approach to producing preference rankings
Source: PLoS One. 2021 May 27;16(5):e0252145. doi: 10.1371/journal.pone.0252145 (PMC8158949; doi:10.1371/journal.pone.0252145)
Supplement: S1 Data — (ZIP) [file pone.0252145.s005.zip › curmelo-paper-replication-package/curmelo-software/curmelo_for_qualtrics.py]

'''
CURMELO for Qualtrics Version 1.0 
Jacob Derechin Nov 13,2018

This script takes in a CSV file of alternatives and converts it into a qualtrics survey with questions containing all pairwise comparisons. 
The csv file where the alternativesare stored should be a single column with no headers.
Change the question variable to whatever question you would like the user to answer when picking between the two alternatives.
When the script is finished import the corpus.txt file into qualtrics.  
'''

import sys
import pandas as pd

csv_path = sys.argv[1]
if sys.argv[0] == 'python':
	csv_path = sys.argv[2]

df = pd.read_csv(csv_path, header=None)
reload(sys)
sys.setdefaultencoding('utf16')
question ="default text"
text=""
n=df.shape[0]

i=1

for x in xrange(0,n-1):
	for y in xrange(x+1, n):
		text +=  str(i)+". "+ question +"\n" +"\n"
		text += str(df[0][x]) + "\n"
		text += str(df[0][y]) + "\n"
		text += "\n"
		i += 1

output  = open('corpus.txt', 'w')
output.write(text)
output.close
