# Supplementary material for: CurmElo: The theory and practice of a forced-choice approach to producing preference rankings
Source: PLoS One. 2021 May 27;16(5):e0252145. doi: 10.1371/journal.pone.0252145 (PMC8158949; doi:10.1371/journal.pone.0252145)
Supplement: S1 Data — (ZIP) [file pone.0252145.s005.zip › curmelo-paper-replication-package/curmelo-software/elo_calc_fbase.py]

# Import the PyElo library
import pyelo

import json

kfac = 20
mean = 1000
rpa = 400

# Our Elo system is, by default, already setup with some default, commonly used values,
# but these optional functions can change them if desired:
pyelo.setMean(mean)
pyelo.setK(kfac)
pyelo.setRPA(rpa)
# Again, these above functions are optional. See wikipedia for how these variables might be changed in your program.

filename_r = 'INSERT_CURMELO_RESULTS_CSV_FILENAME_HERE'
filename_idens = 'INSERT_FILENAME_OF_OBJECTS_TO_RANK_TXT'
w_settings_str = "_mean_%d_kfac_%d_rpa_%d" % (mean, kfac, rpa)
filename_w = filename_r + w_settings_str + '_elo.txt'

with open(filename_idens) as f:
	idens = f.read().splitlines()
data = json.load(open(filename_r + '.json'))
file = open(filename_w,"w") 

iden_dict = {}

# make each identifier a player
for identifier in idens:
	iden_dict[identifier] = pyelo.createPlayer(identifier)

print "There are " + str(len(data['entries'])) + " head to head datapoints (entries)."

# play the 'game' equivalent to each head to head entry
for e_key in data['entries'].keys():
	e_full = data['entries'][e_key]
	e_ip, entry = e_full.popitem()
	e_split = entry.split(',')
	pyelo.addGameResults(iden_dict[e_split[0]], 1, iden_dict[e_split[1]], 0, 0, 0, 0)

# Here are the results!
rankl = pyelo.rankPlayers()
for player_r in rankl:
	#print player_r
	file.write("%s,%s\n" % (player_r.name, str(player_r.elo)))

file.close()
