# Supplementary material for: CurmElo: The theory and practice of a forced-choice approach to producing preference rankings
Source: PLoS One. 2021 May 27;16(5):e0252145. doi: 10.1371/journal.pone.0252145 (PMC8158949; doi:10.1371/journal.pone.0252145)
Supplement: S1 Data — (ZIP) [file pone.0252145.s005.zip › curmelo-paper-replication-package/curmelo-software/example_objects_to_rank.txt]

goq
guq
guw
juq
kuq
nuq
qaj
qak
qeg
qej
qek
qeq
qey
qez
qiw
qiy
qoj
qoy
qoz
qup
quq
vuq
vuw
vux
wuq
xaq
xub
xuf
xug
xuk
xuq
xuz
yeq
zaq
zej
zoq
zuf
zuj
zuq
zuv
zuw
zuy
