# Supplementary material for: CurmElo: The theory and practice of a forced-choice approach to producing preference rankings
Source: PLoS One. 2021 May 27;16(5):e0252145. doi: 10.1371/journal.pone.0252145 (PMC8158949; doi:10.1371/journal.pone.0252145)
Supplement: S1 Data — (ZIP) [file pone.0252145.s005.zip › curmelo-paper-replication-package/curmelo-software/README.md]

# curmelo
An implementation of CurmElo, a forced-choice approach to producing preference rankings

CurmElo Version 0.2
by Soham Sankaran
February 2018

Python version: 2.7.x
Non-bundled dependencies: flask

This is the CurmElo webapp. It uses Google Firebase as its datastore.

Instructions for Data Collection:
Set up a Firebase Realtime Database instance using the instructions here: https://firebase.google.com/docs/database/.
Then set fbase_URL to the URL of your firebase instance, replacing 'INSERT_FIREBASE_URL_HERE'.
Set a unique run_name each time you are ranking a new corpus.
Set filename to be the filename of your corpus, which should be a text file containing a separate object from the set you want to rank on each line. Currently, it is 
a text file (example_objects_to_rank.txt) containing some three-letter test identifiers.
Modify the html in the h2h function to customize the welcome message and question asked at each comparison. With a bit of work, you can make it display
images, play sounds or videos, or show interactive animations -- the basic structure of the system shouldn't change.
Modify num_q_per_worker in h2h to change the number of comparisons each rater is asked to make.
You can deploy this app using python's built-in test HTTP server or using gunicorn using run_curmelo.sh and run_curmelo_gunicorn.sh. You can also use other
web servers using WSGI or similar.
Once you've set up CurmElo, send your raters to YOUR_DEPLOYMENT_URL/headtohead

Instructions for Ranking and Analysis:
Use the elo_calc_fbase.py script to produce a ranking.
The sanity_check_results_amt.py script can be used to ensure that their are no inconsistencies between the worker log and the CurmElo data if you use Amazon Mechicanical Turk to recruit your raters.


Copyright and License:

Copyright 2018 Soham Sankaran & Jacob Derechin

Licensed under the Apache License, Version 2.0 (the "License");
you may not use this file except in compliance with the License.
You may obtain a copy of the License at

    http://www.apache.org/licenses/LICENSE-2.0

Unless required by applicable law or agreed to in writing, software
distributed under the License is distributed on an "AS IS" BASIS,
WITHOUT WARRANTIES OR CONDITIONS OF ANY KIND, either express or implied.
See the License for the specific language governing permissions and
limitations under the License.
