# Supplementary material for: CurmElo: The theory and practice of a forced-choice approach to producing preference rankings
Source: PLoS One. 2021 May 27;16(5):e0252145. doi: 10.1371/journal.pone.0252145 (PMC8158949; doi:10.1371/journal.pone.0252145)
Supplement: S1 Data — (ZIP) [file pone.0252145.s005.zip › curmelo-paper-replication-package/curmelo-software/run_curmelo_gunicorn.sh]

gunicorn -w 5 -k gevent --worker-connections 1000 -b 0.0.0.0:9801 app:app
