# Supplementary material for: CurmElo: The theory and practice of a forced-choice approach to producing preference rankings
Source: PLoS One. 2021 May 27;16(5):e0252145. doi: 10.1371/journal.pone.0252145 (PMC8158949; doi:10.1371/journal.pone.0252145)
Supplement: S1 Data — (ZIP) [file pone.0252145.s005.zip › curmelo-paper-replication-package/curmelo-software/sanity_check_results_amt.py]

import json
import csv

filename_r = 'INSERT_CURMELO_RESULTS_CSV_FILENAME_HERE'
filename_csv = 'INSERT_AMAZON_MECHINAL_TURK_WORKER_LOG_CSV_FILENAME_HERE'

data = json.load(open(filename_r + '.json'))

guid_dict = {}


with open( filename_csv+'.csv', "rb" ) as theFile:
	csv_data = csv.DictReader(theFile)
	for line in csv_data:
		if line['Answer.surveycode'] in  guid_dict.keys():
			print "guid {} is a duplicate".format(line['Answer.surveycode'])
		else:
			guid_dict[line['Answer.surveycode']] = line['WorkerId']

print "There are " + str(len(data['entries'])) + " head to head datapoints (entries)."

print "There are " + str(len(data['workers'])) + " total rankers."

print "there may be issues with the following guids & amt worker ids"

guid_server_dict = {}

for w_ip in data['workers'].keys():
	if 'guid' in data['workers'][w_ip].keys():
		w_guid = data['workers'][w_ip]['guid']
		guid_server_dict[w_guid] = data['workers'][w_ip]['num']
	else:
		print "guid {} has {} entries and is not in the AMT record.".format(w_guid, data['workers'][w_ip]['num'])


for a_guid in guid_dict.keys():
	if a_guid in guid_server_dict.keys():
		if guid_server_dict[a_guid] < 50:
			print "guid {} associated with amt_id {} has only {} entries.".format(a_guid, guid_dict[a_guid], guid_server_dict[a_guid])
	else:
		print "guid {} associated with amt_id {} is not on the server's list".format(a_guid, guid_dict[a_guid])
